# Supplementary material for: An engineered high affinity Fbs1 carbohydrate binding protein for selective capture of N-glycans and N-glycopeptides
Source: Nat Commun. 2017 May 23;8:15487. doi: 10.1038/ncomms15487 (PMC5457524; doi:10.1038/ncomms15487)
Supplement: Supplementary Data 1: N-glycosite identification by PNGase F/18O water method in the pre-enrichment samples. — Tab1: All MS spectra. The spectra with N[+2.988] are highlighted in yellow. Tab2: MS spectra with N[+2.988] in NXT/S motif. Tab3: MS spectra with N[+2.988] in non-NXT/S motif, Tab4: Identified unique N-glycosites. "-N-" represents N-glycosylation site. Tab5: Identified N-glycoproteins. [file ncomms15487-s2.xlsx]

## Sheet: 1. all spectra
Peptide (The spectra with N[+2.988] are highlighted in yellow)	Glycans	Modification Type(s)	Observed m/z	z	Observed (M+H)	Calc. mass (M+H)	Off-by-x error	Mass error (ppm)	Starting position	Cleavage	Score	Delta	Delta Mod	|Log Prob|	# of unique peptides	Protein Name	Protein DB number	Scan Time
K.HLR.K			425.264	1	425.264	425.262	0	4.5	48	Specific	134.26	134.26	134.26	0.81	312	>sp|P04114|APOB_HUMAN Apolipoprotein B-100 OS=Homo sapiens GN=APOB PE=1 SV=2	2074	27.1734
K.HLR.K			425.264	1	425.264	425.262	0	5	48	Specific	169.56	169.56	169.56	1.99	312	>sp|P04114|APOB_HUMAN Apolipoprotein B-100 OS=Homo sapiens GN=APOB PE=1 SV=2	2074	9.9842
K.HLR.K			425.263	1	425.263	425.262	0	3.5	48	Specific	182.6	182.6	182.6	1.92	312	>sp|P04114|APOB_HUMAN Apolipoprotein B-100 OS=Homo sapiens GN=APOB PE=1 SV=2	2074	10.0947
K.HLR.K			425.264	1	425.264	425.262	0	4.9	48	Specific	226.15	226.15	226.15	2.6	312	>sp|P04114|APOB_HUMAN Apolipoprotein B-100 OS=Homo sapiens GN=APOB PE=1 SV=2	2074	9.8743
K.YTYNYEAESSSGVPGTADSR.S			1077.47	2	2153.93	2153.93	0	3.9	52	Specific	635.98	635.98	635.98	11.1	312	>sp|P04114|APOB_HUMAN Apolipoprotein B-100 OS=Homo sapiens GN=APOB PE=1 SV=2	2074	45.6123
R.SATR.I			434.238	1	434.238	434.236	0	4.4	72	Specific	151.01	0	0	0.15	312	>sp|P04114|APOB_HUMAN Apolipoprotein B-100 OS=Homo sapiens GN=APOB PE=1 SV=2	2074	15.0832
R.SATR.I			434.238	1	434.238	434.236	0	5	72	Specific	186.18	0	0	0.09	312	>sp|P04114|APOB_HUMAN Apolipoprotein B-100 OS=Homo sapiens GN=APOB PE=1 SV=2	2074	15.1118
K.EVYGFNPEGK.A			570.275	2	1139.54	1139.54	0	4.6	101	Specific	497.52	193.76	193.76	2.95	312	>sp|P04114|APOB_HUMAN Apolipoprotein B-100 OS=Homo sapiens GN=APOB PE=1 SV=2	2074	45.4162
K.ALLK.K			444.32	1	444.32	444.318	0	4.4	111	Specific	293.89	293.89	293.89	2.56	312	>sp|P04114|APOB_HUMAN Apolipoprotein B-100 OS=Homo sapiens GN=APOB PE=1 SV=2	2074	28.6147
K.ALLK.K			444.32	1	444.32	444.318	0	4.4	111	Specific	339.95	339.95	339.95	2.86	312	>sp|P04114|APOB_HUMAN Apolipoprotein B-100 OS=Homo sapiens GN=APOB PE=1 SV=2	2074	23.4665
K.ALLK.K			444.321	1	444.321	444.318	0	5.8	111	Specific	374.54	374.54	374.54	2.86	312	>sp|P04114|APOB_HUMAN Apolipoprotein B-100 OS=Homo sapiens GN=APOB PE=1 SV=2	2074	24.9102
K.ALLK.K			444.32	1	444.32	444.318	0	4.3	111	Specific	385.91	385.91	385.91	2.95	312	>sp|P04114|APOB_HUMAN Apolipoprotein B-100 OS=Homo sapiens GN=APOB PE=1 SV=2	2074	23.3588
K.NSEEFAAAMSR.Y			606.772	2	1212.54	1212.53	0	5	118	Specific	583.14	287.89	287.89	8.76	312	>sp|P04114|APOB_HUMAN Apolipoprotein B-100 OS=Homo sapiens GN=APOB PE=1 SV=2	2074	43.9145
R.YELK.L			552.306	1	552.306	552.303	0	4.9	129	Specific	320.95	320.95	320.95	2.86	312	>sp|P04114|APOB_HUMAN Apolipoprotein B-100 OS=Homo sapiens GN=APOB PE=1 SV=2	2074	27.5978
R.YELK.L			552.306	1	552.306	552.303	0	5.1	129	Specific	465.51	465.51	465.51	3.13	312	>sp|P04114|APOB_HUMAN Apolipoprotein B-100 OS=Homo sapiens GN=APOB PE=1 SV=2	2074	26.6016
K.LAIPEGK.Q			727.438	1	727.438	727.435	0	4.6	133	Specific	219.41	48.47	48.47	0.93	312	>sp|P04114|APOB_HUMAN Apolipoprotein B-100 OS=Homo sapiens GN=APOB PE=1 SV=2	2074	38.3774
K.LAIPEGK.Q			364.223	2	727.438	727.435	0	4.7	133	Specific	370.12	80.41	80.41	2.5	312	>sp|P04114|APOB_HUMAN Apolipoprotein B-100 OS=Homo sapiens GN=APOB PE=1 SV=2	2074	38.5042
K.LAIPEGK.Q			364.223	2	727.438	727.435	0	4.6	133	Specific	374.74	82.39	82.39	2.5	312	>sp|P04114|APOB_HUMAN Apolipoprotein B-100 OS=Homo sapiens GN=APOB PE=1 SV=2	2074	37.9828
K.LAIPEGK.Q			727.438	1	727.438	727.435	0	4.7	133	Specific	480.53	86.6	86.6	3.43	312	>sp|P04114|APOB_HUMAN Apolipoprotein B-100 OS=Homo sapiens GN=APOB PE=1 SV=2	2074	38.2288
K.QVFLYPEK.D			512.282	2	1023.56	1023.55	0	4.7	140	Specific	445.81	134.23	134.23	2.93	312	>sp|P04114|APOB_HUMAN Apolipoprotein B-100 OS=Homo sapiens GN=APOB PE=1 SV=2	2074	48.1904
R.GIISALLVPPETEEAK.Q			556.317	3	1666.94	1666.93	0	5.4	159	Specific	481.87	455.45	455.45	7.29	312	>sp|P04114|APOB_HUMAN Apolipoprotein B-100 OS=Homo sapiens GN=APOB PE=1 SV=2	2074	74.3552
R.GIISALLVPPETEEAK.Q			556.317	3	1666.94	1666.93	0	6.3	159	Specific	544.06	475.15	475.15	8.94	312	>sp|P04114|APOB_HUMAN Apolipoprotein B-100 OS=Homo sapiens GN=APOB PE=1 SV=2	2074	74.2125
R.GIISALLVPPETEEAK.Q			556.317	3	1666.94	1666.93	0	5.4	159	Specific	560.48	502.37	502.37	8.79	312	>sp|P04114|APOB_HUMAN Apolipoprotein B-100 OS=Homo sapiens GN=APOB PE=1 SV=2	2074	74.7316
R.GIISALLVPPETEEAK.Q			556.316	3	1666.93	1666.93	0	5	159	Specific	561.38	477.75	477.75	8.79	312	>sp|P04114|APOB_HUMAN Apolipoprotein B-100 OS=Homo sapiens GN=APOB PE=1 SV=2	2074	74.4197
R.GIISALLVPPETEEAK.Q			833.971	2	1666.93	1666.93	0	5.2	159	Specific	592.9	470.32	470.32	9.73	312	>sp|P04114|APOB_HUMAN Apolipoprotein B-100 OS=Homo sapiens GN=APOB PE=1 SV=2	2074	73.9763
R.GIISALLVPPETEEAK.Q			833.971	2	1666.93	1666.93	0	4.8	159	Specific	719.38	622.5	622.5	12.72	312	>sp|P04114|APOB_HUMAN Apolipoprotein B-100 OS=Homo sapiens GN=APOB PE=1 SV=2	2074	74.5005
K.GNVATEISTER.D			588.799	2	1176.59	1176.59	0	4.6	197	Specific	503.42	315.97	315.97	5.21	312	>sp|P04114|APOB_HUMAN Apolipoprotein B-100 OS=Homo sapiens GN=APOB PE=1 SV=2	2074	38.9709
R.DLGQC[+57.021]DR.F		C[+57]	432.189	2	863.371	863.368	0	4.6	208	Specific	228.36	78.35	78.35	1.44	312	>sp|P04114|APOB_HUMAN Apolipoprotein B-100 OS=Homo sapiens GN=APOB PE=1 SV=2	2074	21.7196
R.DLGQC[+57.021]DR.F		C[+57]	432.19	2	863.372	863.368	0	5.7	208	Specific	380.19	171.53	171.53	2.5	312	>sp|P04114|APOB_HUMAN Apolipoprotein B-100 OS=Homo sapiens GN=APOB PE=1 SV=2	2074	21.6259
K.PIR.T			385.257	1	385.257	385.256	0	4	217	Specific	48.39	48.39	48.39	1.48	312	>sp|P04114|APOB_HUMAN Apolipoprotein B-100 OS=Homo sapiens GN=APOB PE=1 SV=2	2074	31.125
K.PIR.T			385.257	1	385.257	385.256	0	4.3	217	Specific	77.97	77.97	77.97	1.46	312	>sp|P04114|APOB_HUMAN Apolipoprotein B-100 OS=Homo sapiens GN=APOB PE=1 SV=2	2074	25.725
K.PIR.T			385.258	1	385.258	385.256	0	5.1	217	Specific	109.59	109.59	109.59	1.99	312	>sp|P04114|APOB_HUMAN Apolipoprotein B-100 OS=Homo sapiens GN=APOB PE=1 SV=2	2074	39.2065
K.PIR.T			385.258	1	385.258	385.256	0	4.7	217	Specific	109.71	109.71	109.71	1.49	312	>sp|P04114|APOB_HUMAN Apolipoprotein B-100 OS=Homo sapiens GN=APOB PE=1 SV=2	2074	24.5552
K.PIR.T			385.257	1	385.257	385.256	0	4.2	217	Specific	114.33	114.33	114.33	1.84	312	>sp|P04114|APOB_HUMAN Apolipoprotein B-100 OS=Homo sapiens GN=APOB PE=1 SV=2	2074	31.0732
K.PIR.T			385.257	1	385.257	385.256	0	4.3	217	Specific	177.37	177.37	177.37	2.36	312	>sp|P04114|APOB_HUMAN Apolipoprotein B-100 OS=Homo sapiens GN=APOB PE=1 SV=2	2074	25.7363
K.PIR.T			385.257	1	385.257	385.256	0	4.1	217	Specific	198.07	198.07	198.07	2.4	312	>sp|P04114|APOB_HUMAN Apolipoprotein B-100 OS=Homo sapiens GN=APOB PE=1 SV=2	2074	25.7031
K.PIR.T			385.258	1	385.258	385.256	0	4.9	217	Specific	221.17	221.17	221.17	2.94	312	>sp|P04114|APOB_HUMAN Apolipoprotein B-100 OS=Homo sapiens GN=APOB PE=1 SV=2	2074	24.6207
K.PIR.T			385.257	1	385.257	385.256	0	4	217	Specific	235.35	235.35	235.35	2.94	312	>sp|P04114|APOB_HUMAN Apolipoprotein B-100 OS=Homo sapiens GN=APOB PE=1 SV=2	2074	25.6199
K.PIR.T			385.257	1	385.257	385.256	0	4.2	217	Specific	241.79	241.79	241.79	2.94	312	>sp|P04114|APOB_HUMAN Apolipoprotein B-100 OS=Homo sapiens GN=APOB PE=1 SV=2	2074	25.1834
K.PIR.T			385.257	1	385.257	385.256	0	4.3	217	Specific	249.03	249.03	249.03	2.94	312	>sp|P04114|APOB_HUMAN Apolipoprotein B-100 OS=Homo sapiens GN=APOB PE=1 SV=2	2074	25.3224
K.PIR.T			385.257	1	385.257	385.256	0	4.5	217	Specific	257.63	257.63	257.63	2.8	312	>sp|P04114|APOB_HUMAN Apolipoprotein B-100 OS=Homo sapiens GN=APOB PE=1 SV=2	2074	24.7304
K.PIR.T			385.257	1	385.257	385.256	0	4.5	217	Specific	263.58	263.58	263.58	2.94	312	>sp|P04114|APOB_HUMAN Apolipoprotein B-100 OS=Homo sapiens GN=APOB PE=1 SV=2	2074	25.126
K.HVAEAIC[+57.021]K.E		C[+57]	464.241	2	927.474	927.472	0	2.6	255	Specific	584.95	129.58	129.58	3.94	312	>sp|P04114|APOB_HUMAN Apolipoprotein B-100 OS=Homo sapiens GN=APOB PE=1 SV=2	2074	22.8835
K.HVAEAIC[+57.021]K.E		C[+57]	464.241	2	927.474	927.472	0	2.6	255	Specific	596.81	144.4	144.4	4.37	312	>sp|P04114|APOB_HUMAN Apolipoprotein B-100 OS=Homo sapiens GN=APOB PE=1 SV=2	2074	22.886
K.YGMVAQVTQTLK.L			669.861	2	1338.71	1338.71	0	4.7	276	Specific	421.89	317.33	317.33	5.15	312	>sp|P04114|APOB_HUMAN Apolipoprotein B-100 OS=Homo sapiens GN=APOB PE=1 SV=2	2074	54.5604
K.YGMVAQVTQTLK.L			669.861	2	1338.71	1338.71	0	4.7	276	Specific	687.41	455.2	455.2	11.55	312	>sp|P04114|APOB_HUMAN Apolipoprotein B-100 OS=Homo sapiens GN=APOB PE=1 SV=2	2074	54.7254
K.YGMVAQVTQTLK.L			669.861	2	1338.72	1338.71	0	4.9	276	Specific	698.31	488.12	488.12	11.55	312	>sp|P04114|APOB_HUMAN Apolipoprotein B-100 OS=Homo sapiens GN=APOB PE=1 SV=2	2074	54.1757
K.IN[+2.988]SR.F		N[+3]	492.269	1	492.269	492.266	0	4.6	294	Specific	83.35	83.35	83.35	1.44	312	>sp|P04114|APOB_HUMAN Apolipoprotein B-100 OS=Homo sapiens GN=APOB PE=1 SV=2	2074	0.2573
R.FFGEGTK.K			393.197	2	785.386	785.383	0	4.6	298	Specific	370.04	100.57	100.57	2.39	312	>sp|P04114|APOB_HUMAN Apolipoprotein B-100 OS=Homo sapiens GN=APOB PE=1 SV=2	2074	39.259
R.FFGEGTK.K			393.197	2	785.386	785.383	0	4.6	298	Specific	372.34	101.71	101.71	2.39	312	>sp|P04114|APOB_HUMAN Apolipoprotein B-100 OS=Homo sapiens GN=APOB PE=1 SV=2	2074	39.2681
K.MGLAFESTK.S			492.249	2	983.491	983.487	0	4.5	306	Specific	449.05	270.34	270.34	4.14	312	>sp|P04114|APOB_HUMAN Apolipoprotein B-100 OS=Homo sapiens GN=APOB PE=1 SV=2	2074	47.134
K.MGLAFESTK.S			492.249	2	983.491	983.487	0	4.2	306	Specific	496.09	297.53	297.53	5.19	312	>sp|P04114|APOB_HUMAN Apolipoprotein B-100 OS=Homo sapiens GN=APOB PE=1 SV=2	2074	47.1456
K.M[+15.995]GLAFESTK.S		M[+16]	500.247	2	999.486	999.481	0	4.4	306	Specific	236.76	105.12	105.12	1.47	312	>sp|P04114|APOB_HUMAN Apolipoprotein B-100 OS=Homo sapiens GN=APOB PE=1 SV=2	2074	41.8888
K.STSPPK.Q			616.333	1	616.333	616.33	0	5.2	315	Specific	279.49	2	2	1.04	312	>sp|P04114|APOB_HUMAN Apolipoprotein B-100 OS=Homo sapiens GN=APOB PE=1 SV=2	2074	10.0339
K.STSPPK.Q			308.67	2	616.333	616.33	0	4.7	315	Specific	379.03	16.97	16.97	1.44	312	>sp|P04114|APOB_HUMAN Apolipoprotein B-100 OS=Homo sapiens GN=APOB PE=1 SV=2	2074	9.8654
K.STSPPK.Q			616.333	1	616.333	616.33	0	4.7	315	Specific	476.07	20.85	20.85	2.36	312	>sp|P04114|APOB_HUMAN Apolipoprotein B-100 OS=Homo sapiens GN=APOB PE=1 SV=2	2074	9.9184
K.QAEAVLK.T			379.726	2	758.444	758.441	0	3.9	321	Specific	542.67	195.04	195.04	4.77	312	>sp|P04114|APOB_HUMAN Apolipoprotein B-100 OS=Homo sapiens GN=APOB PE=1 SV=2	2074	26.8982
K.TLQELK.K			366.22	2	731.433	731.43	0	3.9	328	Specific	440.9	38.4	38.4	2.48	312	>sp|P04114|APOB_HUMAN Apolipoprotein B-100 OS=Homo sapiens GN=APOB PE=1 SV=2	2074	31.1712
K.TLQELK.K			731.433	1	731.433	731.43	0	4.6	328	Specific	520.18	21.19	21.19	2.51	312	>sp|P04114|APOB_HUMAN Apolipoprotein B-100 OS=Homo sapiens GN=APOB PE=1 SV=2	2074	31.4549
R.ANLFNK.L			353.699	2	706.391	706.388	0	4.3	345	Specific	330.35	102.99	102.99	2.04	312	>sp|P04114|APOB_HUMAN Apolipoprotein B-100 OS=Homo sapiens GN=APOB PE=1 SV=2	2074	37.1351
K.LVTELR.G			365.728	2	730.449	730.446	0	4.1	351	Specific	371.51	15.88	15.88	1.56	312	>sp|P04114|APOB_HUMAN Apolipoprotein B-100 OS=Homo sapiens GN=APOB PE=1 SV=2	2074	37.1589
R.EIFNMAR.D			440.723	2	880.438	880.434	0	4.5	428	Specific	390.79	99.31	99.31	2.42	312	>sp|P04114|APOB_HUMAN Apolipoprotein B-100 OS=Homo sapiens GN=APOB PE=1 SV=2	2074	46.829
R.EIFNM[+15.995]AR.D		M[+16]	448.72	2	896.433	896.429	0	4.4	428	Specific	314.63	163.14	163.14	2.52	312	>sp|P04114|APOB_HUMAN Apolipoprotein B-100 OS=Homo sapiens GN=APOB PE=1 SV=2	2074	37.1101
K.TNPTGTQELLDIANYLMEQIQDDC[+57.021]TGDEDYTYLILR.V		C[+57]	845.199	5	4221.96	4221.95	0	4	455	Specific	180.99	180.99	28.99	2.94	312	>sp|P04114|APOB_HUMAN Apolipoprotein B-100 OS=Homo sapiens GN=APOB PE=1 SV=2	2074	129.889
K.TNPTGTQELLDIANYLMEQIQDDC[+57.021]TGDEDYTYLILR.V		C[+57]	1056.25	4	4221.97	4221.95	0	4.5	455	Specific	586.76	586.76	43.37	11.12	312	>sp|P04114|APOB_HUMAN Apolipoprotein B-100 OS=Homo sapiens GN=APOB PE=1 SV=2	2074	129.868
K.TNPTGTQELLDIANYLMEQIQDDC[+57.021]TGDEDYTYLILR.V		C[+57]	1407.99	3	4221.97	4221.95	0	5	455	Specific	657.26	657.26	37.79	13.15	312	>sp|P04114|APOB_HUMAN Apolipoprotein B-100 OS=Homo sapiens GN=APOB PE=1 SV=2	2074	129.867
K.TNPTGTQELLDIANYLM[+15.995]EQIQDDC[+57.021]TGDEDYTYLILR.V		C[+57], M[+16]	1060.25	4	4237.97	4237.94	0	5.4	455	Specific	244.81	244.81	28.99	4.15	312	>sp|P04114|APOB_HUMAN Apolipoprotein B-100 OS=Homo sapiens GN=APOB PE=1 SV=2	2074	128.972
K.TNPTGTQELLDIANYLM[+15.995]EQIQDDC[+57.021]TGDEDYTYLILR.V		C[+57], M[+16]	848.197	5	4236.96	4237.94	-1	4.4	455	Specific	251.16	241.89	241.89	4.01	312	>sp|P04114|APOB_HUMAN Apolipoprotein B-100 OS=Homo sapiens GN=APOB PE=1 SV=2	2074	123.115
K.TNPTGTQELLDIANYLM[+15.995]EQIQDDC[+57.021]TGDEDYTYLILR.V		C[+57], M[+16]	1060.25	4	4237.97	4237.94	0	6.3	455	Specific	265.56	265.56	265.56	4.29	312	>sp|P04114|APOB_HUMAN Apolipoprotein B-100 OS=Homo sapiens GN=APOB PE=1 SV=2	2074	123.208
K.TNPTGTQELLDIANYLM[+15.995]EQIQDDC[+57.021]TGDEDYTYLILR.V		C[+57], M[+16]	1060.25	4	4237.97	4237.94	0	6.3	455	Specific	267.08	267.08	267.08	4.86	312	>sp|P04114|APOB_HUMAN Apolipoprotein B-100 OS=Homo sapiens GN=APOB PE=1 SV=2	2074	123.21
K.TNPTGTQELLDIANYLM[+15.995]EQIQDDC[+57.021]TGDEDYTYLILR.V		C[+57], M[+16]	1413.33	3	4237.97	4237.94	0	6.3	455	Specific	277.59	277.59	277.59	5.96	312	>sp|P04114|APOB_HUMAN Apolipoprotein B-100 OS=Homo sapiens GN=APOB PE=1 SV=2	2074	122.946
K.TNPTGTQELLDIANYLM[+15.995]EQIQDDC[+57.021]TGDEDYTYLILR.V		C[+57], M[+16]	1413.33	3	4237.97	4237.94	0	6.7	455	Specific	284.88	284.88	284.88	6.43	312	>sp|P04114|APOB_HUMAN Apolipoprotein B-100 OS=Homo sapiens GN=APOB PE=1 SV=2	2074	123.205
K.TNPTGTQELLDIANYLM[+15.995]EQIQDDC[+57.021]TGDEDYTYLILR.V		C[+57], M[+16]	1060.25	4	4237.97	4237.94	0	6.3	455	Specific	304.99	303.41	303.41	4.86	312	>sp|P04114|APOB_HUMAN Apolipoprotein B-100 OS=Homo sapiens GN=APOB PE=1 SV=2	2074	123.213
K.TNPTGTQELLDIANYLM[+15.995]EQIQDDC[+57.021]TGDEDYTYLILR.V		C[+57], M[+16]	1060.25	4	4237.96	4237.94	0	4.9	455	Specific	307.51	229.75	33.71	4.52	312	>sp|P04114|APOB_HUMAN Apolipoprotein B-100 OS=Homo sapiens GN=APOB PE=1 SV=2	2074	122.7
K.TNPTGTQELLDIANYLM[+15.995]EQIQDDC[+57.021]TGDEDYTYLILR.V		C[+57], M[+16]	1060.25	4	4237.97	4237.94	0	7	455	Specific	386.2	386.2	386.2	5.91	312	>sp|P04114|APOB_HUMAN Apolipoprotein B-100 OS=Homo sapiens GN=APOB PE=1 SV=2	2074	123.186
K.TNPTGTQELLDIANYLM[+15.995]EQIQDDC[+57.021]TGDEDYTYLILR.V		C[+57], M[+16]	1413.33	3	4237.97	4237.94	0	6.3	455	Specific	479.88	479.88	479.88	8.97	312	>sp|P04114|APOB_HUMAN Apolipoprotein B-100 OS=Homo sapiens GN=APOB PE=1 SV=2	2074	122.679
K.TNPTGTQELLDIANYLM[+15.995]EQIQDDC[+57.021]TGDEDYTYLILR.V		C[+57], M[+16]	1060.24	4	4237.96	4237.94	0	3.3	455	Specific	482.81	472.11	22.97	7.93	312	>sp|P04114|APOB_HUMAN Apolipoprotein B-100 OS=Homo sapiens GN=APOB PE=1 SV=2	2074	122.94
K.TNPTGTQELLDIANYLM[+15.995]EQIQDDC[+57.021]TGDEDYTYLILR.V		C[+57], M[+16]	1060.25	4	4237.97	4237.94	0	7	455	Specific	498.02	498.02	498.02	8.37	312	>sp|P04114|APOB_HUMAN Apolipoprotein B-100 OS=Homo sapiens GN=APOB PE=1 SV=2	2074	123.181
K.TNPTGTQELLDIANYLM[+15.995]EQIQDDC[+57.021]TGDEDYTYLILR.V		C[+57], M[+16]	1060	4	4236.96	4237.94	-1	6	455	Specific	560	511.91	511.91	10.27	312	>sp|P04114|APOB_HUMAN Apolipoprotein B-100 OS=Homo sapiens GN=APOB PE=1 SV=2	2074	122.68
K.TNPTGTQELLDIANYLM[+15.995]EQIQDDC[+57.021]TGDEDYTYLILR.V		C[+57], M[+16]	1060	4	4236.96	4237.94	-1	6	455	Specific	560.42	560.42	560.42	10.12	312	>sp|P04114|APOB_HUMAN Apolipoprotein B-100 OS=Homo sapiens GN=APOB PE=1 SV=2	2074	122.673
K.TNPTGTQELLDIANYLM[+15.995]EQIQDDC[+57.021]TGDEDYTYLILR.V		C[+57], M[+16]	1060.25	4	4237.96	4237.94	0	4.7	455	Specific	578.25	558.46	27.38	9.61	312	>sp|P04114|APOB_HUMAN Apolipoprotein B-100 OS=Homo sapiens GN=APOB PE=1 SV=2	2074	122.639
K.TNPTGTQELLDIAN[+0.984]YLM[+15.995]EQIQDDC[+57.021]TGDEDYTYLILR.V		C[+57], M[+16], N[+1]	1060.75	4	4239.96	4238.93	1	7.6	455	Specific	290.36	290.36	10.35	2.95	312	>sp|P04114|APOB_HUMAN Apolipoprotein B-100 OS=Homo sapiens GN=APOB PE=1 SV=2	2074	122.853
K.TNPTGTQELLDIAN[+2.988]YLM[+15.995]EQIQDDC[+57.021]TGDEDYTYLILR.V		C[+57], M[+16], N[+3]	1061	4	4240.97	4240.93	0	9.8	455	Specific	514.88	498.68	262.77	7.02	312	>sp|P04114|APOB_HUMAN Apolipoprotein B-100 OS=Homo sapiens GN=APOB PE=1 SV=2	2074	122.68
R.VIGNMGQTMEQLTPELK.S			630.324	3	1888.96	1888.95	0	3.4	491	Specific	497.85	413.11	413.11	8.52	312	>sp|P04114|APOB_HUMAN Apolipoprotein B-100 OS=Homo sapiens GN=APOB PE=1 SV=2	2074	67.9481
R.VIGNMGQTMEQLTPELK.S			944.985	2	1888.96	1888.95	0	6.5	491	Specific	662.49	452.92	452.92	11.87	312	>sp|P04114|APOB_HUMAN Apolipoprotein B-100 OS=Homo sapiens GN=APOB PE=1 SV=2	2074	67.842
K.SSILK.C			547.348	1	547.348	547.345	0	5	508	Specific	307.7	36.41	36.41	1.68	312	>sp|P04114|APOB_HUMAN Apolipoprotein B-100 OS=Homo sapiens GN=APOB PE=1 SV=2	2074	24.9274
K.AAIQALR.K			742.462	1	742.462	742.457	0	6.4	526	Specific	272.06	17.63	17.63	0.83	312	>sp|P04114|APOB_HUMAN Apolipoprotein B-100 OS=Homo sapiens GN=APOB PE=1 SV=2	2074	36.0606
K.AAIQALR.K			742.462	1	742.462	742.457	0	6.1	526	Specific	373.44	14.68	14.68	1.51	312	>sp|P04114|APOB_HUMAN Apolipoprotein B-100 OS=Homo sapiens GN=APOB PE=1 SV=2	2074	35.9997
K.AAIQALR.K			371.734	2	742.46	742.457	0	4.7	526	Specific	426.76	85.55	85.55	2.94	312	>sp|P04114|APOB_HUMAN Apolipoprotein B-100 OS=Homo sapiens GN=APOB PE=1 SV=2	2074	36.0511
R.KMEPK.D			316.677	2	632.346	632.344	0	4.4	533	Specific	488.46	111.06	111.06	2.53	312	>sp|P04114|APOB_HUMAN Apolipoprotein B-100 OS=Homo sapiens GN=APOB PE=1 SV=2	2074	9.3069
K.MEPK.D			504.251	1	504.251	504.249	0	4.9	534	Specific	205.67	16.92	16.92	0.09	312	>sp|P04114|APOB_HUMAN Apolipoprotein B-100 OS=Homo sapiens GN=APOB PE=1 SV=2	2074	9.3849
K.MEPK.D			504.251	1	504.251	504.249	0	4.1	534	Specific	294.69	64.08	64.08	2.31	312	>sp|P04114|APOB_HUMAN Apolipoprotein B-100 OS=Homo sapiens GN=APOB PE=1 SV=2	2074	5.4426
K.MEPK.D			504.251	1	504.251	504.249	0	5	534	Specific	305.08	83.14	83.14	2.4	312	>sp|P04114|APOB_HUMAN Apolipoprotein B-100 OS=Homo sapiens GN=APOB PE=1 SV=2	2074	5.9948
K.MEPK.D			504.251	1	504.251	504.249	0	4.7	534	Specific	343.49	60.78	60.78	2.19	312	>sp|P04114|APOB_HUMAN Apolipoprotein B-100 OS=Homo sapiens GN=APOB PE=1 SV=2	2074	7.5851
K.DKDQEVLLQTFLDDASPGDK.R			745.369	3	2234.09	2234.08	0	4.7	538	Specific	480.2	452.85	452.85	6.05	312	>sp|P04114|APOB_HUMAN Apolipoprotein B-100 OS=Homo sapiens GN=APOB PE=1 SV=2	2074	83.2645
K.DKDQEVLLQTFLDDASPGDK.R			745.369	3	2234.09	2234.08	0	4.6	538	Specific	668.86	644.75	644.75	11.06	312	>sp|P04114|APOB_HUMAN Apolipoprotein B-100 OS=Homo sapiens GN=APOB PE=1 SV=2	2074	82.8485
K.DKDQEVLLQTFLDDASPGDK.R			745.369	3	2234.09	2234.08	0	4	538	Specific	671.46	624.67	624.67	11.06	312	>sp|P04114|APOB_HUMAN Apolipoprotein B-100 OS=Homo sapiens GN=APOB PE=1 SV=2	2074	83.3693
K.DKDQEVLLQTFLDDASPGDK.R			745.369	3	2234.09	2234.08	0	4.7	538	Specific	708.07	660.16	660.16	12.06	312	>sp|P04114|APOB_HUMAN Apolipoprotein B-100 OS=Homo sapiens GN=APOB PE=1 SV=2	2074	83.2632
K.DKDQEVLLQTFLDDASPGDK.R			559.279	4	2234.09	2234.08	0	4.9	538	Specific	711.61	634.07	634.07	12.64	312	>sp|P04114|APOB_HUMAN Apolipoprotein B-100 OS=Homo sapiens GN=APOB PE=1 SV=2	2074	83.0527
K.DKDQEVLLQTFLDDASPGDK.R			745.369	3	2234.09	2234.08	0	4.3	538	Specific	716.53	693.86	693.86	12.06	312	>sp|P04114|APOB_HUMAN Apolipoprotein B-100 OS=Homo sapiens GN=APOB PE=1 SV=2	2074	82.8236
K.DKDQEVLLQTFLDDASPGDK.R			745.369	3	2234.09	2234.08	0	4.3	538	Specific	738.77	709.44	709.44	12.06	312	>sp|P04114|APOB_HUMAN Apolipoprotein B-100 OS=Homo sapiens GN=APOB PE=1 SV=2	2074	82.822
K.DKDQEVLLQTFLDDASPGDK.R			745.369	3	2234.09	2234.08	0	4.1	538	Specific	740.62	715.25	715.25	12.06	312	>sp|P04114|APOB_HUMAN Apolipoprotein B-100 OS=Homo sapiens GN=APOB PE=1 SV=2	2074	83.338
K.DKDQEVLLQTFLDDASPGDK.R			745.369	3	2234.09	2234.08	0	4.1	538	Specific	806.11	747.06	747.06	14.06	312	>sp|P04114|APOB_HUMAN Apolipoprotein B-100 OS=Homo sapiens GN=APOB PE=1 SV=2	2074	83.3395
K.DKDQEVLLQTFLDDASPGDK.R			1117.55	2	2234.09	2234.08	0	4.4	538	Specific	831.39	674.18	674.18	13.76	312	>sp|P04114|APOB_HUMAN Apolipoprotein B-100 OS=Homo sapiens GN=APOB PE=1 SV=2	2074	82.9065
R.SPSQADINK.I			959.485	1	959.485	959.479	0	5.5	568	Specific	691.3	310.39	310.39	10.2	312	>sp|P04114|APOB_HUMAN Apolipoprotein B-100 OS=Homo sapiens GN=APOB PE=1 SV=2	2074	21.6439
K.IVQILPWEQNEQVK.N			862.476	2	1723.95	1723.94	0	4.6	577	Specific	204.63	79.04	79.04	1.03	312	>sp|P04114|APOB_HUMAN Apolipoprotein B-100 OS=Homo sapiens GN=APOB PE=1 SV=2	2074	128.103
K.IVQILPWEQNEQVK.N			575.32	3	1723.95	1723.94	0	4.3	577	Specific	493.6	353.02	353.02	6.14	312	>sp|P04114|APOB_HUMAN Apolipoprotein B-100 OS=Homo sapiens GN=APOB PE=1 SV=2	2074	128.253
K.IVQILPWEQNEQVK.N			862.476	2	1723.95	1723.94	0	4.6	577	Specific	566.02	339.89	339.89	7.48	312	>sp|P04114|APOB_HUMAN Apolipoprotein B-100 OS=Homo sapiens GN=APOB PE=1 SV=2	2074	67.3636
K.IVQILPWEQNEQVK.N			862.477	2	1723.95	1723.94	0	5.2	577	Specific	649.12	377.49	377.49	10.03	312	>sp|P04114|APOB_HUMAN Apolipoprotein B-100 OS=Homo sapiens GN=APOB PE=1 SV=2	2074	66.8518
K.IVQILPWEQNEQVK.N			575.32	3	1723.94	1723.94	0	4	577	Specific	658.34	552.87	552.87	12.3	312	>sp|P04114|APOB_HUMAN Apolipoprotein B-100 OS=Homo sapiens GN=APOB PE=1 SV=2	2074	67.144
K.IVQILPWEQNEQVK.N			575.32	3	1723.95	1723.94	0	4.3	577	Specific	690.55	559.38	559.38	12.3	312	>sp|P04114|APOB_HUMAN Apolipoprotein B-100 OS=Homo sapiens GN=APOB PE=1 SV=2	2074	67.0761
K.IVQILPWEQN[+2.988]EQVK.N		N[+3]	576.311	3	1726.92	1726.93	0	-3.9	577	Specific	200.57	132.15	132.15	0.82	312	>sp|P04114|APOB_HUMAN Apolipoprotein B-100 OS=Homo sapiens GN=APOB PE=1 SV=2	2074	66.8854
K.NFVASHIANILNSEELDIQDLK.K			828.434	3	2483.29	2483.28	0	4.4	591	Specific	413.83	335.03	335.03	6.98	312	>sp|P04114|APOB_HUMAN Apolipoprotein B-100 OS=Homo sapiens GN=APOB PE=1 SV=2	2074	102.118
K.NFVASHIANILNSEELDIQDLK.K			828.434	3	2483.29	2483.28	0	3.8	591	Specific	451.62	345.41	345.41	5.85	312	>sp|P04114|APOB_HUMAN Apolipoprotein B-100 OS=Homo sapiens GN=APOB PE=1 SV=2	2074	102.201
K.NFVASHIANILNSEELDIQDLK.K			828.435	3	2483.29	2483.28	0	4.8	591	Specific	755.23	644.6	644.6	14.1	312	>sp|P04114|APOB_HUMAN Apolipoprotein B-100 OS=Homo sapiens GN=APOB PE=1 SV=2	2074	85.9848
K.EALK.E			460.279	1	460.279	460.277	0	6.4	617	Specific	184.26	184.26	184.26	2.09	312	>sp|P04114|APOB_HUMAN Apolipoprotein B-100 OS=Homo sapiens GN=APOB PE=1 SV=2	2074	13.3829
K.EALK.E			460.279	1	460.279	460.277	0	6.4	617	Specific	187.73	187.73	187.73	2.09	312	>sp|P04114|APOB_HUMAN Apolipoprotein B-100 OS=Homo sapiens GN=APOB PE=1 SV=2	2074	13.3841
K.EALK.E			460.279	1	460.279	460.277	0	4.7	617	Specific	263.21	263.21	263.21	2.55	312	>sp|P04114|APOB_HUMAN Apolipoprotein B-100 OS=Homo sapiens GN=APOB PE=1 SV=2	2074	9.9509
K.EALK.E			460.279	1	460.279	460.277	0	4.8	617	Specific	386.59	386.59	386.59	2.95	312	>sp|P04114|APOB_HUMAN Apolipoprotein B-100 OS=Homo sapiens GN=APOB PE=1 SV=2	2074	28.2367
K.EALK.E			460.279	1	460.279	460.277	0	4.5	617	Specific	445.86	445.86	445.86	2.95	312	>sp|P04114|APOB_HUMAN Apolipoprotein B-100 OS=Homo sapiens GN=APOB PE=1 SV=2	2074	27.5432
K.ESQLPTVMDFR.K			661.827	2	1322.65	1322.64	0	4	621	Specific	343.66	184.15	184.15	2.59	312	>sp|P04114|APOB_HUMAN Apolipoprotein B-100 OS=Homo sapiens GN=APOB PE=1 SV=2	2074	62.846
K.ESQLPTVMDFR.K			661.827	2	1322.65	1322.64	0	3.9	621	Specific	468.27	268.27	268.27	5.17	312	>sp|P04114|APOB_HUMAN Apolipoprotein B-100 OS=Homo sapiens GN=APOB PE=1 SV=2	2074	62.8202
K.ESQLPTVMDFR.K			661.827	2	1322.65	1322.64	0	4.4	621	Specific	479.38	276.25	276.25	6.44	312	>sp|P04114|APOB_HUMAN Apolipoprotein B-100 OS=Homo sapiens GN=APOB PE=1 SV=2	2074	63.3812
K.ESQLPTVMDFR.K			661.827	2	1322.65	1322.64	0	4.9	621	Specific	534.66	304.38	304.38	6.98	312	>sp|P04114|APOB_HUMAN Apolipoprotein B-100 OS=Homo sapiens GN=APOB PE=1 SV=2	2074	63.3537
K.ESQLPTVM[+15.995]DFR.K		M[+16]	669.825	2	1338.64	1338.64	0	4.9	621	Specific	439.59	292.29	292.29	4.61	312	>sp|P04114|APOB_HUMAN Apolipoprotein B-100 OS=Homo sapiens GN=APOB PE=1 SV=2	2074	53.8637
K.FSR.N			409.221	1	409.221	409.219	0	4.3	633	Specific	106.37	106.37	106.37	1.84	312	>sp|P04114|APOB_HUMAN Apolipoprotein B-100 OS=Homo sapiens GN=APOB PE=1 SV=2	2074	5.1287
K.FSR.N			409.221	1	409.221	409.219	0	4.5	633	Specific	110.29	110.29	110.29	1.99	312	>sp|P04114|APOB_HUMAN Apolipoprotein B-100 OS=Homo sapiens GN=APOB PE=1 SV=2	2074	6.1156
K.FSR.N			409.221	1	409.221	409.219	0	4.5	633	Specific	117.49	117.49	117.49	1.49	312	>sp|P04114|APOB_HUMAN Apolipoprotein B-100 OS=Homo sapiens GN=APOB PE=1 SV=2	2074	6.1902
K.FSR.N			409.221	1	409.221	409.219	0	4.6	633	Specific	121.3	121.3	121.3	1.73	312	>sp|P04114|APOB_HUMAN Apolipoprotein B-100 OS=Homo sapiens GN=APOB PE=1 SV=2	2074	5.6683
K.FSR.N			409.221	1	409.221	409.219	0	4.3	633	Specific	122.21	122.21	122.21	2.01	312	>sp|P04114|APOB_HUMAN Apolipoprotein B-100 OS=Homo sapiens GN=APOB PE=1 SV=2	2074	5.1271
K.FSR.N			409.221	1	409.221	409.219	0	4.2	633	Specific	123.15	123.15	123.15	2.05	312	>sp|P04114|APOB_HUMAN Apolipoprotein B-100 OS=Homo sapiens GN=APOB PE=1 SV=2	2074	6.0882
K.FSR.N			409.221	1	409.221	409.219	0	4.6	633	Specific	123.96	123.96	123.96	2.05	312	>sp|P04114|APOB_HUMAN Apolipoprotein B-100 OS=Homo sapiens GN=APOB PE=1 SV=2	2074	5.6655
K.FSR.N			409.221	1	409.221	409.219	0	4.7	633	Specific	124.41	124.41	124.41	2.01	312	>sp|P04114|APOB_HUMAN Apolipoprotein B-100 OS=Homo sapiens GN=APOB PE=1 SV=2	2074	5.303
K.FSR.N			409.221	1	409.221	409.219	0	4.5	633	Specific	126.94	126.94	126.94	2.05	312	>sp|P04114|APOB_HUMAN Apolipoprotein B-100 OS=Homo sapiens GN=APOB PE=1 SV=2	2074	5.9374
K.FSR.N			409.221	1	409.221	409.219	0	4.2	633	Specific	131.87	131.87	131.87	2.01	312	>sp|P04114|APOB_HUMAN Apolipoprotein B-100 OS=Homo sapiens GN=APOB PE=1 SV=2	2074	5.5818
K.FSR.N			409.221	1	409.221	409.219	0	4.7	633	Specific	187.67	187.67	187.67	2.4	312	>sp|P04114|APOB_HUMAN Apolipoprotein B-100 OS=Homo sapiens GN=APOB PE=1 SV=2	2074	37.6624
K.FSR.N			409.221	1	409.221	409.219	0	4.5	633	Specific	188.3	188.3	188.3	2.37	312	>sp|P04114|APOB_HUMAN Apolipoprotein B-100 OS=Homo sapiens GN=APOB PE=1 SV=2	2074	6.6699
K.FSR.N			409.221	1	409.221	409.219	0	4.3	633	Specific	199.1	199.1	199.1	2.4	312	>sp|P04114|APOB_HUMAN Apolipoprotein B-100 OS=Homo sapiens GN=APOB PE=1 SV=2	2074	7.2245
K.FSR.N			409.221	1	409.221	409.219	0	4.5	633	Specific	210.39	210.39	210.39	2.49	312	>sp|P04114|APOB_HUMAN Apolipoprotein B-100 OS=Homo sapiens GN=APOB PE=1 SV=2	2074	6.7127
K.FSR.N			409.221	1	409.221	409.219	0	4	633	Specific	210.47	210.47	210.47	2.41	312	>sp|P04114|APOB_HUMAN Apolipoprotein B-100 OS=Homo sapiens GN=APOB PE=1 SV=2	2074	7.7451
K.FSR.N			409.221	1	409.221	409.219	0	4.2	633	Specific	216.99	216.99	216.99	2.49	312	>sp|P04114|APOB_HUMAN Apolipoprotein B-100 OS=Homo sapiens GN=APOB PE=1 SV=2	2074	21.127
K.FSR.N			409.221	1	409.221	409.219	0	4.2	633	Specific	225.4	225.4	225.4	2.74	312	>sp|P04114|APOB_HUMAN Apolipoprotein B-100 OS=Homo sapiens GN=APOB PE=1 SV=2	2074	7.8494
K.FSR.N			409.221	1	409.221	409.219	0	4.5	633	Specific	314.97	314.97	314.97	2.62	312	>sp|P04114|APOB_HUMAN Apolipoprotein B-100 OS=Homo sapiens GN=APOB PE=1 SV=2	2074	14.0076
K.SVSLPSLDPASAK.I			636.349	2	1271.69	1271.68	0	4.5	642	Specific	475.17	322.33	322.33	4.29	312	>sp|P04114|APOB_HUMAN Apolipoprotein B-100 OS=Homo sapiens GN=APOB PE=1 SV=2	2074	54.7566
K.SVSLPSLDPASAK.I			636.349	2	1271.69	1271.68	0	5.2	642	Specific	621.49	405.18	405.18	10.55	312	>sp|P04114|APOB_HUMAN Apolipoprotein B-100 OS=Homo sapiens GN=APOB PE=1 SV=2	2074	53.9814
K.SVSLPSLDPASAK.I			636.349	2	1271.69	1271.68	0	5.4	642	Specific	622.65	409.53	409.53	10.55	312	>sp|P04114|APOB_HUMAN Apolipoprotein B-100 OS=Homo sapiens GN=APOB PE=1 SV=2	2074	54.5728
K.IEGNLIFDPNNYLPK.E			873.961	2	1746.91	1746.91	0	4.9	655	Specific	426.54	376.75	376.75	6.8	312	>sp|P04114|APOB_HUMAN Apolipoprotein B-100 OS=Homo sapiens GN=APOB PE=1 SV=2	2074	80.2087
K.IEGNLIFDPNNYLPK.E			873.961	2	1746.91	1746.91	0	4.8	655	Specific	525.83	473.74	473.74	8.05	312	>sp|P04114|APOB_HUMAN Apolipoprotein B-100 OS=Homo sapiens GN=APOB PE=1 SV=2	2074	80.2754
K.IEGNLIFDPNNYLPK.E			873.961	2	1746.91	1746.91	0	5.1	655	Specific	576.51	532.06	532.06	8.21	312	>sp|P04114|APOB_HUMAN Apolipoprotein B-100 OS=Homo sapiens GN=APOB PE=1 SV=2	2074	80.3634
K.IEGNLIFDPNNYLPK.E			873.96	2	1746.91	1746.91	0	4	655	Specific	672.54	560.94	560.94	11.72	312	>sp|P04114|APOB_HUMAN Apolipoprotein B-100 OS=Homo sapiens GN=APOB PE=1 SV=2	2074	80.729
K.IEGNLIFDPN[+0.984]NYLPK.E		N[+1]	874.452	2	1747.9	1747.89	0	4	655	Specific	375.47	268.74	15.35	3.29	312	>sp|P04114|APOB_HUMAN Apolipoprotein B-100 OS=Homo sapiens GN=APOB PE=1 SV=2	2074	83.2328
K.IEGNLIFDPN[+0.984]NYLPK.E		N[+1]	874.453	2	1747.9	1747.89	0	5.1	655	Specific	516.29	411.72	22.62	7.77	312	>sp|P04114|APOB_HUMAN Apolipoprotein B-100 OS=Homo sapiens GN=APOB PE=1 SV=2	2074	73.4503
K.ESMLK.T			304.161	2	607.315	607.312	0	4.4	670	Specific	330.29	45.96	45.96	1.87	312	>sp|P04114|APOB_HUMAN Apolipoprotein B-100 OS=Homo sapiens GN=APOB PE=1 SV=2	2074	24.2866
K.ESMLK.T			304.161	2	607.315	607.312	0	4.8	670	Specific	368.37	46.71	46.71	1.49	312	>sp|P04114|APOB_HUMAN Apolipoprotein B-100 OS=Homo sapiens GN=APOB PE=1 SV=2	2074	24.233
K.ESMLK.T			607.314	1	607.314	607.312	0	3.3	670	Specific	501.85	7.07	7.07	1.29	312	>sp|P04114|APOB_HUMAN Apolipoprotein B-100 OS=Homo sapiens GN=APOB PE=1 SV=2	2074	24.3534
K.GFEPTLEALFGK.Q			654.849	2	1308.69	1308.68	0	5.2	696	Specific	560.37	292.87	292.87	6.16	312	>sp|P04114|APOB_HUMAN Apolipoprotein B-100 OS=Homo sapiens GN=APOB PE=1 SV=2	2074	83.883
K.GFEPTLEALFGK.Q			654.848	2	1308.69	1308.68	0	4.4	696	Specific	606.09	324.16	324.16	9.82	312	>sp|P04114|APOB_HUMAN Apolipoprotein B-100 OS=Homo sapiens GN=APOB PE=1 SV=2	2074	84.4103
K.GFEPTLEALFGK.Q			436.901	3	1308.69	1308.68	0	4	696	Specific	634.7	415.75	415.75	11.13	312	>sp|P04114|APOB_HUMAN Apolipoprotein B-100 OS=Homo sapiens GN=APOB PE=1 SV=2	2074	84.0576
K.QGFFPDSVNK.A			569.783	2	1138.56	1138.55	0	4.9	708	Specific	438.07	218.93	218.93	3.3	312	>sp|P04114|APOB_HUMAN Apolipoprotein B-100 OS=Homo sapiens GN=APOB PE=1 SV=2	2074	50.1593
K.VLVDHFGYTK.D			393.547	3	1178.63	1178.62	0	4.5	733	Specific	446.4	161.93	161.93	2.95	312	>sp|P04114|APOB_HUMAN Apolipoprotein B-100 OS=Homo sapiens GN=APOB PE=1 SV=2	2074	43.6505
K.VLVDHFGYTK.D			589.817	2	1178.63	1178.62	0	4.7	733	Specific	750.51	397.79	397.79	13.1	312	>sp|P04114|APOB_HUMAN Apolipoprotein B-100 OS=Homo sapiens GN=APOB PE=1 SV=2	2074	43.6492
K.EVPEAR.A			700.366	1	700.366	700.362	0	4.8	769	Specific	407.18	11.12	11.12	1.42	312	>sp|P04114|APOB_HUMAN Apolipoprotein B-100 OS=Homo sapiens GN=APOB PE=1 SV=2	2074	18.7346
R.ILGEELGFASLHDLQLLGK.L			685.053	3	2053.14	2053.13	0	5.5	779	Specific	223.36	206.71	206.71	2.94	312	>sp|P04114|APOB_HUMAN Apolipoprotein B-100 OS=Homo sapiens GN=APOB PE=1 SV=2	2074	86.9045
R.ILGEELGFASLHDLQLLGK.L			685.053	3	2053.14	2053.13	0	5.2	779	Specific	273.12	233.47	233.47	3.18	312	>sp|P04114|APOB_HUMAN Apolipoprotein B-100 OS=Homo sapiens GN=APOB PE=1 SV=2	2074	86.7849
R.ILGEELGFASLHDLQLLGK.L			685.052	3	2053.14	2053.13	0	4.6	779	Specific	289.46	212.04	212.04	2.94	312	>sp|P04114|APOB_HUMAN Apolipoprotein B-100 OS=Homo sapiens GN=APOB PE=1 SV=2	2074	87.2202
R.ILGEELGFASLHDLQLLGK.L			685.053	3	2053.15	2053.13	0	6.4	779	Specific	457.5	421.57	421.57	6.59	312	>sp|P04114|APOB_HUMAN Apolipoprotein B-100 OS=Homo sapiens GN=APOB PE=1 SV=2	2074	87.3666
R.ILGEELGFASLHDLQLLGK.L			685.053	3	2053.15	2053.13	0	6.1	779	Specific	568.47	507.23	507.23	8.35	312	>sp|P04114|APOB_HUMAN Apolipoprotein B-100 OS=Homo sapiens GN=APOB PE=1 SV=2	2074	87.0721
R.ILGEELGFASLHDLQLLGK.L			685.053	3	2053.14	2053.13	0	5	779	Specific	612.27	490.03	490.03	10.86	312	>sp|P04114|APOB_HUMAN Apolipoprotein B-100 OS=Homo sapiens GN=APOB PE=1 SV=2	2074	86.7045
R.ILGEELGFASLHDLQLLGK.L			685.053	3	2053.15	2053.13	0	6.1	779	Specific	693.93	633.43	633.43	11.87	312	>sp|P04114|APOB_HUMAN Apolipoprotein B-100 OS=Homo sapiens GN=APOB PE=1 SV=2	2074	87.0737
R.ILGEELGFASLHDLQLLGK.L			685.053	3	2053.14	2053.13	0	5	779	Specific	742.38	624.53	624.53	12.86	312	>sp|P04114|APOB_HUMAN Apolipoprotein B-100 OS=Homo sapiens GN=APOB PE=1 SV=2	2074	86.6691
R.ILGEELGFASLHDLQLLGK.L			1027.08	2	2053.14	2053.13	0	5.3	779	Specific	748.93	578.91	578.91	12.57	312	>sp|P04114|APOB_HUMAN Apolipoprotein B-100 OS=Homo sapiens GN=APOB PE=1 SV=2	2074	102.278
R.ILGEELGFASLHDLQLLGK.L			685.053	3	2053.14	2053.13	0	5.8	779	Specific	762.78	695.54	695.54	13.87	312	>sp|P04114|APOB_HUMAN Apolipoprotein B-100 OS=Homo sapiens GN=APOB PE=1 SV=2	2074	102.742
R.ILGEELGFASLHDLQLLGK.L			685.053	3	2053.14	2053.13	0	5.4	779	Specific	764.04	638.88	638.88	13.87	312	>sp|P04114|APOB_HUMAN Apolipoprotein B-100 OS=Homo sapiens GN=APOB PE=1 SV=2	2074	86.7313
R.ILGEELGFASLHDLQLLGK.L			1027.08	2	2053.15	2053.13	0	7	779	Specific	781.91	590.96	590.96	12.73	312	>sp|P04114|APOB_HUMAN Apolipoprotein B-100 OS=Homo sapiens GN=APOB PE=1 SV=2	2074	102.361
R.ILGEELGFASLHDLQLLGK.L			685.052	3	2053.14	2053.13	0	3.9	779	Specific	804.54	696.64	696.64	14.86	312	>sp|P04114|APOB_HUMAN Apolipoprotein B-100 OS=Homo sapiens GN=APOB PE=1 SV=2	2074	103.095
R.ILGEELGFASLHDLQLLGK.L			685.053	3	2053.14	2053.13	0	5	779	Specific	806.26	695.74	695.74	14.86	312	>sp|P04114|APOB_HUMAN Apolipoprotein B-100 OS=Homo sapiens GN=APOB PE=1 SV=2	2074	102.068
R.ILGEELGFASLHDLQLLGK.L			685.053	3	2053.14	2053.13	0	5.2	779	Specific	858	771.21	771.21	15.87	312	>sp|P04114|APOB_HUMAN Apolipoprotein B-100 OS=Homo sapiens GN=APOB PE=1 SV=2	2074	86.5415
R.ILGEELGFASLHDLQLLGK.L			685.053	3	2053.14	2053.13	0	5.9	779	Specific	893.47	760.14	760.14	15.87	312	>sp|P04114|APOB_HUMAN Apolipoprotein B-100 OS=Homo sapiens GN=APOB PE=1 SV=2	2074	102.588
R.ILGEELGFASLHDLQLLGK.L			1027.07	2	2053.14	2053.13	0	3.9	779	Specific	966.16	749.44	749.44	17.57	312	>sp|P04114|APOB_HUMAN Apolipoprotein B-100 OS=Homo sapiens GN=APOB PE=1 SV=2	2074	86.603
K.LLLM[+15.995]GAR.T		M[+16]	395.238	2	789.468	789.465	0	4.1	798	Specific	311.42	19.91	19.91	1.98	312	>sp|P04114|APOB_HUMAN Apolipoprotein B-100 OS=Homo sapiens GN=APOB PE=1 SV=2	2074	41.2579
K.LLLM[+15.995]GAR.T		M[+16]	395.238	2	789.468	789.465	0	4.3	798	Specific	327.21	32.66	32.66	2.02	312	>sp|P04114|APOB_HUMAN Apolipoprotein B-100 OS=Homo sapiens GN=APOB PE=1 SV=2	2074	41.8369
R.TLQGIPQM[+15.995]IGEVIR.K		M[+16]	785.938	2	1570.87	1570.86	0	3.7	805	Specific	320.64	214.01	214.01	2.95	312	>sp|P04114|APOB_HUMAN Apolipoprotein B-100 OS=Homo sapiens GN=APOB PE=1 SV=2	2074	67.1348
R.TLQGIPQM[+15.995]IGEVIR.K		M[+16]	785.938	2	1570.87	1570.86	0	4.5	805	Specific	467.77	323.39	323.39	6.81	312	>sp|P04114|APOB_HUMAN Apolipoprotein B-100 OS=Homo sapiens GN=APOB PE=1 SV=2	2074	67.2255
R.TLQGIPQM[+15.995]IGEVIR.K		M[+16]	785.939	2	1570.87	1570.86	0	5.7	805	Specific	530.96	350.8	350.8	7.09	312	>sp|P04114|APOB_HUMAN Apolipoprotein B-100 OS=Homo sapiens GN=APOB PE=1 SV=2	2074	68.2635
R.TLQGIPQM[+15.995]IGEVIR.K		M[+16]	785.938	2	1570.87	1570.86	0	4.3	805	Specific	590.64	405.56	405.56	9.72	312	>sp|P04114|APOB_HUMAN Apolipoprotein B-100 OS=Homo sapiens GN=APOB PE=1 SV=2	2074	128.194
R.TLQGIPQM[+15.995]IGEVIR.K		M[+16]	524.295	3	1570.87	1570.86	0	6.1	805	Specific	613.53	455.53	455.53	11.3	312	>sp|P04114|APOB_HUMAN Apolipoprotein B-100 OS=Homo sapiens GN=APOB PE=1 SV=2	2074	67.4876
R.TLQGIPQM[+15.995]IGEVIR.K		M[+16]	785.938	2	1570.87	1570.86	0	4.5	805	Specific	623.5	444.77	444.77	10.72	312	>sp|P04114|APOB_HUMAN Apolipoprotein B-100 OS=Homo sapiens GN=APOB PE=1 SV=2	2074	67.7402
R.KGSK.N			419.263	1	419.263	419.261	0	4.8	819	Specific	69.86	69.86	69.86	0.79	312	>sp|P04114|APOB_HUMAN Apolipoprotein B-100 OS=Homo sapiens GN=APOB PE=1 SV=2	2074	11.8602
K.AGVK.L			374.241	1	374.241	374.24	0	4	860	Specific	117.61	0	0	1.31	312	>sp|P04114|APOB_HUMAN Apolipoprotein B-100 OS=Homo sapiens GN=APOB PE=1 SV=2	2074	29.7489
K.AGVK.L			374.241	1	374.241	374.24	0	4.7	860	Specific	221.89	0	0	2.02	312	>sp|P04114|APOB_HUMAN Apolipoprotein B-100 OS=Homo sapiens GN=APOB PE=1 SV=2	2074	14.4187
K.AGVK.L			374.241	1	374.241	374.24	0	4.6	860	Specific	242.59	0	0	1.68	312	>sp|P04114|APOB_HUMAN Apolipoprotein B-100 OS=Homo sapiens GN=APOB PE=1 SV=2	2074	14.4609
K.LEVANM[+15.995]QAELVAK.P		M[+16]	716.383	2	1431.76	1431.75	0	4.7	864	Specific	440.6	289.96	289.96	5.48	312	>sp|P04114|APOB_HUMAN Apolipoprotein B-100 OS=Homo sapiens GN=APOB PE=1 SV=2	2074	45.1315
K.LEVANM[+15.995]QAELVAK.P		M[+16]	716.375	2	1431.74	1431.75	0	-5.1	864	Specific	454.7	248.8	248.8	2.6	312	>sp|P04114|APOB_HUMAN Apolipoprotein B-100 OS=Homo sapiens GN=APOB PE=1 SV=2	2074	44.7455
K.LEVANM[+15.995]QAELVAK.P		M[+16]	716.383	2	1431.76	1431.75	0	5	864	Specific	459.6	320.76	320.76	6.63	312	>sp|P04114|APOB_HUMAN Apolipoprotein B-100 OS=Homo sapiens GN=APOB PE=1 SV=2	2074	44.9417
K.LEVANM[+15.995]QAELVAK.P		M[+16]	716.383	2	1431.76	1431.75	0	4.8	864	Specific	612.54	421.3	421.3	10.55	312	>sp|P04114|APOB_HUMAN Apolipoprotein B-100 OS=Homo sapiens GN=APOB PE=1 SV=2	2074	44.9759
K.LEVANM[+15.995]QAELVAK.P		M[+16]	716.383	2	1431.76	1431.75	0	5	864	Specific	660.71	444.42	444.42	11.55	312	>sp|P04114|APOB_HUMAN Apolipoprotein B-100 OS=Homo sapiens GN=APOB PE=1 SV=2	2074	44.9537
R.SGVQM[+15.995]NTNFFHESGLEAHVALK.A		M[+16]	608.8	4	2432.18	2432.17	0	5	897	Specific	802.91	757.62	757.62	15.1	312	>sp|P04114|APOB_HUMAN Apolipoprotein B-100 OS=Homo sapiens GN=APOB PE=1 SV=2	2074	54.6984
K.FIIPSPK.R			401.249	2	801.491	801.487	0	4.9	924	Specific	360.69	76.27	76.27	2.4	312	>sp|P04114|APOB_HUMAN Apolipoprotein B-100 OS=Homo sapiens GN=APOB PE=1 SV=2	2074	49.6757
K.FIIPSPK.R			401.249	2	801.491	801.487	0	5.1	924	Specific	378.38	125.42	125.42	2.68	312	>sp|P04114|APOB_HUMAN Apolipoprotein B-100 OS=Homo sapiens GN=APOB PE=1 SV=2	2074	50.0188
K.FIIPSPK.R			401.249	2	801.49	801.487	0	4.2	924	Specific	379.17	113.15	113.15	2.39	312	>sp|P04114|APOB_HUMAN Apolipoprotein B-100 OS=Homo sapiens GN=APOB PE=1 SV=2	2074	49.4894
K.FIIPSPK.R			801.491	1	801.491	801.487	0	5.2	924	Specific	476.61	138.67	138.67	2.74	312	>sp|P04114|APOB_HUMAN Apolipoprotein B-100 OS=Homo sapiens GN=APOB PE=1 SV=2	2074	49.9118
K.FIIPSPK.R			801.49	1	801.49	801.487	0	4.2	924	Specific	477.4	148.59	148.59	2.94	312	>sp|P04114|APOB_HUMAN Apolipoprotein B-100 OS=Homo sapiens GN=APOB PE=1 SV=2	2074	49.7483
R.PVK.L			343.235	1	343.235	343.234	0	4	932	Specific	112.89	112.89	112.89	1.2	312	>sp|P04114|APOB_HUMAN Apolipoprotein B-100 OS=Homo sapiens GN=APOB PE=1 SV=2	2074	43.2785
R.PVK.L			343.235	1	343.235	343.234	0	3.8	932	Specific	130.5	130.5	130.5	1.73	312	>sp|P04114|APOB_HUMAN Apolipoprotein B-100 OS=Homo sapiens GN=APOB PE=1 SV=2	2074	2.0263
R.PVK.L			343.236	1	343.236	343.234	0	4.6	932	Specific	135.84	135.84	135.84	1.27	312	>sp|P04114|APOB_HUMAN Apolipoprotein B-100 OS=Homo sapiens GN=APOB PE=1 SV=2	2074	26.7595
R.PVK.L			343.235	1	343.235	343.234	0	4.1	932	Specific	152.79	152.79	152.79	1.43	312	>sp|P04114|APOB_HUMAN Apolipoprotein B-100 OS=Homo sapiens GN=APOB PE=1 SV=2	2074	2.3642
R.PVK.L			343.236	1	343.236	343.234	0	4.4	932	Specific	154.52	154.52	154.52	1.71	312	>sp|P04114|APOB_HUMAN Apolipoprotein B-100 OS=Homo sapiens GN=APOB PE=1 SV=2	2074	43.3423
R.PVK.L			343.235	1	343.235	343.234	0	4.2	932	Specific	157.06	157.06	157.06	1.45	312	>sp|P04114|APOB_HUMAN Apolipoprotein B-100 OS=Homo sapiens GN=APOB PE=1 SV=2	2074	2.6015
R.PVK.L			343.235	1	343.235	343.234	0	3.8	932	Specific	161.1	161.1	161.1	1.46	312	>sp|P04114|APOB_HUMAN Apolipoprotein B-100 OS=Homo sapiens GN=APOB PE=1 SV=2	2074	0.2221
R.PVK.L			343.235	1	343.235	343.234	0	3.5	932	Specific	163.21	163.21	163.21	1.49	312	>sp|P04114|APOB_HUMAN Apolipoprotein B-100 OS=Homo sapiens GN=APOB PE=1 SV=2	2074	2.4565
R.PVK.L			343.235	1	343.235	343.234	0	3.8	932	Specific	171.45	171.45	171.45	1.46	312	>sp|P04114|APOB_HUMAN Apolipoprotein B-100 OS=Homo sapiens GN=APOB PE=1 SV=2	2074	1.8501
R.PVK.L			343.235	1	343.235	343.234	0	3.5	932	Specific	171.74	171.74	171.74	1.46	312	>sp|P04114|APOB_HUMAN Apolipoprotein B-100 OS=Homo sapiens GN=APOB PE=1 SV=2	2074	2.455
R.PVK.L			343.235	1	343.235	343.234	0	3.3	932	Specific	171.99	171.99	171.99	1.13	312	>sp|P04114|APOB_HUMAN Apolipoprotein B-100 OS=Homo sapiens GN=APOB PE=1 SV=2	2074	1.9114
R.PVK.L			343.235	1	343.235	343.234	0	3.4	932	Specific	173.66	173.66	173.66	1.46	312	>sp|P04114|APOB_HUMAN Apolipoprotein B-100 OS=Homo sapiens GN=APOB PE=1 SV=2	2074	1.7932
R.PVK.L			343.235	1	343.235	343.234	0	3.7	932	Specific	174.75	174.75	174.75	1.46	312	>sp|P04114|APOB_HUMAN Apolipoprotein B-100 OS=Homo sapiens GN=APOB PE=1 SV=2	2074	17.2115
R.PVK.L			343.236	1	343.236	343.234	0	4.6	932	Specific	185.16	185.16	185.16	1.8	312	>sp|P04114|APOB_HUMAN Apolipoprotein B-100 OS=Homo sapiens GN=APOB PE=1 SV=2	2074	22.4034
R.PVK.L			343.236	1	343.236	343.234	0	4.4	932	Specific	190.73	190.73	190.73	1.47	312	>sp|P04114|APOB_HUMAN Apolipoprotein B-100 OS=Homo sapiens GN=APOB PE=1 SV=2	2074	2.8225
R.PVK.L			343.235	1	343.235	343.234	0	4.3	932	Specific	192.06	192.06	192.06	1.47	312	>sp|P04114|APOB_HUMAN Apolipoprotein B-100 OS=Homo sapiens GN=APOB PE=1 SV=2	2074	2.3068
R.PVK.L			343.235	1	343.235	343.234	0	4.1	932	Specific	195.9	195.9	195.9	1.47	312	>sp|P04114|APOB_HUMAN Apolipoprotein B-100 OS=Homo sapiens GN=APOB PE=1 SV=2	2074	2.88
R.PVK.L			343.235	1	343.235	343.234	0	3.8	932	Specific	199.95	199.95	199.95	1.47	312	>sp|P04114|APOB_HUMAN Apolipoprotein B-100 OS=Homo sapiens GN=APOB PE=1 SV=2	2074	14.7501
R.PVK.L			343.236	1	343.236	343.234	0	4.4	932	Specific	245.49	245.49	245.49	2.52	312	>sp|P04114|APOB_HUMAN Apolipoprotein B-100 OS=Homo sapiens GN=APOB PE=1 SV=2	2074	49.9514
K.LLSGGNTLHLVSTTK.T			514.297	3	1540.88	1540.87	0	4.7	935	Specific	767.88	616.69	616.69	13.72	312	>sp|P04114|APOB_HUMAN Apolipoprotein B-100 OS=Homo sapiens GN=APOB PE=1 SV=2	2074	47.6242
K.TEVIPPLIENR.Q			640.867	2	1280.73	1280.72	0	4.5	950	Specific	371.42	303.44	303.44	3.63	312	>sp|P04114|APOB_HUMAN Apolipoprotein B-100 OS=Homo sapiens GN=APOB PE=1 SV=2	2074	57.2754
K.TEVIPPLIENR.Q			640.867	2	1280.73	1280.72	0	4.5	950	Specific	440.84	354.32	354.32	6.39	312	>sp|P04114|APOB_HUMAN Apolipoprotein B-100 OS=Homo sapiens GN=APOB PE=1 SV=2	2074	56.7304
K.TEVIPPLIENR.Q			640.867	2	1280.73	1280.72	0	4.4	950	Specific	494.11	405.33	405.33	7.63	312	>sp|P04114|APOB_HUMAN Apolipoprotein B-100 OS=Homo sapiens GN=APOB PE=1 SV=2	2074	57.243
K.TEVIPPLIENR.Q			640.867	2	1280.73	1280.72	0	4.4	950	Specific	502.5	389.74	389.74	7.6	312	>sp|P04114|APOB_HUMAN Apolipoprotein B-100 OS=Homo sapiens GN=APOB PE=1 SV=2	2074	56.8362
K.TEVIPPLIENR.Q			640.867	2	1280.73	1280.72	0	4	950	Specific	545.2	413.18	413.18	8.19	312	>sp|P04114|APOB_HUMAN Apolipoprotein B-100 OS=Homo sapiens GN=APOB PE=1 SV=2	2074	56.8958
R.QSWSVC[+57.021]K.Q		C[+57]	447.713	2	894.418	894.414	0	4.8	961	Specific	499.41	219.92	219.92	2.95	312	>sp|P04114|APOB_HUMAN Apolipoprotein B-100 OS=Homo sapiens GN=APOB PE=1 SV=2	2074	36.4753
R.EDR.A			419.194	1	419.194	419.188	0	12.8	1025	Specific	71.7	71.7	71.7	0.66	312	>sp|P04114|APOB_HUMAN Apolipoprotein B-100 OS=Homo sapiens GN=APOB PE=1 SV=2	2074	28.5613
R.EDR.A			419.181	1	419.181	419.188	0	-18.8	1025	Specific	115.66	115.66	115.66	1.5	312	>sp|P04114|APOB_HUMAN Apolipoprotein B-100 OS=Homo sapiens GN=APOB PE=1 SV=2	2074	7.3977
K.FVTQAEGAK.Q			475.752	2	950.498	950.494	0	3.7	1035	Specific	344.04	214	214	2.93	312	>sp|P04114|APOB_HUMAN Apolipoprotein B-100 OS=Homo sapiens GN=APOB PE=1 SV=2	2074	27.1078
K.QTEATMTFK.Y			528.758	2	1056.51	1056.5	0	4.7	1044	Specific	616.12	386.63	386.63	9.12	312	>sp|P04114|APOB_HUMAN Apolipoprotein B-100 OS=Homo sapiens GN=APOB PE=1 SV=2	2074	39.181
K.QTEATM[+15.995]TFK.Y		M[+16]	536.755	2	1072.5	1072.5	0	5.4	1044	Specific	407.13	193.43	193.43	2.53	312	>sp|P04114|APOB_HUMAN Apolipoprotein B-100 OS=Homo sapiens GN=APOB PE=1 SV=2	2074	28.417
K.QTEATM[+15.995]TFK.Y		M[+16]	536.755	2	1072.5	1072.5	0	4.7	1044	Specific	462.12	250.45	250.45	2.94	312	>sp|P04114|APOB_HUMAN Apolipoprotein B-100 OS=Homo sapiens GN=APOB PE=1 SV=2	2074	28.3401
K.YNR.Q			452.227	1	452.227	452.225	0	3.5	1053	Specific	122.37	122.37	122.37	2.05	312	>sp|P04114|APOB_HUMAN Apolipoprotein B-100 OS=Homo sapiens GN=APOB PE=1 SV=2	2074	1.6915
K.YNR.Q			452.227	1	452.227	452.225	0	3.7	1053	Specific	123.41	123.41	123.41	2.05	312	>sp|P04114|APOB_HUMAN Apolipoprotein B-100 OS=Homo sapiens GN=APOB PE=1 SV=2	2074	2.4045
K.YNR.Q			452.227	1	452.227	452.225	0	3.9	1053	Specific	160.66	160.66	160.66	2.39	312	>sp|P04114|APOB_HUMAN Apolipoprotein B-100 OS=Homo sapiens GN=APOB PE=1 SV=2	2074	0.2822
K.YNR.Q			452.227	1	452.227	452.225	0	4.3	1053	Specific	163.23	163.23	163.23	2.05	312	>sp|P04114|APOB_HUMAN Apolipoprotein B-100 OS=Homo sapiens GN=APOB PE=1 SV=2	2074	0.1542
K.YNR.Q			452.227	1	452.227	452.225	0	3.6	1053	Specific	163.73	163.73	163.73	2.05	312	>sp|P04114|APOB_HUMAN Apolipoprotein B-100 OS=Homo sapiens GN=APOB PE=1 SV=2	2074	2.5083
K.YNR.Q			452.227	1	452.227	452.225	0	3.2	1053	Specific	186.02	186.02	186.02	1.51	312	>sp|P04114|APOB_HUMAN Apolipoprotein B-100 OS=Homo sapiens GN=APOB PE=1 SV=2	2074	2.2526
K.YNR.Q			452.227	1	452.227	452.225	0	4.1	1053	Specific	186.26	186.26	186.26	1.5	312	>sp|P04114|APOB_HUMAN Apolipoprotein B-100 OS=Homo sapiens GN=APOB PE=1 SV=2	2074	1.2112
K.YNR.Q			452.227	1	452.227	452.225	0	3.5	1053	Specific	186.97	186.97	186.97	2.09	312	>sp|P04114|APOB_HUMAN Apolipoprotein B-100 OS=Homo sapiens GN=APOB PE=1 SV=2	2074	0.6788
K.YNR.Q			452.227	1	452.227	452.225	0	3.7	1053	Specific	196.12	196.12	196.12	2.09	312	>sp|P04114|APOB_HUMAN Apolipoprotein B-100 OS=Homo sapiens GN=APOB PE=1 SV=2	2074	1.7324
K.YN[+2.988]R.Q		N[+3]	455.216	1	455.216	455.214	0	4.6	1053	Specific	43.84	43.84	43.84	1.45	312	>sp|P04114|APOB_HUMAN Apolipoprotein B-100 OS=Homo sapiens GN=APOB PE=1 SV=2	2074	24.853
K.YN[+2.988]R.Q		N[+3]	455.216	1	455.216	455.214	0	4.5	1053	Specific	52.71	52.71	52.71	1.45	312	>sp|P04114|APOB_HUMAN Apolipoprotein B-100 OS=Homo sapiens GN=APOB PE=1 SV=2	2074	25.0225
K.YN[+2.988]R.Q		N[+3]	455.216	1	455.216	455.214	0	4.5	1053	Specific	64.89	64.89	64.89	1.49	312	>sp|P04114|APOB_HUMAN Apolipoprotein B-100 OS=Homo sapiens GN=APOB PE=1 SV=2	2074	25.0125
R.QSMTLSSEVQIPDFDVDLGTILR.V			855.43	3	2564.28	2564.29	0	-6.3	1056	Specific	401.31	316.37	316.37	4.3	312	>sp|P04114|APOB_HUMAN Apolipoprotein B-100 OS=Homo sapiens GN=APOB PE=1 SV=2	2074	105.342
R.QSM[+15.995]TLSSEVQIPDFDVDLGTILR.V		M[+16]	1290.65	2	2580.3	2580.29	0	4.5	1056	Specific	239.85	142.87	142.87	2.55	312	>sp|P04114|APOB_HUMAN Apolipoprotein B-100 OS=Homo sapiens GN=APOB PE=1 SV=2	2074	94.6339
R.QSM[+15.995]TLSSEVQIPDFDVDLGTILR.V		M[+16]	1290.65	2	2580.3	2580.29	0	4.4	1056	Specific	627.75	541.86	541.86	11.6	312	>sp|P04114|APOB_HUMAN Apolipoprotein B-100 OS=Homo sapiens GN=APOB PE=1 SV=2	2074	94.4497
R.QSM[+15.995]TLSSEVQIPDFDVDLGTILR.V		M[+16]	860.771	3	2580.3	2580.29	0	4.9	1056	Specific	722.14	706.23	706.23	14.17	312	>sp|P04114|APOB_HUMAN Apolipoprotein B-100 OS=Homo sapiens GN=APOB PE=1 SV=2	2074	94.7115
R.QSM[+15.995]TLSSEVQIPDFDVDLGTILR.V		M[+16]	645.829	4	2580.29	2580.29	0	2.7	1056	Specific	753.37	753.37	753.37	14.48	312	>sp|P04114|APOB_HUMAN Apolipoprotein B-100 OS=Homo sapiens GN=APOB PE=1 SV=2	2074	94.5516
R.VNDESTEGK.T			489.724	2	978.442	978.437	0	4.4	1079	Specific	425.57	299.69	299.69	5.1	312	>sp|P04114|APOB_HUMAN Apolipoprotein B-100 OS=Homo sapiens GN=APOB PE=1 SV=2	2074	12.3235
R.VNDESTEGK.T			489.725	2	978.442	978.437	0	4.9	1079	Specific	450.49	255.77	255.77	6.24	312	>sp|P04114|APOB_HUMAN Apolipoprotein B-100 OS=Homo sapiens GN=APOB PE=1 SV=2	2074	12.3348
R.LTLDIQNK.K			472.776	2	944.546	944.541	0	4.7	1092	Specific	342.76	60.33	60.33	2.46	312	>sp|P04114|APOB_HUMAN Apolipoprotein B-100 OS=Homo sapiens GN=APOB PE=1 SV=2	2074	45.465
R.LTLDIQNK.K			472.776	2	944.546	944.541	0	4.7	1092	Specific	500.29	136.65	136.65	2.95	312	>sp|P04114|APOB_HUMAN Apolipoprotein B-100 OS=Homo sapiens GN=APOB PE=1 SV=2	2074	45.2261
R.LTLDIQNK.K			944.547	1	944.547	944.541	0	5.8	1092	Specific	632.53	91.8	91.8	7.35	312	>sp|P04114|APOB_HUMAN Apolipoprotein B-100 OS=Homo sapiens GN=APOB PE=1 SV=2	2074	45.3845
K.ITEVALMGHLSC[+57.021]DTK.E		C[+57]	558.947	3	1674.83	1674.82	0	5.3	1101	Specific	630.34	549.48	549.48	10.73	312	>sp|P04114|APOB_HUMAN Apolipoprotein B-100 OS=Homo sapiens GN=APOB PE=1 SV=2	2074	51.8663
K.ITEVALMGHLSC[+57.021]DTK.E		C[+57]	837.918	2	1674.83	1674.82	0	5.6	1101	Specific	715.77	489.96	489.96	12.43	312	>sp|P04114|APOB_HUMAN Apolipoprotein B-100 OS=Homo sapiens GN=APOB PE=1 SV=2	2074	51.847
K.ITEVALMGHLSC[+57.021]DTK.E		C[+57]	558.947	3	1674.83	1674.82	0	5.3	1101	Specific	758.6	653.69	653.69	13.73	312	>sp|P04114|APOB_HUMAN Apolipoprotein B-100 OS=Homo sapiens GN=APOB PE=1 SV=2	2074	51.8729
K.GVISIPR.L			741.465	1	741.465	741.462	0	3.9	1122	Specific	504.2	42.6	42.6	2.95	312	>sp|P04114|APOB_HUMAN Apolipoprotein B-100 OS=Homo sapiens GN=APOB PE=1 SV=2	2074	45.5858
R.LQAEAR.S			344.194	2	687.381	687.378	0	4	1129	Specific	354.15	53.66	53.66	2.02	312	>sp|P04114|APOB_HUMAN Apolipoprotein B-100 OS=Homo sapiens GN=APOB PE=1 SV=2	2074	17.1059
R.LQAEAR.S			687.381	1	687.381	687.378	0	4.5	1129	Specific	381.13	44.47	44.47	2	312	>sp|P04114|APOB_HUMAN Apolipoprotein B-100 OS=Homo sapiens GN=APOB PE=1 SV=2	2074	17.1141
R.LQAEAR.S			687.381	1	687.381	687.378	0	4.3	1129	Specific	433.03	34.25	34.25	1.82	312	>sp|P04114|APOB_HUMAN Apolipoprotein B-100 OS=Homo sapiens GN=APOB PE=1 SV=2	2074	17.0959
R.SEILAHWSPAK.L			619.832	2	1238.66	1238.65	0	4	1135	Specific	416.96	269.39	269.39	4.22	312	>sp|P04114|APOB_HUMAN Apolipoprotein B-100 OS=Homo sapiens GN=APOB PE=1 SV=2	2074	46.2403
R.SEILAHWSPAK.L			413.558	3	1238.66	1238.65	0	4.7	1135	Specific	577.5	400.02	400.02	8.04	312	>sp|P04114|APOB_HUMAN Apolipoprotein B-100 OS=Homo sapiens GN=APOB PE=1 SV=2	2074	46.1597
R.SEILAHWSPAK.L			619.833	2	1238.66	1238.65	0	4.8	1135	Specific	639.02	376.87	376.87	9.56	312	>sp|P04114|APOB_HUMAN Apolipoprotein B-100 OS=Homo sapiens GN=APOB PE=1 SV=2	2074	46.0902
K.LLLQM[+15.995]DSSATAYGSTVSK.R		M[+16]	944.475	2	1887.94	1887.94	0	3.5	1146	Specific	616.41	543.97	543.97	10.86	312	>sp|P04114|APOB_HUMAN Apolipoprotein B-100 OS=Homo sapiens GN=APOB PE=1 SV=2	2074	50.1436
R.VAWHYDEEK.I			392.85	3	1176.54	1176.53	0	4	1165	Specific	454.61	269.86	269.86	3.46	312	>sp|P04114|APOB_HUMAN Apolipoprotein B-100 OS=Homo sapiens GN=APOB PE=1 SV=2	2074	38.9588
R.VAWHYDEEK.I			588.773	2	1176.54	1176.53	0	4.9	1165	Specific	532.59	328.85	328.85	5.21	312	>sp|P04114|APOB_HUMAN Apolipoprotein B-100 OS=Homo sapiens GN=APOB PE=1 SV=2	2074	38.9709
R.VAWHYDEEK.I			588.773	2	1176.54	1176.53	0	5	1165	Specific	616.95	381.01	381.01	8.61	312	>sp|P04114|APOB_HUMAN Apolipoprotein B-100 OS=Homo sapiens GN=APOB PE=1 SV=2	2074	38.9095
K.IEFEWNTGTNVDTK.K			827.396	2	1653.78	1653.78	0	5.4	1174	Specific	563.28	373.38	373.38	6.02	312	>sp|P04114|APOB_HUMAN Apolipoprotein B-100 OS=Homo sapiens GN=APOB PE=1 SV=2	2074	61.6698
K.IEFEWNTGTNVDTK.K			827.395	2	1653.78	1653.78	0	4.8	1174	Specific	640.33	424.55	424.55	10.72	312	>sp|P04114|APOB_HUMAN Apolipoprotein B-100 OS=Homo sapiens GN=APOB PE=1 SV=2	2074	60.0183
K.MTSNFPVDLSDYPK.S			807.384	2	1613.76	1613.75	0	5.9	1189	Specific	620.61	526.04	526.04	10.73	312	>sp|P04114|APOB_HUMAN Apolipoprotein B-100 OS=Homo sapiens GN=APOB PE=1 SV=2	2074	64.4018
K.MTSNFPVDLSDYPK.S			807.383	2	1613.76	1613.75	0	4.8	1189	Specific	631.45	497.05	497.05	9.63	312	>sp|P04114|APOB_HUMAN Apolipoprotein B-100 OS=Homo sapiens GN=APOB PE=1 SV=2	2074	64.1631
K.M[+15.995]TSNFPVDLSDYPK.S		M[+16]	815.379	2	1629.75	1629.75	0	2.6	1189	Specific	674.51	574.87	574.87	11.05	312	>sp|P04114|APOB_HUMAN Apolipoprotein B-100 OS=Homo sapiens GN=APOB PE=1 SV=2	2074	61.207
K.M[+15.995]TSNFPVDLSDYPK.S		M[+16]	815.381	2	1629.75	1629.75	0	4.7	1189	Specific	679.83	599.59	599.59	11.72	312	>sp|P04114|APOB_HUMAN Apolipoprotein B-100 OS=Homo sapiens GN=APOB PE=1 SV=2	2074	60.6676
R.LLDHR.V			327.192	2	653.376	653.373	0	4.3	1211	Specific	295.66	30.98	30.98	1.33	312	>sp|P04114|APOB_HUMAN Apolipoprotein B-100 OS=Homo sapiens GN=APOB PE=1 SV=2	2074	20.5735
R.LLDHR.V			327.192	2	653.376	653.373	0	4.2	1211	Specific	345.72	34.89	34.89	1.41	312	>sp|P04114|APOB_HUMAN Apolipoprotein B-100 OS=Homo sapiens GN=APOB PE=1 SV=2	2074	20.519
R.VPQTDMTFR.H			547.771	2	1094.53	1094.53	0	4.3	1216	Specific	469.58	189.78	189.78	2.95	312	>sp|P04114|APOB_HUMAN Apolipoprotein B-100 OS=Homo sapiens GN=APOB PE=1 SV=2	2074	43.2991
R.VPQTDM[+15.995]TFR.H		M[+16]	555.769	2	1110.53	1110.52	0	5.4	1216	Specific	334.29	154.01	154.01	2.49	312	>sp|P04114|APOB_HUMAN Apolipoprotein B-100 OS=Homo sapiens GN=APOB PE=1 SV=2	2074	34.5469
R.VPQTDM[+15.995]TFR.H		M[+16]	555.768	2	1110.53	1110.52	0	4.3	1216	Specific	334.41	114.99	114.99	2.39	312	>sp|P04114|APOB_HUMAN Apolipoprotein B-100 OS=Homo sapiens GN=APOB PE=1 SV=2	2074	35.0833
K.ASGSLPYTQTLQDHLNSLK.E			691.696	3	2073.07	2073.06	0	5.2	1241	Specific	693.61	584.08	584.08	11.87	312	>sp|P04114|APOB_HUMAN Apolipoprotein B-100 OS=Homo sapiens GN=APOB PE=1 SV=2	2074	62.187
K.EFNLQNMGLPDFHIPENLFLK.S			839.431	3	2516.28	2516.26	0	5.2	1260	Specific	807.64	725.64	725.64	15.1	312	>sp|P04114|APOB_HUMAN Apolipoprotein B-100 OS=Homo sapiens GN=APOB PE=1 SV=2	2074	97.7244
K.EFNLQNM[+15.995]GLPDFHIPENLFLK.S		M[+16]	844.761	3	2532.27	2532.26	0	3.2	1260	Specific	191.56	125.58	125.58	1.16	312	>sp|P04114|APOB_HUMAN Apolipoprotein B-100 OS=Homo sapiens GN=APOB PE=1 SV=2	2074	92.8106
K.EFNLQNM[+15.995]GLPDFHIPENLFLK.S		M[+16]	844.763	3	2532.27	2532.26	0	6	1260	Specific	290.04	268.33	268.33	2.94	312	>sp|P04114|APOB_HUMAN Apolipoprotein B-100 OS=Homo sapiens GN=APOB PE=1 SV=2	2074	93.0162
K.EFNLQNM[+15.995]GLPDFHIPENLFLK.S		M[+16]	844.762	3	2532.27	2532.26	0	5.1	1260	Specific	314.63	314.31	314.31	3.14	312	>sp|P04114|APOB_HUMAN Apolipoprotein B-100 OS=Homo sapiens GN=APOB PE=1 SV=2	2074	95.1158
K.EFNLQNM[+15.995]GLPDFHIPENLFLK.S		M[+16]	844.756	3	2532.25	2532.26	0	-2.2	1260	Specific	415.43	338.7	338.7	2.95	312	>sp|P04114|APOB_HUMAN Apolipoprotein B-100 OS=Homo sapiens GN=APOB PE=1 SV=2	2074	91.0512
K.EFNLQNM[+15.995]GLPDFHIPENLFLK.S		M[+16]	844.763	3	2532.27	2532.26	0	6	1260	Specific	468.83	427.55	427.55	6.43	312	>sp|P04114|APOB_HUMAN Apolipoprotein B-100 OS=Homo sapiens GN=APOB PE=1 SV=2	2074	93.9517
K.EFNLQNM[+15.995]GLPDFHIPENLFLK.S		M[+16]	844.764	3	2532.28	2532.26	0	6.6	1260	Specific	518.66	469.71	469.71	6.66	312	>sp|P04114|APOB_HUMAN Apolipoprotein B-100 OS=Homo sapiens GN=APOB PE=1 SV=2	2074	93.6595
K.EFNLQNM[+15.995]GLPDFHIPENLFLK.S		M[+16]	844.76	3	2532.27	2532.26	0	2.6	1260	Specific	540.98	487.21	487.21	6.97	312	>sp|P04114|APOB_HUMAN Apolipoprotein B-100 OS=Homo sapiens GN=APOB PE=1 SV=2	2074	93.5952
K.EFNLQNM[+15.995]GLPDFHIPENLFLK.S		M[+16]	1266.64	2	2532.27	2532.26	0	2.6	1260	Specific	599.31	468.55	468.55	9.13	312	>sp|P04114|APOB_HUMAN Apolipoprotein B-100 OS=Homo sapiens GN=APOB PE=1 SV=2	2074	89.4537
K.EFNLQNM[+15.995]GLPDFHIPENLFLK.S		M[+16]	1266.64	2	2532.27	2532.26	0	5.3	1260	Specific	649.18	541.74	541.74	10.8	312	>sp|P04114|APOB_HUMAN Apolipoprotein B-100 OS=Homo sapiens GN=APOB PE=1 SV=2	2074	89.9885
K.EFNLQNM[+15.995]GLPDFHIPENLFLK.S		M[+16]	844.762	3	2532.27	2532.26	0	5.2	1260	Specific	701.68	656.47	656.47	13.1	312	>sp|P04114|APOB_HUMAN Apolipoprotein B-100 OS=Homo sapiens GN=APOB PE=1 SV=2	2074	89.3062
K.EFNLQNM[+15.995]GLPDFHIPENLFLK.S		M[+16]	633.823	4	2532.27	2532.26	0	3.7	1260	Specific	722.25	712.15	712.15	13.68	312	>sp|P04114|APOB_HUMAN Apolipoprotein B-100 OS=Homo sapiens GN=APOB PE=1 SV=2	2074	89.5198
K.EFNLQNM[+15.995]GLPDFHIPENLFLK.S		M[+16]	844.761	3	2532.27	2532.26	0	3.3	1260	Specific	826.22	766.02	766.02	15.1	312	>sp|P04114|APOB_HUMAN Apolipoprotein B-100 OS=Homo sapiens GN=APOB PE=1 SV=2	2074	90.3696
K.EFNLQNM[+15.995]GLPDFHIPENLFLK.S		M[+16]	844.761	3	2532.27	2532.26	0	3.6	1260	Specific	893.99	869.79	869.79	16.1	312	>sp|P04114|APOB_HUMAN Apolipoprotein B-100 OS=Homo sapiens GN=APOB PE=1 SV=2	2074	89.8282
K.EFNLQN[+0.984]M[+15.995]GLPDFHIPENLFLK.S		M[+16], N[+1]	845.092	3	2533.26	2533.24	0	7	1260	Specific	761.04	742.63	148.35	13.27	312	>sp|P04114|APOB_HUMAN Apolipoprotein B-100 OS=Homo sapiens GN=APOB PE=1 SV=2	2074	90.9918
K.YTLNK.N			319.68	2	638.354	638.351	0	4.4	1287	Specific	224.42	52.22	52.22	1.33	312	>sp|P04114|APOB_HUMAN Apolipoprotein B-100 OS=Homo sapiens GN=APOB PE=1 SV=2	2074	26.8725
K.YTLNK.N			319.68	2	638.354	638.351	0	4.6	1287	Specific	412.36	52.56	52.56	1.73	312	>sp|P04114|APOB_HUMAN Apolipoprotein B-100 OS=Homo sapiens GN=APOB PE=1 SV=2	2074	26.7137
K.YTLNK.N			638.354	1	638.354	638.351	0	4.6	1287	Specific	423.37	13.24	13.24	1.45	312	>sp|P04114|APOB_HUMAN Apolipoprotein B-100 OS=Homo sapiens GN=APOB PE=1 SV=2	2074	26.7727
K.YTLNK.N			638.354	1	638.354	638.351	0	4.9	1287	Specific	478.64	55.61	55.61	2.02	312	>sp|P04114|APOB_HUMAN Apolipoprotein B-100 OS=Homo sapiens GN=APOB PE=1 SV=2	2074	26.7359
K.YTLNK.N			638.354	1	638.354	638.351	0	4.6	1287	Specific	509.22	55.61	55.61	2.4	312	>sp|P04114|APOB_HUMAN Apolipoprotein B-100 OS=Homo sapiens GN=APOB PE=1 SV=2	2074	26.7762
K.IEIPLPFGGK.S			535.818	2	1070.63	1070.62	0	5	1296	Specific	471.45	97.9	97.9	2.94	312	>sp|P04114|APOB_HUMAN Apolipoprotein B-100 OS=Homo sapiens GN=APOB PE=1 SV=2	2074	71.6325
K.IEIPLPFGGK.S			535.818	2	1070.63	1070.62	0	4.9	1296	Specific	522.83	166.5	166.5	5.91	312	>sp|P04114|APOB_HUMAN Apolipoprotein B-100 OS=Homo sapiens GN=APOB PE=1 SV=2	2074	72.1554
K.MLETVR.T			374.706	2	748.405	748.402	0	4.4	1312	Specific	357.09	43.22	43.22	2.02	312	>sp|P04114|APOB_HUMAN Apolipoprotein B-100 OS=Homo sapiens GN=APOB PE=1 SV=2	2074	32.1203
K.M[+15.995]LETVR.T		M[+16]	382.704	2	764.4	764.397	0	4.5	1312	Specific	299.51	57.08	57.08	2.28	312	>sp|P04114|APOB_HUMAN Apolipoprotein B-100 OS=Homo sapiens GN=APOB PE=1 SV=2	2074	26.7862
R.TPALHFK.S			407.236	2	813.465	813.462	0	4.4	1318	Specific	457.59	187.65	187.65	2.94	312	>sp|P04114|APOB_HUMAN Apolipoprotein B-100 OS=Homo sapiens GN=APOB PE=1 SV=2	2074	38.7173
R.TPALHFK.S			407.236	2	813.466	813.462	0	4.6	1318	Specific	473.54	219.4	219.4	2.95	312	>sp|P04114|APOB_HUMAN Apolipoprotein B-100 OS=Homo sapiens GN=APOB PE=1 SV=2	2074	38.7563
K.SVGFHLPSR.E			333.852	3	999.542	999.537	0	4.7	1325	Specific	572.12	348.27	348.27	6.92	312	>sp|P04114|APOB_HUMAN Apolipoprotein B-100 OS=Homo sapiens GN=APOB PE=1 SV=2	2074	45.299
R.EFQVPTFTIPK.L			653.859	2	1306.71	1306.7	0	4.5	1334	Specific	147.29	81.1	81.1	0.58	312	>sp|P04114|APOB_HUMAN Apolipoprotein B-100 OS=Homo sapiens GN=APOB PE=1 SV=2	2074	72.5976
R.EFQVPTFTIPK.L			653.859	2	1306.71	1306.7	0	4.8	1334	Specific	341.31	275.17	275.17	2.95	312	>sp|P04114|APOB_HUMAN Apolipoprotein B-100 OS=Homo sapiens GN=APOB PE=1 SV=2	2074	72.5665
R.EFQVPTFTIPK.L			1306.71	1	1306.71	1306.7	0	4.2	1334	Specific	419.65	270.14	270.14	3.29	312	>sp|P04114|APOB_HUMAN Apolipoprotein B-100 OS=Homo sapiens GN=APOB PE=1 SV=2	2074	72.3985
R.EFQVPTFTIPK.L			653.858	2	1306.71	1306.7	0	3.9	1334	Specific	482.29	367.78	367.78	6.93	312	>sp|P04114|APOB_HUMAN Apolipoprotein B-100 OS=Homo sapiens GN=APOB PE=1 SV=2	2074	72.5413
R.EFQVPTFTIPK.L			653.859	2	1306.71	1306.7	0	4.8	1334	Specific	486.73	367.95	367.95	5.66	312	>sp|P04114|APOB_HUMAN Apolipoprotein B-100 OS=Homo sapiens GN=APOB PE=1 SV=2	2074	72.0419
R.EFQVPTFTIPK.L			653.859	2	1306.71	1306.7	0	4.8	1334	Specific	516.82	377.62	377.62	6.91	312	>sp|P04114|APOB_HUMAN Apolipoprotein B-100 OS=Homo sapiens GN=APOB PE=1 SV=2	2074	72.5621
R.EFQVPTFTIPK.L			1306.71	1	1306.71	1306.7	0	4.1	1334	Specific	682.33	463.55	463.55	11.25	312	>sp|P04114|APOB_HUMAN Apolipoprotein B-100 OS=Homo sapiens GN=APOB PE=1 SV=2	2074	72.3413
K.ADSVVDLLSYNVQGSGETTYDHK.N			833.397	3	2498.18	2498.17	0	3.4	1393	Specific	359.84	264.71	264.71	2.94	312	>sp|P04114|APOB_HUMAN Apolipoprotein B-100 OS=Homo sapiens GN=APOB PE=1 SV=2	2074	70.2184
K.ADSVVDLLSYNVQGSGETTYDHK.N			833.399	3	2498.18	2498.17	0	5.1	1393	Specific	776.12	661.37	661.37	14.6	312	>sp|P04114|APOB_HUMAN Apolipoprotein B-100 OS=Homo sapiens GN=APOB PE=1 SV=2	2074	68.6709
K.ADSVVDLLSYNVQGSGETTYDHK.N			833.398	3	2498.18	2498.17	0	4.9	1393	Specific	906.06	862.56	862.56	17.6	312	>sp|P04114|APOB_HUMAN Apolipoprotein B-100 OS=Homo sapiens GN=APOB PE=1 SV=2	2074	68.1077
K.ADSVVDLLSYNVQGSGETTYDHK.N			1249.59	2	2498.18	2498.17	0	4.4	1393	Specific	911.42	795.07	795.07	17.3	312	>sp|P04114|APOB_HUMAN Apolipoprotein B-100 OS=Homo sapiens GN=APOB PE=1 SV=2	2074	68.219
K.ADSVVDLLSYNVQGSGETTYDHK.N			833.398	3	2498.18	2498.17	0	4.7	1393	Specific	1011.52	1011.52	1011.52	19.6	312	>sp|P04114|APOB_HUMAN Apolipoprotein B-100 OS=Homo sapiens GN=APOB PE=1 SV=2	2074	68.1523
K.ADSVVDLLSYNVQGSGETTYDHK.N			625.3	4	2498.18	2498.17	0	4.4	1393	Specific	1041.89	1021.54	1021.54	20.17	312	>sp|P04114|APOB_HUMAN Apolipoprotein B-100 OS=Homo sapiens GN=APOB PE=1 SV=2	2074	68.2234
K.FSHVEK.L			373.697	2	746.387	746.383	0	4.6	1437	Specific	497	69.21	69.21	2.42	312	>sp|P04114|APOB_HUMAN Apolipoprotein B-100 OS=Homo sapiens GN=APOB PE=1 SV=2	2074	18.0826
K.LGNNPVSK.G			414.734	2	828.461	828.457	0	4	1443	Specific	359.19	68.59	68.59	2.35	312	>sp|P04114|APOB_HUMAN Apolipoprotein B-100 OS=Homo sapiens GN=APOB PE=1 SV=2	2074	23.1946
K.LGNNPVSK.G			414.734	2	828.461	828.457	0	4.2	1443	Specific	386.74	67.35	67.35	2.44	312	>sp|P04114|APOB_HUMAN Apolipoprotein B-100 OS=Homo sapiens GN=APOB PE=1 SV=2	2074	23.0376
K.LGNNPVSK.G			414.734	2	828.461	828.457	0	3.9	1443	Specific	448.98	153.44	153.44	3	312	>sp|P04114|APOB_HUMAN Apolipoprotein B-100 OS=Homo sapiens GN=APOB PE=1 SV=2	2074	23.266
K.LGNNPVSK.G			828.461	1	828.461	828.457	0	4.6	1443	Specific	509.95	149.28	149.28	2.94	312	>sp|P04114|APOB_HUMAN Apolipoprotein B-100 OS=Homo sapiens GN=APOB PE=1 SV=2	2074	23.142
K.EVK.I			375.225	1	375.225	375.224	0	3.9	1483	Specific	124.95	124.95	124.95	2.05	312	>sp|P04114|APOB_HUMAN Apolipoprotein B-100 OS=Homo sapiens GN=APOB PE=1 SV=2	2074	29.2275
K.EVK.I			375.226	1	375.226	375.224	0	4.6	1483	Specific	294.56	294.56	294.56	2.95	312	>sp|P04114|APOB_HUMAN Apolipoprotein B-100 OS=Homo sapiens GN=APOB PE=1 SV=2	2074	12.1546
K.EVK.I			375.226	1	375.226	375.224	0	4.6	1483	Specific	318.09	318.09	318.09	2.95	312	>sp|P04114|APOB_HUMAN Apolipoprotein B-100 OS=Homo sapiens GN=APOB PE=1 SV=2	2074	19.1701
K.EVK.I			375.226	1	375.226	375.224	0	4.6	1483	Specific	327.76	327.76	327.76	2.95	312	>sp|P04114|APOB_HUMAN Apolipoprotein B-100 OS=Homo sapiens GN=APOB PE=1 SV=2	2074	19.1837
K.IDGQFR.V			368.195	2	735.382	735.378	0	5.2	1486	Specific	342.86	58.12	58.12	1.9	312	>sp|P04114|APOB_HUMAN Apolipoprotein B-100 OS=Homo sapiens GN=APOB PE=1 SV=2	2074	30.6041
R.VSSFYAK.G			401.212	2	801.418	801.414	0	4.3	1492	Specific	345.29	58.31	58.31	2.13	312	>sp|P04114|APOB_HUMAN Apolipoprotein B-100 OS=Homo sapiens GN=APOB PE=1 SV=2	2074	34.103
R.DPNTGR.L			330.16	2	659.313	659.311	0	3.7	1508	Specific	261.39	4.44	4.44	1.38	312	>sp|P04114|APOB_HUMAN Apolipoprotein B-100 OS=Homo sapiens GN=APOB PE=1 SV=2	2074	1.1018
R.LNGESNLR.F			451.74	2	902.473	902.469	0	4.4	1514	Specific	408.01	93.49	93.49	2.54	312	>sp|P04114|APOB_HUMAN Apolipoprotein B-100 OS=Homo sapiens GN=APOB PE=1 SV=2	2074	26.845
R.LN[+0.984]GESNLR.F		N[+1]	452.232	2	903.457	903.453	0	4.8	1514	Specific	393.38	80.05	80.05	2.4	312	>sp|P04114|APOB_HUMAN Apolipoprotein B-100 OS=Homo sapiens GN=APOB PE=1 SV=2	2074	29.0445
R.FN[+2.988]SSYLQGTNQITGR.Y		N[+3]	844.914	2	1688.82	1688.81	0	5.2	1522	Specific	667.15	550.28	550.28	11.73	312	>sp|P04114|APOB_HUMAN Apolipoprotein B-100 OS=Homo sapiens GN=APOB PE=1 SV=2	2074	53.8067
R.FN[+2.988]SSYLQGTNQITGR.Y		N[+3]	844.914	2	1688.82	1688.81	0	5.4	1522	Specific	722.68	583.88	583.88	12.73	312	>sp|P04114|APOB_HUMAN Apolipoprotein B-100 OS=Homo sapiens GN=APOB PE=1 SV=2	2074	53.6487
R.YEDGTLSLTSTSDLQSGIIK.N			1064.54	2	2128.08	2128.07	0	4.9	1537	Specific	310.65	207.26	207.26	3.83	312	>sp|P04114|APOB_HUMAN Apolipoprotein B-100 OS=Homo sapiens GN=APOB PE=1 SV=2	2074	67.7434
R.YEDGTLSLTSTSDLQSGIIK.N			1064.54	2	2128.08	2128.07	0	6.8	1537	Specific	326.6	262.7	262.7	4.04	312	>sp|P04114|APOB_HUMAN Apolipoprotein B-100 OS=Homo sapiens GN=APOB PE=1 SV=2	2074	67.3759
R.YEDGTLSLTSTSDLQSGIIK.N			1064.54	2	2128.08	2128.07	0	4.8	1537	Specific	474.66	350.88	350.88	6.95	312	>sp|P04114|APOB_HUMAN Apolipoprotein B-100 OS=Homo sapiens GN=APOB PE=1 SV=2	2074	67.3145
R.YEDGTLSLTSTSDLQSGIIK.N			1064.54	2	2128.08	2128.07	0	5.3	1537	Specific	482	446.87	446.87	8.18	312	>sp|P04114|APOB_HUMAN Apolipoprotein B-100 OS=Homo sapiens GN=APOB PE=1 SV=2	2074	66.3124
R.YEDGTLSLTSTSDLQSGIIK.N			1064.54	2	2128.08	2128.07	0	5.6	1537	Specific	726.04	564.29	564.29	13.1	312	>sp|P04114|APOB_HUMAN Apolipoprotein B-100 OS=Homo sapiens GN=APOB PE=1 SV=2	2074	67.1335
R.YEDGTLSLTSTSDLQSGIIK.N			1064.54	2	2128.08	2128.07	0	5	1537	Specific	761.29	681.68	681.68	14.1	312	>sp|P04114|APOB_HUMAN Apolipoprotein B-100 OS=Homo sapiens GN=APOB PE=1 SV=2	2074	66.6152
R.YEDGTLSLTSTSDLQSGIIK.N			1064.54	2	2128.08	2128.07	0	5.5	1537	Specific	785.61	699.4	699.4	14.1	312	>sp|P04114|APOB_HUMAN Apolipoprotein B-100 OS=Homo sapiens GN=APOB PE=1 SV=2	2074	66.1021
K.NTASLK.Y			317.183	2	633.359	633.357	0	4.2	1557	Specific	319.63	42.59	42.59	1.99	312	>sp|P04114|APOB_HUMAN Apolipoprotein B-100 OS=Homo sapiens GN=APOB PE=1 SV=2	2074	14.3832
K.YENYELTLK.S			586.798	2	1172.59	1172.58	0	4.4	1563	Specific	295.17	164.3	164.3	2.49	312	>sp|P04114|APOB_HUMAN Apolipoprotein B-100 OS=Homo sapiens GN=APOB PE=1 SV=2	2074	49.5606
K.YENYELTLK.S			586.798	2	1172.59	1172.58	0	4.7	1563	Specific	516.66	254.15	254.15	4.99	312	>sp|P04114|APOB_HUMAN Apolipoprotein B-100 OS=Homo sapiens GN=APOB PE=1 SV=2	2074	49.3683
K.NFATSNK.M			391.198	2	781.389	781.384	0	6.6	1580	Specific	272.24	88.24	88.24	1.91	312	>sp|P04114|APOB_HUMAN Apolipoprotein B-100 OS=Homo sapiens GN=APOB PE=1 SV=2	2074	19.2245
K.NFATSNK.M			391.198	2	781.389	781.384	0	6.6	1580	Specific	287.1	104.75	104.75	2.07	312	>sp|P04114|APOB_HUMAN Apolipoprotein B-100 OS=Homo sapiens GN=APOB PE=1 SV=2	2074	19.2452
K.NFATSNK.M			781.388	1	781.388	781.384	0	4.9	1580	Specific	375	108.37	108.37	1.99	312	>sp|P04114|APOB_HUMAN Apolipoprotein B-100 OS=Homo sapiens GN=APOB PE=1 SV=2	2074	19.3088
K.NFATSNK.M			781.388	1	781.388	781.384	0	4.9	1580	Specific	414.94	88.8	88.8	2.24	312	>sp|P04114|APOB_HUMAN Apolipoprotein B-100 OS=Homo sapiens GN=APOB PE=1 SV=2	2074	19.3059
K.NFATSNK.M			781.388	1	781.388	781.384	0	4.9	1580	Specific	436.57	113.51	113.51	2.45	312	>sp|P04114|APOB_HUMAN Apolipoprotein B-100 OS=Homo sapiens GN=APOB PE=1 SV=2	2074	19.3047
K.M[+15.995]DMTFSK.Q		M[+16]	438.188	2	875.368	875.364	0	5.3	1587	Specific	151.12	47	47	0.07	312	>sp|P04114|APOB_HUMAN Apolipoprotein B-100 OS=Homo sapiens GN=APOB PE=1 SV=2	2074	35.043
K.M[+15.995]DMTFSK.Q		M[+16]	875.368	1	875.368	875.364	0	4.9	1587	Specific	282.87	188.82	69.62	2.35	312	>sp|P04114|APOB_HUMAN Apolipoprotein B-100 OS=Homo sapiens GN=APOB PE=1 SV=2	2074	35.0927
K.QNALLR.S			357.718	2	714.428	714.426	0	4	1594	Specific	226.32	42.45	42.45	1.33	312	>sp|P04114|APOB_HUMAN Apolipoprotein B-100 OS=Homo sapiens GN=APOB PE=1 SV=2	2074	32.6199
R.SEYQADYESLR.F			680.808	2	1360.61	1360.6	0	4.7	1600	Specific	657.89	380.61	380.61	11.55	312	>sp|P04114|APOB_HUMAN Apolipoprotein B-100 OS=Homo sapiens GN=APOB PE=1 SV=2	2074	44.4261
R.SEYQADYESLR.F			680.807	2	1360.61	1360.6	0	4.4	1600	Specific	695.37	375.18	375.18	10.86	312	>sp|P04114|APOB_HUMAN Apolipoprotein B-100 OS=Homo sapiens GN=APOB PE=1 SV=2	2074	44.4683
K.ATLR.I			460.29	1	460.29	460.288	0	4.1	1643	Specific	193.42	193.42	193.42	1.47	312	>sp|P04114|APOB_HUMAN Apolipoprotein B-100 OS=Homo sapiens GN=APOB PE=1 SV=2	2074	13.4603
K.ATLR.I			460.29	1	460.29	460.288	0	4.1	1643	Specific	209.86	209.86	209.86	2.02	312	>sp|P04114|APOB_HUMAN Apolipoprotein B-100 OS=Homo sapiens GN=APOB PE=1 SV=2	2074	17.1445
K.ATLR.I			460.29	1	460.29	460.288	0	4	1643	Specific	256.25	256.25	256.25	2.54	312	>sp|P04114|APOB_HUMAN Apolipoprotein B-100 OS=Homo sapiens GN=APOB PE=1 SV=2	2074	10.1904
K.ATLR.I			460.29	1	460.29	460.288	0	5.3	1643	Specific	266.62	266.62	266.62	2.53	312	>sp|P04114|APOB_HUMAN Apolipoprotein B-100 OS=Homo sapiens GN=APOB PE=1 SV=2	2074	41.6512
K.ATLR.I			460.29	1	460.29	460.288	0	4.9	1643	Specific	267.92	267.92	267.92	2.55	312	>sp|P04114|APOB_HUMAN Apolipoprotein B-100 OS=Homo sapiens GN=APOB PE=1 SV=2	2074	21.9076
K.ATLR.I			460.29	1	460.29	460.288	0	4.4	1643	Specific	292.49	292.49	292.49	2.65	312	>sp|P04114|APOB_HUMAN Apolipoprotein B-100 OS=Homo sapiens GN=APOB PE=1 SV=2	2074	20.3922
K.ATLR.I			460.29	1	460.29	460.288	0	4.4	1643	Specific	353.15	353.15	353.15	2.64	312	>sp|P04114|APOB_HUMAN Apolipoprotein B-100 OS=Homo sapiens GN=APOB PE=1 SV=2	2074	26.9848
K.ATLR.I			460.29	1	460.29	460.288	0	4.3	1643	Specific	371.57	371.57	371.57	2.94	312	>sp|P04114|APOB_HUMAN Apolipoprotein B-100 OS=Homo sapiens GN=APOB PE=1 SV=2	2074	13.3841
K.ATLR.I			460.29	1	460.29	460.288	0	4.4	1643	Specific	378.9	378.9	378.9	2.94	312	>sp|P04114|APOB_HUMAN Apolipoprotein B-100 OS=Homo sapiens GN=APOB PE=1 SV=2	2074	26.9823
K.ATLR.I			460.29	1	460.29	460.288	0	4.3	1643	Specific	385.62	385.62	385.62	2.95	312	>sp|P04114|APOB_HUMAN Apolipoprotein B-100 OS=Homo sapiens GN=APOB PE=1 SV=2	2074	13.3829
R.IGQDGISTSATTNLK.C			753.398	2	1505.79	1505.78	0	4.7	1647	Specific	648.53	501.75	501.75	10.72	312	>sp|P04114|APOB_HUMAN Apolipoprotein B-100 OS=Homo sapiens GN=APOB PE=1 SV=2	2074	42.1053
R.IGQDGISTSATTNLK.C			753.397	2	1505.79	1505.78	0	3.9	1647	Specific	661.82	520.77	520.77	11.72	312	>sp|P04114|APOB_HUMAN Apolipoprotein B-100 OS=Homo sapiens GN=APOB PE=1 SV=2	2074	42.0599
R.IGQDGISTSATTNLK.C			753.397	2	1505.79	1505.78	0	4.6	1647	Specific	704.55	556.1	556.1	12.72	312	>sp|P04114|APOB_HUMAN Apolipoprotein B-100 OS=Homo sapiens GN=APOB PE=1 SV=2	2074	42.169
K.C[+57.021]SLLVLENELNAELGLSGASMK.L		C[+57]	783.403	3	2348.2	2348.18	0	5	1662	Specific	699.66	621.99	621.99	12.68	312	>sp|P04114|APOB_HUMAN Apolipoprotein B-100 OS=Homo sapiens GN=APOB PE=1 SV=2	2074	97.0467
K.C[+57.021]SLLVLENELNAELGLSGASMK.L		C[+57]	1174.6	2	2348.19	2348.18	0	3.6	1662	Specific	745.24	677.64	677.64	13.1	312	>sp|P04114|APOB_HUMAN Apolipoprotein B-100 OS=Homo sapiens GN=APOB PE=1 SV=2	2074	97.1875
K.C[+57.021]SLLVLENELNAELGLSGASMK.L		C[+57]	783.403	3	2348.19	2348.18	0	4.1	1662	Specific	765.72	701.37	701.37	14.68	312	>sp|P04114|APOB_HUMAN Apolipoprotein B-100 OS=Homo sapiens GN=APOB PE=1 SV=2	2074	97.132
K.LTTN[+0.984]GR.F		N[+1]	331.679	2	662.35	662.347	0	4.8	1684	Specific	292.95	8.25	8.25	1.44	312	>sp|P04114|APOB_HUMAN Apolipoprotein B-100 OS=Homo sapiens GN=APOB PE=1 SV=2	2074	14.2088
K.FSLDGK.A			333.678	2	666.348	666.346	0	4	1697	Specific	389.3	75.92	75.92	1.97	312	>sp|P04114|APOB_HUMAN Apolipoprotein B-100 OS=Homo sapiens GN=APOB PE=1 SV=2	2074	40.7711
K.FSLDGK.A			666.348	1	666.348	666.346	0	3.8	1697	Specific	476.24	78.12	78.12	2.03	312	>sp|P04114|APOB_HUMAN Apolipoprotein B-100 OS=Homo sapiens GN=APOB PE=1 SV=2	2074	40.8843
K.NIFNFK.V			391.715	2	782.423	782.419	0	4.3	1725	Specific	294.33	42.8	42.8	1.93	312	>sp|P04114|APOB_HUMAN Apolipoprotein B-100 OS=Homo sapiens GN=APOB PE=1 SV=2	2074	55.2499
K.VSQEGLK.L			380.715	2	760.423	760.42	0	4.5	1731	Specific	386.47	106.21	106.21	2.47	312	>sp|P04114|APOB_HUMAN Apolipoprotein B-100 OS=Homo sapiens GN=APOB PE=1 SV=2	2074	21.561
K.VSQEGLK.L			760.423	1	760.423	760.42	0	4.3	1731	Specific	489.18	77.4	77.4	2.47	312	>sp|P04114|APOB_HUMAN Apolipoprotein B-100 OS=Homo sapiens GN=APOB PE=1 SV=2	2074	21.3784
K.VSQEGLK.L			760.423	1	760.423	760.42	0	4.3	1731	Specific	498.99	82.18	82.18	2.42	312	>sp|P04114|APOB_HUMAN Apolipoprotein B-100 OS=Homo sapiens GN=APOB PE=1 SV=2	2074	21.3799
K.LDNIYSSDK.F			527.759	2	1054.51	1054.51	0	5	1770	Specific	496.52	260.47	260.47	4.66	312	>sp|P04114|APOB_HUMAN Apolipoprotein B-100 OS=Homo sapiens GN=APOB PE=1 SV=2	2074	35.3602
K.FYK.Q			457.243	1	457.243	457.245	0	-3.7	1779	Specific	38.71	0	0	0.09	312	>sp|P04114|APOB_HUMAN Apolipoprotein B-100 OS=Homo sapiens GN=APOB PE=1 SV=2	2074	3.2178
K.FYK.Q			457.243	1	457.243	457.245	0	-4.4	1779	Specific	48.53	0	0	0.05	312	>sp|P04114|APOB_HUMAN Apolipoprotein B-100 OS=Homo sapiens GN=APOB PE=1 SV=2	2074	6.8116
K.FYK.Q			457.236	1	457.236	457.245	0	-17.5	1779	Specific	49.1	0	0	0.83	312	>sp|P04114|APOB_HUMAN Apolipoprotein B-100 OS=Homo sapiens GN=APOB PE=1 SV=2	2074	46.6316
K.FYK.Q			457.247	1	457.247	457.245	0	4.4	1779	Specific	252.49	252.49	252.49	2.94	312	>sp|P04114|APOB_HUMAN Apolipoprotein B-100 OS=Homo sapiens GN=APOB PE=1 SV=2	2074	20.9461
K.FYK.Q			457.246	1	457.246	457.245	0	3.9	1779	Specific	340.79	340.79	340.79	2.94	312	>sp|P04114|APOB_HUMAN Apolipoprotein B-100 OS=Homo sapiens GN=APOB PE=1 SV=2	2074	20.8701
K.YNALDLTNN[+0.984]GK.L		N[+1]	612.302	2	1223.6	1223.59	0	4.4	1803	Specific	322.21	213.82	9.96	2.94	312	>sp|P04114|APOB_HUMAN Apolipoprotein B-100 OS=Homo sapiens GN=APOB PE=1 SV=2	2074	47.3784
K.YNALDLTNN[+0.984]GK.L		N[+1]	612.301	2	1223.59	1223.59	0	3.7	1803	Specific	512.49	350.69	14.95	5.36	312	>sp|P04114|APOB_HUMAN Apolipoprotein B-100 OS=Homo sapiens GN=APOB PE=1 SV=2	2074	47.4318
K.YNALDLTNN[+0.984]GK.L		N[+1]	612.301	2	1223.6	1223.59	0	4.1	1803	Specific	526.05	362.18	27.71	7.18	312	>sp|P04114|APOB_HUMAN Apolipoprotein B-100 OS=Homo sapiens GN=APOB PE=1 SV=2	2074	46.4348
R.LEPLK.L			300.193	2	599.379	599.376	0	4.1	1816	Specific	393.64	21.18	21.18	2.02	312	>sp|P04114|APOB_HUMAN Apolipoprotein B-100 OS=Homo sapiens GN=APOB PE=1 SV=2	2074	29.3888
K.LHVAGNLK.G			426.26	2	851.514	851.51	0	4.5	1821	Specific	568.3	154.18	154.18	3.34	312	>sp|P04114|APOB_HUMAN Apolipoprotein B-100 OS=Homo sapiens GN=APOB PE=1 SV=2	2074	30.7657
K.GAYQNNEIK.H			518.759	2	1036.51	1036.51	0	4.6	1829	Specific	209.96	160.3	160.3	1.43	312	>sp|P04114|APOB_HUMAN Apolipoprotein B-100 OS=Homo sapiens GN=APOB PE=1 SV=2	2074	27.4128
K.GAYQNNEIK.H			518.759	2	1036.51	1036.51	0	5.2	1829	Specific	262.34	203.39	203.39	2.55	312	>sp|P04114|APOB_HUMAN Apolipoprotein B-100 OS=Homo sapiens GN=APOB PE=1 SV=2	2074	27.3567
K.GAYQNNEIK.H			518.759	2	1036.51	1036.51	0	4.7	1829	Specific	297.2	278.78	278.78	2.75	312	>sp|P04114|APOB_HUMAN Apolipoprotein B-100 OS=Homo sapiens GN=APOB PE=1 SV=2	2074	27.2732
K.ADTVAK.V			302.67	2	604.332	604.33	0	3.5	1853	Specific	273.3	27.62	27.62	1.29	312	>sp|P04114|APOB_HUMAN Apolipoprotein B-100 OS=Homo sapiens GN=APOB PE=1 SV=2	2074	3.1233
K.ADTVAK.V			302.67	2	604.333	604.33	0	4.4	1853	Specific	280.03	27.96	27.96	1.38	312	>sp|P04114|APOB_HUMAN Apolipoprotein B-100 OS=Homo sapiens GN=APOB PE=1 SV=2	2074	3.4452
K.ADTVAK.V			302.67	2	604.332	604.33	0	4	1853	Specific	294.31	27.92	27.92	1.38	312	>sp|P04114|APOB_HUMAN Apolipoprotein B-100 OS=Homo sapiens GN=APOB PE=1 SV=2	2074	3.2546
K.ADTVAK.V			302.67	2	604.333	604.33	0	4.5	1853	Specific	311.27	31.99	31.99	1.46	312	>sp|P04114|APOB_HUMAN Apolipoprotein B-100 OS=Homo sapiens GN=APOB PE=1 SV=2	2074	5.0195
K.ADTVAK.V			302.67	2	604.333	604.33	0	4.2	1853	Specific	356.1	35.8	35.8	1.87	312	>sp|P04114|APOB_HUMAN Apolipoprotein B-100 OS=Homo sapiens GN=APOB PE=1 SV=2	2074	4.5366
K.ADTVAK.V			604.333	1	604.333	604.33	0	4.7	1853	Specific	370.24	2	2	1.03	312	>sp|P04114|APOB_HUMAN Apolipoprotein B-100 OS=Homo sapiens GN=APOB PE=1 SV=2	2074	3.6293
K.ADTVAK.V			302.67	2	604.333	604.33	0	4.4	1853	Specific	370.73	36.31	36.31	1.73	312	>sp|P04114|APOB_HUMAN Apolipoprotein B-100 OS=Homo sapiens GN=APOB PE=1 SV=2	2074	3.9962
K.ADTVAK.V			302.67	2	604.333	604.33	0	4.2	1853	Specific	374.91	35.91	35.91	1.73	312	>sp|P04114|APOB_HUMAN Apolipoprotein B-100 OS=Homo sapiens GN=APOB PE=1 SV=2	2074	4.528
K.ADTVAK.V			302.67	2	604.333	604.33	0	4.4	1853	Specific	381.19	36.88	36.88	2.02	312	>sp|P04114|APOB_HUMAN Apolipoprotein B-100 OS=Homo sapiens GN=APOB PE=1 SV=2	2074	3.9816
K.ADTVAK.V			302.67	2	604.333	604.33	0	4.2	1853	Specific	382.91	36.95	36.95	2.02	312	>sp|P04114|APOB_HUMAN Apolipoprotein B-100 OS=Homo sapiens GN=APOB PE=1 SV=2	2074	4.4916
K.ADTVAK.V			604.333	1	604.333	604.33	0	4.4	1853	Specific	405.16	20.2	20.2	1.47	312	>sp|P04114|APOB_HUMAN Apolipoprotein B-100 OS=Homo sapiens GN=APOB PE=1 SV=2	2074	3.1333
K.ADTVAK.V			604.332	1	604.332	604.33	0	4.1	1853	Specific	443.55	20.16	20.16	1.51	312	>sp|P04114|APOB_HUMAN Apolipoprotein B-100 OS=Homo sapiens GN=APOB PE=1 SV=2	2074	3.6421
K.ADTVAK.V			604.333	1	604.333	604.33	0	4.2	1853	Specific	480.12	22.07	22.07	2.02	312	>sp|P04114|APOB_HUMAN Apolipoprotein B-100 OS=Homo sapiens GN=APOB PE=1 SV=2	2074	3.7341
K.VQGVEFSHR.L			529.775	2	1058.54	1058.54	0	4.7	1859	Specific	320.57	117.12	117.12	2.04	312	>sp|P04114|APOB_HUMAN Apolipoprotein B-100 OS=Homo sapiens GN=APOB PE=1 SV=2	2074	34.1899
K.VQGVEFSHR.L			353.519	3	1058.54	1058.54	0	4.4	1859	Specific	411.47	224.58	224.58	2.95	312	>sp|P04114|APOB_HUMAN Apolipoprotein B-100 OS=Homo sapiens GN=APOB PE=1 SV=2	2074	33.5909
K.VQGVEFSHR.L			529.775	2	1058.54	1058.54	0	4.4	1859	Specific	542.48	330.64	330.64	7.01	312	>sp|P04114|APOB_HUMAN Apolipoprotein B-100 OS=Homo sapiens GN=APOB PE=1 SV=2	2074	33.6478
K.VQGVEFSHR.L			529.775	2	1058.54	1058.54	0	4.2	1859	Specific	548.19	335.89	335.89	5.34	312	>sp|P04114|APOB_HUMAN Apolipoprotein B-100 OS=Homo sapiens GN=APOB PE=1 SV=2	2074	33.6163
K.VQGVEFSHR.L			353.519	3	1058.54	1058.54	0	3.9	1859	Specific	549.72	322.73	322.73	7.31	312	>sp|P04114|APOB_HUMAN Apolipoprotein B-100 OS=Homo sapiens GN=APOB PE=1 SV=2	2074	34.1088
R.LNTDIAGLASAIDM[+15.995]STNYNSDSLHFSNVFR.S		M[+16]	823.145	4	3289.56	3289.54	0	4.7	1868	Specific	990.03	930.47	930.47	19.47	312	>sp|P04114|APOB_HUMAN Apolipoprotein B-100 OS=Homo sapiens GN=APOB PE=1 SV=2	2074	88.0777
R.LNTDIAGLASAIDM[+15.995]STNYNSDSLHFSNVFR.S		M[+16]	1097.19	3	3289.56	3289.54	0	5.3	1868	Specific	997.72	915.66	915.66	18.9	312	>sp|P04114|APOB_HUMAN Apolipoprotein B-100 OS=Homo sapiens GN=APOB PE=1 SV=2	2074	88.1371
R.LNTDIAGLASAIDM[+15.995]STNYNSDSLHFSNVFR.S		M[+16]	823.144	4	3289.56	3289.54	0	3.7	1868	Specific	1113.31	1113.31	1113.31	22.47	312	>sp|P04114|APOB_HUMAN Apolipoprotein B-100 OS=Homo sapiens GN=APOB PE=1 SV=2	2074	87.5617
R.LNTDIAGLASAIDM[+15.995]STNYNSDSLHFSNVFR.S		M[+16]	1097.19	3	3289.56	3289.54	0	4.1	1868	Specific	1249.49	1139.91	1139.91	23.9	312	>sp|P04114|APOB_HUMAN Apolipoprotein B-100 OS=Homo sapiens GN=APOB PE=1 SV=2	2074	87.607
R.SVMAPFTMTIDAHTN[+0.984]GNGK.L		N[+1]	996.955	2	1992.9	1992.92	0	-5.9	1898	Specific	8.8	0.43	0	0.02	312	>sp|P04114|APOB_HUMAN Apolipoprotein B-100 OS=Homo sapiens GN=APOB PE=1 SV=2	2074	127.646
K.FLLK.A			520.352	1	520.352	520.349	0	4.8	1931	Specific	196.7	196.7	196.7	1.5	312	>sp|P04114|APOB_HUMAN Apolipoprotein B-100 OS=Homo sapiens GN=APOB PE=1 SV=2	2074	43.2059
K.FLLK.A			520.352	1	520.352	520.349	0	4.8	1931	Specific	205.77	205.77	205.77	1.96	312	>sp|P04114|APOB_HUMAN Apolipoprotein B-100 OS=Homo sapiens GN=APOB PE=1 SV=2	2074	43.2079
K.FLLK.A			520.352	1	520.352	520.349	0	4.4	1931	Specific	247.32	247.32	247.32	2.55	312	>sp|P04114|APOB_HUMAN Apolipoprotein B-100 OS=Homo sapiens GN=APOB PE=1 SV=2	2074	43.146
K.FLLK.A			520.352	1	520.352	520.349	0	5	1931	Specific	350.94	350.94	350.94	2.94	312	>sp|P04114|APOB_HUMAN Apolipoprotein B-100 OS=Homo sapiens GN=APOB PE=1 SV=2	2074	43.0989
K.FLLK.A			520.352	1	520.352	520.349	0	5	1931	Specific	368.69	368.69	368.69	2.94	312	>sp|P04114|APOB_HUMAN Apolipoprotein B-100 OS=Homo sapiens GN=APOB PE=1 SV=2	2074	43.1272
K.FLLK.A			520.352	1	520.352	520.349	0	5	1931	Specific	372.74	372.74	372.74	2.94	312	>sp|P04114|APOB_HUMAN Apolipoprotein B-100 OS=Homo sapiens GN=APOB PE=1 SV=2	2074	49.9213
K.AEPLAFTFSHDYK.G			763.373	2	1525.74	1525.73	0	4	1935	Specific	652.99	509.06	509.06	11.25	312	>sp|P04114|APOB_HUMAN Apolipoprotein B-100 OS=Homo sapiens GN=APOB PE=1 SV=2	2074	55.6659
K.GSTSHHLVSR.K			360.858	3	1080.56	1080.55	0	4.5	1948	Specific	313.49	255.59	255.59	2.94	312	>sp|P04114|APOB_HUMAN Apolipoprotein B-100 OS=Homo sapiens GN=APOB PE=1 SV=2	2074	18.5972
K.GSTSHHLVSR.K			360.858	3	1080.56	1080.55	0	4.5	1948	Specific	365.74	214.96	214.96	2.95	312	>sp|P04114|APOB_HUMAN Apolipoprotein B-100 OS=Homo sapiens GN=APOB PE=1 SV=2	2074	18.5984
K.GSTSHHLVSR.K			540.783	2	1080.56	1080.55	0	4.8	1948	Specific	655.88	430.11	430.11	10.39	312	>sp|P04114|APOB_HUMAN Apolipoprotein B-100 OS=Homo sapiens GN=APOB PE=1 SV=2	2074	18.5711
K.SISAALEHK.V			478.266	2	955.525	955.521	0	5	1959	Specific	570.98	285.97	285.97	5.71	312	>sp|P04114|APOB_HUMAN Apolipoprotein B-100 OS=Homo sapiens GN=APOB PE=1 SV=2	2074	34.4359
K.SISAALEHK.V			319.18	3	955.525	955.521	0	4.4	1959	Specific	601.57	328.83	328.83	9.67	312	>sp|P04114|APOB_HUMAN Apolipoprotein B-100 OS=Homo sapiens GN=APOB PE=1 SV=2	2074	34.4098
K.VSALLTPAEQTGTWK.L			801.434	2	1601.86	1601.85	0	5.1	1968	Specific	492.55	343.8	343.8	6.83	312	>sp|P04114|APOB_HUMAN Apolipoprotein B-100 OS=Homo sapiens GN=APOB PE=1 SV=2	2074	55.4363
K.VSALLTPAEQTGTWK.L			801.431	2	1601.85	1601.85	0	0.8	1968	Specific	505.22	345.82	345.82	2.95	312	>sp|P04114|APOB_HUMAN Apolipoprotein B-100 OS=Homo sapiens GN=APOB PE=1 SV=2	2074	55.0778
K.VSALLTPAEQTGTWK.L			534.625	3	1601.86	1601.85	0	5.2	1968	Specific	758.7	624	624	14.3	312	>sp|P04114|APOB_HUMAN Apolipoprotein B-100 OS=Homo sapiens GN=APOB PE=1 SV=2	2074	55.2038
K.TQFNNNEYSQDLDAYNTK.D			722.322	3	2164.95	2164.94	0	4.5	1985	Specific	612.27	441.59	441.59	10.35	312	>sp|P04114|APOB_HUMAN Apolipoprotein B-100 OS=Homo sapiens GN=APOB PE=1 SV=2	2074	50.9775
K.TQFNNNEYSQDLDAYNTK.D			1082.98	2	2164.95	2164.94	0	4.5	1985	Specific	659.97	497.78	497.78	11.86	312	>sp|P04114|APOB_HUMAN Apolipoprotein B-100 OS=Homo sapiens GN=APOB PE=1 SV=2	2074	50.9326
K.IGVELTGR.T			422.75	2	844.493	844.489	0	4.9	2005	Specific	498.14	89.06	89.06	2.94	312	>sp|P04114|APOB_HUMAN Apolipoprotein B-100 OS=Homo sapiens GN=APOB PE=1 SV=2	2074	42.581
R.TLADLTLLDSPIK.V			1399.81	1	1399.81	1399.8	0	5.3	2013	Specific	259.53	150.89	150.89	2.53	312	>sp|P04114|APOB_HUMAN Apolipoprotein B-100 OS=Homo sapiens GN=APOB PE=1 SV=2	2074	76.1181
R.TLADLTLLDSPIK.V			1399.81	1	1399.81	1399.8	0	5.6	2013	Specific	440.3	244.04	244.04	6.1	312	>sp|P04114|APOB_HUMAN Apolipoprotein B-100 OS=Homo sapiens GN=APOB PE=1 SV=2	2074	75.9572
R.TLADLTLLDSPIK.V			467.275	3	1399.81	1399.8	0	4.7	2013	Specific	485.86	320.45	320.45	7.48	312	>sp|P04114|APOB_HUMAN Apolipoprotein B-100 OS=Homo sapiens GN=APOB PE=1 SV=2	2074	76.0586
R.TLADLTLLDSPIK.V			467.275	3	1399.81	1399.8	0	4.7	2013	Specific	568.69	377.95	377.95	7.92	312	>sp|P04114|APOB_HUMAN Apolipoprotein B-100 OS=Homo sapiens GN=APOB PE=1 SV=2	2074	76.074
R.TLADLTLLDSPIK.V			1399.81	1	1399.81	1399.8	0	4.7	2013	Specific	603.36	295.36	295.36	9.46	312	>sp|P04114|APOB_HUMAN Apolipoprotein B-100 OS=Homo sapiens GN=APOB PE=1 SV=2	2074	75.895
R.TLADLTLLDSPIK.V			700.409	2	1399.81	1399.8	0	4.5	2013	Specific	674.31	340.17	340.17	10.58	312	>sp|P04114|APOB_HUMAN Apolipoprotein B-100 OS=Homo sapiens GN=APOB PE=1 SV=2	2074	76.2922
R.TLADLTLLDSPIK.V			1399.81	1	1399.81	1399.8	0	5.2	2013	Specific	697.54	432.98	432.98	11.25	312	>sp|P04114|APOB_HUMAN Apolipoprotein B-100 OS=Homo sapiens GN=APOB PE=1 SV=2	2074	75.8654
R.TLADLTLLDSPIK.V			700.409	2	1399.81	1399.8	0	4.1	2013	Specific	700.74	330.44	330.44	11.82	312	>sp|P04114|APOB_HUMAN Apolipoprotein B-100 OS=Homo sapiens GN=APOB PE=1 SV=2	2074	75.7691
K.VPLLLSEPINIIDALEMR.D			1018.58	2	2036.15	2036.15	0	4.3	2026	Specific	527.78	348.75	348.75	7.22	312	>sp|P04114|APOB_HUMAN Apolipoprotein B-100 OS=Homo sapiens GN=APOB PE=1 SV=2	2074	121.886
K.VPLLLSEPINIIDALEMR.D			679.39	3	2036.16	2036.15	0	5.1	2026	Specific	551.58	534.81	534.81	9.08	312	>sp|P04114|APOB_HUMAN Apolipoprotein B-100 OS=Homo sapiens GN=APOB PE=1 SV=2	2074	121.826
K.VPLLLSEPINIIDALEM[+15.995]R.D		M[+16]	1026.58	2	2052.15	2052.14	0	4.9	2026	Specific	244.06	203.31	203.31	2.95	312	>sp|P04114|APOB_HUMAN Apolipoprotein B-100 OS=Homo sapiens GN=APOB PE=1 SV=2	2074	118.891
K.VPLLLSEPINIIDALEM[+15.995]R.D		M[+16]	1026.58	2	2052.15	2052.14	0	4.6	2026	Specific	258.14	190.45	190.45	2.94	312	>sp|P04114|APOB_HUMAN Apolipoprotein B-100 OS=Homo sapiens GN=APOB PE=1 SV=2	2074	118.35
K.VPLLLSEPINIIDALEM[+15.995]R.D		M[+16]	1026.58	2	2052.15	2052.14	0	6	2026	Specific	327.78	281.91	281.91	4.3	312	>sp|P04114|APOB_HUMAN Apolipoprotein B-100 OS=Homo sapiens GN=APOB PE=1 SV=2	2074	119.426
K.VPLLLSEPINIIDALEM[+15.995]R.D		M[+16]	684.723	3	2052.15	2052.14	0	6	2026	Specific	341.15	328.82	328.82	5.1	312	>sp|P04114|APOB_HUMAN Apolipoprotein B-100 OS=Homo sapiens GN=APOB PE=1 SV=2	2074	118.15
K.VPLLLSEPINIIDALEM[+15.995]R.D		M[+16]	684.723	3	2052.15	2052.14	0	6.1	2026	Specific	420.62	420.62	420.62	8.22	312	>sp|P04114|APOB_HUMAN Apolipoprotein B-100 OS=Homo sapiens GN=APOB PE=1 SV=2	2074	119.59
K.VPLLLSEPINIIDALEM[+15.995]R.D		M[+16]	684.722	3	2052.15	2052.14	0	5.4	2026	Specific	430.78	386.31	386.31	7.13	312	>sp|P04114|APOB_HUMAN Apolipoprotein B-100 OS=Homo sapiens GN=APOB PE=1 SV=2	2074	118.228
K.VPLLLSEPINIIDALEM[+15.995]R.D		M[+16]	684.722	3	2052.15	2052.14	0	5.5	2026	Specific	445.92	445.92	445.92	8.25	312	>sp|P04114|APOB_HUMAN Apolipoprotein B-100 OS=Homo sapiens GN=APOB PE=1 SV=2	2074	118.762
K.VPLLLSEPINIIDALEM[+15.995]R.D		M[+16]	684.722	3	2052.15	2052.14	0	4.9	2026	Specific	455.66	366.72	366.72	7.56	312	>sp|P04114|APOB_HUMAN Apolipoprotein B-100 OS=Homo sapiens GN=APOB PE=1 SV=2	2074	108.861
K.VPLLLSEPINIIDALEM[+15.995]R.D		M[+16]	684.722	3	2052.15	2052.14	0	5.7	2026	Specific	480.55	454.84	454.84	8.52	312	>sp|P04114|APOB_HUMAN Apolipoprotein B-100 OS=Homo sapiens GN=APOB PE=1 SV=2	2074	118.917
K.VPLLLSEPINIIDALEM[+15.995]R.D		M[+16]	684.722	3	2052.15	2052.14	0	5.3	2026	Specific	484.42	436.42	436.42	8.52	312	>sp|P04114|APOB_HUMAN Apolipoprotein B-100 OS=Homo sapiens GN=APOB PE=1 SV=2	2074	118.836
K.VPLLLSEPINIIDALEM[+15.995]R.D		M[+16]	684.722	3	2052.15	2052.14	0	4.9	2026	Specific	489.32	489.32	489.32	8.52	312	>sp|P04114|APOB_HUMAN Apolipoprotein B-100 OS=Homo sapiens GN=APOB PE=1 SV=2	2074	119.412
K.VPLLLSEPINIIDALEM[+15.995]R.D		M[+16]	684.722	3	2052.15	2052.14	0	4.9	2026	Specific	499.97	460.81	460.81	8.52	312	>sp|P04114|APOB_HUMAN Apolipoprotein B-100 OS=Homo sapiens GN=APOB PE=1 SV=2	2074	108.859
K.VPLLLSEPINIIDALEM[+15.995]R.D		M[+16]	684.723	3	2052.15	2052.14	0	6.4	2026	Specific	501.28	449.75	449.75	8.49	312	>sp|P04114|APOB_HUMAN Apolipoprotein B-100 OS=Homo sapiens GN=APOB PE=1 SV=2	2074	117.842
K.VPLLLSEPINIIDALEM[+15.995]R.D		M[+16]	684.722	3	2052.15	2052.14	0	4.9	2026	Specific	505.77	481.18	481.18	8.49	312	>sp|P04114|APOB_HUMAN Apolipoprotein B-100 OS=Homo sapiens GN=APOB PE=1 SV=2	2074	108.856
K.VPLLLSEPINIIDALEM[+15.995]R.D		M[+16]	684.722	3	2052.15	2052.14	0	4.9	2026	Specific	508.53	471.51	471.51	8.49	312	>sp|P04114|APOB_HUMAN Apolipoprotein B-100 OS=Homo sapiens GN=APOB PE=1 SV=2	2074	119.401
K.VPLLLSEPINIIDALEM[+15.995]R.D		M[+16]	684.722	3	2052.15	2052.14	0	5.4	2026	Specific	516.51	507.55	507.55	8.49	312	>sp|P04114|APOB_HUMAN Apolipoprotein B-100 OS=Homo sapiens GN=APOB PE=1 SV=2	2074	119.376
K.VPLLLSEPINIIDALEM[+15.995]R.D		M[+16]	684.722	3	2052.15	2052.14	0	4.8	2026	Specific	556.29	528.08	528.08	9.08	312	>sp|P04114|APOB_HUMAN Apolipoprotein B-100 OS=Homo sapiens GN=APOB PE=1 SV=2	2074	119.455
R.QTIIVVLENVQR.N			706.42	2	1411.83	1411.83	0	3.9	2086	Specific	452.36	311.78	311.78	6.46	312	>sp|P04114|APOB_HUMAN Apolipoprotein B-100 OS=Homo sapiens GN=APOB PE=1 SV=2	2074	69.2153
R.QTIIVVLENVQR.N			706.42	2	1411.83	1411.83	0	4.4	2086	Specific	474.75	317.89	317.89	5.38	312	>sp|P04114|APOB_HUMAN Apolipoprotein B-100 OS=Homo sapiens GN=APOB PE=1 SV=2	2074	68.9214
R.QTIIVVLENVQR.N			706.419	2	1411.83	1411.83	0	3.4	2086	Specific	492.99	306.57	306.57	6.73	312	>sp|P04114|APOB_HUMAN Apolipoprotein B-100 OS=Homo sapiens GN=APOB PE=1 SV=2	2074	68.5731
R.QTIIVVLENVQR.N			706.42	2	1411.83	1411.83	0	4.2	2086	Specific	533.91	348.55	348.55	6.91	312	>sp|P04114|APOB_HUMAN Apolipoprotein B-100 OS=Homo sapiens GN=APOB PE=1 SV=2	2074	68.9783
R.QTIIVVLENVQR.N			471.283	3	1411.83	1411.83	0	4.6	2086	Specific	663.47	455.23	455.23	12.13	312	>sp|P04114|APOB_HUMAN Apolipoprotein B-100 OS=Homo sapiens GN=APOB PE=1 SV=2	2074	68.6769
R.QTIIVVLENVQR.N			706.42	2	1411.83	1411.83	0	4.9	2086	Specific	672.71	443	443	11.55	312	>sp|P04114|APOB_HUMAN Apolipoprotein B-100 OS=Homo sapiens GN=APOB PE=1 SV=2	2074	71.2768
R.QTIIVVLENVQR.N			706.42	2	1411.83	1411.83	0	4.3	2086	Specific	674.87	438.62	438.62	11.55	312	>sp|P04114|APOB_HUMAN Apolipoprotein B-100 OS=Homo sapiens GN=APOB PE=1 SV=2	2074	69.9631
R.QTIIVVLENVQR.N			706.42	2	1411.83	1411.83	0	5	2086	Specific	687.4	426.38	426.38	11.55	312	>sp|P04114|APOB_HUMAN Apolipoprotein B-100 OS=Homo sapiens GN=APOB PE=1 SV=2	2074	68.6445
R.QTIIVVLENVQR.N			706.42	2	1411.83	1411.83	0	4.1	2086	Specific	688.3	436.9	436.9	11.55	312	>sp|P04114|APOB_HUMAN Apolipoprotein B-100 OS=Homo sapiens GN=APOB PE=1 SV=2	2074	68.6321
K.HINIDQFVR.K			571.312	2	1141.62	1141.61	0	4.2	2101	Specific	392.14	153.22	153.22	2.51	312	>sp|P04114|APOB_HUMAN Apolipoprotein B-100 OS=Homo sapiens GN=APOB PE=1 SV=2	2074	50.2042
K.HINIDQFVR.K			571.312	2	1141.62	1141.61	0	4.4	2101	Specific	438.86	190.59	190.59	2.74	312	>sp|P04114|APOB_HUMAN Apolipoprotein B-100 OS=Homo sapiens GN=APOB PE=1 SV=2	2074	49.8828
R.KYR.A			466.276	1	466.276	466.277	0	-1.9	2110	Specific	62.31	62.31	62.31	0.05	312	>sp|P04114|APOB_HUMAN Apolipoprotein B-100 OS=Homo sapiens GN=APOB PE=1 SV=2	2074	43.4988
R.AALGK.L			459.295	1	459.295	459.293	0	4.6	2113	Specific	387.28	35.04	35.04	1.46	312	>sp|P04114|APOB_HUMAN Apolipoprotein B-100 OS=Homo sapiens GN=APOB PE=1 SV=2	2074	11.7186
R.AALGK.L			459.295	1	459.295	459.293	0	4.7	2113	Specific	414.06	35.44	35.44	1.35	312	>sp|P04114|APOB_HUMAN Apolipoprotein B-100 OS=Homo sapiens GN=APOB PE=1 SV=2	2074	11.8267
R.AALGK.L			459.295	1	459.295	459.293	0	4.6	2113	Specific	475.88	62.54	62.54	1.7	312	>sp|P04114|APOB_HUMAN Apolipoprotein B-100 OS=Homo sapiens GN=APOB PE=1 SV=2	2074	11.7896
K.LPQQANDYLNSFNWER.Q			665.654	3	1994.95	1994.94	0	5.9	2118	Specific	567.29	426.13	426.13	7.3	312	>sp|P04114|APOB_HUMAN Apolipoprotein B-100 OS=Homo sapiens GN=APOB PE=1 SV=2	2074	72.0762
K.LPQQANDYLNSFNWER.Q			997.978	2	1994.95	1994.94	0	6.5	2118	Specific	669.34	539.03	539.03	11.73	312	>sp|P04114|APOB_HUMAN Apolipoprotein B-100 OS=Homo sapiens GN=APOB PE=1 SV=2	2074	72.0244
K.LPQQAN[+0.984]DYLNSFNWER.Q		N[+1]	998.47	2	1995.93	1995.92	0	6.6	2118	Specific	625.31	432.25	174.18	9.23	312	>sp|P04114|APOB_HUMAN Apolipoprotein B-100 OS=Homo sapiens GN=APOB PE=1 SV=2	2074	70.3227
K.LPQQANDYLN[+0.984]SFNWER.Q		N[+1]	998.469	2	1995.93	1995.92	0	5.5	2118	Specific	724.14	605.46	116.28	11.64	312	>sp|P04114|APOB_HUMAN Apolipoprotein B-100 OS=Homo sapiens GN=APOB PE=1 SV=2	2074	67.2909
K.LTALTK.K			323.712	2	646.416	646.413	0	3.9	2142	Specific	316.74	51	51	1.5	312	>sp|P04114|APOB_HUMAN Apolipoprotein B-100 OS=Homo sapiens GN=APOB PE=1 SV=2	2074	33.1602
K.LTALTK.K			646.417	1	646.417	646.413	0	4.9	2142	Specific	385.85	35.38	35.38	2.08	312	>sp|P04114|APOB_HUMAN Apolipoprotein B-100 OS=Homo sapiens GN=APOB PE=1 SV=2	2074	33.251
K.LTALTK.K			646.417	1	646.417	646.413	0	4.9	2142	Specific	427.76	55.92	55.92	2.52	312	>sp|P04114|APOB_HUMAN Apolipoprotein B-100 OS=Homo sapiens GN=APOB PE=1 SV=2	2074	33.2479
R.ITENDIQIALDDAK.I			520.272	3	1558.8	1558.8	0	3.5	2151	Specific	604.56	399.11	399.11	11.3	312	>sp|P04114|APOB_HUMAN Apolipoprotein B-100 OS=Homo sapiens GN=APOB PE=1 SV=2	2074	66.4159
R.ITEN[+0.984]DIQIALDDAK.I		N[+1]	780.398	2	1559.79	1559.78	0	6.2	2151	Specific	656.56	441.05	441.05	11.73	312	>sp|P04114|APOB_HUMAN Apolipoprotein B-100 OS=Homo sapiens GN=APOB PE=1 SV=2	2074	66.9355
K.INFNEK.L			382.702	2	764.397	764.394	0	4.2	2165	Specific	265.45	39.36	39.36	1.41	312	>sp|P04114|APOB_HUMAN Apolipoprotein B-100 OS=Homo sapiens GN=APOB PE=1 SV=2	2074	33.9705
K.DSYDLHDLK.I			369.179	3	1105.52	1105.52	0	5.1	2187	Specific	516.1	221.01	221.01	5.15	312	>sp|P04114|APOB_HUMAN Apolipoprotein B-100 OS=Homo sapiens GN=APOB PE=1 SV=2	2074	42.5368
K.DSYDLHDLK.I			553.265	2	1105.52	1105.52	0	5.4	2187	Specific	649.17	319.03	319.03	7.53	312	>sp|P04114|APOB_HUMAN Apolipoprotein B-100 OS=Homo sapiens GN=APOB PE=1 SV=2	2074	42.5483
K.IAIANIIDEIIEK.L			727.931	2	1454.85	1454.85	0	5	2196	Specific	458.97	309.94	309.94	5.37	312	>sp|P04114|APOB_HUMAN Apolipoprotein B-100 OS=Homo sapiens GN=APOB PE=1 SV=2	2074	102.098
K.IAIANIIDEIIEK.L			485.623	3	1454.85	1454.85	0	5.6	2196	Specific	467.7	322.28	322.28	7.22	312	>sp|P04114|APOB_HUMAN Apolipoprotein B-100 OS=Homo sapiens GN=APOB PE=1 SV=2	2074	113.358
K.IAIANIIDEIIEK.L			727.931	2	1454.85	1454.85	0	5.5	2196	Specific	491.96	323.05	323.05	6.9	312	>sp|P04114|APOB_HUMAN Apolipoprotein B-100 OS=Homo sapiens GN=APOB PE=1 SV=2	2074	113.299
K.IAIANIIDEIIEK.L			727.931	2	1454.85	1454.85	0	5	2196	Specific	514.27	364.45	364.45	6.91	312	>sp|P04114|APOB_HUMAN Apolipoprotein B-100 OS=Homo sapiens GN=APOB PE=1 SV=2	2074	112.969
K.IAIANIIDEIIEK.L			485.622	3	1454.85	1454.85	0	3.4	2196	Specific	570.05	380.8	380.8	8.61	312	>sp|P04114|APOB_HUMAN Apolipoprotein B-100 OS=Homo sapiens GN=APOB PE=1 SV=2	2074	101.921
K.IAIANIIDEIIEK.L			727.93	2	1454.85	1454.85	0	4.8	2196	Specific	585.71	387.17	387.17	9.55	312	>sp|P04114|APOB_HUMAN Apolipoprotein B-100 OS=Homo sapiens GN=APOB PE=1 SV=2	2074	112.821
K.IAIANIIDEIIEK.L			727.931	2	1454.85	1454.85	0	5.5	2196	Specific	624.1	449.36	449.36	10.55	312	>sp|P04114|APOB_HUMAN Apolipoprotein B-100 OS=Homo sapiens GN=APOB PE=1 SV=2	2074	113.345
K.IAIANIIDEIIEK.L			727.931	2	1454.85	1454.85	0	5.3	2196	Specific	635.56	450.41	450.41	10.55	312	>sp|P04114|APOB_HUMAN Apolipoprotein B-100 OS=Homo sapiens GN=APOB PE=1 SV=2	2074	113.271
K.IAIANIIDEIIEK.L			727.93	2	1454.85	1454.85	0	3.8	2196	Specific	644.98	408.97	408.97	10.55	312	>sp|P04114|APOB_HUMAN Apolipoprotein B-100 OS=Homo sapiens GN=APOB PE=1 SV=2	2074	101.728
K.IAIANIIDEIIEK.L			727.93	2	1454.85	1454.85	0	4.1	2196	Specific	684.09	448.34	448.34	11.55	312	>sp|P04114|APOB_HUMAN Apolipoprotein B-100 OS=Homo sapiens GN=APOB PE=1 SV=2	2074	101.936
K.SLDEHYHIR.V			390.53	3	1169.57	1169.57	0	4	2211	Specific	461.97	280.09	280.09	3.18	312	>sp|P04114|APOB_HUMAN Apolipoprotein B-100 OS=Homo sapiens GN=APOB PE=1 SV=2	2074	36.0314
K.SLDEHYHIR.V			585.292	2	1169.58	1169.57	0	5.3	2211	Specific	678.57	409.81	409.81	9.12	312	>sp|P04114|APOB_HUMAN Apolipoprotein B-100 OS=Homo sapiens GN=APOB PE=1 SV=2	2074	35.8942
R.VNLVK.T			572.379	1	572.379	572.377	0	4.5	2220	Specific	344.94	34.82	34.82	1.46	312	>sp|P04114|APOB_HUMAN Apolipoprotein B-100 OS=Homo sapiens GN=APOB PE=1 SV=2	2074	28.3144
R.VNLVK.T			572.379	1	572.379	572.377	0	4.5	2220	Specific	384.79	39.17	39.17	2.08	312	>sp|P04114|APOB_HUMAN Apolipoprotein B-100 OS=Homo sapiens GN=APOB PE=1 SV=2	2074	28.1191
R.VN[+0.984]LVK.T		N[+1]	573.363	1	573.363	573.361	0	4.8	2220	Specific	225.39	4.53	4.53	0.87	312	>sp|P04114|APOB_HUMAN Apolipoprotein B-100 OS=Homo sapiens GN=APOB PE=1 SV=2	2074	41.5289
R.VN[+0.984]LVK.T		N[+1]	573.363	1	573.363	573.361	0	4.6	2220	Specific	353.76	5	5	1.39	312	>sp|P04114|APOB_HUMAN Apolipoprotein B-100 OS=Homo sapiens GN=APOB PE=1 SV=2	2074	41.2205
K.TIHDLHLFIENIDFNK.S			985.016	2	1969.02	1969.02	0	3.6	2225	Specific	289.35	218.93	218.93	2.51	312	>sp|P04114|APOB_HUMAN Apolipoprotein B-100 OS=Homo sapiens GN=APOB PE=1 SV=2	2074	73.2175
K.TIHDLHLFIENIDFNK.S			657.014	3	1969.03	1969.02	0	5.5	2225	Specific	562.5	501.17	501.17	7.91	312	>sp|P04114|APOB_HUMAN Apolipoprotein B-100 OS=Homo sapiens GN=APOB PE=1 SV=2	2074	73.2081
K.SGSSTASWIQNVDTK.Y			790.885	2	1580.76	1580.76	0	4.2	2241	Specific	659	548.62	548.62	11.72	312	>sp|P04114|APOB_HUMAN Apolipoprotein B-100 OS=Homo sapiens GN=APOB PE=1 SV=2	2074	50.2002
K.SGSSTASWIQNVDTK.Y			790.885	2	1580.76	1580.76	0	4.9	2241	Specific	700.06	645.97	645.97	12.72	312	>sp|P04114|APOB_HUMAN Apolipoprotein B-100 OS=Homo sapiens GN=APOB PE=1 SV=2	2074	50.7214
R.IQIQEK.L			379.726	2	758.444	758.441	0	4.3	2260	Specific	438.4	46.3	46.3	2.41	312	>sp|P04114|APOB_HUMAN Apolipoprotein B-100 OS=Homo sapiens GN=APOB PE=1 SV=2	2074	27.5366
K.LQQLK.R			315.204	2	629.401	629.398	0	4	2266	Specific	410.46	66.84	66.84	2	312	>sp|P04114|APOB_HUMAN Apolipoprotein B-100 OS=Homo sapiens GN=APOB PE=1 SV=2	2074	22.8276
R.HIQNIDIQHLAGK.L			743.914	2	1486.82	1486.81	0	6.1	2272	Specific	777.04	439.72	439.72	12.55	312	>sp|P04114|APOB_HUMAN Apolipoprotein B-100 OS=Homo sapiens GN=APOB PE=1 SV=2	2074	45.1867
R.HIQNIDIQHLAGK.L			496.277	3	1486.82	1486.81	0	3.6	2272	Specific	839.33	591.71	591.71	14.25	312	>sp|P04114|APOB_HUMAN Apolipoprotein B-100 OS=Homo sapiens GN=APOB PE=1 SV=2	2074	45.0237
K.QHIEAIDVR.V			360.866	3	1080.58	1080.58	0	4.2	2287	Specific	512.21	313.88	313.88	5.27	312	>sp|P04114|APOB_HUMAN Apolipoprotein B-100 OS=Homo sapiens GN=APOB PE=1 SV=2	2074	38.5678
K.QHIEAIDVR.V			540.796	2	1080.59	1080.58	0	5.3	2287	Specific	582.82	375.68	375.68	8.41	312	>sp|P04114|APOB_HUMAN Apolipoprotein B-100 OS=Homo sapiens GN=APOB PE=1 SV=2	2074	38.5083
R.VLLDQLGTTISFER.I			531.297	3	1591.88	1591.87	0	5.5	2296	Specific	392.36	308.48	308.48	5.28	312	>sp|P04114|APOB_HUMAN Apolipoprotein B-100 OS=Homo sapiens GN=APOB PE=1 SV=2	2074	74.8278
R.VLLDQLGTTISFER.I			531.296	3	1591.87	1591.87	0	3.2	2296	Specific	454.08	365.65	365.65	5.46	312	>sp|P04114|APOB_HUMAN Apolipoprotein B-100 OS=Homo sapiens GN=APOB PE=1 SV=2	2074	75.0093
R.VLLDQLGTTISFER.I			796.443	2	1591.88	1591.87	0	5.7	2296	Specific	505.62	384.18	384.18	6.69	312	>sp|P04114|APOB_HUMAN Apolipoprotein B-100 OS=Homo sapiens GN=APOB PE=1 SV=2	2074	74.794
R.VLLDQLGTTISFER.I			796.443	2	1591.88	1591.87	0	5.7	2296	Specific	615.19	478.3	478.3	10.73	312	>sp|P04114|APOB_HUMAN Apolipoprotein B-100 OS=Homo sapiens GN=APOB PE=1 SV=2	2074	74.8051
R.YEVDQQIQVLM[+15.995]DK.L		M[+16]	812.902	2	1624.8	1624.79	0	5.4	2348	Specific	578.78	443.07	443.07	8.04	312	>sp|P04114|APOB_HUMAN Apolipoprotein B-100 OS=Homo sapiens GN=APOB PE=1 SV=2	2074	55.7561
K.LVELAHQYK.L			550.811	2	1100.62	1100.61	0	4.9	2361	Specific	428.02	211.82	211.82	4.07	312	>sp|P04114|APOB_HUMAN Apolipoprotein B-100 OS=Homo sapiens GN=APOB PE=1 SV=2	2074	38.4552
K.ETIQK.L			309.678	2	618.349	618.346	0	4.6	2372	Specific	323.29	20.82	20.82	1.34	312	>sp|P04114|APOB_HUMAN Apolipoprotein B-100 OS=Homo sapiens GN=APOB PE=1 SV=2	2074	13.359
K.LSNVLQQVK.I			514.811	2	1028.61	1028.61	0	3.8	2377	Specific	558.27	236.12	236.12	7.01	312	>sp|P04114|APOB_HUMAN Apolipoprotein B-100 OS=Homo sapiens GN=APOB PE=1 SV=2	2074	43.8167
K.DYFEK.L			701.317	1	701.317	701.314	0	4.3	2388	Specific	464.57	96.69	96.69	2.42	312	>sp|P04114|APOB_HUMAN Apolipoprotein B-100 OS=Homo sapiens GN=APOB PE=1 SV=2	2074	44.2546
K.LVGFIDDAVK.K			538.805	2	1076.6	1076.6	0	4.5	2393	Specific	484.93	208.12	208.12	4.39	312	>sp|P04114|APOB_HUMAN Apolipoprotein B-100 OS=Homo sapiens GN=APOB PE=1 SV=2	2074	56.6922
K.FLDM[+15.995]LIK.K		M[+16]	448.254	2	895.501	895.496	0	5.6	2419	Specific	336.7	56.92	56.92	1.88	312	>sp|P04114|APOB_HUMAN Apolipoprotein B-100 OS=Homo sapiens GN=APOB PE=1 SV=2	2074	57.7375
K.SFDYHQFVDETNDK.I			582.256	3	1744.75	1744.74	0	5.1	2429	Specific	323.19	316.28	316.28	3.18	312	>sp|P04114|APOB_HUMAN Apolipoprotein B-100 OS=Homo sapiens GN=APOB PE=1 SV=2	2074	55.246
K.SFDYHQFVDETNDK.I			582.256	3	1744.75	1744.74	0	5.1	2429	Specific	391.27	359.87	359.87	4.19	312	>sp|P04114|APOB_HUMAN Apolipoprotein B-100 OS=Homo sapiens GN=APOB PE=1 SV=2	2074	55.2584
K.SFDYHQFVDETNDK.I			582.256	3	1744.75	1744.74	0	4.3	2429	Specific	444.72	401.23	401.23	6.04	312	>sp|P04114|APOB_HUMAN Apolipoprotein B-100 OS=Homo sapiens GN=APOB PE=1 SV=2	2074	55.273
K.SFDYHQFVDETNDK.I			872.88	2	1744.75	1744.74	0	4.6	2429	Specific	988.24	770.97	770.97	17.42	312	>sp|P04114|APOB_HUMAN Apolipoprotein B-100 OS=Homo sapiens GN=APOB PE=1 SV=2	2074	55.2239
R.EVTQR.L			632.339	1	632.339	632.336	0	4.2	2445	Specific	258.99	20.67	20.67	0.86	312	>sp|P04114|APOB_HUMAN Apolipoprotein B-100 OS=Homo sapiens GN=APOB PE=1 SV=2	2074	6.5701
R.EVTQR.L			316.673	2	632.339	632.336	0	3.8	2445	Specific	290.93	6.04	6.04	1.34	312	>sp|P04114|APOB_HUMAN Apolipoprotein B-100 OS=Homo sapiens GN=APOB PE=1 SV=2	2074	6.3766
R.EVTQR.L			632.339	1	632.339	632.336	0	4.3	2445	Specific	300.28	0.93	0.93	0.61	312	>sp|P04114|APOB_HUMAN Apolipoprotein B-100 OS=Homo sapiens GN=APOB PE=1 SV=2	2074	6.0485
R.EVTQR.L			316.673	2	632.339	632.336	0	4.2	2445	Specific	323.54	10.6	10.6	1.5	312	>sp|P04114|APOB_HUMAN Apolipoprotein B-100 OS=Homo sapiens GN=APOB PE=1 SV=2	2074	6.2211
R.EVTQR.L			316.673	2	632.339	632.336	0	4.1	2445	Specific	325.89	42	42	1.87	312	>sp|P04114|APOB_HUMAN Apolipoprotein B-100 OS=Homo sapiens GN=APOB PE=1 SV=2	2074	6.0181
R.EVTQR.L			316.673	2	632.338	632.336	0	3.7	2445	Specific	334.67	40.67	40.67	2.01	312	>sp|P04114|APOB_HUMAN Apolipoprotein B-100 OS=Homo sapiens GN=APOB PE=1 SV=2	2074	5.4954
R.EVTQR.L			316.673	2	632.339	632.336	0	3.8	2445	Specific	347.16	38.51	38.51	1.54	312	>sp|P04114|APOB_HUMAN Apolipoprotein B-100 OS=Homo sapiens GN=APOB PE=1 SV=2	2074	6.3901
R.EVTQR.L			316.673	2	632.339	632.336	0	3.9	2445	Specific	347.32	66	66	2.03	312	>sp|P04114|APOB_HUMAN Apolipoprotein B-100 OS=Homo sapiens GN=APOB PE=1 SV=2	2074	3.934
R.EVTQR.L			316.673	2	632.339	632.336	0	4.2	2445	Specific	355.65	56.99	56.99	2.02	312	>sp|P04114|APOB_HUMAN Apolipoprotein B-100 OS=Homo sapiens GN=APOB PE=1 SV=2	2074	5.2984
R.EVTQR.L			316.673	2	632.338	632.336	0	3.7	2445	Specific	357.45	58.01	58.01	1.9	312	>sp|P04114|APOB_HUMAN Apolipoprotein B-100 OS=Homo sapiens GN=APOB PE=1 SV=2	2074	5.5031
R.EVTQR.L			316.673	2	632.339	632.336	0	4.5	2445	Specific	359.87	41.55	41.55	1.9	312	>sp|P04114|APOB_HUMAN Apolipoprotein B-100 OS=Homo sapiens GN=APOB PE=1 SV=2	2074	4.4636
R.EVTQR.L			316.673	2	632.339	632.336	0	4.1	2445	Specific	360.55	52.84	52.84	2.04	312	>sp|P04114|APOB_HUMAN Apolipoprotein B-100 OS=Homo sapiens GN=APOB PE=1 SV=2	2074	4.9324
R.EVTQR.L			316.673	2	632.339	632.336	0	4.6	2445	Specific	367.93	55.46	55.46	2.04	312	>sp|P04114|APOB_HUMAN Apolipoprotein B-100 OS=Homo sapiens GN=APOB PE=1 SV=2	2074	3.789
R.EVTQR.L			316.673	2	632.339	632.336	0	4.2	2445	Specific	370.18	56.9	56.9	1.98	312	>sp|P04114|APOB_HUMAN Apolipoprotein B-100 OS=Homo sapiens GN=APOB PE=1 SV=2	2074	4.9778
R.EVTQR.L			632.339	1	632.339	632.336	0	4.6	2445	Specific	373.43	42.75	42.75	1.37	312	>sp|P04114|APOB_HUMAN Apolipoprotein B-100 OS=Homo sapiens GN=APOB PE=1 SV=2	2074	4.6947
R.EVTQR.L			316.673	2	632.339	632.336	0	3.9	2445	Specific	374.85	54.39	54.39	2.04	312	>sp|P04114|APOB_HUMAN Apolipoprotein B-100 OS=Homo sapiens GN=APOB PE=1 SV=2	2074	5.8695
R.EVTQR.L			316.673	2	632.339	632.336	0	4.2	2445	Specific	375.12	52.42	52.42	1.98	312	>sp|P04114|APOB_HUMAN Apolipoprotein B-100 OS=Homo sapiens GN=APOB PE=1 SV=2	2074	4.3208
R.EVTQR.L			316.673	2	632.339	632.336	0	4.1	2445	Specific	378.66	67.69	67.69	2.34	312	>sp|P04114|APOB_HUMAN Apolipoprotein B-100 OS=Homo sapiens GN=APOB PE=1 SV=2	2074	4.3892
R.EVTQR.L			316.673	2	632.339	632.336	0	4.6	2445	Specific	382.49	59.73	59.73	2.12	312	>sp|P04114|APOB_HUMAN Apolipoprotein B-100 OS=Homo sapiens GN=APOB PE=1 SV=2	2074	4.562
R.EVTQR.L			316.673	2	632.338	632.336	0	3.7	2445	Specific	387.77	74.09	74.09	2.38	312	>sp|P04114|APOB_HUMAN Apolipoprotein B-100 OS=Homo sapiens GN=APOB PE=1 SV=2	2074	5.3496
R.EVTQR.L			316.673	2	632.339	632.336	0	3.9	2445	Specific	397.26	69.43	69.43	2.38	312	>sp|P04114|APOB_HUMAN Apolipoprotein B-100 OS=Homo sapiens GN=APOB PE=1 SV=2	2074	4.8355
R.EVTQR.L			316.673	2	632.339	632.336	0	4.4	2445	Specific	407.9	84.12	84.12	2.39	312	>sp|P04114|APOB_HUMAN Apolipoprotein B-100 OS=Homo sapiens GN=APOB PE=1 SV=2	2074	4.6627
R.EVTQR.L			316.673	2	632.339	632.336	0	3.9	2445	Specific	407.96	83.26	83.26	2.39	312	>sp|P04114|APOB_HUMAN Apolipoprotein B-100 OS=Homo sapiens GN=APOB PE=1 SV=2	2074	5.181
R.LNGEIQALELPQK.A			484.943	3	1452.81	1452.81	0	5.2	2450	Specific	508.33	429.82	429.82	7.09	312	>sp|P04114|APOB_HUMAN Apolipoprotein B-100 OS=Homo sapiens GN=APOB PE=1 SV=2	2074	56.413
R.LNGEIQALELPQK.A			726.909	2	1452.81	1452.81	0	4.2	2450	Specific	551.78	427.42	427.42	8.19	312	>sp|P04114|APOB_HUMAN Apolipoprotein B-100 OS=Homo sapiens GN=APOB PE=1 SV=2	2074	56.3104
R.LNGEIQALELPQK.A			726.91	2	1452.81	1452.81	0	4.7	2450	Specific	603.03	491.14	491.14	10.55	312	>sp|P04114|APOB_HUMAN Apolipoprotein B-100 OS=Homo sapiens GN=APOB PE=1 SV=2	2074	56.3503
R.LN[+0.984]GEIQALELPQK.A		N[+1]	727.402	2	1453.8	1453.79	0	5	2450	Specific	661.51	493.51	493.51	11.55	312	>sp|P04114|APOB_HUMAN Apolipoprotein B-100 OS=Homo sapiens GN=APOB PE=1 SV=2	2074	60.3376
K.AEALK.L			531.317	1	531.317	531.314	0	5.3	2463	Specific	435.03	3.29	3.29	1.45	312	>sp|P04114|APOB_HUMAN Apolipoprotein B-100 OS=Homo sapiens GN=APOB PE=1 SV=2	2074	13.3553
K.AEALK.L			531.316	1	531.316	531.314	0	4.9	2463	Specific	457.89	4.83	4.83	1.41	312	>sp|P04114|APOB_HUMAN Apolipoprotein B-100 OS=Homo sapiens GN=APOB PE=1 SV=2	2074	13.3779
K.AEALK.L			531.316	1	531.316	531.314	0	5.1	2463	Specific	464.95	27.34	27.34	1.87	312	>sp|P04114|APOB_HUMAN Apolipoprotein B-100 OS=Homo sapiens GN=APOB PE=1 SV=2	2074	13.3288
K.LFLEETK.A			440.247	2	879.487	879.482	0	5.7	2468	Specific	392.55	57.32	57.32	2.02	312	>sp|P04114|APOB_HUMAN Apolipoprotein B-100 OS=Homo sapiens GN=APOB PE=1 SV=2	2074	46.0849
K.ATVAVYLESLQDTK.I			513.277	3	1537.82	1537.81	0	3.9	2475	Specific	664.93	474.51	474.51	12.3	312	>sp|P04114|APOB_HUMAN Apolipoprotein B-100 OS=Homo sapiens GN=APOB PE=1 SV=2	2074	68.6169
K.ATVAVYLESLQDTK.I			769.413	2	1537.82	1537.81	0	4.6	2475	Specific	667.75	536.96	536.96	11.72	312	>sp|P04114|APOB_HUMAN Apolipoprotein B-100 OS=Homo sapiens GN=APOB PE=1 SV=2	2074	68.5671
K.ATVAVYLESLQDTK.I			769.412	2	1537.82	1537.81	0	4.2	2475	Specific	701.8	528.33	528.33	12.72	312	>sp|P04114|APOB_HUMAN Apolipoprotein B-100 OS=Homo sapiens GN=APOB PE=1 SV=2	2074	68.5905
R.ETLEDTR.D			432.211	2	863.415	863.41	0	5	2514	Specific	403.33	130.85	130.85	2.63	312	>sp|P04114|APOB_HUMAN Apolipoprotein B-100 OS=Homo sapiens GN=APOB PE=1 SV=2	2074	26.2328
R.MYQM[+15.995]DIQQELQR.Y		M[+16]	533.585	3	1598.74	1598.73	0	5.9	2523	Specific	550.06	421.52	84.29	7.28	312	>sp|P04114|APOB_HUMAN Apolipoprotein B-100 OS=Homo sapiens GN=APOB PE=1 SV=2	2074	49.2247
K.NLTDFAEQYSIQDWAK.R			643.642	3	1928.91	1928.9	0	5.2	2560	Specific	662.02	545.52	545.52	11.21	312	>sp|P04114|APOB_HUMAN Apolipoprotein B-100 OS=Homo sapiens GN=APOB PE=1 SV=2	2074	79.2949
K.NLTDFAEQYSIQDWAK.R			964.961	2	1928.91	1928.9	0	6	2560	Specific	832.28	695.18	695.18	14.73	312	>sp|P04114|APOB_HUMAN Apolipoprotein B-100 OS=Homo sapiens GN=APOB PE=1 SV=2	2074	79.2006
K.ALVEQGFTVPEIK.T			715.902	2	1430.8	1430.79	0	4.8	2579	Specific	575.45	360.36	360.36	7.34	312	>sp|P04114|APOB_HUMAN Apolipoprotein B-100 OS=Homo sapiens GN=APOB PE=1 SV=2	2074	63.1313
K.ALVEQGFTVPEIK.T			715.902	2	1430.8	1430.79	0	5.4	2579	Specific	591.4	325.91	325.91	8.83	312	>sp|P04114|APOB_HUMAN Apolipoprotein B-100 OS=Homo sapiens GN=APOB PE=1 SV=2	2074	62.9576
K.ALVEQGFTVPEIK.T			477.604	3	1430.8	1430.79	0	5.2	2579	Specific	604.2	406.81	406.81	11.13	312	>sp|P04114|APOB_HUMAN Apolipoprotein B-100 OS=Homo sapiens GN=APOB PE=1 SV=2	2074	63.384
K.ALVEQGFTVPEIK.T			715.901	2	1430.8	1430.79	0	4.6	2579	Specific	669.82	408.6	408.6	11.55	312	>sp|P04114|APOB_HUMAN Apolipoprotein B-100 OS=Homo sapiens GN=APOB PE=1 SV=2	2074	63.2514
K.ALVEQGFTVPEIK.T			715.902	2	1430.8	1430.79	0	5.3	2579	Specific	709.26	419.35	419.35	12.55	312	>sp|P04114|APOB_HUMAN Apolipoprotein B-100 OS=Homo sapiens GN=APOB PE=1 SV=2	2074	63.4938
K.TILGTMPAFEVSLQALQK.A			974.041	2	1947.07	1947.06	0	6.6	2592	Specific	645.46	581.16	581.16	10.87	312	>sp|P04114|APOB_HUMAN Apolipoprotein B-100 OS=Homo sapiens GN=APOB PE=1 SV=2	2074	88.5606
K.TILGTMPAFEVSLQALQK.A			649.695	3	1947.07	1947.06	0	4.8	2592	Specific	822.35	765.25	765.25	15.44	312	>sp|P04114|APOB_HUMAN Apolipoprotein B-100 OS=Homo sapiens GN=APOB PE=1 SV=2	2074	88.6254
K.TILGTM[+15.995]PAFEVSLQALQK.A		M[+16]	655.027	3	1963.07	1963.06	0	4.3	2592	Specific	156.15	120.26	120.26	1.97	312	>sp|P04114|APOB_HUMAN Apolipoprotein B-100 OS=Homo sapiens GN=APOB PE=1 SV=2	2074	78.3159
K.TILGTM[+15.995]PAFEVSLQALQK.A		M[+16]	655.027	3	1963.07	1963.06	0	5.1	2592	Specific	254.86	224.82	224.82	3.01	312	>sp|P04114|APOB_HUMAN Apolipoprotein B-100 OS=Homo sapiens GN=APOB PE=1 SV=2	2074	78.6882
K.TILGTM[+15.995]PAFEVSLQALQK.A		M[+16]	655.027	3	1963.07	1963.06	0	4.3	2592	Specific	410.9	352.01	352.01	7.08	312	>sp|P04114|APOB_HUMAN Apolipoprotein B-100 OS=Homo sapiens GN=APOB PE=1 SV=2	2074	78.3144
K.TILGTM[+15.995]PAFEVSLQALQK.A		M[+16]	655.027	3	1963.07	1963.06	0	4.6	2592	Specific	497.31	426.2	426.2	8.52	312	>sp|P04114|APOB_HUMAN Apolipoprotein B-100 OS=Homo sapiens GN=APOB PE=1 SV=2	2074	78.1546
K.TILGTM[+15.995]PAFEVSLQALQK.A		M[+16]	982.037	2	1963.07	1963.06	0	5.3	2592	Specific	576.32	466.49	466.49	8.35	312	>sp|P04114|APOB_HUMAN Apolipoprotein B-100 OS=Homo sapiens GN=APOB PE=1 SV=2	2074	78.6539
K.TILGTM[+15.995]PAFEVSLQALQK.A		M[+16]	982.037	2	1963.07	1963.06	0	5	2592	Specific	605.35	483.52	483.52	10.86	312	>sp|P04114|APOB_HUMAN Apolipoprotein B-100 OS=Homo sapiens GN=APOB PE=1 SV=2	2074	78.3998
K.TILGTM[+15.995]PAFEVSLQALQK.A		M[+16]	655.027	3	1963.07	1963.06	0	4.6	2592	Specific	620.64	549.16	549.16	11.44	312	>sp|P04114|APOB_HUMAN Apolipoprotein B-100 OS=Homo sapiens GN=APOB PE=1 SV=2	2074	78.2147
K.TILGTM[+15.995]PAFEVSLQALQK.A		M[+16]	655.027	3	1963.07	1963.06	0	4.5	2592	Specific	655.9	596.98	596.98	12.44	312	>sp|P04114|APOB_HUMAN Apolipoprotein B-100 OS=Homo sapiens GN=APOB PE=1 SV=2	2074	78.2372
K.TILGTM[+15.995]PAFEVSLQALQK.A		M[+16]	982.037	2	1963.07	1963.06	0	5.2	2592	Specific	689.21	563.15	563.15	11.87	312	>sp|P04114|APOB_HUMAN Apolipoprotein B-100 OS=Homo sapiens GN=APOB PE=1 SV=2	2074	78.3714
K.TILGTM[+15.995]PAFEVSLQALQK.A		M[+16]	982.037	2	1963.07	1963.06	0	4.9	2592	Specific	730.76	602.21	602.21	12.86	312	>sp|P04114|APOB_HUMAN Apolipoprotein B-100 OS=Homo sapiens GN=APOB PE=1 SV=2	2074	78.304
K.ATFQTPDFIVPLTDLR.I			917.495	2	1833.98	1833.97	0	4.8	2610	Specific	351.98	302.44	302.44	3.95	312	>sp|P04114|APOB_HUMAN Apolipoprotein B-100 OS=Homo sapiens GN=APOB PE=1 SV=2	2074	87.8405
K.ATFQTPDFIVPLTDLR.I			917.494	2	1833.98	1833.97	0	3.9	2610	Specific	441.18	397.98	397.98	7.53	312	>sp|P04114|APOB_HUMAN Apolipoprotein B-100 OS=Homo sapiens GN=APOB PE=1 SV=2	2074	87.3169
K.ATFQTPDFIVPLTDLR.I			612	3	1833.98	1833.97	0	5.1	2610	Specific	483.88	368.11	368.11	6.6	312	>sp|P04114|APOB_HUMAN Apolipoprotein B-100 OS=Homo sapiens GN=APOB PE=1 SV=2	2074	87.371
K.ATFQTPDFIVPLTDLR.I			917.495	2	1833.98	1833.97	0	4.8	2610	Specific	487.67	402.25	402.25	6.71	312	>sp|P04114|APOB_HUMAN Apolipoprotein B-100 OS=Homo sapiens GN=APOB PE=1 SV=2	2074	87.8376
K.ATFQTPDFIVPLTDLR.I			917.495	2	1833.98	1833.97	0	4.4	2610	Specific	546.19	438.66	438.66	8.36	312	>sp|P04114|APOB_HUMAN Apolipoprotein B-100 OS=Homo sapiens GN=APOB PE=1 SV=2	2074	87.7247
K.ATFQTPDFIVPLTDLR.I			917.494	2	1833.98	1833.97	0	3.9	2610	Specific	585.79	537.77	537.77	9.72	312	>sp|P04114|APOB_HUMAN Apolipoprotein B-100 OS=Homo sapiens GN=APOB PE=1 SV=2	2074	87.3201
K.ATFQTPDFIVPLTDLR.I			917.495	2	1833.98	1833.97	0	4.6	2610	Specific	629.23	503.22	503.22	10.72	312	>sp|P04114|APOB_HUMAN Apolipoprotein B-100 OS=Homo sapiens GN=APOB PE=1 SV=2	2074	87.7678
R.IPSVQINFK.D			1045.6	1	1045.6	1045.6	0	-6	2626	Specific	168.75	17.12	17.12	0	312	>sp|P04114|APOB_HUMAN Apolipoprotein B-100 OS=Homo sapiens GN=APOB PE=1 SV=2	2074	87.6715
R.IPSVQINFK.D			523.303	2	1045.6	1045.6	0	-5.2	2626	Specific	206.95	42.34	42.34	0.01	312	>sp|P04114|APOB_HUMAN Apolipoprotein B-100 OS=Homo sapiens GN=APOB PE=1 SV=2	2074	87.9869
R.IPSVQINFK.D			523.308	2	1045.61	1045.6	0	4.8	2626	Specific	537.52	219.83	219.83	6.5	312	>sp|P04114|APOB_HUMAN Apolipoprotein B-100 OS=Homo sapiens GN=APOB PE=1 SV=2	2074	55.3832
K.IPSR.F			472.29	1	472.29	472.288	0	4.4	2641	Specific	236.9	236.9	236.9	2.49	312	>sp|P04114|APOB_HUMAN Apolipoprotein B-100 OS=Homo sapiens GN=APOB PE=1 SV=2	2074	17.2103
K.IPSR.F			472.29	1	472.29	472.288	0	4.3	2641	Specific	258.24	258.24	258.24	2.52	312	>sp|P04114|APOB_HUMAN Apolipoprotein B-100 OS=Homo sapiens GN=APOB PE=1 SV=2	2074	16.4748
K.IPSR.F			472.29	1	472.29	472.288	0	4.4	2641	Specific	324.73	324.73	324.73	2.69	312	>sp|P04114|APOB_HUMAN Apolipoprotein B-100 OS=Homo sapiens GN=APOB PE=1 SV=2	2074	16.3582
R.TIDQMLNSELQWPVPDIYLR.D			811.086	3	2431.24	2431.23	0	4.2	2675	Specific	601.6	530.95	530.95	11.68	312	>sp|P04114|APOB_HUMAN Apolipoprotein B-100 OS=Homo sapiens GN=APOB PE=1 SV=2	2074	97.8817
R.TIDQMLNSELQWPVPDIYLR.D			811.086	3	2431.24	2431.23	0	4.5	2675	Specific	800.48	716.32	716.32	15.68	312	>sp|P04114|APOB_HUMAN Apolipoprotein B-100 OS=Homo sapiens GN=APOB PE=1 SV=2	2074	97.311
R.TIDQM[+15.995]LNSELQWPVPDIYLR.D		M[+16]	1224.13	2	2447.25	2447.23	0	7.3	2675	Specific	431.31	363.73	363.73	6.34	312	>sp|P04114|APOB_HUMAN Apolipoprotein B-100 OS=Homo sapiens GN=APOB PE=1 SV=2	2074	89.5461
R.TIDQM[+15.995]LNSELQWPVPDIYLR.D		M[+16]	816.417	3	2447.24	2447.23	0	4.2	2675	Specific	487.22	460.87	460.87	7.67	312	>sp|P04114|APOB_HUMAN Apolipoprotein B-100 OS=Homo sapiens GN=APOB PE=1 SV=2	2074	89.2732
R.TIDQM[+15.995]LNSELQWPVPDIYLR.D		M[+16]	816.417	3	2447.24	2447.23	0	4	2675	Specific	524.55	447.11	447.11	7.51	312	>sp|P04114|APOB_HUMAN Apolipoprotein B-100 OS=Homo sapiens GN=APOB PE=1 SV=2	2074	90.3145
R.TIDQM[+15.995]LNSELQWPVPDIYLR.D		M[+16]	816.418	3	2447.24	2447.23	0	4.7	2675	Specific	697.84	674.99	674.99	12.68	312	>sp|P04114|APOB_HUMAN Apolipoprotein B-100 OS=Homo sapiens GN=APOB PE=1 SV=2	2074	89.2527
R.TIDQM[+15.995]LNSELQWPVPDIYLR.D		M[+16]	816.417	3	2447.24	2447.23	0	3.5	2675	Specific	729.36	671.88	671.88	13.68	312	>sp|P04114|APOB_HUMAN Apolipoprotein B-100 OS=Homo sapiens GN=APOB PE=1 SV=2	2074	89.8918
R.TIDQM[+15.995]LNSELQWPVPDIYLR.D		M[+16]	1224.12	2	2447.24	2447.23	0	4.1	2675	Specific	759.94	686.77	686.77	14.1	312	>sp|P04114|APOB_HUMAN Apolipoprotein B-100 OS=Homo sapiens GN=APOB PE=1 SV=2	2074	90.1605
R.TIDQM[+15.995]LN[+2.988]SELQWPVPDIYLR.D		M[+16], N[+3]	817.413	3	2450.23	2450.22	0	4.1	2675	Specific	212.91	159.39	159.39	2.08	312	>sp|P04114|APOB_HUMAN Apolipoprotein B-100 OS=Homo sapiens GN=APOB PE=1 SV=2	2074	88.9551
R.TIDQM[+15.995]LN[+0.984]SELQWPVPDIYLR.D		M[+16], N[+1]	1224.62	2	2448.23	2448.21	0	9.5	2675	Specific	709.52	601.61	601.61	12.03	312	>sp|P04114|APOB_HUMAN Apolipoprotein B-100 OS=Homo sapiens GN=APOB PE=1 SV=2	2074	89.2748
K.VEDIPLAR.I			456.764	2	912.521	912.515	0	6.3	2698	Specific	381.8	179.89	179.89	2.95	312	>sp|P04114|APOB_HUMAN Apolipoprotein B-100 OS=Homo sapiens GN=APOB PE=1 SV=2	2074	43.5186
R.ITLPDFR.L			861.486	1	861.486	861.483	0	4.2	2706	Specific	166.07	17.51	17.51	0.02	312	>sp|P04114|APOB_HUMAN Apolipoprotein B-100 OS=Homo sapiens GN=APOB PE=1 SV=2	2074	58.6755
R.ITLPDFR.L			431.247	2	861.486	861.483	0	4.2	2706	Specific	376.4	165.14	165.14	4.71	312	>sp|P04114|APOB_HUMAN Apolipoprotein B-100 OS=Homo sapiens GN=APOB PE=1 SV=2	2074	128.337
R.ITLPDFR.L			431.247	2	861.487	861.483	0	4.8	2706	Specific	381.43	144.32	144.32	2.94	312	>sp|P04114|APOB_HUMAN Apolipoprotein B-100 OS=Homo sapiens GN=APOB PE=1 SV=2	2074	58.224
R.ITLPDFR.L			431.247	2	861.487	861.483	0	4.6	2706	Specific	381.45	161.99	161.99	2.95	312	>sp|P04114|APOB_HUMAN Apolipoprotein B-100 OS=Homo sapiens GN=APOB PE=1 SV=2	2074	58.7541
R.LPEIAIPEFIIPTLNLNDFQVPDLHIPEFQLPHISHTIEVPTFGK.L			1026.76	5	5129.77	5129.74	0	6.1	2713	Specific	942.59	942.59	43.01	18.04	312	>sp|P04114|APOB_HUMAN Apolipoprotein B-100 OS=Homo sapiens GN=APOB PE=1 SV=2	2074	122.549
K.LYSILK.I			736.464	1	736.464	736.46	0	4.5	2758	Specific	318.62	12.04	12.04	1.47	312	>sp|P04114|APOB_HUMAN Apolipoprotein B-100 OS=Homo sapiens GN=APOB PE=1 SV=2	2074	47.7465
K.LYSILK.I			368.735	2	736.464	736.46	0	4.4	2758	Specific	454.06	38.25	38.25	2.41	312	>sp|P04114|APOB_HUMAN Apolipoprotein B-100 OS=Homo sapiens GN=APOB PE=1 SV=2	2074	47.7079
K.IQSPLFTLDAN[+2.988]ADIGNGTTSANEAGIAASITAK.G		N[+3]	1079.22	3	3235.64	3235.62	0	4.9	2764	Specific	71.91	71.91	0	2.42	312	>sp|P04114|APOB_HUMAN Apolipoprotein B-100 OS=Homo sapiens GN=APOB PE=1 SV=2	2074	106.416
K.IQSPLFTLDANADIGN[+2.988]GTTSANEAGIAASITAK.G		N[+3]	1079.22	3	3235.65	3235.62	0	7.3	2764	Specific	78.62	78.62	0	2.42	312	>sp|P04114|APOB_HUMAN Apolipoprotein B-100 OS=Homo sapiens GN=APOB PE=1 SV=2	2074	137.069
K.IQSPLFTLDANADIGN[+2.988]GTTSANEAGIAASITAK.G		N[+3]	1079.22	3	3235.64	3235.62	0	6	2764	Specific	402.31	383.76	14.93	8.19	312	>sp|P04114|APOB_HUMAN Apolipoprotein B-100 OS=Homo sapiens GN=APOB PE=1 SV=2	2074	103.339
K.IQSPLFTLDANADIGN[+2.988]GTTSANEAGIAASITAK.G		N[+3]	1079.22	3	3235.65	3235.62	0	7.9	2764	Specific	443.9	443.9	23.26	9.23	312	>sp|P04114|APOB_HUMAN Apolipoprotein B-100 OS=Homo sapiens GN=APOB PE=1 SV=2	2074	100.678
K.IQSPLFTLDANADIGN[+2.988]GTTSANEAGIAASITAK.G		N[+3]	1079.22	3	3235.65	3235.62	0	8.6	2764	Specific	451.65	451.65	35.25	9.23	312	>sp|P04114|APOB_HUMAN Apolipoprotein B-100 OS=Homo sapiens GN=APOB PE=1 SV=2	2074	101.64
K.IQSPLFTLDANADIGN[+2.988]GTTSANEAGIAASITAK.G		N[+3]	1079.22	3	3235.64	3235.62	0	5.8	2764	Specific	461.28	461.28	50.35	8.79	312	>sp|P04114|APOB_HUMAN Apolipoprotein B-100 OS=Homo sapiens GN=APOB PE=1 SV=2	2074	105.665
K.IQSPLFTLDANADIGN[+2.988]GTTSANEAGIAASITAK.G		N[+3]	1079.22	3	3235.64	3235.62	0	6.3	2764	Specific	525.92	525.92	34.41	10.58	312	>sp|P04114|APOB_HUMAN Apolipoprotein B-100 OS=Homo sapiens GN=APOB PE=1 SV=2	2074	101.107
K.IQSPLFTLDANADIGN[+2.988]GTTSANEAGIAASITAK.G		N[+3]	1079.22	3	3235.65	3235.62	0	7.7	2764	Specific	582	582	72.57	11.42	312	>sp|P04114|APOB_HUMAN Apolipoprotein B-100 OS=Homo sapiens GN=APOB PE=1 SV=2	2074	99.7243
K.IQSPLFTLDANADIGN[+2.988]GTTSANEAGIAASITAK.G		N[+3]	1079.22	3	3235.65	3235.62	0	7.3	2764	Specific	597.63	597.63	47.74	11.42	312	>sp|P04114|APOB_HUMAN Apolipoprotein B-100 OS=Homo sapiens GN=APOB PE=1 SV=2	2074	102.751
K.IQSPLFTLDAN[+0.984]ADIGN[+0.984]GTTSANEAGIAASITAK.G		N[+1]*2	1078.86	3	3234.57	3234.6	0	-8.9	2764	Specific	92.68	54.56	25.53	1.2	312	>sp|P04114|APOB_HUMAN Apolipoprotein B-100 OS=Homo sapiens GN=APOB PE=1 SV=2	2074	104.386
K.IQSPLFTLDANADIGN[+0.984]GTTSAN[+0.984]EAGIAASITAK.G		N[+1]*2	809.4	4	3234.58	3234.6	0	-7.2	2764	Specific	102.94	85.77	5.53	1.37	312	>sp|P04114|APOB_HUMAN Apolipoprotein B-100 OS=Homo sapiens GN=APOB PE=1 SV=2	2074	104.206
K.IQSPLFTLDAN[+0.984]ADIGN[+2.988]GTTSANEAGIAASITAK.G		N[+1][+3]	1079.55	3	3236.63	3236.61	0	9.1	2764	Specific	448.12	387.36	36.97	8.99	312	>sp|P04114|APOB_HUMAN Apolipoprotein B-100 OS=Homo sapiens GN=APOB PE=1 SV=2	2074	107.11
K.IQSPLFTLDAN[+0.984]ADIGN[+2.988]GTTSANEAGIAASITAK.G		N[+1][+3]	1079.55	3	3236.63	3236.61	0	8.7	2764	Specific	551.15	551.15	37.15	9.82	312	>sp|P04114|APOB_HUMAN Apolipoprotein B-100 OS=Homo sapiens GN=APOB PE=1 SV=2	2074	102.189
K.FSSK.Y			468.247	1	468.247	468.245	0	3.8	2830	Specific	265.2	265.2	265.2	2.55	312	>sp|P04114|APOB_HUMAN Apolipoprotein B-100 OS=Homo sapiens GN=APOB PE=1 SV=2	2074	0.4873
R.TEHGSEMLFFGNAIEGK.S			622.965	3	1866.88	1866.87	0	6.3	2837	Specific	769	619.13	619.13	13.87	312	>sp|P04114|APOB_HUMAN Apolipoprotein B-100 OS=Homo sapiens GN=APOB PE=1 SV=2	2074	63.7884
R.TEHGSEM[+15.995]LFFGNAIEGK.S		M[+16]	628.296	3	1882.87	1882.86	0	4.9	2837	Specific	645.96	519.57	519.57	10.86	312	>sp|P04114|APOB_HUMAN Apolipoprotein B-100 OS=Homo sapiens GN=APOB PE=1 SV=2	2074	55.4407
R.TEHGSEM[+15.995]LFFGNAIEGK.S		M[+16]	941.942	2	1882.88	1882.86	0	6.5	2837	Specific	868.82	713.14	713.14	15.57	312	>sp|P04114|APOB_HUMAN Apolipoprotein B-100 OS=Homo sapiens GN=APOB PE=1 SV=2	2074	55.4439
K.SNTVASLHTEK.N			396.209	3	1186.61	1186.61	0	4.7	2854	Specific	505.68	280.76	280.76	6.81	312	>sp|P04114|APOB_HUMAN Apolipoprotein B-100 OS=Homo sapiens GN=APOB PE=1 SV=2	2074	27.1342
K.SNTVASLHTEK.N			593.809	2	1186.61	1186.61	0	4.2	2854	Specific	514.5	329.31	329.31	6.57	312	>sp|P04114|APOB_HUMAN Apolipoprotein B-100 OS=Homo sapiens GN=APOB PE=1 SV=2	2074	27.084
K.NTLELSNGVIVK.I			643.872	2	1286.74	1286.73	0	4	2865	Specific	628.55	406.14	406.14	10.55	312	>sp|P04114|APOB_HUMAN Apolipoprotein B-100 OS=Homo sapiens GN=APOB PE=1 SV=2	2074	51.5149
K.NTLELSN[+0.984]GVIVK.I		N[+1]	644.364	2	1287.72	1287.72	0	4.7	2865	Specific	422.53	181.19	181.19	2.95	312	>sp|P04114|APOB_HUMAN Apolipoprotein B-100 OS=Homo sapiens GN=APOB PE=1 SV=2	2074	54.8843
K.NTLELSN[+0.984]GVIVK.I		N[+1]	644.365	2	1287.72	1287.72	0	5.2	2865	Specific	575.81	258.44	258.44	7.07	312	>sp|P04114|APOB_HUMAN Apolipoprotein B-100 OS=Homo sapiens GN=APOB PE=1 SV=2	2074	54.8722
K.NTLELSN[+0.984]GVIVK.I		N[+1]	644.365	2	1287.72	1287.72	0	5.2	2865	Specific	588.36	265.23	265.23	8.63	312	>sp|P04114|APOB_HUMAN Apolipoprotein B-100 OS=Homo sapiens GN=APOB PE=1 SV=2	2074	54.8638
K.NTLELSN[+0.984]GVIVK.I		N[+1]	644.365	2	1287.72	1287.72	0	5.2	2865	Specific	622.72	260.12	260.12	9.63	312	>sp|P04114|APOB_HUMAN Apolipoprotein B-100 OS=Homo sapiens GN=APOB PE=1 SV=2	2074	54.8626
K.INNQLTLDSNTK.Y			680.86	2	1360.71	1360.71	0	4.5	2877	Specific	536.56	410.35	410.35	7.88	312	>sp|P04114|APOB_HUMAN Apolipoprotein B-100 OS=Homo sapiens GN=APOB PE=1 SV=2	2074	40.5238
K.IN[+0.984]NQLTLDSNTK.Y		N[+1]	681.353	2	1361.7	1361.69	0	5.8	2877	Specific	616.2	376.83	65.91	9.86	312	>sp|P04114|APOB_HUMAN Apolipoprotein B-100 OS=Homo sapiens GN=APOB PE=1 SV=2	2074	41.8662
K.YFHK.L			594.306	1	594.306	594.303	0	4.6	2889	Specific	327.73	27.66	27.66	1.29	312	>sp|P04114|APOB_HUMAN Apolipoprotein B-100 OS=Homo sapiens GN=APOB PE=1 SV=2	2074	18.1343
K.LNIPK.L			584.379	1	584.379	584.377	0	4.7	2893	Specific	373.48	10.23	10.23	1.43	312	>sp|P04114|APOB_HUMAN Apolipoprotein B-100 OS=Homo sapiens GN=APOB PE=1 SV=2	2074	37.1941
R.NEIK.T			503.284	1	503.284	503.282	0	4.1	2908	Specific	430.19	430.19	430.19	2.95	312	>sp|P04114|APOB_HUMAN Apolipoprotein B-100 OS=Homo sapiens GN=APOB PE=1 SV=2	2074	0.4811
K.TLLK.A			474.331	1	474.331	474.329	0	4.9	2912	Specific	145.48	145.48	145.48	1.43	312	>sp|P04114|APOB_HUMAN Apolipoprotein B-100 OS=Homo sapiens GN=APOB PE=1 SV=2	2074	25.4205
K.TLLK.A			474.33	1	474.33	474.329	0	3.9	2912	Specific	307.25	307.25	307.25	2.94	312	>sp|P04114|APOB_HUMAN Apolipoprotein B-100 OS=Homo sapiens GN=APOB PE=1 SV=2	2074	25.2126
K.TLLK.A			474.331	1	474.331	474.329	0	4.3	2912	Specific	399.19	399.19	399.19	2.95	312	>sp|P04114|APOB_HUMAN Apolipoprotein B-100 OS=Homo sapiens GN=APOB PE=1 SV=2	2074	24.8518
K.TLLK.A			474.331	1	474.331	474.329	0	4.4	2912	Specific	412.08	412.08	412.08	2.95	312	>sp|P04114|APOB_HUMAN Apolipoprotein B-100 OS=Homo sapiens GN=APOB PE=1 SV=2	2074	24.8177
K.TLLK.A			474.331	1	474.331	474.329	0	4.1	2912	Specific	414.41	414.41	414.41	2.95	312	>sp|P04114|APOB_HUMAN Apolipoprotein B-100 OS=Homo sapiens GN=APOB PE=1 SV=2	2074	25.3336
K.AGHIAWTSSGK.G			557.788	2	1114.57	1114.56	0	4.8	2916	Specific	621.07	315.33	315.33	9.35	312	>sp|P04114|APOB_HUMAN Apolipoprotein B-100 OS=Homo sapiens GN=APOB PE=1 SV=2	2074	34.423
R.VNQNLVYESGSLNFSK.L			899.957	2	1798.91	1798.9	0	4.9	2970	Specific	637.33	561.4	561.4	10.72	312	>sp|P04114|APOB_HUMAN Apolipoprotein B-100 OS=Homo sapiens GN=APOB PE=1 SV=2	2074	56.7749
R.VNQNLVYESGSLN[+2.988]FSK.L		N[+3]	601.303	3	1801.9	1801.89	0	5.9	2970	Specific	227.32	120.45	120.45	2.44	312	>sp|P04114|APOB_HUMAN Apolipoprotein B-100 OS=Homo sapiens GN=APOB PE=1 SV=2	2074	58.8801
R.VNQNLVYESGSLN[+2.988]FSK.L		N[+3]	601.303	3	1801.89	1801.89	0	4.3	2970	Specific	253.39	159.27	159.27	2.5	312	>sp|P04114|APOB_HUMAN Apolipoprotein B-100 OS=Homo sapiens GN=APOB PE=1 SV=2	2074	59.1027
R.VNQNLVYESGSLN[+2.988]FSK.L		N[+3]	901.45	2	1801.89	1801.89	0	4.6	2970	Specific	558.51	472.58	472.58	8.36	312	>sp|P04114|APOB_HUMAN Apolipoprotein B-100 OS=Homo sapiens GN=APOB PE=1 SV=2	2074	58.7696
R.VNQNLVYESGSLN[+2.988]FSK.L		N[+3]	901.452	2	1801.9	1801.89	0	5.9	2970	Specific	640.66	556.67	456.27	10.73	312	>sp|P04114|APOB_HUMAN Apolipoprotein B-100 OS=Homo sapiens GN=APOB PE=1 SV=2	2074	59.3019
K.LEIQSQVDSQHVGHSVLTAK.G			544.792	4	2176.15	2176.14	0	5.1	2986	Specific	252.23	193.15	193.15	2.56	312	>sp|P04114|APOB_HUMAN Apolipoprotein B-100 OS=Homo sapiens GN=APOB PE=1 SV=2	2074	45.1375
K.LEIQSQVDSQHVGHSVLTAK.G			726.053	3	2176.15	2176.14	0	4.7	2986	Specific	585.37	442.07	442.07	9.8	312	>sp|P04114|APOB_HUMAN Apolipoprotein B-100 OS=Homo sapiens GN=APOB PE=1 SV=2	2074	45.0535
K.GMALFGEGK.A			455.231	2	909.454	909.45	0	4.5	3006	Specific	506.87	229.93	229.93	5.34	312	>sp|P04114|APOB_HUMAN Apolipoprotein B-100 OS=Homo sapiens GN=APOB PE=1 SV=2	2074	49.7228
K.AEFTGR.H			340.673	2	680.339	680.336	0	4.6	3015	Specific	341.87	24.06	24.06	1.54	312	>sp|P04114|APOB_HUMAN Apolipoprotein B-100 OS=Homo sapiens GN=APOB PE=1 SV=2	2074	23.5227
K.AEFTGR.H			680.339	1	680.339	680.336	0	4.2	3015	Specific	417.63	112.29	112.29	2.28	312	>sp|P04114|APOB_HUMAN Apolipoprotein B-100 OS=Homo sapiens GN=APOB PE=1 SV=2	2074	23.6576
R.HDAHLNGK.V			446.227	2	891.446	891.443	0	3.5	3021	Specific	306.61	130.22	130.22	1.57	312	>sp|P04114|APOB_HUMAN Apolipoprotein B-100 OS=Homo sapiens GN=APOB PE=1 SV=2	2074	14.1574
R.HDAHLNGK.V			446.228	2	891.448	891.443	0	5.7	3021	Specific	436.65	234.5	234.5	2.94	312	>sp|P04114|APOB_HUMAN Apolipoprotein B-100 OS=Homo sapiens GN=APOB PE=1 SV=2	2074	12.1298
R.HDAHLN[+0.984]GK.V		N[+1]	446.719	2	892.432	892.427	0	5	3021	Specific	367.82	244.12	244.12	2.94	312	>sp|P04114|APOB_HUMAN Apolipoprotein B-100 OS=Homo sapiens GN=APOB PE=1 SV=2	2074	12.7577
R.HDAHLN[+0.984]GK.V		N[+1]	446.719	2	892.432	892.427	0	5	3021	Specific	631.88	372.04	372.04	7.21	312	>sp|P04114|APOB_HUMAN Apolipoprotein B-100 OS=Homo sapiens GN=APOB PE=1 SV=2	2074	14.1755
K.VIGTLK.N			315.714	2	630.421	630.418	0	4.1	3029	Specific	388.27	74.12	74.12	2.04	312	>sp|P04114|APOB_HUMAN Apolipoprotein B-100 OS=Homo sapiens GN=APOB PE=1 SV=2	2074	30.9558
R.LTGK.I			418.268	1	418.268	418.266	0	4.4	3064	Specific	242.2	242.2	242.2	2.52	312	>sp|P04114|APOB_HUMAN Apolipoprotein B-100 OS=Homo sapiens GN=APOB PE=1 SV=2	2074	9.3583
R.LTGK.I			418.268	1	418.268	418.266	0	4.7	3064	Specific	333.81	333.81	333.81	2.86	312	>sp|P04114|APOB_HUMAN Apolipoprotein B-100 OS=Homo sapiens GN=APOB PE=1 SV=2	2074	8.9945
R.LTGK.I			418.268	1	418.268	418.266	0	4.5	3064	Specific	354.64	354.64	354.64	2.64	312	>sp|P04114|APOB_HUMAN Apolipoprotein B-100 OS=Homo sapiens GN=APOB PE=1 SV=2	2074	8.8331
R.FNQYK.Y			350.178	2	699.349	699.346	0	4	3093	Specific	378.46	57.3	57.3	1.98	312	>sp|P04114|APOB_HUMAN Apolipoprotein B-100 OS=Homo sapiens GN=APOB PE=1 SV=2	2074	23.0913
R.FN[+0.984]QYK.Y		N[+1]	700.333	1	700.333	700.33	0	4.8	3093	Specific	286.62	27.2	27.2	1.19	312	>sp|P04114|APOB_HUMAN Apolipoprotein B-100 OS=Homo sapiens GN=APOB PE=1 SV=2	2074	42.1109
K.DFSLWEK.T			924.451	1	924.451	924.446	0	5.2	3149	Specific	439.42	209.11	209.11	2.94	312	>sp|P04114|APOB_HUMAN Apolipoprotein B-100 OS=Homo sapiens GN=APOB PE=1 SV=2	2074	62.7611
K.DFSLWEK.T			462.729	2	924.45	924.446	0	4.2	3149	Specific	458.74	164.15	164.15	2.7	312	>sp|P04114|APOB_HUMAN Apolipoprotein B-100 OS=Homo sapiens GN=APOB PE=1 SV=2	2074	62.5646
K.DFSLWEK.T			924.45	1	924.45	924.446	0	4.5	3149	Specific	490.49	203.84	203.84	2.81	312	>sp|P04114|APOB_HUMAN Apolipoprotein B-100 OS=Homo sapiens GN=APOB PE=1 SV=2	2074	62.6545
K.DFSLWEK.T			924.451	1	924.451	924.446	0	5.2	3149	Specific	543.47	228.35	228.35	4.88	312	>sp|P04114|APOB_HUMAN Apolipoprotein B-100 OS=Homo sapiens GN=APOB PE=1 SV=2	2074	62.622
K.TGLK.E			418.268	1	418.268	418.266	0	3.8	3156	Specific	202.62	202.62	202.62	2.02	312	>sp|P04114|APOB_HUMAN Apolipoprotein B-100 OS=Homo sapiens GN=APOB PE=1 SV=2	2074	5.6433
K.TGLK.E			418.268	1	418.268	418.266	0	4.1	3156	Specific	265.88	265.88	265.88	2.53	312	>sp|P04114|APOB_HUMAN Apolipoprotein B-100 OS=Homo sapiens GN=APOB PE=1 SV=2	2074	5.309
K.TGLK.E			418.268	1	418.268	418.266	0	4.1	3156	Specific	328.76	328.76	328.76	2.68	312	>sp|P04114|APOB_HUMAN Apolipoprotein B-100 OS=Homo sapiens GN=APOB PE=1 SV=2	2074	4.7216
K.TGLK.E			418.268	1	418.268	418.266	0	3.8	3156	Specific	334.6	334.6	334.6	2.69	312	>sp|P04114|APOB_HUMAN Apolipoprotein B-100 OS=Homo sapiens GN=APOB PE=1 SV=2	2074	5.0947
K.TGLK.E			418.268	1	418.268	418.266	0	3.8	3156	Specific	341.88	341.88	341.88	2.64	312	>sp|P04114|APOB_HUMAN Apolipoprotein B-100 OS=Homo sapiens GN=APOB PE=1 SV=2	2074	5.1387
K.TGLK.E			418.267	1	418.267	418.266	0	3.7	3156	Specific	342.67	342.67	342.67	2.64	312	>sp|P04114|APOB_HUMAN Apolipoprotein B-100 OS=Homo sapiens GN=APOB PE=1 SV=2	2074	5.2384
K.TGLK.E			418.268	1	418.268	418.266	0	4.6	3156	Specific	346.61	346.61	346.61	2.55	312	>sp|P04114|APOB_HUMAN Apolipoprotein B-100 OS=Homo sapiens GN=APOB PE=1 SV=2	2074	4.5533
K.TGLK.E			418.268	1	418.268	418.266	0	3.9	3156	Specific	357.14	357.14	357.14	2.55	312	>sp|P04114|APOB_HUMAN Apolipoprotein B-100 OS=Homo sapiens GN=APOB PE=1 SV=2	2074	4.8212
K.TGLK.E			418.267	1	418.267	418.266	0	3.7	3156	Specific	357.81	357.81	357.81	2.55	312	>sp|P04114|APOB_HUMAN Apolipoprotein B-100 OS=Homo sapiens GN=APOB PE=1 SV=2	2074	4.9121
K.TGLK.E			418.268	1	418.268	418.266	0	4.3	3156	Specific	363.05	363.05	363.05	2.82	312	>sp|P04114|APOB_HUMAN Apolipoprotein B-100 OS=Homo sapiens GN=APOB PE=1 SV=2	2074	4.2987
K.TGLK.E			418.268	1	418.268	418.266	0	4.3	3156	Specific	366.95	366.95	366.95	2.82	312	>sp|P04114|APOB_HUMAN Apolipoprotein B-100 OS=Homo sapiens GN=APOB PE=1 SV=2	2074	4.3033
K.TGLK.E			418.268	1	418.268	418.266	0	3.8	3156	Specific	368.29	368.29	368.29	2.82	312	>sp|P04114|APOB_HUMAN Apolipoprotein B-100 OS=Homo sapiens GN=APOB PE=1 SV=2	2074	4.9592
K.TGLK.E			418.268	1	418.268	418.266	0	4.2	3156	Specific	370.54	370.54	370.54	2.82	312	>sp|P04114|APOB_HUMAN Apolipoprotein B-100 OS=Homo sapiens GN=APOB PE=1 SV=2	2074	4.6068
K.TGLK.E			418.268	1	418.268	418.266	0	3.8	3156	Specific	374.05	374.05	374.05	2.85	312	>sp|P04114|APOB_HUMAN Apolipoprotein B-100 OS=Homo sapiens GN=APOB PE=1 SV=2	2074	4.8718
K.TTK.Q			349.212	1	349.212	349.208	0	10.5	3164	Specific	38.76	38.76	38.76	0.09	312	>sp|P04114|APOB_HUMAN Apolipoprotein B-100 OS=Homo sapiens GN=APOB PE=1 SV=2	2074	30.8271
K.TTK.Q			349.21	1	349.21	349.208	0	5.3	3164	Specific	307.2	307.2	307.2	2.62	312	>sp|P04114|APOB_HUMAN Apolipoprotein B-100 OS=Homo sapiens GN=APOB PE=1 SV=2	2074	18.5685
K.QSFDLSVK.A			462.247	2	923.487	923.483	0	4.5	3167	Specific	545.01	198.21	198.21	4.16	312	>sp|P04114|APOB_HUMAN Apolipoprotein B-100 OS=Homo sapiens GN=APOB PE=1 SV=2	2074	46.0632
K.AQYK.K			509.274	1	509.274	509.272	0	4.7	3175	Specific	312.25	44.28	44.28	2.04	312	>sp|P04114|APOB_HUMAN Apolipoprotein B-100 OS=Homo sapiens GN=APOB PE=1 SV=2	2074	2.3983
K.AQYK.K			509.274	1	509.274	509.272	0	4.9	3175	Specific	341.38	50.53	50.53	2.39	312	>sp|P04114|APOB_HUMAN Apolipoprotein B-100 OS=Homo sapiens GN=APOB PE=1 SV=2	2074	2.3398
K.AQYK.K			509.274	1	509.274	509.272	0	3.6	3175	Specific	382.83	35.55	35.55	2.1	312	>sp|P04114|APOB_HUMAN Apolipoprotein B-100 OS=Homo sapiens GN=APOB PE=1 SV=2	2074	1.8023
K.AQYK.K			509.274	1	509.274	509.272	0	4.1	3175	Specific	384.92	56.54	56.54	2.35	312	>sp|P04114|APOB_HUMAN Apolipoprotein B-100 OS=Homo sapiens GN=APOB PE=1 SV=2	2074	1.8532
K.AQYK.K			509.274	1	509.274	509.272	0	4.6	3175	Specific	387.59	53.65	53.65	2.02	312	>sp|P04114|APOB_HUMAN Apolipoprotein B-100 OS=Homo sapiens GN=APOB PE=1 SV=2	2074	0.1343
K.AQYK.K			509.274	1	509.274	509.272	0	4.2	3175	Specific	393.24	56.32	56.32	2.4	312	>sp|P04114|APOB_HUMAN Apolipoprotein B-100 OS=Homo sapiens GN=APOB PE=1 SV=2	2074	0.7469
K.AQYK.K			509.274	1	509.274	509.272	0	4.2	3175	Specific	396.23	56.52	56.52	2.02	312	>sp|P04114|APOB_HUMAN Apolipoprotein B-100 OS=Homo sapiens GN=APOB PE=1 SV=2	2074	0.7422
K.AQYK.K			509.274	1	509.274	509.272	0	4.1	3175	Specific	396.46	27.52	27.52	2.1	312	>sp|P04114|APOB_HUMAN Apolipoprotein B-100 OS=Homo sapiens GN=APOB PE=1 SV=2	2074	1.2704
K.AQYK.K			509.274	1	509.274	509.272	0	4.1	3175	Specific	396.51	57.1	57.1	2.35	312	>sp|P04114|APOB_HUMAN Apolipoprotein B-100 OS=Homo sapiens GN=APOB PE=1 SV=2	2074	0.1985
K.AQYK.K			509.274	1	509.274	509.272	0	4.1	3175	Specific	412.93	32.55	32.55	2.17	312	>sp|P04114|APOB_HUMAN Apolipoprotein B-100 OS=Homo sapiens GN=APOB PE=1 SV=2	2074	1.2795
K.KN[+2.988]K.H		N[+3]	392.235	1	392.235	392.239	0	-11.1	3179	Specific	11.93	11.93	11.93	0.01	312	>sp|P04114|APOB_HUMAN Apolipoprotein B-100 OS=Homo sapiens GN=APOB PE=1 SV=2	2074	1.7792
R.HSITNPLAVLC[+57.021]EFISQSIK.S		C[+57]	1079.08	2	2157.16	2157.14	0	8.7	3184	Specific	731.88	601.25	601.25	11.5	312	>sp|P04114|APOB_HUMAN Apolipoprotein B-100 OS=Homo sapiens GN=APOB PE=1 SV=2	2074	123.475
R.HSITNPLAVLC[+57.021]EFISQSIK.S		C[+57]	719.721	3	2157.15	2157.14	0	5.2	3184	Specific	748.85	560.98	560.98	12.87	312	>sp|P04114|APOB_HUMAN Apolipoprotein B-100 OS=Homo sapiens GN=APOB PE=1 SV=2	2074	123.39
R.HSITNPLAVLC[+57.021]EFISQSIK.S		C[+57]	719.721	3	2157.15	2157.14	0	5.2	3184	Specific	755.81	617.21	617.21	13.87	312	>sp|P04114|APOB_HUMAN Apolipoprotein B-100 OS=Homo sapiens GN=APOB PE=1 SV=2	2074	123.385
K.SFDR.H			524.249	1	524.249	524.246	0	4.9	3203	Specific	345.96	2	2	1.5	312	>sp|P04114|APOB_HUMAN Apolipoprotein B-100 OS=Homo sapiens GN=APOB PE=1 SV=2	2074	17.8127
K.SFDR.H			524.249	1	524.249	524.246	0	5	3203	Specific	454.91	28.75	28.75	2.15	312	>sp|P04114|APOB_HUMAN Apolipoprotein B-100 OS=Homo sapiens GN=APOB PE=1 SV=2	2074	17.7377
R.HFEK.N			560.286	1	560.286	560.283	0	5.2	3207	Specific	393.29	57.65	57.65	1.83	312	>sp|P04114|APOB_HUMAN Apolipoprotein B-100 OS=Homo sapiens GN=APOB PE=1 SV=2	2074	12.4227
R.NNALDFVTK.S			511.272	2	1021.54	1021.53	0	4.3	3213	Specific	397.05	229.89	229.89	3.85	312	>sp|P04114|APOB_HUMAN Apolipoprotein B-100 OS=Homo sapiens GN=APOB PE=1 SV=2	2074	49.8077
R.NN[+0.984]ALDFVTK.S		N[+1]	511.764	2	1022.52	1022.52	0	4.5	3213	Specific	422.64	197.61	2.43	2.95	312	>sp|P04114|APOB_HUMAN Apolipoprotein B-100 OS=Homo sapiens GN=APOB PE=1 SV=2	2074	59.0709
K.SYN[+2.988]ETK.I		N[+3]	372.67	2	744.333	744.33	0	4.4	3222	Specific	332.02	113.75	113.75	2.42	312	>sp|P04114|APOB_HUMAN Apolipoprotein B-100 OS=Homo sapiens GN=APOB PE=1 SV=2	2074	14.4054
K.SYN[+2.988]ETK.I		N[+3]	372.67	2	744.333	744.33	0	4.4	3222	Specific	353.77	119.81	119.81	2.42	312	>sp|P04114|APOB_HUMAN Apolipoprotein B-100 OS=Homo sapiens GN=APOB PE=1 SV=2	2074	14.3609
K.SYN[+2.988]ETK.I		N[+3]	744.333	1	744.333	744.33	0	4.9	3222	Specific	440.6	185.46	185.46	2.56	312	>sp|P04114|APOB_HUMAN Apolipoprotein B-100 OS=Homo sapiens GN=APOB PE=1 SV=2	2074	14.4421
K.SYN[+2.988]ETK.I		N[+3]	744.333	1	744.333	744.33	0	4.9	3222	Specific	549.59	202.88	202.88	5.33	312	>sp|P04114|APOB_HUMAN Apolipoprotein B-100 OS=Homo sapiens GN=APOB PE=1 SV=2	2074	14.4393
K.AEK.S			347.194	1	347.194	347.192	0	3.5	3235	Specific	76.16	76.16	76.16	1.46	312	>sp|P04114|APOB_HUMAN Apolipoprotein B-100 OS=Homo sapiens GN=APOB PE=1 SV=2	2074	2.489
K.SHDELPR.T			427.214	2	853.42	853.416	0	4.5	3238	Specific	308.73	117.66	117.66	2	312	>sp|P04114|APOB_HUMAN Apolipoprotein B-100 OS=Homo sapiens GN=APOB PE=1 SV=2	2074	25.2939
K.SHDELPR.T			427.214	2	853.42	853.416	0	4.5	3238	Specific	396.49	175.91	175.91	2.71	312	>sp|P04114|APOB_HUMAN Apolipoprotein B-100 OS=Homo sapiens GN=APOB PE=1 SV=2	2074	25.5898
K.SHDELPR.T			427.214	2	853.42	853.416	0	4.5	3238	Specific	527.01	214.57	214.57	4.15	312	>sp|P04114|APOB_HUMAN Apolipoprotein B-100 OS=Homo sapiens GN=APOB PE=1 SV=2	2074	25.2368
K.SHDELPR.T			427.214	2	853.42	853.416	0	4.6	3238	Specific	601.21	226.42	226.42	7.71	312	>sp|P04114|APOB_HUMAN Apolipoprotein B-100 OS=Homo sapiens GN=APOB PE=1 SV=2	2074	25.4193
K.AVSMPSFSILGSDVR.V			783.407	2	1565.81	1565.8	0	5.2	3277	Specific	274.78	150.73	150.73	2.46	312	>sp|P04114|APOB_HUMAN Apolipoprotein B-100 OS=Homo sapiens GN=APOB PE=1 SV=2	2074	74.947
K.AVSMPSFSILGSDVR.V			522.607	3	1565.81	1565.8	0	4.5	3277	Specific	615.57	532.72	532.72	11.3	312	>sp|P04114|APOB_HUMAN Apolipoprotein B-100 OS=Homo sapiens GN=APOB PE=1 SV=2	2074	74.7439
K.AVSMPSFSILGSDVR.V			783.407	2	1565.81	1565.8	0	5.1	3277	Specific	641.45	451.89	451.89	10.72	312	>sp|P04114|APOB_HUMAN Apolipoprotein B-100 OS=Homo sapiens GN=APOB PE=1 SV=2	2074	74.5932
K.AVSM[+15.995]PSFSILGSDVR.V		M[+16]	791.404	2	1581.8	1581.79	0	4.8	3277	Specific	162.99	70.25	70.25	0.79	312	>sp|P04114|APOB_HUMAN Apolipoprotein B-100 OS=Homo sapiens GN=APOB PE=1 SV=2	2074	63.4417
K.AVSM[+15.995]PSFSILGSDVR.V		M[+16]	791.404	2	1581.8	1581.79	0	4	3277	Specific	572.35	382.18	382.18	8.21	312	>sp|P04114|APOB_HUMAN Apolipoprotein B-100 OS=Homo sapiens GN=APOB PE=1 SV=2	2074	63.7517
K.AVSM[+15.995]PSFSILGSDVR.V		M[+16]	791.404	2	1581.8	1581.79	0	4.1	3277	Specific	581.24	389.27	389.27	9.72	312	>sp|P04114|APOB_HUMAN Apolipoprotein B-100 OS=Homo sapiens GN=APOB PE=1 SV=2	2074	63.2223
R.VPSYTLILPSLELPVLHVPR.N			748.448	3	2243.33	2243.32	0	6.5	3292	Specific	584.31	541.74	541.74	10.1	312	>sp|P04114|APOB_HUMAN Apolipoprotein B-100 OS=Homo sapiens GN=APOB PE=1 SV=2	2074	105.632
R.VPSYTLILPSLELPVLHVPR.N			748.448	3	2243.33	2243.32	0	5.6	3292	Specific	623.5	588.19	588.19	11.1	312	>sp|P04114|APOB_HUMAN Apolipoprotein B-100 OS=Homo sapiens GN=APOB PE=1 SV=2	2074	93.0301
R.VPSYTLILPSLELPVLHVPR.N			748.447	3	2243.33	2243.32	0	4.2	3292	Specific	673.26	665.47	665.47	12.1	312	>sp|P04114|APOB_HUMAN Apolipoprotein B-100 OS=Homo sapiens GN=APOB PE=1 SV=2	2074	92.9566
R.VPSYTLILPSLELPVLHVPR.N			748.448	3	2243.33	2243.32	0	5.6	3292	Specific	756.76	698.51	698.51	14.1	312	>sp|P04114|APOB_HUMAN Apolipoprotein B-100 OS=Homo sapiens GN=APOB PE=1 SV=2	2074	105.515
K.LSLPDFK.E			410.236	2	819.465	819.461	0	4.2	3315	Specific	348.04	59.25	59.25	2.13	312	>sp|P04114|APOB_HUMAN Apolipoprotein B-100 OS=Homo sapiens GN=APOB PE=1 SV=2	2074	56.866
K.LSLPDFK.E			410.236	2	819.465	819.461	0	4.5	3315	Specific	369.88	31.03	31.03	2.04	312	>sp|P04114|APOB_HUMAN Apolipoprotein B-100 OS=Homo sapiens GN=APOB PE=1 SV=2	2074	57.3865
K.LSLPDFK.E			819.465	1	819.465	819.461	0	4.2	3315	Specific	506.77	137.53	137.53	2.73	312	>sp|P04114|APOB_HUMAN Apolipoprotein B-100 OS=Homo sapiens GN=APOB PE=1 SV=2	2074	57.1092
K.LSLPDFK.E			819.464	1	819.464	819.461	0	3.6	3315	Specific	522.85	116.74	116.74	2.74	312	>sp|P04114|APOB_HUMAN Apolipoprotein B-100 OS=Homo sapiens GN=APOB PE=1 SV=2	2074	56.9916
K.LEGTTR.L			676.366	1	676.366	676.362	0	5.7	3381	Specific	197.74	40.13	40.13	0.08	312	>sp|P04114|APOB_HUMAN Apolipoprotein B-100 OS=Homo sapiens GN=APOB PE=1 SV=2	2074	15.5145
K.LEGTTR.L			338.687	2	676.366	676.362	0	4.8	3381	Specific	320.34	87.54	87.54	2.22	312	>sp|P04114|APOB_HUMAN Apolipoprotein B-100 OS=Homo sapiens GN=APOB PE=1 SV=2	2074	15.5928
K.LATALSLSNK.F			509.303	2	1017.6	1017.59	0	5.2	3395	Specific	504.79	248.69	248.69	4.99	312	>sp|P04114|APOB_HUMAN Apolipoprotein B-100 OS=Homo sapiens GN=APOB PE=1 SV=2	2074	43.7848
K.FVEGSHN[+2.988]STVSLTTK.N		N[+3]	537.272	3	1609.8	1609.8	0	3.7	3405	Specific	541.29	419.96	419.96	7.08	312	>sp|P04114|APOB_HUMAN Apolipoprotein B-100 OS=Homo sapiens GN=APOB PE=1 SV=2	2074	38.9875
K.FVEGSHN[+2.988]STVSLTTK.N		N[+3]	805.405	2	1609.8	1609.8	0	5	3405	Specific	950.76	732.94	732.94	17.42	312	>sp|P04114|APOB_HUMAN Apolipoprotein B-100 OS=Homo sapiens GN=APOB PE=1 SV=2	2074	38.9907
K.NMEVSVATTTK.A			590.801	2	1180.59	1180.59	0	5.3	3420	Specific	486	246.82	246.82	6.66	312	>sp|P04114|APOB_HUMAN Apolipoprotein B-100 OS=Homo sapiens GN=APOB PE=1 SV=2	2074	38.5145
K.NM[+15.995]EVSVATTTK.A		M[+16]	598.798	2	1196.59	1196.58	0	4.3	3420	Specific	353.07	199.87	199.87	2.94	312	>sp|P04114|APOB_HUMAN Apolipoprotein B-100 OS=Homo sapiens GN=APOB PE=1 SV=2	2074	29.3715
K.NM[+15.995]EVSVATTTK.A		M[+16]	598.798	2	1196.59	1196.58	0	4.2	3420	Specific	443.57	287.2	287.2	6.57	312	>sp|P04114|APOB_HUMAN Apolipoprotein B-100 OS=Homo sapiens GN=APOB PE=1 SV=2	2074	29.2609
K.NM[+15.995]EVSVATTTK.A		M[+16]	598.798	2	1196.59	1196.58	0	4.8	3420	Specific	478.1	309.75	309.75	6.47	312	>sp|P04114|APOB_HUMAN Apolipoprotein B-100 OS=Homo sapiens GN=APOB PE=1 SV=2	2074	29.1188
K.N[+0.984]M[+15.995]EVSVATTTK.A		M[+16], N[+1]	599.29	2	1197.57	1197.57	0	5.3	3420	Specific	182.93	46.42	46.42	0.73	312	>sp|P04114|APOB_HUMAN Apolipoprotein B-100 OS=Homo sapiens GN=APOB PE=1 SV=2	2074	33.1812
K.AQIPILR.M			405.765	2	810.523	810.52	0	4.6	3431	Specific	368.85	110	110	2.94	312	>sp|P04114|APOB_HUMAN Apolipoprotein B-100 OS=Homo sapiens GN=APOB PE=1 SV=2	2074	48.1789
K.AQIPILR.M			405.765	2	810.523	810.52	0	4.1	3431	Specific	405.6	108.72	108.72	3.6	312	>sp|P04114|APOB_HUMAN Apolipoprotein B-100 OS=Homo sapiens GN=APOB PE=1 SV=2	2074	48.7071
K.QELNGNTK.S			452.233	2	903.458	903.453	0	6.1	3442	Specific	330.76	142.49	142.49	2.49	312	>sp|P04114|APOB_HUMAN Apolipoprotein B-100 OS=Homo sapiens GN=APOB PE=1 SV=2	2074	16.2791
K.QELNGNTK.S			452.233	2	903.458	903.453	0	5.2	3442	Specific	376.67	167.14	167.14	2.94	312	>sp|P04114|APOB_HUMAN Apolipoprotein B-100 OS=Homo sapiens GN=APOB PE=1 SV=2	2074	16.3108
K.QELN[+0.984]GNTK.S		N[+1]	452.724	2	904.441	904.437	0	4.7	3442	Specific	434.51	188.5	15.99	2.87	312	>sp|P04114|APOB_HUMAN Apolipoprotein B-100 OS=Homo sapiens GN=APOB PE=1 SV=2	2074	17.5699
K.QELN[+0.984]GNTK.S		N[+1]	452.724	2	904.441	904.437	0	4.4	3442	Specific	469.71	212.19	23.34	2.95	312	>sp|P04114|APOB_HUMAN Apolipoprotein B-100 OS=Homo sapiens GN=APOB PE=1 SV=2	2074	16.8741
K.SKPTVSSSMEFK.Y			664.335	2	1327.66	1327.66	0	4.7	3450	Specific	520.77	347.08	347.08	5.52	312	>sp|P04114|APOB_HUMAN Apolipoprotein B-100 OS=Homo sapiens GN=APOB PE=1 SV=2	2074	38.6713
K.SKPTVSSSM[+15.995]EFK.Y		M[+16]	672.332	2	1343.66	1343.65	0	4.2	3450	Specific	393.7	186.21	186.21	2.95	312	>sp|P04114|APOB_HUMAN Apolipoprotein B-100 OS=Homo sapiens GN=APOB PE=1 SV=2	2074	29.3929
K.SKPTVSSSM[+15.995]EFK.Y		M[+16]	448.557	3	1343.66	1343.65	0	4	3450	Specific	409.65	305.21	305.21	4.41	312	>sp|P04114|APOB_HUMAN Apolipoprotein B-100 OS=Homo sapiens GN=APOB PE=1 SV=2	2074	29.4161
K.YDFN[+2.988]SSM[+15.995]LYSTAK.G		M[+16], N[+3]	773.34	2	1545.67	1545.67	0	4.2	3462	Specific	527.86	385.51	385.51	6.21	312	>sp|P04114|APOB_HUMAN Apolipoprotein B-100 OS=Homo sapiens GN=APOB PE=1 SV=2	2074	53.9785
K.LSLESLTSYFSIESSTK.G			946.486	2	1891.96	1891.95	0	6	3481	Specific	693.01	557.33	557.33	11.87	312	>sp|P04114|APOB_HUMAN Apolipoprotein B-100 OS=Homo sapiens GN=APOB PE=1 SV=2	2074	90.9335
K.GDVK.G			418.231	1	418.231	418.23	0	3.7	3498	Specific	128.05	128.05	128.05	2.01	312	>sp|P04114|APOB_HUMAN Apolipoprotein B-100 OS=Homo sapiens GN=APOB PE=1 SV=2	2074	3.7612
K.GSVLSR.E			309.683	2	618.359	618.357	0	3.4	3502	Specific	364.53	16.4	16.4	1.48	312	>sp|P04114|APOB_HUMAN Apolipoprotein B-100 OS=Homo sapiens GN=APOB PE=1 SV=2	2074	25.4042
R.EYSGTIASEANTYLNSK.S			616.63	3	1847.87	1847.87	0	4.8	3508	Specific	549.94	442.16	442.16	7.99	312	>sp|P04114|APOB_HUMAN Apolipoprotein B-100 OS=Homo sapiens GN=APOB PE=1 SV=2	2074	58.5571
R.EYSGTIASEANTYLNSK.S			924.441	2	1847.87	1847.87	0	4.7	3508	Specific	710.69	604.44	604.44	12.86	312	>sp|P04114|APOB_HUMAN Apolipoprotein B-100 OS=Homo sapiens GN=APOB PE=1 SV=2	2074	58.3964
R.EYSGTIASEANTYLN[+0.984]SK.S		N[+1]	924.926	2	1848.85	1848.85	0	-2.6	3508	Specific	100.81	80.35	80.35	0.04	312	>sp|P04114|APOB_HUMAN Apolipoprotein B-100 OS=Homo sapiens GN=APOB PE=1 SV=2	2074	58.958
K.STR.S			363.2	1	363.2	363.199	0	5.1	3525	Specific	153.45	153.45	153.45	1.43	312	>sp|P04114|APOB_HUMAN Apolipoprotein B-100 OS=Homo sapiens GN=APOB PE=1 SV=2	2074	14.1969
K.LQGTSK.I			633.359	1	633.359	633.357	0	4.2	3532	Specific	247.38	75.53	75.53	1.39	312	>sp|P04114|APOB_HUMAN Apolipoprotein B-100 OS=Homo sapiens GN=APOB PE=1 SV=2	2074	7.7596
K.LQGTSK.I			317.183	2	633.359	633.357	0	3.8	3532	Specific	314.94	40.77	40.77	1.46	312	>sp|P04114|APOB_HUMAN Apolipoprotein B-100 OS=Homo sapiens GN=APOB PE=1 SV=2	2074	6.9154
K.LQGTSK.I			317.183	2	633.359	633.357	0	3.9	3532	Specific	328.28	50.32	50.32	1.87	312	>sp|P04114|APOB_HUMAN Apolipoprotein B-100 OS=Homo sapiens GN=APOB PE=1 SV=2	2074	7.2687
K.LQGTSK.I			317.183	2	633.359	633.357	0	3.8	3532	Specific	332.13	48.9	48.9	1.87	312	>sp|P04114|APOB_HUMAN Apolipoprotein B-100 OS=Homo sapiens GN=APOB PE=1 SV=2	2074	6.9072
K.LQGTSK.I			633.359	1	633.359	633.357	0	4.2	3532	Specific	335.79	76.21	76.21	1.51	312	>sp|P04114|APOB_HUMAN Apolipoprotein B-100 OS=Homo sapiens GN=APOB PE=1 SV=2	2074	7.1976
K.LQGTSK.I			317.183	2	633.359	633.357	0	3.7	3532	Specific	340.77	51.37	51.37	1.56	312	>sp|P04114|APOB_HUMAN Apolipoprotein B-100 OS=Homo sapiens GN=APOB PE=1 SV=2	2074	7.0053
K.LQGTSK.I			317.183	2	633.359	633.357	0	4.1	3532	Specific	343.65	80.39	80.39	2.04	312	>sp|P04114|APOB_HUMAN Apolipoprotein B-100 OS=Homo sapiens GN=APOB PE=1 SV=2	2074	7.4261
K.LQGTSK.I			317.183	2	633.359	633.357	0	4.4	3532	Specific	343.91	80.82	80.82	2.04	312	>sp|P04114|APOB_HUMAN Apolipoprotein B-100 OS=Homo sapiens GN=APOB PE=1 SV=2	2074	8.4676
K.LQGTSK.I			317.183	2	633.359	633.357	0	3.8	3532	Specific	344.01	85.65	85.65	2.04	312	>sp|P04114|APOB_HUMAN Apolipoprotein B-100 OS=Homo sapiens GN=APOB PE=1 SV=2	2074	7.4685
K.LQGTSK.I			317.183	2	633.359	633.357	0	3.9	3532	Specific	346.31	81.12	81.12	1.98	312	>sp|P04114|APOB_HUMAN Apolipoprotein B-100 OS=Homo sapiens GN=APOB PE=1 SV=2	2074	7.9472
K.LQGTSK.I			317.183	2	633.359	633.357	0	4.1	3532	Specific	354.87	71.62	71.62	1.72	312	>sp|P04114|APOB_HUMAN Apolipoprotein B-100 OS=Homo sapiens GN=APOB PE=1 SV=2	2074	8.014
K.LQGTSK.I			633.36	1	633.36	633.357	0	4.8	3532	Specific	372.19	77.94	77.94	1.95	312	>sp|P04114|APOB_HUMAN Apolipoprotein B-100 OS=Homo sapiens GN=APOB PE=1 SV=2	2074	8.5886
K.LQGTSK.I			633.359	1	633.359	633.357	0	3.7	3532	Specific	442.95	102.94	102.94	2.5	312	>sp|P04114|APOB_HUMAN Apolipoprotein B-100 OS=Homo sapiens GN=APOB PE=1 SV=2	2074	6.8332
K.IDDIWNLEVK.E			622.833	2	1244.66	1244.65	0	4.9	3538	Specific	601.79	280.86	280.86	8.52	312	>sp|P04114|APOB_HUMAN Apolipoprotein B-100 OS=Homo sapiens GN=APOB PE=1 SV=2	2074	68.7943
K.IDDIWNLEVK.E			1244.66	1	1244.66	1244.65	0	5.8	3538	Specific	661.34	297.93	297.93	9.22	312	>sp|P04114|APOB_HUMAN Apolipoprotein B-100 OS=Homo sapiens GN=APOB PE=1 SV=2	2074	68.8922
K.ENFAGEATLQR.I			618.307	2	1235.61	1235.6	0	4.8	3548	Specific	605.78	283.72	283.72	9.76	312	>sp|P04114|APOB_HUMAN Apolipoprotein B-100 OS=Homo sapiens GN=APOB PE=1 SV=2	2074	42.9107
R.IYSLWEHSTK.N			421.886	3	1263.64	1263.64	0	4.6	3559	Specific	554.56	169.91	169.91	4.34	312	>sp|P04114|APOB_HUMAN Apolipoprotein B-100 OS=Homo sapiens GN=APOB PE=1 SV=2	2074	47.0436
R.IYSLWEHSTK.N			632.325	2	1263.64	1263.64	0	5.2	3559	Specific	560.25	164.19	164.19	5.78	312	>sp|P04114|APOB_HUMAN Apolipoprotein B-100 OS=Homo sapiens GN=APOB PE=1 SV=2	2074	47.0953
K.NHLQLEGLFFTNGEHTSK.A			1036.52	2	2072.03	2072.02	0	3.2	3569	Specific	637.86	482.21	482.21	8.1	312	>sp|P04114|APOB_HUMAN Apolipoprotein B-100 OS=Homo sapiens GN=APOB PE=1 SV=2	2074	58.7712
K.NHLQLEGLFFTNGEHTSK.A			691.348	3	2072.03	2072.02	0	4.9	3569	Specific	833.66	734.41	734.41	14.57	312	>sp|P04114|APOB_HUMAN Apolipoprotein B-100 OS=Homo sapiens GN=APOB PE=1 SV=2	2074	58.6787
K.NHLQLEGLFFTN[+0.984]GEHTSK.A		N[+1]	691.676	3	2073.01	2073	0	4.2	3569	Specific	711.11	687.39	635.31	12.57	312	>sp|P04114|APOB_HUMAN Apolipoprotein B-100 OS=Homo sapiens GN=APOB PE=1 SV=2	2074	60.7179
K.NHLQLEGLFFTN[+0.984]GEHTSK.A		N[+1]	691.676	3	2073.01	2073	0	4.5	3569	Specific	769.64	721.07	665.94	13.57	312	>sp|P04114|APOB_HUMAN Apolipoprotein B-100 OS=Homo sapiens GN=APOB PE=1 SV=2	2074	60.1071
K.NHLQLEGLFFTN[+0.984]GEHTSK.A		N[+1]	1037.01	2	2073.01	2073	0	5.5	3569	Specific	828.91	724.53	582.29	13.86	312	>sp|P04114|APOB_HUMAN Apolipoprotein B-100 OS=Homo sapiens GN=APOB PE=1 SV=2	2074	60.7848
R.IHSGSFQSQVELSNDQEK.A			678.327	3	2032.97	2032.96	0	4.5	3639	Specific	762.98	634.46	634.46	13.86	312	>sp|P04114|APOB_HUMAN Apolipoprotein B-100 OS=Homo sapiens GN=APOB PE=1 SV=2	2074	41.8098
K.AHLDIAGSLEGHLR.F			496.938	3	1488.8	1488.79	0	5	3657	Specific	316.99	242.35	242.35	2.94	312	>sp|P04114|APOB_HUMAN Apolipoprotein B-100 OS=Homo sapiens GN=APOB PE=1 SV=2	2074	51.9261
K.AHLDIAGSLEGHLR.F			496.938	3	1488.8	1488.79	0	6.2	3657	Specific	538.69	457.9	457.9	6.48	312	>sp|P04114|APOB_HUMAN Apolipoprotein B-100 OS=Homo sapiens GN=APOB PE=1 SV=2	2074	55.0888
K.AHLDIAGSLEGHLR.F			372.955	4	1488.8	1488.79	0	5.6	3657	Specific	725.16	702.82	702.82	12.73	312	>sp|P04114|APOB_HUMAN Apolipoprotein B-100 OS=Homo sapiens GN=APOB PE=1 SV=2	2074	51.7424
K.AHLDIAGSLEGHLR.F			496.938	3	1488.8	1488.79	0	5.1	3657	Specific	920.36	809.41	809.41	16.42	312	>sp|P04114|APOB_HUMAN Apolipoprotein B-100 OS=Homo sapiens GN=APOB PE=1 SV=2	2074	51.7352
K.NIILPVYDK.S			537.816	2	1074.63	1074.62	0	5.5	3674	Specific	378.12	227.64	227.64	3.33	312	>sp|P04114|APOB_HUMAN Apolipoprotein B-100 OS=Homo sapiens GN=APOB PE=1 SV=2	2074	55.6916
K.NIILPVYDK.S			537.816	2	1074.62	1074.62	0	5.3	3674	Specific	413.68	223.61	223.61	4.71	312	>sp|P04114|APOB_HUMAN Apolipoprotein B-100 OS=Homo sapiens GN=APOB PE=1 SV=2	2074	55.6744
K.SLWDFLK.L			454.749	2	908.49	908.488	0	2.5	3683	Specific	394.48	130.28	130.28	2.39	312	>sp|P04114|APOB_HUMAN Apolipoprotein B-100 OS=Homo sapiens GN=APOB PE=1 SV=2	2074	84.7458
K.SLWDFLK.L			908.491	1	908.491	908.488	0	3.8	3683	Specific	510.69	142.39	142.39	2.94	312	>sp|P04114|APOB_HUMAN Apolipoprotein B-100 OS=Homo sapiens GN=APOB PE=1 SV=2	2074	84.8366
K.SLWDFLK.L			908.49	1	908.49	908.488	0	3.2	3683	Specific	610.39	182.66	182.66	5.91	312	>sp|P04114|APOB_HUMAN Apolipoprotein B-100 OS=Homo sapiens GN=APOB PE=1 SV=2	2074	84.808
K.LDVTTSIGR.R			481.272	2	961.536	961.531	0	4.9	3690	Specific	368.74	47.76	47.76	2.5	312	>sp|P04114|APOB_HUMAN Apolipoprotein B-100 OS=Homo sapiens GN=APOB PE=1 SV=2	2074	43.329
K.LDVTTSIGR.R			481.272	2	961.536	961.531	0	4.9	3690	Specific	493.06	93.36	93.36	2.94	312	>sp|P04114|APOB_HUMAN Apolipoprotein B-100 OS=Homo sapiens GN=APOB PE=1 SV=2	2074	43.3397
R.QHLR.V			553.323	1	553.323	553.321	0	4.8	3700	Specific	395.16	395.16	395.16	2.94	312	>sp|P04114|APOB_HUMAN Apolipoprotein B-100 OS=Homo sapiens GN=APOB PE=1 SV=2	2074	9.8395
K.FIIPGLK.L			787.511	1	787.511	787.508	0	4.4	3730	Specific	286.47	91.23	91.23	2.4	312	>sp|P04114|APOB_HUMAN Apolipoprotein B-100 OS=Homo sapiens GN=APOB PE=1 SV=2	2074	63.3058
K.FIIPGLK.L			394.259	2	787.511	787.508	0	4.3	3730	Specific	387.75	131.71	131.71	2.94	312	>sp|P04114|APOB_HUMAN Apolipoprotein B-100 OS=Homo sapiens GN=APOB PE=1 SV=2	2074	63.1765
K.FIIPGLK.L			394.259	2	787.511	787.508	0	4.2	3730	Specific	391.12	69.14	69.14	2.48	312	>sp|P04114|APOB_HUMAN Apolipoprotein B-100 OS=Homo sapiens GN=APOB PE=1 SV=2	2074	62.6424
K.FIIPGLK.L			787.511	1	787.511	787.508	0	4.4	3730	Specific	464.31	182.81	182.81	2.94	312	>sp|P04114|APOB_HUMAN Apolipoprotein B-100 OS=Homo sapiens GN=APOB PE=1 SV=2	2074	63.3042
R.EIQIYK.K			397.228	2	793.448	793.445	0	3.7	3767	Specific	370.95	6.97	6.97	1.48	312	>sp|P04114|APOB_HUMAN Apolipoprotein B-100 OS=Homo sapiens GN=APOB PE=1 SV=2	2074	39.5638
R.TSSFALNLPTLPEVK.F			539.637	3	1616.9	1616.89	0	4.5	3776	Specific	607.08	460.84	460.84	11.3	312	>sp|P04114|APOB_HUMAN Apolipoprotein B-100 OS=Homo sapiens GN=APOB PE=1 SV=2	2074	77.3249
R.TSSFALNLPTLPEVK.F			808.951	2	1616.89	1616.89	0	3	3776	Specific	663.58	528.28	528.28	11.05	312	>sp|P04114|APOB_HUMAN Apolipoprotein B-100 OS=Homo sapiens GN=APOB PE=1 SV=2	2074	77.5812
R.TSSFALNLPTLPEVK.F			808.952	2	1616.9	1616.89	0	3.9	3776	Specific	764.88	633.48	633.48	13.72	312	>sp|P04114|APOB_HUMAN Apolipoprotein B-100 OS=Homo sapiens GN=APOB PE=1 SV=2	2074	77.0664
K.FPEVDVLTK.Y			524.292	2	1047.58	1047.57	0	4.7	3791	Specific	500.54	222.22	222.22	5.15	312	>sp|P04114|APOB_HUMAN Apolipoprotein B-100 OS=Homo sapiens GN=APOB PE=1 SV=2	2074	56.7291
K.FPEVDVLTK.Y			524.292	2	1047.58	1047.57	0	4.4	3791	Specific	507.55	231.24	231.24	4.82	312	>sp|P04114|APOB_HUMAN Apolipoprotein B-100 OS=Homo sapiens GN=APOB PE=1 SV=2	2074	56.7572
K.FPEVDVLTK.Y			524.292	2	1047.58	1047.57	0	4.4	3791	Specific	519.42	209.52	209.52	3.31	312	>sp|P04114|APOB_HUMAN Apolipoprotein B-100 OS=Homo sapiens GN=APOB PE=1 SV=2	2074	56.6091
K.YSQPEDSLIPFFEITVPESQLTVSQFTLPK.S			860.948	4	3440.77	3440.75	0	5.5	3800	Specific	154.7	140.23	140.23	2.49	312	>sp|P04114|APOB_HUMAN Apolipoprotein B-100 OS=Homo sapiens GN=APOB PE=1 SV=2	2074	113.455
K.YSQPEDSLIPFFEITVPESQLTVSQFTLPK.S			860.948	4	3440.77	3440.75	0	5.4	3800	Specific	192.75	192.75	192.75	2.6	312	>sp|P04114|APOB_HUMAN Apolipoprotein B-100 OS=Homo sapiens GN=APOB PE=1 SV=2	2074	113.121
K.YSQPEDSLIPFFEITVPESQLTVSQFTLPK.S			860.947	4	3440.77	3440.75	0	4.6	3800	Specific	271.09	265.4	265.4	5.27	312	>sp|P04114|APOB_HUMAN Apolipoprotein B-100 OS=Homo sapiens GN=APOB PE=1 SV=2	2074	112.973
K.YSQPEDSLIPFFEITVPESQLTVSQFTLPK.S			860.948	4	3440.77	3440.75	0	5.4	3800	Specific	313.85	264.61	264.61	5.49	312	>sp|P04114|APOB_HUMAN Apolipoprotein B-100 OS=Homo sapiens GN=APOB PE=1 SV=2	2074	113.111
K.YSQPEDSLIPFFEITVPESQLTVSQFTLPK.S			860.948	4	3440.77	3440.75	0	5.8	3800	Specific	351.39	312.84	312.84	6.21	312	>sp|P04114|APOB_HUMAN Apolipoprotein B-100 OS=Homo sapiens GN=APOB PE=1 SV=2	2074	113.214
K.YSQPEDSLIPFFEITVPESQLTVSQFTLPK.S			860.948	4	3440.77	3440.75	0	5.4	3800	Specific	393.1	380.04	380.04	7.33	312	>sp|P04114|APOB_HUMAN Apolipoprotein B-100 OS=Homo sapiens GN=APOB PE=1 SV=2	2074	113.116
K.YSQPEDSLIPFFEITVPESQLTVSQFTLPK.S			860.948	4	3440.77	3440.75	0	5.4	3800	Specific	424.42	402.14	402.14	7.73	312	>sp|P04114|APOB_HUMAN Apolipoprotein B-100 OS=Homo sapiens GN=APOB PE=1 SV=2	2074	113.117
K.YSQPEDSLIPFFEITVPESQLTVSQFTLPK.S			860.948	4	3440.77	3440.75	0	5.1	3800	Specific	424.74	329.94	329.94	7.41	312	>sp|P04114|APOB_HUMAN Apolipoprotein B-100 OS=Homo sapiens GN=APOB PE=1 SV=2	2074	113.179
K.YSQPEDSLIPFFEITVPESQLTVSQFTLPK.S			860.947	4	3440.77	3440.75	0	4.9	3800	Specific	430.66	315.73	315.73	7.05	312	>sp|P04114|APOB_HUMAN Apolipoprotein B-100 OS=Homo sapiens GN=APOB PE=1 SV=2	2074	113.028
K.YSQPEDSLIPFFEITVPESQLTVSQFTLPK.S			1720.89	2	3440.78	3440.75	0	7.4	3800	Specific	442.81	409.5	409.5	7.87	312	>sp|P04114|APOB_HUMAN Apolipoprotein B-100 OS=Homo sapiens GN=APOB PE=1 SV=2	2074	113.334
K.YSQPEDSLIPFFEITVPESQLTVSQFTLPK.S			1147.59	3	3440.76	3440.75	0	3.7	3800	Specific	565.94	490.37	490.37	9.96	312	>sp|P04114|APOB_HUMAN Apolipoprotein B-100 OS=Homo sapiens GN=APOB PE=1 SV=2	2074	112.899
K.YSQPEDSLIPFFEITVPESQLTVSQFTLPK.S			1147.6	3	3440.77	3440.75	0	6.1	3800	Specific	705.35	610.42	610.42	14.48	312	>sp|P04114|APOB_HUMAN Apolipoprotein B-100 OS=Homo sapiens GN=APOB PE=1 SV=2	2074	113.435
K.SVSDGIAALDLNAVANK.I			829.445	2	1657.88	1657.88	0	4.7	3830	Specific	649.42	508.13	508.13	10.86	312	>sp|P04114|APOB_HUMAN Apolipoprotein B-100 OS=Homo sapiens GN=APOB PE=1 SV=2	2074	66.5553
K.SVSDGIAALDLNAVANK.I			553.301	3	1657.89	1657.88	0	7.2	3830	Specific	666.58	466.58	466.58	11.61	312	>sp|P04114|APOB_HUMAN Apolipoprotein B-100 OS=Homo sapiens GN=APOB PE=1 SV=2	2074	66.099
K.SVSDGIAALDLNAVANK.I			829.444	2	1657.88	1657.88	0	3.1	3830	Specific	746.23	579.97	579.97	12.19	312	>sp|P04114|APOB_HUMAN Apolipoprotein B-100 OS=Homo sapiens GN=APOB PE=1 SV=2	2074	66.0438
K.IADFELPTIIVPEQTIEIPSIK.F			822.8	3	2466.39	2466.37	0	5.1	3847	Specific	298.86	298.86	298.86	4.44	312	>sp|P04114|APOB_HUMAN Apolipoprotein B-100 OS=Homo sapiens GN=APOB PE=1 SV=2	2074	95.7825
K.IADFELPTIIVPEQTIEIPSIK.F			822.8	3	2466.39	2466.37	0	5	3847	Specific	377.73	377.73	377.73	5.72	312	>sp|P04114|APOB_HUMAN Apolipoprotein B-100 OS=Homo sapiens GN=APOB PE=1 SV=2	2074	95.4253
K.IADFELPTIIVPEQTIEIPSIK.F			822.8	3	2466.39	2466.37	0	5.1	3847	Specific	585.65	585.65	585.65	10.68	312	>sp|P04114|APOB_HUMAN Apolipoprotein B-100 OS=Homo sapiens GN=APOB PE=1 SV=2	2074	95.7809
K.IADFELPTIIVPEQTIEIPSIK.F			822.8	3	2466.39	2466.37	0	5	3847	Specific	592.14	592.14	592.14	10.68	312	>sp|P04114|APOB_HUMAN Apolipoprotein B-100 OS=Homo sapiens GN=APOB PE=1 SV=2	2074	95.376
K.IADFELPTIIVPEQTIEIPSIK.F			1233.7	2	2466.38	2466.37	0	4.3	3847	Specific	660.28	632.05	632.05	12.1	312	>sp|P04114|APOB_HUMAN Apolipoprotein B-100 OS=Homo sapiens GN=APOB PE=1 SV=2	2074	95.8979
K.IADFELPTIIVPEQTIEIPSIK.F			1233.7	2	2466.39	2466.37	0	5.1	3847	Specific	662.56	613.32	613.32	12.1	312	>sp|P04114|APOB_HUMAN Apolipoprotein B-100 OS=Homo sapiens GN=APOB PE=1 SV=2	2074	95.3716
K.IADFELPTIIVPEQTIEIPSIK.F			1233.7	2	2466.39	2466.37	0	4.8	3847	Specific	717.59	697.18	697.18	13.1	312	>sp|P04114|APOB_HUMAN Apolipoprotein B-100 OS=Homo sapiens GN=APOB PE=1 SV=2	2074	95.588
K.IADFELPTIIVPEQTIEIPSIK.F			822.8	3	2466.39	2466.37	0	5	3847	Specific	725.77	675.2	675.2	13.68	312	>sp|P04114|APOB_HUMAN Apolipoprotein B-100 OS=Homo sapiens GN=APOB PE=1 SV=2	2074	95.3747
K.IADFELPTIIVPEQTIEIPSIK.F			1233.7	2	2466.39	2466.37	0	5.1	3847	Specific	727.49	681.71	681.71	13.1	312	>sp|P04114|APOB_HUMAN Apolipoprotein B-100 OS=Homo sapiens GN=APOB PE=1 SV=2	2074	95.6435
K.IADFELPTIIVPEQTIEIPSIK.F			822.8	3	2466.39	2466.37	0	4.7	3847	Specific	735.01	662.75	662.75	13.68	312	>sp|P04114|APOB_HUMAN Apolipoprotein B-100 OS=Homo sapiens GN=APOB PE=1 SV=2	2074	95.345
K.IADFELPTIIVPEQTIEIPSIK.F			1233.7	2	2466.39	2466.37	0	5.3	3847	Specific	758.69	742.23	742.23	14.1	312	>sp|P04114|APOB_HUMAN Apolipoprotein B-100 OS=Homo sapiens GN=APOB PE=1 SV=2	2074	95.6136
K.IADFELPTIIVPEQTIEIPSIK.F			617.352	4	2466.39	2466.37	0	4.8	3847	Specific	786.59	711.75	711.75	14.65	312	>sp|P04114|APOB_HUMAN Apolipoprotein B-100 OS=Homo sapiens GN=APOB PE=1 SV=2	2074	95.4008
K.IADFELPTIIVPEQTIEIPSIK.F			822.8	3	2466.39	2466.37	0	4.7	3847	Specific	797.34	702.46	702.46	14.68	312	>sp|P04114|APOB_HUMAN Apolipoprotein B-100 OS=Homo sapiens GN=APOB PE=1 SV=2	2074	95.3466
K.IADFELPTIIVPEQTIEIPSIK.F			822.8	3	2466.39	2466.37	0	4.7	3847	Specific	852.21	776.32	776.32	16.68	312	>sp|P04114|APOB_HUMAN Apolipoprotein B-100 OS=Homo sapiens GN=APOB PE=1 SV=2	2074	95.868
K.FSVPAGIVIPSFQALTAR.F			937.535	2	1874.06	1874.05	0	4.6	3869	Specific	83.87	83.41	83.41	0.84	312	>sp|P04114|APOB_HUMAN Apolipoprotein B-100 OS=Homo sapiens GN=APOB PE=1 SV=2	2074	91.8827
K.FSVPAGIVIPSFQALTAR.F			937.535	2	1874.06	1874.05	0	4.7	3869	Specific	507.77	449.26	449.26	7.91	312	>sp|P04114|APOB_HUMAN Apolipoprotein B-100 OS=Homo sapiens GN=APOB PE=1 SV=2	2074	91.9474
K.FSVPAGIVIPSFQALTAR.F			625.358	3	1874.06	1874.05	0	3.1	3869	Specific	539.45	539.45	539.45	8.09	312	>sp|P04114|APOB_HUMAN Apolipoprotein B-100 OS=Homo sapiens GN=APOB PE=1 SV=2	2074	91.8998
R.FEVDSPVYN[+0.984]ATWSASLK.N		N[+1]	957.969	2	1914.93	1914.91	0	9.5	3887	Specific	221.66	112.04	112.04	1.1	312	>sp|P04114|APOB_HUMAN Apolipoprotein B-100 OS=Homo sapiens GN=APOB PE=1 SV=2	2074	75.0674
R.FEVDSPVYN[+2.988]ATWSASLK.N		N[+3]	639.647	3	1916.93	1916.92	0	4.7	3887	Specific	412.48	412.48	412.48	6.11	312	>sp|P04114|APOB_HUMAN Apolipoprotein B-100 OS=Homo sapiens GN=APOB PE=1 SV=2	2074	73.709
R.FEVDSPVYN[+2.988]ATWSASLK.N		N[+3]	639.645	3	1916.92	1916.92	0	2.9	3887	Specific	487.39	411.9	411.9	5.91	312	>sp|P04114|APOB_HUMAN Apolipoprotein B-100 OS=Homo sapiens GN=APOB PE=1 SV=2	2074	74.7455
R.FEVDSPVYN[+2.988]ATWSASLK.N		N[+3]	958.966	2	1916.92	1916.92	0	4.6	3887	Specific	509.39	408.57	408.57	7.91	312	>sp|P04114|APOB_HUMAN Apolipoprotein B-100 OS=Homo sapiens GN=APOB PE=1 SV=2	2074	74.1148
R.FEVDSPVYN[+2.988]ATWSASLK.N		N[+3]	958.968	2	1916.93	1916.92	0	6.3	3887	Specific	587.92	442.92	442.92	8.78	312	>sp|P04114|APOB_HUMAN Apolipoprotein B-100 OS=Homo sapiens GN=APOB PE=1 SV=2	2074	74.6846
R.FEVDSPVYN[+2.988]ATWSASLK.N		N[+3]	639.647	3	1916.93	1916.92	0	5.3	3887	Specific	601.99	568.85	568.85	11.44	312	>sp|P04114|APOB_HUMAN Apolipoprotein B-100 OS=Homo sapiens GN=APOB PE=1 SV=2	2074	73.6467
R.FEVDSPVYN[+2.988]ATWSASLK.N		N[+3]	639.647	3	1916.93	1916.92	0	4.7	3887	Specific	612.28	568.52	568.52	11.44	312	>sp|P04114|APOB_HUMAN Apolipoprotein B-100 OS=Homo sapiens GN=APOB PE=1 SV=2	2074	73.125
R.FEVDSPVYN[+2.988]ATWSASLK.N		N[+3]	958.967	2	1916.93	1916.92	0	5.4	3887	Specific	662.31	506.94	506.94	11.87	312	>sp|P04114|APOB_HUMAN Apolipoprotein B-100 OS=Homo sapiens GN=APOB PE=1 SV=2	2074	73.5878
R.FEVDSPVYN[+2.988]ATWSASLK.N		N[+3]	958.966	2	1916.93	1916.92	0	4.9	3887	Specific	667.6	513.12	513.12	11.86	312	>sp|P04114|APOB_HUMAN Apolipoprotein B-100 OS=Homo sapiens GN=APOB PE=1 SV=2	2074	73.0473
K.ADYVETVLDSTC[+57.021]SSTVQFLEYELNVLGTHK.I		C[+57]	684.537	5	3418.65	3418.64	0	5.2	3906	Specific	813.17	810.97	810.97	16.45	312	>sp|P04114|APOB_HUMAN Apolipoprotein B-100 OS=Homo sapiens GN=APOB PE=1 SV=2	2074	123.421
K.ADYVETVLDSTC[+57.021]SSTVQFLEYELNVLGTHK.I		C[+57]	855.419	4	3418.65	3418.64	0	5	3906	Specific	914.68	887.22	887.22	18.47	312	>sp|P04114|APOB_HUMAN Apolipoprotein B-100 OS=Homo sapiens GN=APOB PE=1 SV=2	2074	123.567
K.ADYVETVLDSTC[+57.021]SSTVQFLEYELNVLGTHK.I		C[+57]	1140.22	3	3418.65	3418.64	0	5.4	3906	Specific	933.7	908.69	908.69	17.9	312	>sp|P04114|APOB_HUMAN Apolipoprotein B-100 OS=Homo sapiens GN=APOB PE=1 SV=2	2074	123.505
K.ADYVETVLDSTC[+57.021]SSTVQFLEYELNVLGTHK.I		C[+57]	1140.22	3	3418.65	3418.64	0	5.4	3906	Specific	1100.4	1079.37	1079.37	21.9	312	>sp|P04114|APOB_HUMAN Apolipoprotein B-100 OS=Homo sapiens GN=APOB PE=1 SV=2	2074	123.501
K.ADYVETVLDSTC[+57.021]SSTVQFLEYELNVLGTHK.I		C[+57]	855.419	4	3418.65	3418.64	0	5	3906	Specific	1205.26	1155.25	1155.25	24.47	312	>sp|P04114|APOB_HUMAN Apolipoprotein B-100 OS=Homo sapiens GN=APOB PE=1 SV=2	2074	123.561
K.IEDGTLASK.T			467.25	2	933.492	933.489	0	4.1	3936	Specific	321.73	110.89	110.89	2.35	312	>sp|P04114|APOB_HUMAN Apolipoprotein B-100 OS=Homo sapiens GN=APOB PE=1 SV=2	2074	28.7458
K.IEDGTLASK.T			467.25	2	933.492	933.489	0	4.1	3936	Specific	386.76	132.94	132.94	2.54	312	>sp|P04114|APOB_HUMAN Apolipoprotein B-100 OS=Homo sapiens GN=APOB PE=1 SV=2	2074	28.7578
K.IEDGTLASK.T			933.493	1	933.493	933.489	0	4.4	3936	Specific	608.69	206.03	206.03	7.79	312	>sp|P04114|APOB_HUMAN Apolipoprotein B-100 OS=Homo sapiens GN=APOB PE=1 SV=2	2074	28.7826
K.GTFAHR.D			344.681	2	688.355	688.352	0	4.1	3947	Specific	459.04	35.4	35.4	2.1	312	>sp|P04114|APOB_HUMAN Apolipoprotein B-100 OS=Homo sapiens GN=APOB PE=1 SV=2	2074	17.7013
K.GTFAHR.D			344.681	2	688.356	688.352	0	4.4	3947	Specific	467.47	38.31	38.31	2.01	312	>sp|P04114|APOB_HUMAN Apolipoprotein B-100 OS=Homo sapiens GN=APOB PE=1 SV=2	2074	17.6604
R.DFSAEYEEDGKYEGLQEWEGK.A			837.031	3	2509.08	2509.07	0	3.9	3953	Specific	909.75	803.08	803.08	16.06	312	>sp|P04114|APOB_HUMAN Apolipoprotein B-100 OS=Homo sapiens GN=APOB PE=1 SV=2	2074	63.1373
R.DFSAEYEEDGKYEGLQEWEGK.A			837.03	3	2509.08	2509.07	0	3.7	3953	Specific	918.86	797.35	797.35	16.06	312	>sp|P04114|APOB_HUMAN Apolipoprotein B-100 OS=Homo sapiens GN=APOB PE=1 SV=2	2074	62.5932
R.DFSAEYEEDGKYEGLQEWEGK.A			1255.04	2	2509.08	2509.07	0	5.5	3953	Specific	1066.09	862.04	862.04	18.76	312	>sp|P04114|APOB_HUMAN Apolipoprotein B-100 OS=Homo sapiens GN=APOB PE=1 SV=2	2074	62.6782
K.AHLNIK.S			348.215	2	695.423	695.42	0	4.6	3974	Specific	487.62	160.16	160.16	2.94	312	>sp|P04114|APOB_HUMAN Apolipoprotein B-100 OS=Homo sapiens GN=APOB PE=1 SV=2	2074	24.6301
K.AHLNIK.S			348.215	2	695.423	695.42	0	4.4	3974	Specific	491.86	164.34	164.34	2.94	312	>sp|P04114|APOB_HUMAN Apolipoprotein B-100 OS=Homo sapiens GN=APOB PE=1 SV=2	2074	24.596
K.SPAFTDLHLR.Y			386.21	3	1156.62	1156.61	0	4.2	3980	Specific	553.24	431.44	431.44	8.04	312	>sp|P04114|APOB_HUMAN Apolipoprotein B-100 OS=Homo sapiens GN=APOB PE=1 SV=2	2074	49.5581
K.SPAFTDLHLR.Y			386.21	3	1156.62	1156.61	0	4.1	3980	Specific	597.1	473.75	473.75	9.4	312	>sp|P04114|APOB_HUMAN Apolipoprotein B-100 OS=Homo sapiens GN=APOB PE=1 SV=2	2074	49.5066
K.SPAFTDLHLR.Y			578.812	2	1156.62	1156.61	0	4.5	3980	Specific	745.04	461.3	461.3	12.1	312	>sp|P04114|APOB_HUMAN Apolipoprotein B-100 OS=Homo sapiens GN=APOB PE=1 SV=2	2074	49.4056
K.GISTSAASPAVGTVGMDM[+15.995]DEDDDFSK.W		M[+16]	1310.07	2	2619.12	2619.11	0	6.2	3996	Specific	665.02	627.83	43.55	12.22	312	>sp|P04114|APOB_HUMAN Apolipoprotein B-100 OS=Homo sapiens GN=APOB PE=1 SV=2	2074	54.7827
K.GISTSAASPAVGTVGMDM[+15.995]DEDDDFSK.W		M[+16]	873.712	3	2619.12	2619.11	0	5	3996	Specific	820.35	766.87	111.02	15.79	312	>sp|P04114|APOB_HUMAN Apolipoprotein B-100 OS=Homo sapiens GN=APOB PE=1 SV=2	2074	54.7767
K.WNFYYSPQSSPDK.K			809.866	2	1618.72	1618.72	0	4.6	4022	Specific	585.78	472.51	472.51	7.88	312	>sp|P04114|APOB_HUMAN Apolipoprotein B-100 OS=Homo sapiens GN=APOB PE=1 SV=2	2074	59.0259
K.LTIFK.T			311.203	2	621.4	621.397	0	4.1	4036	Specific	440.11	16.75	16.75	2.36	312	>sp|P04114|APOB_HUMAN Apolipoprotein B-100 OS=Homo sapiens GN=APOB PE=1 SV=2	2074	46.1076
K.LTIFK.T			621.4	1	621.4	621.397	0	4.4	4036	Specific	460.6	12.65	12.65	2	312	>sp|P04114|APOB_HUMAN Apolipoprotein B-100 OS=Homo sapiens GN=APOB PE=1 SV=2	2074	46.1431
K.LTIFK.T			621.4	1	621.4	621.397	0	4.8	4036	Specific	469.5	3.61	3.61	2.37	312	>sp|P04114|APOB_HUMAN Apolipoprotein B-100 OS=Homo sapiens GN=APOB PE=1 SV=2	2074	46.2378
R.ESDEETQIK.V			539.751	2	1078.49	1078.49	0	4.8	4047	Specific	347.8	165.89	165.89	2.94	312	>sp|P04114|APOB_HUMAN Apolipoprotein B-100 OS=Homo sapiens GN=APOB PE=1 SV=2	2074	23.9822
R.ESDEETQIK.V			539.751	2	1078.49	1078.49	0	4.8	4047	Specific	437.07	217.14	217.14	3.92	312	>sp|P04114|APOB_HUMAN Apolipoprotein B-100 OS=Homo sapiens GN=APOB PE=1 SV=2	2074	23.9835
R.ESDEETQIK.V			539.751	2	1078.49	1078.49	0	4.8	4047	Specific	463.71	231.99	231.99	6.19	312	>sp|P04114|APOB_HUMAN Apolipoprotein B-100 OS=Homo sapiens GN=APOB PE=1 SV=2	2074	23.7413
R.ESDEETQIK.V			539.751	2	1078.49	1078.49	0	4.6	4047	Specific	506.41	258.72	258.72	6.48	312	>sp|P04114|APOB_HUMAN Apolipoprotein B-100 OS=Homo sapiens GN=APOB PE=1 SV=2	2074	23.7156
R.ESDEETQIK.V			539.751	2	1078.5	1078.49	0	5	4047	Specific	551.53	287.11	287.11	7.25	312	>sp|P04114|APOB_HUMAN Apolipoprotein B-100 OS=Homo sapiens GN=APOB PE=1 SV=2	2074	23.6601
R.ESDEETQIK.V			539.751	2	1078.5	1078.49	0	5.4	4047	Specific	554.82	275.74	275.74	5.84	312	>sp|P04114|APOB_HUMAN Apolipoprotein B-100 OS=Homo sapiens GN=APOB PE=1 SV=2	2074	23.445
K.VNWEEEAASGLLTSLK.D			582.971	3	1746.9	1746.89	0	4.6	4056	Specific	513.57	469.26	469.26	7.07	312	>sp|P04114|APOB_HUMAN Apolipoprotein B-100 OS=Homo sapiens GN=APOB PE=1 SV=2	2074	86.0413
K.VNWEEEAASGLLTSLK.D			873.953	2	1746.9	1746.89	0	4.9	4056	Specific	610.8	602.43	602.43	10.72	312	>sp|P04114|APOB_HUMAN Apolipoprotein B-100 OS=Homo sapiens GN=APOB PE=1 SV=2	2074	85.7148
K.VNWEEEAASGLLTSLK.D			582.971	3	1746.9	1746.89	0	4.4	4056	Specific	697.01	675.37	675.37	12.3	312	>sp|P04114|APOB_HUMAN Apolipoprotein B-100 OS=Homo sapiens GN=APOB PE=1 SV=2	2074	85.5078
K.DNVPK.A			572.307	1	572.307	572.304	0	5.5	4072	Specific	272.01	43.91	43.91	1.38	312	>sp|P04114|APOB_HUMAN Apolipoprotein B-100 OS=Homo sapiens GN=APOB PE=1 SV=2	2074	13.226
K.DNVPK.A			572.307	1	572.307	572.304	0	5.3	4072	Specific	302.95	43.95	43.95	1.64	312	>sp|P04114|APOB_HUMAN Apolipoprotein B-100 OS=Homo sapiens GN=APOB PE=1 SV=2	2074	13.1837
K.YHWEHTGLTLR.E			353.934	4	1412.71	1412.71	0	4.7	4088	Specific	487.88	325.99	325.99	5.41	312	>sp|P04114|APOB_HUMAN Apolipoprotein B-100 OS=Homo sapiens GN=APOB PE=1 SV=2	2074	46.1088
K.YHWEHTGLTLR.E			471.576	3	1412.71	1412.71	0	4.3	4088	Specific	578.11	515.94	515.94	7.74	312	>sp|P04114|APOB_HUMAN Apolipoprotein B-100 OS=Homo sapiens GN=APOB PE=1 SV=2	2074	46.0235
K.YHWEHTGLTLR.E			471.576	3	1412.71	1412.71	0	4.2	4088	Specific	665.32	561.89	561.89	11.25	312	>sp|P04114|APOB_HUMAN Apolipoprotein B-100 OS=Homo sapiens GN=APOB PE=1 SV=2	2074	46.0528
R.NLQNNAEWVYQGAIR.Q			592.635	3	1775.89	1775.88	0	4.2	4107	Specific	621.43	546.46	546.46	11.3	312	>sp|P04114|APOB_HUMAN Apolipoprotein B-100 OS=Homo sapiens GN=APOB PE=1 SV=2	2074	60.546
R.NLQNNAEWVYQGAIR.Q			888.449	2	1775.89	1775.88	0	4.6	4107	Specific	698.54	561.9	561.9	11.72	312	>sp|P04114|APOB_HUMAN Apolipoprotein B-100 OS=Homo sapiens GN=APOB PE=1 SV=2	2074	60.6301
R.NLQN[+0.984]NAEWVYQGAIR.Q		N[+1]	888.941	2	1776.87	1776.87	0	4.6	4107	Specific	547.95	375.46	22.36	6.39	312	>sp|P04114|APOB_HUMAN Apolipoprotein B-100 OS=Homo sapiens GN=APOB PE=1 SV=2	2074	60.1682
R.QIDDIDVR.F			487.253	2	973.499	973.495	0	4.3	4122	Specific	548.75	150.94	150.94	4.85	312	>sp|P04114|APOB_HUMAN Apolipoprotein B-100 OS=Homo sapiens GN=APOB PE=1 SV=2	2074	41.5857
R.FQK.A			422.242	1	422.242	422.24	0	4.4	4130	Specific	199.54	199.54	199.54	2.4	312	>sp|P04114|APOB_HUMAN Apolipoprotein B-100 OS=Homo sapiens GN=APOB PE=1 SV=2	2074	11.2578
R.FQK.A			422.241	1	422.241	422.24	0	3.9	4130	Specific	278.01	278.01	278.01	2.94	312	>sp|P04114|APOB_HUMAN Apolipoprotein B-100 OS=Homo sapiens GN=APOB PE=1 SV=2	2074	10.5564
R.FQK.A			422.242	1	422.242	422.24	0	4.4	4130	Specific	291.39	291.39	291.39	2.94	312	>sp|P04114|APOB_HUMAN Apolipoprotein B-100 OS=Homo sapiens GN=APOB PE=1 SV=2	2074	11.302
R.FQK.A			422.242	1	422.242	422.24	0	4.7	4130	Specific	323.55	323.55	323.55	2.95	312	>sp|P04114|APOB_HUMAN Apolipoprotein B-100 OS=Homo sapiens GN=APOB PE=1 SV=2	2074	11.1506
R.FQK.A			422.242	1	422.242	422.24	0	5	4130	Specific	328.3	328.3	328.3	2.94	312	>sp|P04114|APOB_HUMAN Apolipoprotein B-100 OS=Homo sapiens GN=APOB PE=1 SV=2	2074	11.0809
R.FQK.A			422.242	1	422.242	422.24	0	4.7	4130	Specific	329.07	329.07	329.07	2.95	312	>sp|P04114|APOB_HUMAN Apolipoprotein B-100 OS=Homo sapiens GN=APOB PE=1 SV=2	2074	10.7769
K.AASGTTGTYQEWK.D			700.331	2	1399.66	1399.65	0	4.6	4133	Specific	650.19	446.47	446.47	11.55	312	>sp|P04114|APOB_HUMAN Apolipoprotein B-100 OS=Homo sapiens GN=APOB PE=1 SV=2	2074	40.5366
K.AASGTTGTYQEWK.D			700.331	2	1399.66	1399.65	0	4.6	4133	Specific	669.95	437.04	437.04	11.55	312	>sp|P04114|APOB_HUMAN Apolipoprotein B-100 OS=Homo sapiens GN=APOB PE=1 SV=2	2074	40.4438
K.DKAQNLYQELLTQEGQASFQGLK.D			870.45	3	2609.34	2609.32	0	5.5	4146	Specific	623.24	531.65	531.65	10.56	312	>sp|P04114|APOB_HUMAN Apolipoprotein B-100 OS=Homo sapiens GN=APOB PE=1 SV=2	2074	77.769
K.AQNLYQELLTQEGQASFQGLK.D			789.408	3	2366.21	2366.2	0	4.2	4148	Specific	735.56	611.12	611.12	13.68	312	>sp|P04114|APOB_HUMAN Apolipoprotein B-100 OS=Homo sapiens GN=APOB PE=1 SV=2	2074	81.4146
K.AQNLYQELLTQEGQASFQGLK.D			1183.61	2	2366.21	2366.2	0	6.2	4148	Specific	780.74	643.65	643.65	14.1	312	>sp|P04114|APOB_HUMAN Apolipoprotein B-100 OS=Homo sapiens GN=APOB PE=1 SV=2	2074	81.4209
K.DNVFDGLVR.V			517.77	2	1034.53	1034.53	0	5.6	4169	Specific	206.73	101.51	101.51	1.12	312	>sp|P04114|APOB_HUMAN Apolipoprotein B-100 OS=Homo sapiens GN=APOB PE=1 SV=2	2074	62.0671
K.DNVFDGLVR.V			517.769	2	1034.53	1034.53	0	4.9	4169	Specific	367.35	177.35	177.35	2.94	312	>sp|P04114|APOB_HUMAN Apolipoprotein B-100 OS=Homo sapiens GN=APOB PE=1 SV=2	2074	61.6966
K.DNVFDGLVR.V			1034.53	1	1034.53	1034.53	0	5.4	4169	Specific	569.46	231.55	231.55	3.33	312	>sp|P04114|APOB_HUMAN Apolipoprotein B-100 OS=Homo sapiens GN=APOB PE=1 SV=2	2074	61.8757
R.VTQEFHMK.V			340.505	3	1019.5	1019.5	0	3.9	4178	Specific	349.14	196.8	196.8	2.5	312	>sp|P04114|APOB_HUMAN Apolipoprotein B-100 OS=Homo sapiens GN=APOB PE=1 SV=2	2074	33.4873
R.VTQEFHMK.V			510.255	2	1019.5	1019.5	0	5.1	4178	Specific	439.08	237.87	237.87	2.95	312	>sp|P04114|APOB_HUMAN Apolipoprotein B-100 OS=Homo sapiens GN=APOB PE=1 SV=2	2074	33.4608
R.FQFPGK.P			723.385	1	723.385	723.382	0	4.1	4202	Specific	307.56	142.01	142.01	2.45	312	>sp|P04114|APOB_HUMAN Apolipoprotein B-100 OS=Homo sapiens GN=APOB PE=1 SV=2	2074	45.5463
R.FQFPGK.P			362.196	2	723.385	723.382	0	4.2	4202	Specific	356.09	123.28	123.28	2.33	312	>sp|P04114|APOB_HUMAN Apolipoprotein B-100 OS=Homo sapiens GN=APOB PE=1 SV=2	2074	45.4419
R.FQFPGK.P			362.197	2	723.386	723.382	0	5.2	4202	Specific	372.43	153.86	153.86	2.45	312	>sp|P04114|APOB_HUMAN Apolipoprotein B-100 OS=Homo sapiens GN=APOB PE=1 SV=2	2074	45.8447
R.FQFPGKPGIYTR.E			470.925	3	1410.76	1410.75	0	4.5	4202	Specific	352.44	329.77	329.77	2.94	312	>sp|P04114|APOB_HUMAN Apolipoprotein B-100 OS=Homo sapiens GN=APOB PE=1 SV=2	2074	51.17
K.PGIYTR.E			353.699	2	706.391	706.388	0	4	4208	Specific	417.42	117.9	117.9	2.48	312	>sp|P04114|APOB_HUMAN Apolipoprotein B-100 OS=Homo sapiens GN=APOB PE=1 SV=2	2074	29.7804
R.EELC[+57.021]TM[+15.995]FIR.E		C[+57], M[+16]	607.784	2	1214.56	1214.55	0	5.2	4214	Specific	346.44	133.48	133.48	2.55	312	>sp|P04114|APOB_HUMAN Apolipoprotein B-100 OS=Homo sapiens GN=APOB PE=1 SV=2	2074	51.8704
R.EELC[+57.021]TM[+15.995]FIR.E		C[+57], M[+16]	607.784	2	1214.56	1214.55	0	5.1	4214	Specific	346.82	149.24	149.24	2.52	312	>sp|P04114|APOB_HUMAN Apolipoprotein B-100 OS=Homo sapiens GN=APOB PE=1 SV=2	2074	51.9664
R.EVGTVLSQVYSK.V			655.356	2	1309.71	1309.7	0	4.4	4223	Specific	630.3	393.48	393.48	10.55	312	>sp|P04114|APOB_HUMAN Apolipoprotein B-100 OS=Homo sapiens GN=APOB PE=1 SV=2	2074	52.0963
K.LIDVISMYR.E			555.307	2	1109.61	1109.6	0	4.2	4262	Specific	454.17	161.77	161.77	3.01	312	>sp|P04114|APOB_HUMAN Apolipoprotein B-100 OS=Homo sapiens GN=APOB PE=1 SV=2	2074	65.323
K.LIDVISM[+15.995]YR.E		M[+16]	563.304	2	1125.6	1125.6	0	4	4262	Specific	326.52	97.79	97.79	2.5	312	>sp|P04114|APOB_HUMAN Apolipoprotein B-100 OS=Homo sapiens GN=APOB PE=1 SV=2	2074	56.473
K.LIDVISM[+15.995]YR.E		M[+16]	563.304	2	1125.6	1125.6	0	4	4262	Specific	354.04	109.26	109.26	2.53	312	>sp|P04114|APOB_HUMAN Apolipoprotein B-100 OS=Homo sapiens GN=APOB PE=1 SV=2	2074	56.4698
K.LIDVISM[+15.995]YR.E		M[+16]	563.304	2	1125.6	1125.6	0	3.9	4262	Specific	417.46	125.07	125.07	2.7	312	>sp|P04114|APOB_HUMAN Apolipoprotein B-100 OS=Homo sapiens GN=APOB PE=1 SV=2	2074	56.2209
R.ELLK.D			502.326	1	502.326	502.324	0	4.6	4271	Specific	412.2	412.2	412.2	2.95	312	>sp|P04114|APOB_HUMAN Apolipoprotein B-100 OS=Homo sapiens GN=APOB PE=1 SV=2	2074	25.6965
K.DLSK.E			462.26	1	462.26	462.256	0	9	4275	Specific	196.02	196.02	196.02	1.02	312	>sp|P04114|APOB_HUMAN Apolipoprotein B-100 OS=Homo sapiens GN=APOB PE=1 SV=2	2074	16.3665
K.EAQEVFK.A			425.721	2	850.434	850.431	0	4.4	4279	Specific	435.04	52.01	52.01	2.5	312	>sp|P04114|APOB_HUMAN Apolipoprotein B-100 OS=Homo sapiens GN=APOB PE=1 SV=2	2074	31.9428
K.AIQSLK.T			330.209	2	659.411	659.409	0	4	4286	Specific	348.8	70.58	70.58	1.72	312	>sp|P04114|APOB_HUMAN Apolipoprotein B-100 OS=Homo sapiens GN=APOB PE=1 SV=2	2074	26.8712
K.AIQSLK.T			659.411	1	659.411	659.409	0	3.2	4286	Specific	378.49	61.62	61.62	0.96	312	>sp|P04114|APOB_HUMAN Apolipoprotein B-100 OS=Homo sapiens GN=APOB PE=1 SV=2	2074	26.7955
K.TTEVLR.N			359.71	2	718.412	718.409	0	4	4292	Specific	356.69	103.56	103.56	2.38	312	>sp|P04114|APOB_HUMAN Apolipoprotein B-100 OS=Homo sapiens GN=APOB PE=1 SV=2	2074	26.9782
K.EMK.F			407.2	1	407.2	407.196	0	10.1	4319	Specific	264.09	264.09	264.09	2.5	312	>sp|P04114|APOB_HUMAN Apolipoprotein B-100 OS=Homo sapiens GN=APOB PE=1 SV=2	2074	13.5118
R.NIQEYLSILTDPDGK.G			853.44	2	1705.87	1705.86	0	5.2	4447	Specific	378.39	279.33	279.33	2.95	312	>sp|P04114|APOB_HUMAN Apolipoprotein B-100 OS=Homo sapiens GN=APOB PE=1 SV=2	2074	87.0535
R.NIQEYLSILTDPDGK.G			853.44	2	1705.87	1705.86	0	5	4447	Specific	496.7	364.15	364.15	5.83	312	>sp|P04114|APOB_HUMAN Apolipoprotein B-100 OS=Homo sapiens GN=APOB PE=1 SV=2	2074	86.9892
R.NIQEYLSILTDPDGK.G			853.44	2	1705.87	1705.86	0	5	4447	Specific	526.05	409.94	409.94	6.77	312	>sp|P04114|APOB_HUMAN Apolipoprotein B-100 OS=Homo sapiens GN=APOB PE=1 SV=2	2074	86.9908
R.NIQEYLSILTDPDGK.G			569.296	3	1705.87	1705.86	0	5.5	4447	Specific	531.64	401.32	401.32	8.63	312	>sp|P04114|APOB_HUMAN Apolipoprotein B-100 OS=Homo sapiens GN=APOB PE=1 SV=2	2074	86.9844
R.NIQEYLSILTDPDGK.G			853.439	2	1705.87	1705.86	0	4.2	4447	Specific	595.25	469.22	469.22	9.72	312	>sp|P04114|APOB_HUMAN Apolipoprotein B-100 OS=Homo sapiens GN=APOB PE=1 SV=2	2074	86.9548
R.NIQEYLSILTDPDGK.G			853.439	2	1705.87	1705.86	0	4.2	4447	Specific	615.55	483.21	483.21	10.72	312	>sp|P04114|APOB_HUMAN Apolipoprotein B-100 OS=Homo sapiens GN=APOB PE=1 SV=2	2074	86.9668
R.NIQEYLSILTDPDGK.G			569.296	3	1705.87	1705.86	0	6.1	4447	Specific	641.12	487.76	487.76	11.3	312	>sp|P04114|APOB_HUMAN Apolipoprotein B-100 OS=Homo sapiens GN=APOB PE=1 SV=2	2074	87.1048
R.NIQEYLSILTDPDGK.G			853.439	2	1705.87	1705.86	0	4.2	4447	Specific	654.8	509.99	509.99	11.72	312	>sp|P04114|APOB_HUMAN Apolipoprotein B-100 OS=Homo sapiens GN=APOB PE=1 SV=2	2074	86.9652
K.IAELSATAQEIIK.S			693.898	2	1386.79	1386.78	0	3.7	4466	Specific	275.05	95.97	95.97	2.37	312	>sp|P04114|APOB_HUMAN Apolipoprotein B-100 OS=Homo sapiens GN=APOB PE=1 SV=2	2074	62.0445
K.IAELSATAQEIIK.S			462.935	3	1386.79	1386.78	0	4.9	4466	Specific	291.07	187.65	187.65	2.94	312	>sp|P04114|APOB_HUMAN Apolipoprotein B-100 OS=Homo sapiens GN=APOB PE=1 SV=2	2074	58.5555
K.IAELSATAQEIIK.S			693.899	2	1386.79	1386.78	0	4.7	4466	Specific	458.06	166.25	166.25	5.55	312	>sp|P04114|APOB_HUMAN Apolipoprotein B-100 OS=Homo sapiens GN=APOB PE=1 SV=2	2074	58.6847
K.IAELSATAQEIIK.S			693.899	2	1386.79	1386.78	0	4.8	4466	Specific	528.85	211.19	211.19	6.65	312	>sp|P04114|APOB_HUMAN Apolipoprotein B-100 OS=Homo sapiens GN=APOB PE=1 SV=2	2074	58.714
K.IAELSATAQEIIK.S			693.899	2	1386.79	1386.78	0	4.8	4466	Specific	587.65	229.19	229.19	8.53	312	>sp|P04114|APOB_HUMAN Apolipoprotein B-100 OS=Homo sapiens GN=APOB PE=1 SV=2	2074	59.4052
K.IAELSATAQEIIK.S			693.899	2	1386.79	1386.78	0	4.4	4466	Specific	615.89	248.44	248.44	9.58	312	>sp|P04114|APOB_HUMAN Apolipoprotein B-100 OS=Homo sapiens GN=APOB PE=1 SV=2	2074	58.8974
K.IAELSATAQEIIK.S			693.899	2	1386.79	1386.78	0	5	4466	Specific	639.11	241.14	241.14	9.58	312	>sp|P04114|APOB_HUMAN Apolipoprotein B-100 OS=Homo sapiens GN=APOB PE=1 SV=2	2074	58.3675
K.SQAIATK.K			359.71	2	718.412	718.409	0	4	4479	Specific	362.16	155.19	155.19	2.52	312	>sp|P04114|APOB_HUMAN Apolipoprotein B-100 OS=Homo sapiens GN=APOB PE=1 SV=2	2074	15.5336
K.SQAIATK.K			359.71	2	718.412	718.409	0	4	4479	Specific	423.14	179.69	179.69	2.93	312	>sp|P04114|APOB_HUMAN Apolipoprotein B-100 OS=Homo sapiens GN=APOB PE=1 SV=2	2074	15.5426
K.SQAIATK.K			718.413	1	718.413	718.409	0	4.7	4479	Specific	441.28	143.03	143.03	2.75	312	>sp|P04114|APOB_HUMAN Apolipoprotein B-100 OS=Homo sapiens GN=APOB PE=1 SV=2	2074	15.5174
K.SQAIATK.K			718.412	1	718.412	718.409	0	4	4479	Specific	455.42	125.19	125.19	2.58	312	>sp|P04114|APOB_HUMAN Apolipoprotein B-100 OS=Homo sapiens GN=APOB PE=1 SV=2	2074	15.547
K.IISDYHQQFR.Y			653.835	2	1306.66	1306.65	0	6.2	4487	Specific	378.61	161.54	161.54	4.29	312	>sp|P04114|APOB_HUMAN Apolipoprotein B-100 OS=Homo sapiens GN=APOB PE=1 SV=2	2074	39.9165
K.IISDYHQQFR.Y			653.834	2	1306.66	1306.65	0	5.9	4487	Specific	418.7	169.95	169.95	2.95	312	>sp|P04114|APOB_HUMAN Apolipoprotein B-100 OS=Homo sapiens GN=APOB PE=1 SV=2	2074	40.1636
K.IISDYHQQFR.Y			436.225	3	1306.66	1306.65	0	4.2	4487	Specific	615.55	413.55	413.55	10.4	312	>sp|P04114|APOB_HUMAN Apolipoprotein B-100 OS=Homo sapiens GN=APOB PE=1 SV=2	2074	39.9703
K.LQDFSDQLSDYYEK.F			584.268	3	1750.79	1750.78	0	4.2	4499	Specific	586.68	454.52	454.52	8.81	312	>sp|P04114|APOB_HUMAN Apolipoprotein B-100 OS=Homo sapiens GN=APOB PE=1 SV=2	2074	62.5599
K.LQDFSDQLSDYYEK.F			875.898	2	1750.79	1750.78	0	4.6	4499	Specific	688.14	438.41	438.41	11.72	312	>sp|P04114|APOB_HUMAN Apolipoprotein B-100 OS=Homo sapiens GN=APOB PE=1 SV=2	2074	62.408
K.FIAESK.R			347.694	2	694.38	694.377	0	4.3	4513	Specific	367.68	78.08	78.08	1.83	312	>sp|P04114|APOB_HUMAN Apolipoprotein B-100 OS=Homo sapiens GN=APOB PE=1 SV=2	2074	25.699
K.FIAESK.R			694.38	1	694.38	694.377	0	4.7	4513	Specific	474.71	84.4	84.4	2.37	312	>sp|P04114|APOB_HUMAN Apolipoprotein B-100 OS=Homo sapiens GN=APOB PE=1 SV=2	2074	25.9603
K.LAPGELTIIL.-			1039.65	1	1039.65	1039.64	0	5.3	4554	CRagged	245.75	171.87	171.87	2.5	312	>sp|P04114|APOB_HUMAN Apolipoprotein B-100 OS=Homo sapiens GN=APOB PE=1 SV=2	2074	90.1068
K.LAPGELTIIL.-			1039.65	1	1039.65	1039.64	0	5.3	4554	CRagged	261.81	196.07	196.07	2.67	312	>sp|P04114|APOB_HUMAN Apolipoprotein B-100 OS=Homo sapiens GN=APOB PE=1 SV=2	2074	90.102
K.LAPGELTIIL.-			520.326	2	1039.64	1039.64	0	4.8	4554	CRagged	300.34	238.18	238.18	4.01	312	>sp|P04114|APOB_HUMAN Apolipoprotein B-100 OS=Homo sapiens GN=APOB PE=1 SV=2	2074	89.3677
K.LAPGELTIIL.-			520.326	2	1039.64	1039.64	0	3.9	4554	CRagged	388.81	295.23	295.23	6.74	312	>sp|P04114|APOB_HUMAN Apolipoprotein B-100 OS=Homo sapiens GN=APOB PE=1 SV=2	2074	89.7278
K.LAPGELTIIL.-			520.326	2	1039.64	1039.64	0	4.1	4554	CRagged	392.5	304.37	304.37	6.63	312	>sp|P04114|APOB_HUMAN Apolipoprotein B-100 OS=Homo sapiens GN=APOB PE=1 SV=2	2074	89.8902
K.PQYM[+15.995]VLVPSLLHTETTEK.G		M[+16]	701.37	3	2102.1	2102.08	0	5.5	29	Specific	165.85	140.52	140.52	1.48	143	>sp|P01023|A2MG_HUMAN Alpha-2-macroglobulin OS=Homo sapiens GN=A2M PE=1 SV=3	277	72.9504
K.GC[+57.021]VLLSYLN[+2.988]ETVTVSASLESVR.G		C[+57], N[+3]	1200.62	2	2400.22	2400.22	0	1.6	47	Specific	82.38	82.38	82.38	0.7	143	>sp|P01023|A2MG_HUMAN Alpha-2-macroglobulin OS=Homo sapiens GN=A2M PE=1 SV=3	277	128.878
K.GC[+57.021]VLLSYLN[+2.988]ETVTVSASLESVR.G		C[+57], N[+3]	1200.6	2	2400.2	2400.22	0	-9	47	Specific	87.95	66.98	66.98	0.01	143	>sp|P01023|A2MG_HUMAN Alpha-2-macroglobulin OS=Homo sapiens GN=A2M PE=1 SV=3	277	114.951
K.GC[+57.021]VLLSYLN[+2.988]ETVTVSASLESVR.G		C[+57], N[+3]	800.749	3	2400.23	2400.22	0	4.4	47	Specific	106.46	106.46	106.46	2.04	143	>sp|P01023|A2MG_HUMAN Alpha-2-macroglobulin OS=Homo sapiens GN=A2M PE=1 SV=3	277	135.597
K.GC[+57.021]VLLSYLN[+2.988]ETVTVSASLESVR.G		C[+57], N[+3]	800.75	3	2400.23	2400.22	0	5.4	47	Specific	117.06	117.06	117.06	2.48	143	>sp|P01023|A2MG_HUMAN Alpha-2-macroglobulin OS=Homo sapiens GN=A2M PE=1 SV=3	277	131.573
K.GC[+57.021]VLLSYLN[+2.988]ETVTVSASLESVR.G		C[+57], N[+3]	800.75	3	2400.24	2400.22	0	6	47	Specific	161.52	161.52	161.52	2.94	143	>sp|P01023|A2MG_HUMAN Alpha-2-macroglobulin OS=Homo sapiens GN=A2M PE=1 SV=3	277	130.99
K.GC[+57.021]VLLSYLN[+2.988]ETVTVSASLESVR.G		C[+57], N[+3]	800.751	3	2400.24	2400.22	0	6.6	47	Specific	203.82	203.82	203.82	5.16	143	>sp|P01023|A2MG_HUMAN Alpha-2-macroglobulin OS=Homo sapiens GN=A2M PE=1 SV=3	277	132.705
K.GC[+57.021]VLLSYLN[+2.988]ETVTVSASLESVR.G		C[+57], N[+3]	1200.62	2	2400.23	2400.22	0	5.3	47	Specific	336.15	336.15	336.15	6.67	143	>sp|P01023|A2MG_HUMAN Alpha-2-macroglobulin OS=Homo sapiens GN=A2M PE=1 SV=3	277	138.126
K.GC[+57.021]VLLSYLN[+2.988]ETVTVSASLESVR.G		C[+57], N[+3]	1200.62	2	2400.23	2400.22	0	5.4	47	Specific	339.68	339.68	339.68	6.67	143	>sp|P01023|A2MG_HUMAN Alpha-2-macroglobulin OS=Homo sapiens GN=A2M PE=1 SV=3	277	136.661
K.GC[+57.021]VLLSYLN[+2.988]ETVTVSASLESVR.G		C[+57], N[+3]	800.751	3	2400.24	2400.22	0	6.6	47	Specific	352.24	352.24	352.24	7.04	143	>sp|P01023|A2MG_HUMAN Alpha-2-macroglobulin OS=Homo sapiens GN=A2M PE=1 SV=3	277	138.275
K.GC[+57.021]VLLSYLN[+2.988]ETVTVSASLESVR.G		C[+57], N[+3]	1200.62	2	2400.23	2400.22	0	5.1	47	Specific	375.92	375.92	375.92	6.82	143	>sp|P01023|A2MG_HUMAN Alpha-2-macroglobulin OS=Homo sapiens GN=A2M PE=1 SV=3	277	120.991
K.GC[+57.021]VLLSYLN[+2.988]ETVTVSASLESVR.G		C[+57], N[+3]	800.75	3	2400.24	2400.22	0	6.1	47	Specific	418.42	382.59	382.59	7.01	143	>sp|P01023|A2MG_HUMAN Alpha-2-macroglobulin OS=Homo sapiens GN=A2M PE=1 SV=3	277	120.071
K.GC[+57.021]VLLSYLN[+2.988]ETVTVSASLESVR.G		C[+57], N[+3]	800.75	3	2400.24	2400.22	0	5.9	47	Specific	454.12	415.14	415.14	7.21	143	>sp|P01023|A2MG_HUMAN Alpha-2-macroglobulin OS=Homo sapiens GN=A2M PE=1 SV=3	277	119.825
K.GC[+57.021]VLLSYLN[+2.988]ETVTVSASLESVR.G		C[+57], N[+3]	800.749	3	2400.23	2400.22	0	4.7	47	Specific	466.07	417.99	417.99	7.22	143	>sp|P01023|A2MG_HUMAN Alpha-2-macroglobulin OS=Homo sapiens GN=A2M PE=1 SV=3	277	125.931
K.GC[+57.021]VLLSYLN[+2.988]ETVTVSASLESVR.G		C[+57], N[+3]	800.75	3	2400.23	2400.22	0	5.4	47	Specific	467.78	434.47	434.47	8.5	143	>sp|P01023|A2MG_HUMAN Alpha-2-macroglobulin OS=Homo sapiens GN=A2M PE=1 SV=3	277	120.024
K.GC[+57.021]VLLSYLN[+2.988]ETVTVSASLESVR.G		C[+57], N[+3]	800.749	3	2400.23	2400.22	0	4.4	47	Specific	469.16	448.93	448.93	8.49	143	>sp|P01023|A2MG_HUMAN Alpha-2-macroglobulin OS=Homo sapiens GN=A2M PE=1 SV=3	277	135.586
K.GC[+57.021]VLLSYLN[+2.988]ETVTVSASLESVR.G		C[+57], N[+3]	800.749	3	2400.23	2400.22	0	4.4	47	Specific	474.49	474.49	474.49	8.49	143	>sp|P01023|A2MG_HUMAN Alpha-2-macroglobulin OS=Homo sapiens GN=A2M PE=1 SV=3	277	129.205
K.GC[+57.021]VLLSYLN[+2.988]ETVTVSASLESVR.G		C[+57], N[+3]	800.75	3	2400.23	2400.22	0	5.4	47	Specific	479.85	456.86	456.86	8.5	143	>sp|P01023|A2MG_HUMAN Alpha-2-macroglobulin OS=Homo sapiens GN=A2M PE=1 SV=3	277	120.025
K.GC[+57.021]VLLSYLN[+2.988]ETVTVSASLESVR.G		C[+57], N[+3]	800.751	3	2400.24	2400.22	0	6.6	47	Specific	480.94	419.5	419.5	7.67	143	>sp|P01023|A2MG_HUMAN Alpha-2-macroglobulin OS=Homo sapiens GN=A2M PE=1 SV=3	277	120.085
K.GC[+57.021]VLLSYLN[+2.988]ETVTVSASLESVR.G		C[+57], N[+3]	800.749	3	2400.23	2400.22	0	4.9	47	Specific	482.47	412.18	412.18	7.67	143	>sp|P01023|A2MG_HUMAN Alpha-2-macroglobulin OS=Homo sapiens GN=A2M PE=1 SV=3	277	113.416
K.GC[+57.021]VLLSYLN[+2.988]ETVTVSASLESVR.G		C[+57], N[+3]	800.751	3	2400.24	2400.22	0	7.7	47	Specific	483.33	483.33	483.33	7.92	143	>sp|P01023|A2MG_HUMAN Alpha-2-macroglobulin OS=Homo sapiens GN=A2M PE=1 SV=3	277	138.619
K.GC[+57.021]VLLSYLN[+2.988]ETVTVSASLESVR.G		C[+57], N[+3]	800.748	3	2400.23	2400.22	0	3.8	47	Specific	493.13	475.83	475.83	8.75	143	>sp|P01023|A2MG_HUMAN Alpha-2-macroglobulin OS=Homo sapiens GN=A2M PE=1 SV=3	277	135.73
K.GC[+57.021]VLLSYLN[+2.988]ETVTVSASLESVR.G		C[+57], N[+3]	800.75	3	2400.24	2400.22	0	6.5	47	Specific	499.24	425.31	425.31	7.67	143	>sp|P01023|A2MG_HUMAN Alpha-2-macroglobulin OS=Homo sapiens GN=A2M PE=1 SV=3	277	119.772
K.GC[+57.021]VLLSYLN[+2.988]ETVTVSASLESVR.G		C[+57], N[+3]	800.747	3	2400.23	2400.22	0	2.7	47	Specific	506.01	447.04	447.04	8.05	143	>sp|P01023|A2MG_HUMAN Alpha-2-macroglobulin OS=Homo sapiens GN=A2M PE=1 SV=3	277	116.68
K.GC[+57.021]VLLSYLN[+2.988]ETVTVSASLESVR.G		C[+57], N[+3]	800.749	3	2400.23	2400.22	0	5.2	47	Specific	539.13	539.13	539.13	9.01	143	>sp|P01023|A2MG_HUMAN Alpha-2-macroglobulin OS=Homo sapiens GN=A2M PE=1 SV=3	277	138.787
K.GC[+57.021]VLLSYLN[+2.988]ETVTVSASLESVR.G		C[+57], N[+3]	1200.62	2	2400.24	2400.22	0	7	47	Specific	547.27	522.51	522.51	7.91	143	>sp|P01023|A2MG_HUMAN Alpha-2-macroglobulin OS=Homo sapiens GN=A2M PE=1 SV=3	277	117.812
K.GC[+57.021]VLLSYLN[+2.988]ETVTVSASLESVR.G		C[+57], N[+3]	800.748	3	2400.23	2400.22	0	3.5	47	Specific	552.96	514.28	514.28	9.32	143	>sp|P01023|A2MG_HUMAN Alpha-2-macroglobulin OS=Homo sapiens GN=A2M PE=1 SV=3	277	125.897
K.GC[+57.021]VLLSYLN[+2.988]ETVTVSASLESVR.G		C[+57], N[+3]	800.748	3	2400.23	2400.22	0	3.4	47	Specific	561.41	513.22	513.22	9.16	143	>sp|P01023|A2MG_HUMAN Alpha-2-macroglobulin OS=Homo sapiens GN=A2M PE=1 SV=3	277	112.814
K.GC[+57.021]VLLSYLN[+2.988]ETVTVSASLESVR.G		C[+57], N[+3]	800.748	3	2400.23	2400.22	0	3.1	47	Specific	563.58	557.01	557.01	8.49	143	>sp|P01023|A2MG_HUMAN Alpha-2-macroglobulin OS=Homo sapiens GN=A2M PE=1 SV=3	277	135.199
K.GC[+57.021]VLLSYLN[+2.988]ETVTVSASLESVR.G		C[+57], N[+3]	800.748	3	2400.23	2400.22	0	3.8	47	Specific	573.06	526.05	526.05	9.16	143	>sp|P01023|A2MG_HUMAN Alpha-2-macroglobulin OS=Homo sapiens GN=A2M PE=1 SV=3	277	115.511
K.GC[+57.021]VLLSYLN[+2.988]ETVTVSASLESVR.G		C[+57], N[+3]	800.749	3	2400.23	2400.22	0	4.1	47	Specific	573.16	562.63	562.63	9.16	143	>sp|P01023|A2MG_HUMAN Alpha-2-macroglobulin OS=Homo sapiens GN=A2M PE=1 SV=3	277	137.324
K.GC[+57.021]VLLSYLN[+2.988]ETVTVSASLESVR.G		C[+57], N[+3]	800.75	3	2400.23	2400.22	0	5.5	47	Specific	575.39	534.23	534.23	9.17	143	>sp|P01023|A2MG_HUMAN Alpha-2-macroglobulin OS=Homo sapiens GN=A2M PE=1 SV=3	277	125.375
K.GC[+57.021]VLLSYLN[+2.988]ETVTVSASLESVR.G		C[+57], N[+3]	800.748	3	2400.23	2400.22	0	3.4	47	Specific	576.4	491.34	491.34	9.16	143	>sp|P01023|A2MG_HUMAN Alpha-2-macroglobulin OS=Homo sapiens GN=A2M PE=1 SV=3	277	122.183
K.GC[+57.021]VLLSYLN[+2.988]ETVTVSASLESVR.G		C[+57], N[+3]	800.747	3	2400.23	2400.22	0	2.4	47	Specific	578.17	532.85	532.85	8.49	143	>sp|P01023|A2MG_HUMAN Alpha-2-macroglobulin OS=Homo sapiens GN=A2M PE=1 SV=3	277	124.83
K.GC[+57.021]VLLSYLN[+2.988]ETVTVSASLESVR.G		C[+57], N[+3]	800.749	3	2400.23	2400.22	0	4.9	47	Specific	579.04	555	555	9.16	143	>sp|P01023|A2MG_HUMAN Alpha-2-macroglobulin OS=Homo sapiens GN=A2M PE=1 SV=3	277	137.855
K.GC[+57.021]VLLSYLN[+2.988]ETVTVSASLESVR.G		C[+57], N[+3]	800.748	3	2400.23	2400.22	0	3.9	47	Specific	586.67	586.67	586.67	10.68	143	>sp|P01023|A2MG_HUMAN Alpha-2-macroglobulin OS=Homo sapiens GN=A2M PE=1 SV=3	277	136.265
K.GC[+57.021]VLLSYLN[+2.988]ETVTVSASLESVR.G		C[+57], N[+3]	800.747	3	2400.23	2400.22	0	2.1	47	Specific	589.53	559.98	559.98	10	143	>sp|P01023|A2MG_HUMAN Alpha-2-macroglobulin OS=Homo sapiens GN=A2M PE=1 SV=3	277	124.373
K.GC[+57.021]VLLSYLN[+2.988]ETVTVSASLESVR.G		C[+57], N[+3]	800.748	3	2400.23	2400.22	0	3.1	47	Specific	591.31	560.08	560.08	10	143	>sp|P01023|A2MG_HUMAN Alpha-2-macroglobulin OS=Homo sapiens GN=A2M PE=1 SV=3	277	123.812
K.GC[+57.021]VLLSYLN[+2.988]ETVTVSASLESVR.G		C[+57], N[+3]	800.748	3	2400.23	2400.22	0	3.8	47	Specific	592.82	546	546	10.68	143	>sp|P01023|A2MG_HUMAN Alpha-2-macroglobulin OS=Homo sapiens GN=A2M PE=1 SV=3	277	135.732
K.GC[+57.021]VLLSYLN[+2.988]ETVTVSASLESVR.G		C[+57], N[+3]	800.75	3	2400.23	2400.22	0	5.7	47	Specific	597.21	574.02	574.02	10.68	143	>sp|P01023|A2MG_HUMAN Alpha-2-macroglobulin OS=Homo sapiens GN=A2M PE=1 SV=3	277	123.264
K.GC[+57.021]VLLSYLN[+2.988]ETVTVSASLESVR.G		C[+57], N[+3]	800.75	3	2400.24	2400.22	0	6.1	47	Specific	598.47	538.05	538.05	10.68	143	>sp|P01023|A2MG_HUMAN Alpha-2-macroglobulin OS=Homo sapiens GN=A2M PE=1 SV=3	277	119.8
K.GC[+57.021]VLLSYLN[+2.988]ETVTVSASLESVR.G		C[+57], N[+3]	800.748	3	2400.23	2400.22	0	4	47	Specific	600.19	535.29	535.29	11.68	143	>sp|P01023|A2MG_HUMAN Alpha-2-macroglobulin OS=Homo sapiens GN=A2M PE=1 SV=3	277	123.836
K.GC[+57.021]VLLSYLN[+2.988]ETVTVSASLESVR.G		C[+57], N[+3]	800.748	3	2400.23	2400.22	0	3.9	47	Specific	605.9	546.55	546.55	11.68	143	>sp|P01023|A2MG_HUMAN Alpha-2-macroglobulin OS=Homo sapiens GN=A2M PE=1 SV=3	277	124.948
K.GC[+57.021]VLLSYLN[+2.988]ETVTVSASLESVR.G		C[+57], N[+3]	800.747	3	2400.23	2400.22	0	1.9	47	Specific	613.98	537.78	537.78	11	143	>sp|P01023|A2MG_HUMAN Alpha-2-macroglobulin OS=Homo sapiens GN=A2M PE=1 SV=3	277	123.868
K.GC[+57.021]VLLSYLN[+2.988]ETVTVSASLESVR.G		C[+57], N[+3]	800.75	3	2400.23	2400.22	0	5.5	47	Specific	617.85	587.2	587.2	11.68	143	>sp|P01023|A2MG_HUMAN Alpha-2-macroglobulin OS=Homo sapiens GN=A2M PE=1 SV=3	277	125.45
K.GC[+57.021]VLLSYLN[+2.988]ETVTVSASLESVR.G		C[+57], N[+3]	800.75	3	2400.23	2400.22	0	5.5	47	Specific	626.14	617.18	617.18	11.68	143	>sp|P01023|A2MG_HUMAN Alpha-2-macroglobulin OS=Homo sapiens GN=A2M PE=1 SV=3	277	128.682
K.GC[+57.021]VLLSYLN[+2.988]ETVTVSASLESVR.G		C[+57], N[+3]	800.75	3	2400.24	2400.22	0	6	47	Specific	627.58	560.74	560.74	11.68	143	>sp|P01023|A2MG_HUMAN Alpha-2-macroglobulin OS=Homo sapiens GN=A2M PE=1 SV=3	277	122.725
K.GC[+57.021]VLLSYLN[+2.988]ETVTVSASLESVR.G		C[+57], N[+3]	800.748	3	2400.23	2400.22	0	3.9	47	Specific	632.73	598.07	598.07	11.68	143	>sp|P01023|A2MG_HUMAN Alpha-2-macroglobulin OS=Homo sapiens GN=A2M PE=1 SV=3	277	136.263
K.GC[+57.021]VLLSYLN[+2.988]ETVTVSASLESVR.G		C[+57], N[+3]	800.748	3	2400.23	2400.22	0	3.1	47	Specific	634.49	555.35	555.35	11	143	>sp|P01023|A2MG_HUMAN Alpha-2-macroglobulin OS=Homo sapiens GN=A2M PE=1 SV=3	277	124.915
K.GC[+57.021]VLLSYLN[+2.988]ETVTVSASLESVR.G		C[+57], N[+3]	800.75	3	2400.23	2400.22	0	5.3	47	Specific	635.82	586.02	586.02	11.68	143	>sp|P01023|A2MG_HUMAN Alpha-2-macroglobulin OS=Homo sapiens GN=A2M PE=1 SV=3	277	136.795
K.GC[+57.021]VLLSYLN[+2.988]ETVTVSASLESVR.G		C[+57], N[+3]	800.75	3	2400.23	2400.22	0	5.7	47	Specific	641.03	583.35	583.35	11.68	143	>sp|P01023|A2MG_HUMAN Alpha-2-macroglobulin OS=Homo sapiens GN=A2M PE=1 SV=3	277	125.992
K.GC[+57.021]VLLSYLN[+2.988]ETVTVSASLESVR.G		C[+57], N[+3]	800.75	3	2400.24	2400.22	0	5.9	47	Specific	643.42	576.45	576.45	11.68	143	>sp|P01023|A2MG_HUMAN Alpha-2-macroglobulin OS=Homo sapiens GN=A2M PE=1 SV=3	277	125.492
K.GC[+57.021]VLLSYLN[+2.988]ETVTVSASLESVR.G		C[+57], N[+3]	800.748	3	2400.23	2400.22	0	3.3	47	Specific	645.97	636.59	636.59	11	143	>sp|P01023|A2MG_HUMAN Alpha-2-macroglobulin OS=Homo sapiens GN=A2M PE=1 SV=3	277	124.403
K.GC[+57.021]VLLSYLN[+2.988]ETVTVSASLESVR.G		C[+57], N[+3]	800.749	3	2400.23	2400.22	0	4.6	47	Specific	649.91	630.48	630.48	11.68	143	>sp|P01023|A2MG_HUMAN Alpha-2-macroglobulin OS=Homo sapiens GN=A2M PE=1 SV=3	277	126.53
K.GC[+57.021]VLLSYLN[+2.988]ETVTVSASLESVR.G		C[+57], N[+3]	800.748	3	2400.23	2400.22	0	3.5	47	Specific	673.38	621.68	621.68	12.68	143	>sp|P01023|A2MG_HUMAN Alpha-2-macroglobulin OS=Homo sapiens GN=A2M PE=1 SV=3	277	128.15
K.GC[+57.021]VLLSYLN[+2.988]ETVTVSASLESVR.G		C[+57], N[+3]	800.75	3	2400.24	2400.22	0	6.6	47	Specific	674.29	625.23	625.23	12.68	143	>sp|P01023|A2MG_HUMAN Alpha-2-macroglobulin OS=Homo sapiens GN=A2M PE=1 SV=3	277	121.135
K.GC[+57.021]VLLSYLN[+2.988]ETVTVSASLESVR.G		C[+57], N[+3]	800.749	3	2400.23	2400.22	0	4.4	47	Specific	675.38	581.13	581.13	12.68	143	>sp|P01023|A2MG_HUMAN Alpha-2-macroglobulin OS=Homo sapiens GN=A2M PE=1 SV=3	277	118.953
K.GC[+57.021]VLLSYLN[+2.988]ETVTVSASLESVR.G		C[+57], N[+3]	800.75	3	2400.23	2400.22	0	5.5	47	Specific	680.53	599.21	599.21	12.68	143	>sp|P01023|A2MG_HUMAN Alpha-2-macroglobulin OS=Homo sapiens GN=A2M PE=1 SV=3	277	120.599
K.GC[+57.021]VLLSYLN[+2.988]ETVTVSASLESVR.G		C[+57], N[+3]	800.749	3	2400.23	2400.22	0	4.4	47	Specific	682.69	634.72	634.72	12.68	143	>sp|P01023|A2MG_HUMAN Alpha-2-macroglobulin OS=Homo sapiens GN=A2M PE=1 SV=3	277	127.071
K.GC[+57.021]VLLSYLN[+2.988]ETVTVSASLESVR.G		C[+57], N[+3]	800.749	3	2400.23	2400.22	0	4.7	47	Specific	683.05	635.05	635.05	12.68	143	>sp|P01023|A2MG_HUMAN Alpha-2-macroglobulin OS=Homo sapiens GN=A2M PE=1 SV=3	277	119.488
K.GC[+57.021]VLLSYLN[+2.988]ETVTVSASLESVR.G		C[+57], N[+3]	800.748	3	2400.23	2400.22	0	3.1	47	Specific	702.43	629.62	629.62	13	143	>sp|P01023|A2MG_HUMAN Alpha-2-macroglobulin OS=Homo sapiens GN=A2M PE=1 SV=3	277	116.528
K.GC[+57.021]VLLSYLN[+2.988]ETVTVSASLESVR.G		C[+57], N[+3]	800.749	3	2400.23	2400.22	0	4.8	47	Specific	705.43	639.89	639.89	13.68	143	>sp|P01023|A2MG_HUMAN Alpha-2-macroglobulin OS=Homo sapiens GN=A2M PE=1 SV=3	277	118.416
K.GC[+57.021]VLLSYLN[+2.988]ETVTVSASLESVR.G		C[+57], N[+3]	800.749	3	2400.23	2400.22	0	4.4	47	Specific	710.62	640.22	640.22	13.68	143	>sp|P01023|A2MG_HUMAN Alpha-2-macroglobulin OS=Homo sapiens GN=A2M PE=1 SV=3	277	117.338
K.GC[+57.021]VLLSYLN[+2.988]ETVTVSASLESVR.G		C[+57], N[+3]	800.75	3	2400.24	2400.22	0	5.7	47	Specific	723.99	684.45	684.45	13.68	143	>sp|P01023|A2MG_HUMAN Alpha-2-macroglobulin OS=Homo sapiens GN=A2M PE=1 SV=3	277	121.671
K.GC[+57.021]VLLSYLN[+2.988]ETVTVSASLESVR.G		C[+57], N[+3]	800.75	3	2400.23	2400.22	0	5.5	47	Specific	741.45	678.44	678.44	13.68	143	>sp|P01023|A2MG_HUMAN Alpha-2-macroglobulin OS=Homo sapiens GN=A2M PE=1 SV=3	277	117.867
K.SSSNEEVMFLTVQVK.G			849.428	2	1697.85	1697.84	0	4.3	94	Specific	113.67	67.68	67.68	0.3	143	>sp|P01023|A2MG_HUMAN Alpha-2-macroglobulin OS=Homo sapiens GN=A2M PE=1 SV=3	277	127.658
K.SSSNEEVMFLTVQVK.G			849.428	2	1697.85	1697.84	0	4.7	94	Specific	135.04	26.24	26.24	0.11	143	>sp|P01023|A2MG_HUMAN Alpha-2-macroglobulin OS=Homo sapiens GN=A2M PE=1 SV=3	277	75.6269
K.SSSNEEVMFLTVQVK.G			849.428	2	1697.85	1697.84	0	4.5	94	Specific	162.74	99.81	99.81	1.06	143	>sp|P01023|A2MG_HUMAN Alpha-2-macroglobulin OS=Homo sapiens GN=A2M PE=1 SV=3	277	70.3116
K.SSSNEEVMFLTVQVK.G			849.429	2	1697.85	1697.84	0	6	94	Specific	276.73	159.5	159.5	2.49	143	>sp|P01023|A2MG_HUMAN Alpha-2-macroglobulin OS=Homo sapiens GN=A2M PE=1 SV=3	277	79.2633
K.SSSNEEVMFLTVQVK.G			849.428	2	1697.85	1697.84	0	4.5	94	Specific	294.7	205.55	205.55	2.94	143	>sp|P01023|A2MG_HUMAN Alpha-2-macroglobulin OS=Homo sapiens GN=A2M PE=1 SV=3	277	70.2933
K.SSSNEEVMFLTVQVK.G			849.427	2	1697.85	1697.84	0	2.5	94	Specific	301.41	266.4	266.4	2.58	143	>sp|P01023|A2MG_HUMAN Alpha-2-macroglobulin OS=Homo sapiens GN=A2M PE=1 SV=3	277	75.5955
K.SSSNEEVMFLTVQVK.G			849.429	2	1697.85	1697.84	0	5.1	94	Specific	309.48	252.66	252.66	2.95	143	>sp|P01023|A2MG_HUMAN Alpha-2-macroglobulin OS=Homo sapiens GN=A2M PE=1 SV=3	277	73.1371
K.SSSNEEVMFLTVQVK.G			849.431	2	1697.85	1697.84	0	7.4	94	Specific	344.24	324.29	324.29	2.95	143	>sp|P01023|A2MG_HUMAN Alpha-2-macroglobulin OS=Homo sapiens GN=A2M PE=1 SV=3	277	137.422
K.SSSNEEVMFLTVQVK.G			849.429	2	1697.85	1697.84	0	5.3	94	Specific	388.19	283.44	283.44	4.06	143	>sp|P01023|A2MG_HUMAN Alpha-2-macroglobulin OS=Homo sapiens GN=A2M PE=1 SV=3	277	79.9064
K.SSSNEEVMFLTVQVK.G			849.428	2	1697.85	1697.84	0	4.7	94	Specific	406.49	345.28	345.28	4.64	143	>sp|P01023|A2MG_HUMAN Alpha-2-macroglobulin OS=Homo sapiens GN=A2M PE=1 SV=3	277	70.4102
K.SSSNEEVMFLTVQVK.G			849.428	2	1697.85	1697.84	0	4.3	94	Specific	417.96	302.22	302.22	3.98	143	>sp|P01023|A2MG_HUMAN Alpha-2-macroglobulin OS=Homo sapiens GN=A2M PE=1 SV=3	277	85.5981
K.SSSNEEVMFLTVQVK.G			849.428	2	1697.85	1697.84	0	4.3	94	Specific	419.87	369.24	369.24	5.14	143	>sp|P01023|A2MG_HUMAN Alpha-2-macroglobulin OS=Homo sapiens GN=A2M PE=1 SV=3	277	70.1367
K.SSSNEEVMFLTVQVK.G			849.431	2	1697.85	1697.84	0	7.4	94	Specific	425.16	321.81	321.81	2.95	143	>sp|P01023|A2MG_HUMAN Alpha-2-macroglobulin OS=Homo sapiens GN=A2M PE=1 SV=3	277	86.126
K.SSSNEEVMFLTVQVK.G			849.428	2	1697.85	1697.84	0	4.9	94	Specific	442.44	331.5	331.5	5.31	143	>sp|P01023|A2MG_HUMAN Alpha-2-macroglobulin OS=Homo sapiens GN=A2M PE=1 SV=3	277	97.6468
K.SSSNEEVMFLTVQVK.G			849.428	2	1697.85	1697.84	0	4.3	94	Specific	443.04	375.72	375.72	5.56	143	>sp|P01023|A2MG_HUMAN Alpha-2-macroglobulin OS=Homo sapiens GN=A2M PE=1 SV=3	277	70.7257
K.SSSNEEVMFLTVQVK.G			566.621	3	1697.85	1697.84	0	4.5	94	Specific	444.74	329.62	329.62	5.44	143	>sp|P01023|A2MG_HUMAN Alpha-2-macroglobulin OS=Homo sapiens GN=A2M PE=1 SV=3	277	74.8309
K.SSSNEEVMFLTVQVK.G			849.428	2	1697.85	1697.84	0	4.7	94	Specific	445.76	378.4	378.4	5.34	143	>sp|P01023|A2MG_HUMAN Alpha-2-macroglobulin OS=Homo sapiens GN=A2M PE=1 SV=3	277	70.416
K.SSSNEEVMFLTVQVK.G			849.428	2	1697.85	1697.84	0	4.2	94	Specific	447.07	374.42	374.42	5.56	143	>sp|P01023|A2MG_HUMAN Alpha-2-macroglobulin OS=Homo sapiens GN=A2M PE=1 SV=3	277	69.9133
K.SSSNEEVMFLTVQVK.G			849.428	2	1697.85	1697.84	0	4.3	94	Specific	463.21	398.26	398.26	6.26	143	>sp|P01023|A2MG_HUMAN Alpha-2-macroglobulin OS=Homo sapiens GN=A2M PE=1 SV=3	277	76.3098
K.SSSNEEVMFLTVQVK.G			849.428	2	1697.85	1697.84	0	4.5	94	Specific	476.35	358.25	358.25	5.08	143	>sp|P01023|A2MG_HUMAN Alpha-2-macroglobulin OS=Homo sapiens GN=A2M PE=1 SV=3	277	89.3078
K.SSSNEEVMFLTVQVK.G			566.622	3	1697.85	1697.84	0	5.5	94	Specific	485.01	369.45	369.45	6.01	143	>sp|P01023|A2MG_HUMAN Alpha-2-macroglobulin OS=Homo sapiens GN=A2M PE=1 SV=3	277	69.3332
K.SSSNEEVMFLTVQVK.G			849.428	2	1697.85	1697.84	0	3.8	94	Specific	487.41	402.81	402.81	7.8	143	>sp|P01023|A2MG_HUMAN Alpha-2-macroglobulin OS=Homo sapiens GN=A2M PE=1 SV=3	277	71.0144
K.SSSNEEVMFLTVQVK.G			566.622	3	1697.85	1697.84	0	5.5	94	Specific	488.87	368.98	368.98	6.19	143	>sp|P01023|A2MG_HUMAN Alpha-2-macroglobulin OS=Homo sapiens GN=A2M PE=1 SV=3	277	69.3316
K.SSSNEEVMFLTVQVK.G			566.621	3	1697.85	1697.84	0	4.2	94	Specific	489.89	402.2	402.2	6.89	143	>sp|P01023|A2MG_HUMAN Alpha-2-macroglobulin OS=Homo sapiens GN=A2M PE=1 SV=3	277	72.1926
K.SSSNEEVMFLTVQVK.G			849.429	2	1697.85	1697.84	0	5.4	94	Specific	500.1	420.4	420.4	6.5	143	>sp|P01023|A2MG_HUMAN Alpha-2-macroglobulin OS=Homo sapiens GN=A2M PE=1 SV=3	277	77.3786
K.SSSNEEVMFLTVQVK.G			849.428	2	1697.85	1697.84	0	4.4	94	Specific	522.84	451	451	8.05	143	>sp|P01023|A2MG_HUMAN Alpha-2-macroglobulin OS=Homo sapiens GN=A2M PE=1 SV=3	277	69.8773
K.SSSNEEVMFLTVQVK.G			849.429	2	1697.85	1697.84	0	5.1	94	Specific	535.28	428.31	428.31	8.05	143	>sp|P01023|A2MG_HUMAN Alpha-2-macroglobulin OS=Homo sapiens GN=A2M PE=1 SV=3	277	71.7128
K.SSSNEEVMFLTVQVK.G			849.428	2	1697.85	1697.84	0	3.8	94	Specific	545.82	464.75	464.75	8.36	143	>sp|P01023|A2MG_HUMAN Alpha-2-macroglobulin OS=Homo sapiens GN=A2M PE=1 SV=3	277	81.0698
K.SSSNEEVMFLTVQVK.G			849.428	2	1697.85	1697.84	0	4.4	94	Specific	582.45	493.63	493.63	9.72	143	>sp|P01023|A2MG_HUMAN Alpha-2-macroglobulin OS=Homo sapiens GN=A2M PE=1 SV=3	277	70.5144
K.SSSNEEVMFLTVQVK.G			566.621	3	1697.85	1697.84	0	4.3	94	Specific	597.71	463.82	463.82	9.02	143	>sp|P01023|A2MG_HUMAN Alpha-2-macroglobulin OS=Homo sapiens GN=A2M PE=1 SV=3	277	69.9662
K.SSSNEEVMFLTVQVK.G			566.621	3	1697.85	1697.84	0	3.5	94	Specific	599.15	486.19	486.19	10.3	143	>sp|P01023|A2MG_HUMAN Alpha-2-macroglobulin OS=Homo sapiens GN=A2M PE=1 SV=3	277	70.4828
K.SSSNEEVMFLTVQVK.G			849.428	2	1697.85	1697.84	0	4.6	94	Specific	602.67	491.16	491.16	10.72	143	>sp|P01023|A2MG_HUMAN Alpha-2-macroglobulin OS=Homo sapiens GN=A2M PE=1 SV=3	277	72.8998
K.SSSNEEVMFLTVQVK.G			849.428	2	1697.85	1697.84	0	4.4	94	Specific	607.26	520.28	520.28	10.72	143	>sp|P01023|A2MG_HUMAN Alpha-2-macroglobulin OS=Homo sapiens GN=A2M PE=1 SV=3	277	70.6582
K.SSSNEEVMFLTVQVK.G			566.622	3	1697.85	1697.84	0	6	94	Specific	624.37	478.36	478.36	11.3	143	>sp|P01023|A2MG_HUMAN Alpha-2-macroglobulin OS=Homo sapiens GN=A2M PE=1 SV=3	277	68.1586
K.SSSNEEVMFLTVQVK.G			849.429	2	1697.85	1697.84	0	5.1	94	Specific	624.59	501.59	501.59	10.72	143	>sp|P01023|A2MG_HUMAN Alpha-2-macroglobulin OS=Homo sapiens GN=A2M PE=1 SV=3	277	71.7172
K.SSSNEEVMFLTVQVK.G			849.427	2	1697.85	1697.84	0	3.6	94	Specific	626.37	484.79	484.79	10.72	143	>sp|P01023|A2MG_HUMAN Alpha-2-macroglobulin OS=Homo sapiens GN=A2M PE=1 SV=3	277	72.2218
K.SSSNEEVMFLTVQVK.G			849.428	2	1697.85	1697.84	0	4.2	94	Specific	635.89	525.04	525.04	10.72	143	>sp|P01023|A2MG_HUMAN Alpha-2-macroglobulin OS=Homo sapiens GN=A2M PE=1 SV=3	277	69.9329
K.SSSNEEVMFLTVQVK.G			566.622	3	1697.85	1697.84	0	6.3	94	Specific	636.09	504.87	504.87	11.3	143	>sp|P01023|A2MG_HUMAN Alpha-2-macroglobulin OS=Homo sapiens GN=A2M PE=1 SV=3	277	68.1797
K.SSSNEEVMFLTVQVK.G			849.428	2	1697.85	1697.84	0	4.3	94	Specific	641.09	549.38	549.38	10.72	143	>sp|P01023|A2MG_HUMAN Alpha-2-macroglobulin OS=Homo sapiens GN=A2M PE=1 SV=3	277	70.132
K.SSSNEEVMFLTVQVK.G			849.428	2	1697.85	1697.84	0	3.7	94	Specific	641.26	534.8	534.8	10.72	143	>sp|P01023|A2MG_HUMAN Alpha-2-macroglobulin OS=Homo sapiens GN=A2M PE=1 SV=3	277	71.1836
K.SSSNEEVMFLTVQVK.G			849.428	2	1697.85	1697.84	0	4.3	94	Specific	666.83	536.72	536.72	11.72	143	>sp|P01023|A2MG_HUMAN Alpha-2-macroglobulin OS=Homo sapiens GN=A2M PE=1 SV=3	277	67.5149
K.SSSNEEVMFLTVQVK.G			566.622	3	1697.85	1697.84	0	5.3	94	Specific	676.72	563.36	563.36	12.3	143	>sp|P01023|A2MG_HUMAN Alpha-2-macroglobulin OS=Homo sapiens GN=A2M PE=1 SV=3	277	68.68
K.SSSNEEVMFLTVQVK.G			849.428	2	1697.85	1697.84	0	4.4	94	Specific	681.82	557.15	557.15	11.72	143	>sp|P01023|A2MG_HUMAN Alpha-2-macroglobulin OS=Homo sapiens GN=A2M PE=1 SV=3	277	70.6554
K.SSSNEEVMFLTVQVK.G			849.428	2	1697.85	1697.84	0	4.3	94	Specific	712.11	553.24	553.24	12.72	143	>sp|P01023|A2MG_HUMAN Alpha-2-macroglobulin OS=Homo sapiens GN=A2M PE=1 SV=3	277	70.1293
K.SSSNEEVMFLTVQVK.G			849.428	2	1697.85	1697.84	0	4.6	94	Specific	731.36	404.81	404.81	12.72	143	>sp|P01023|A2MG_HUMAN Alpha-2-macroglobulin OS=Homo sapiens GN=A2M PE=1 SV=3	277	69.0791
K.SSSNEEVMFLTVQVK.G			849.428	2	1697.85	1697.84	0	4.9	94	Specific	737.25	595.47	595.47	12.72	143	>sp|P01023|A2MG_HUMAN Alpha-2-macroglobulin OS=Homo sapiens GN=A2M PE=1 SV=3	277	68.0308
K.SSSNEEVMFLTVQVK.G			849.427	2	1697.85	1697.84	0	3	94	Specific	742.2	597.77	597.77	12.05	143	>sp|P01023|A2MG_HUMAN Alpha-2-macroglobulin OS=Homo sapiens GN=A2M PE=1 SV=3	277	69.6005
K.SSSNEEVMFLTVQVK.G			849.429	2	1697.85	1697.84	0	5.3	94	Specific	768.71	613.05	613.05	13.73	143	>sp|P01023|A2MG_HUMAN Alpha-2-macroglobulin OS=Homo sapiens GN=A2M PE=1 SV=3	277	68.5548
K.SSSN[+0.984]EEVMFLTVQVK.G		N[+1]	849.917	2	1698.83	1698.83	0	1	94	Specific	352.09	240.74	240.74	2.49	143	>sp|P01023|A2MG_HUMAN Alpha-2-macroglobulin OS=Homo sapiens GN=A2M PE=1 SV=3	277	71.7279
K.SSSN[+0.984]EEVMFLTVQVK.G		N[+1]	849.917	2	1698.83	1698.83	0	1	94	Specific	489.2	379.56	379.56	3.3	143	>sp|P01023|A2MG_HUMAN Alpha-2-macroglobulin OS=Homo sapiens GN=A2M PE=1 SV=3	277	71.7128
K.SSSN[+0.984]EEVMFLTVQVK.G		N[+1]	849.917	2	1698.83	1698.83	0	1	94	Specific	494.15	395.84	395.84	5.18	143	>sp|P01023|A2MG_HUMAN Alpha-2-macroglobulin OS=Homo sapiens GN=A2M PE=1 SV=3	277	71.7172
K.GPTQEFK.K			403.708	2	806.408	806.404	0	4.6	109	Specific	405.2	160.83	160.83	2.94	143	>sp|P01023|A2MG_HUMAN Alpha-2-macroglobulin OS=Homo sapiens GN=A2M PE=1 SV=3	277	27.9133
K.GPTQEFK.K			403.708	2	806.408	806.404	0	4.5	109	Specific	414.02	159.63	159.63	2.93	143	>sp|P01023|A2MG_HUMAN Alpha-2-macroglobulin OS=Homo sapiens GN=A2M PE=1 SV=3	277	27.485
K.GPTQEFK.K			403.707	2	806.408	806.404	0	4.2	109	Specific	444.82	160.28	160.28	2.94	143	>sp|P01023|A2MG_HUMAN Alpha-2-macroglobulin OS=Homo sapiens GN=A2M PE=1 SV=3	277	27.5163
K.GPTQEFK.K			403.708	2	806.408	806.404	0	4.5	109	Specific	453.38	153.62	153.62	2.94	143	>sp|P01023|A2MG_HUMAN Alpha-2-macroglobulin OS=Homo sapiens GN=A2M PE=1 SV=3	277	27.9979
K.GPTQEFK.K			403.708	2	806.408	806.404	0	4.5	109	Specific	462.85	162.41	162.41	2.95	143	>sp|P01023|A2MG_HUMAN Alpha-2-macroglobulin OS=Homo sapiens GN=A2M PE=1 SV=3	277	28.0241
K.GPTQEFK.K			806.408	1	806.408	806.404	0	5.2	109	Specific	547.34	145.86	145.86	3.53	143	>sp|P01023|A2MG_HUMAN Alpha-2-macroglobulin OS=Homo sapiens GN=A2M PE=1 SV=3	277	28.2022
K.GPTQEFK.K			806.408	1	806.408	806.404	0	4.6	109	Specific	590.04	156.55	156.55	5.51	143	>sp|P01023|A2MG_HUMAN Alpha-2-macroglobulin OS=Homo sapiens GN=A2M PE=1 SV=3	277	28.1132
K.GPTQEFK.K			806.408	1	806.408	806.404	0	4.6	109	Specific	600.39	180.07	180.07	6.32	143	>sp|P01023|A2MG_HUMAN Alpha-2-macroglobulin OS=Homo sapiens GN=A2M PE=1 SV=3	277	27.7197
R.TTVMVK.N			339.698	2	678.388	678.385	0	3.8	118	Specific	324.77	94.71	94.71	2.42	143	>sp|P01023|A2MG_HUMAN Alpha-2-macroglobulin OS=Homo sapiens GN=A2M PE=1 SV=3	277	26.3329
R.TTVMVK.N			339.698	2	678.388	678.385	0	4.3	118	Specific	334.06	72.45	72.45	2.03	143	>sp|P01023|A2MG_HUMAN Alpha-2-macroglobulin OS=Homo sapiens GN=A2M PE=1 SV=3	277	26.3135
R.TTVMVK.N			339.698	2	678.388	678.385	0	4.1	118	Specific	365.12	109.82	109.82	2.39	143	>sp|P01023|A2MG_HUMAN Alpha-2-macroglobulin OS=Homo sapiens GN=A2M PE=1 SV=3	277	26.3698
R.TTVMVK.N			678.389	1	678.389	678.385	0	4.7	118	Specific	380.36	105.37	105.37	2.51	143	>sp|P01023|A2MG_HUMAN Alpha-2-macroglobulin OS=Homo sapiens GN=A2M PE=1 SV=3	277	26.7177
R.TTVMVK.N			678.388	1	678.388	678.385	0	4.4	118	Specific	453.25	92.62	92.62	2.51	143	>sp|P01023|A2MG_HUMAN Alpha-2-macroglobulin OS=Homo sapiens GN=A2M PE=1 SV=3	277	26.5296
R.TTVMVK.N			678.388	1	678.388	678.385	0	4.3	118	Specific	578.45	103.85	103.85	2.94	143	>sp|P01023|A2MG_HUMAN Alpha-2-macroglobulin OS=Homo sapiens GN=A2M PE=1 SV=3	277	26.5084
R.TTVM[+15.995]VK.N		M[+16]	347.695	2	694.383	694.38	0	4.4	118	Specific	248.82	22.64	22.64	1.26	143	>sp|P01023|A2MG_HUMAN Alpha-2-macroglobulin OS=Homo sapiens GN=A2M PE=1 SV=3	277	19.2569
R.TTVM[+15.995]VK.N		M[+16]	347.695	2	694.384	694.38	0	4.5	118	Specific	256.41	40.35	40.35	1.45	143	>sp|P01023|A2MG_HUMAN Alpha-2-macroglobulin OS=Homo sapiens GN=A2M PE=1 SV=3	277	19.227
R.TTVM[+15.995]VK.N		M[+16]	347.695	2	694.383	694.38	0	4	118	Specific	259.79	50.89	50.89	1.49	143	>sp|P01023|A2MG_HUMAN Alpha-2-macroglobulin OS=Homo sapiens GN=A2M PE=1 SV=3	277	26.4558
R.TTVM[+15.995]VK.N		M[+16]	347.695	2	694.383	694.38	0	4	118	Specific	281.65	28.29	28.29	1.95	143	>sp|P01023|A2MG_HUMAN Alpha-2-macroglobulin OS=Homo sapiens GN=A2M PE=1 SV=3	277	26.4449
K.NEDSLVFVQTDK.S			465.567	3	1394.69	1394.68	0	5.6	124	Specific	500.46	382.24	382.24	6.9	143	>sp|P01023|A2MG_HUMAN Alpha-2-macroglobulin OS=Homo sapiens GN=A2M PE=1 SV=3	277	51.8501
K.NEDSLVFVQTDK.S			697.848	2	1394.69	1394.68	0	6	124	Specific	531.32	325.83	325.83	7.15	143	>sp|P01023|A2MG_HUMAN Alpha-2-macroglobulin OS=Homo sapiens GN=A2M PE=1 SV=3	277	50.699
K.NEDSLVFVQTDK.S			697.848	2	1394.69	1394.68	0	6.1	124	Specific	550.28	374.07	374.07	6.22	143	>sp|P01023|A2MG_HUMAN Alpha-2-macroglobulin OS=Homo sapiens GN=A2M PE=1 SV=3	277	54.3438
K.NEDSLVFVQTDK.S			697.847	2	1394.69	1394.68	0	5.1	124	Specific	620.62	439.68	439.68	10.55	143	>sp|P01023|A2MG_HUMAN Alpha-2-macroglobulin OS=Homo sapiens GN=A2M PE=1 SV=3	277	51.3992
K.NEDSLVFVQTDK.S			697.847	2	1394.69	1394.68	0	5.3	124	Specific	646.63	433.46	433.46	10.55	143	>sp|P01023|A2MG_HUMAN Alpha-2-macroglobulin OS=Homo sapiens GN=A2M PE=1 SV=3	277	51.9223
K.N[+0.984]EDSLVFVQTDK.S		N[+1]	698.338	2	1395.67	1395.66	0	4.2	124	Specific	760.95	512.86	512.86	13.55	143	>sp|P01023|A2MG_HUMAN Alpha-2-macroglobulin OS=Homo sapiens GN=A2M PE=1 SV=3	277	59.844
K.SIYK.P			510.295	1	510.295	510.292	0	5	136	Specific	390.08	390.08	390.08	2.95	143	>sp|P01023|A2MG_HUMAN Alpha-2-macroglobulin OS=Homo sapiens GN=A2M PE=1 SV=3	277	19.4348
K.SIYK.P			510.295	1	510.295	510.292	0	5.1	136	Specific	397.79	397.79	397.79	2.95	143	>sp|P01023|A2MG_HUMAN Alpha-2-macroglobulin OS=Homo sapiens GN=A2M PE=1 SV=3	277	19.3664
K.SIYKPGQTVK.F			560.824	2	1120.64	1120.64	0	4.7	136	Specific	276.87	28.68	28.68	1.46	143	>sp|P01023|A2MG_HUMAN Alpha-2-macroglobulin OS=Homo sapiens GN=A2M PE=1 SV=3	277	30.1937
K.SIYKPGQTVK.F			560.824	2	1120.64	1120.64	0	4	136	Specific	358.12	55.65	55.65	2.44	143	>sp|P01023|A2MG_HUMAN Alpha-2-macroglobulin OS=Homo sapiens GN=A2M PE=1 SV=3	277	30.2641
K.SIYKPGQTVK.F			560.824	2	1120.64	1120.64	0	4.8	136	Specific	373.4	87.38	87.38	2.47	143	>sp|P01023|A2MG_HUMAN Alpha-2-macroglobulin OS=Homo sapiens GN=A2M PE=1 SV=3	277	30.365
K.SIYKPGQTVK.F			374.219	3	1120.64	1120.64	0	4.9	136	Specific	392.31	103.79	103.79	2.93	143	>sp|P01023|A2MG_HUMAN Alpha-2-macroglobulin OS=Homo sapiens GN=A2M PE=1 SV=3	277	30.4689
K.SIYKPGQTVK.F			374.219	3	1120.64	1120.64	0	5.1	136	Specific	431.12	64.05	64.05	2.83	143	>sp|P01023|A2MG_HUMAN Alpha-2-macroglobulin OS=Homo sapiens GN=A2M PE=1 SV=3	277	30.2832
K.PGQTVK.F			629.365	1	629.365	629.362	0	5	140	Specific	308.31	8.29	8.29	1.34	143	>sp|P01023|A2MG_HUMAN Alpha-2-macroglobulin OS=Homo sapiens GN=A2M PE=1 SV=3	277	9.2825
K.PGQTVK.F			315.186	2	629.365	629.362	0	4.5	140	Specific	382.91	39.56	39.56	1.56	143	>sp|P01023|A2MG_HUMAN Alpha-2-macroglobulin OS=Homo sapiens GN=A2M PE=1 SV=3	277	9.2809
K.FR.V			322.189	1	322.189	322.187	0	3.9	146	Specific	30.94	30.94	30.94	1.06	143	>sp|P01023|A2MG_HUMAN Alpha-2-macroglobulin OS=Homo sapiens GN=A2M PE=1 SV=3	277	16.389
K.FR.V			322.189	1	322.189	322.187	0	4.4	146	Specific	68.22	68.22	68.22	1.27	143	>sp|P01023|A2MG_HUMAN Alpha-2-macroglobulin OS=Homo sapiens GN=A2M PE=1 SV=3	277	18.0387
K.FR.V			322.189	1	322.189	322.187	0	3.7	146	Specific	75.19	75.19	75.19	1.27	143	>sp|P01023|A2MG_HUMAN Alpha-2-macroglobulin OS=Homo sapiens GN=A2M PE=1 SV=3	277	8.3954
K.FR.V			322.189	1	322.189	322.187	0	4.8	146	Specific	79.12	79.12	79.12	1.27	143	>sp|P01023|A2MG_HUMAN Alpha-2-macroglobulin OS=Homo sapiens GN=A2M PE=1 SV=3	277	22.6463
K.FR.V			322.189	1	322.189	322.187	0	4.8	146	Specific	79.86	79.86	79.86	1.27	143	>sp|P01023|A2MG_HUMAN Alpha-2-macroglobulin OS=Homo sapiens GN=A2M PE=1 SV=3	277	22.6425
K.FR.V			322.189	1	322.189	322.187	0	4.1	146	Specific	106.55	106.55	106.55	1.46	143	>sp|P01023|A2MG_HUMAN Alpha-2-macroglobulin OS=Homo sapiens GN=A2M PE=1 SV=3	277	8.4401
K.FR.V			322.189	1	322.189	322.187	0	4.1	146	Specific	123.09	123.09	123.09	1.5	143	>sp|P01023|A2MG_HUMAN Alpha-2-macroglobulin OS=Homo sapiens GN=A2M PE=1 SV=3	277	41.9942
K.FR.V			322.188	1	322.188	322.187	0	3.6	146	Specific	131.17	131.17	131.17	1.5	143	>sp|P01023|A2MG_HUMAN Alpha-2-macroglobulin OS=Homo sapiens GN=A2M PE=1 SV=3	277	7.2951
K.FR.V			322.189	1	322.189	322.187	0	4.4	146	Specific	135.48	135.48	135.48	1.5	143	>sp|P01023|A2MG_HUMAN Alpha-2-macroglobulin OS=Homo sapiens GN=A2M PE=1 SV=3	277	18.026
K.FR.V			322.189	1	322.189	322.187	0	4.5	146	Specific	138.17	138.17	138.17	1.5	143	>sp|P01023|A2MG_HUMAN Alpha-2-macroglobulin OS=Homo sapiens GN=A2M PE=1 SV=3	277	32.2314
K.FR.V			322.189	1	322.189	322.187	0	4.1	146	Specific	140.06	140.06	140.06	1.89	143	>sp|P01023|A2MG_HUMAN Alpha-2-macroglobulin OS=Homo sapiens GN=A2M PE=1 SV=3	277	7.4348
K.FR.V			322.189	1	322.189	322.187	0	4.4	146	Specific	142.99	142.99	142.99	1.89	143	>sp|P01023|A2MG_HUMAN Alpha-2-macroglobulin OS=Homo sapiens GN=A2M PE=1 SV=3	277	18.6323
K.FR.V			322.189	1	322.189	322.187	0	4.4	146	Specific	147.95	147.95	147.95	1.89	143	>sp|P01023|A2MG_HUMAN Alpha-2-macroglobulin OS=Homo sapiens GN=A2M PE=1 SV=3	277	19.4955
K.FR.V			322.189	1	322.189	322.187	0	4	146	Specific	150.13	150.13	150.13	1.89	143	>sp|P01023|A2MG_HUMAN Alpha-2-macroglobulin OS=Homo sapiens GN=A2M PE=1 SV=3	277	39.4246
K.FR.V			322.189	1	322.189	322.187	0	4.1	146	Specific	156.96	156.96	156.96	1.89	143	>sp|P01023|A2MG_HUMAN Alpha-2-macroglobulin OS=Homo sapiens GN=A2M PE=1 SV=3	277	40.1093
K.FR.V			322.189	1	322.189	322.187	0	4.4	146	Specific	160.13	160.13	160.13	2.01	143	>sp|P01023|A2MG_HUMAN Alpha-2-macroglobulin OS=Homo sapiens GN=A2M PE=1 SV=3	277	18.1184
K.FR.V			322.189	1	322.189	322.187	0	3.9	146	Specific	164.45	164.45	164.45	2.01	143	>sp|P01023|A2MG_HUMAN Alpha-2-macroglobulin OS=Homo sapiens GN=A2M PE=1 SV=3	277	9.0303
K.FR.V			322.189	1	322.189	322.187	0	3.9	146	Specific	175.64	175.64	175.64	2.01	143	>sp|P01023|A2MG_HUMAN Alpha-2-macroglobulin OS=Homo sapiens GN=A2M PE=1 SV=3	277	52.9645
K.FR.V			322.189	1	322.189	322.187	0	4.2	146	Specific	176.93	176.93	176.93	2.01	143	>sp|P01023|A2MG_HUMAN Alpha-2-macroglobulin OS=Homo sapiens GN=A2M PE=1 SV=3	277	8.6825
K.FR.V			322.189	1	322.189	322.187	0	4.1	146	Specific	177.15	177.15	177.15	2.01	143	>sp|P01023|A2MG_HUMAN Alpha-2-macroglobulin OS=Homo sapiens GN=A2M PE=1 SV=3	277	8.1405
K.FR.V			322.189	1	322.189	322.187	0	4.1	146	Specific	177.72	177.72	177.72	2.01	143	>sp|P01023|A2MG_HUMAN Alpha-2-macroglobulin OS=Homo sapiens GN=A2M PE=1 SV=3	277	8.4504
K.FR.V			322.189	1	322.189	322.187	0	3.9	146	Specific	179.06	179.06	179.06	2.01	143	>sp|P01023|A2MG_HUMAN Alpha-2-macroglobulin OS=Homo sapiens GN=A2M PE=1 SV=3	277	52.9705
K.FR.V			322.189	1	322.189	322.187	0	3.9	146	Specific	194.47	194.47	194.47	2.03	143	>sp|P01023|A2MG_HUMAN Alpha-2-macroglobulin OS=Homo sapiens GN=A2M PE=1 SV=3	277	8.4689
K.FR.V			322.189	1	322.189	322.187	0	4.4	146	Specific	202.89	202.89	202.89	2.38	143	>sp|P01023|A2MG_HUMAN Alpha-2-macroglobulin OS=Homo sapiens GN=A2M PE=1 SV=3	277	8.6244
K.FR.V			322.188	1	322.188	322.187	0	3.6	146	Specific	203.93	203.93	203.93	2.38	143	>sp|P01023|A2MG_HUMAN Alpha-2-macroglobulin OS=Homo sapiens GN=A2M PE=1 SV=3	277	7.9513
R.IAQWQSFQLEGGLK.Q			535.622	3	1604.85	1604.84	0	5	175	Specific	316.26	269.62	269.62	3.44	143	>sp|P01023|A2MG_HUMAN Alpha-2-macroglobulin OS=Homo sapiens GN=A2M PE=1 SV=3	277	128.109
R.IAQWQSFQLEGGLK.Q			802.928	2	1604.85	1604.84	0	4.2	175	Specific	463.09	326.39	326.39	6.81	143	>sp|P01023|A2MG_HUMAN Alpha-2-macroglobulin OS=Homo sapiens GN=A2M PE=1 SV=3	277	67.3337
R.IAQWQSFQLEGGLK.Q			802.929	2	1604.85	1604.84	0	4.7	175	Specific	534.41	405.44	405.44	6.96	143	>sp|P01023|A2MG_HUMAN Alpha-2-macroglobulin OS=Homo sapiens GN=A2M PE=1 SV=3	277	70.1677
R.IAQWQSFQLEGGLK.Q			802.928	2	1604.85	1604.84	0	4.1	175	Specific	582.4	402.5	402.5	9.72	143	>sp|P01023|A2MG_HUMAN Alpha-2-macroglobulin OS=Homo sapiens GN=A2M PE=1 SV=3	277	68.6232
R.IAQWQSFQLEGGLK.Q			802.928	2	1604.85	1604.84	0	3.6	175	Specific	589.61	451.35	451.35	9.72	143	>sp|P01023|A2MG_HUMAN Alpha-2-macroglobulin OS=Homo sapiens GN=A2M PE=1 SV=3	277	69.6413
R.IAQWQSFQLEGGLK.Q			802.928	2	1604.85	1604.84	0	3.6	175	Specific	620.46	467.6	467.6	10.72	143	>sp|P01023|A2MG_HUMAN Alpha-2-macroglobulin OS=Homo sapiens GN=A2M PE=1 SV=3	277	67.0225
R.IAQWQSFQLEGGLK.Q			802.929	2	1604.85	1604.84	0	5.1	175	Specific	648.97	465.87	465.87	10.72	143	>sp|P01023|A2MG_HUMAN Alpha-2-macroglobulin OS=Homo sapiens GN=A2M PE=1 SV=3	277	128.097
R.IAQWQSFQLEGGLK.Q			802.928	2	1604.85	1604.84	0	4.1	175	Specific	655.26	461.52	461.52	11.72	143	>sp|P01023|A2MG_HUMAN Alpha-2-macroglobulin OS=Homo sapiens GN=A2M PE=1 SV=3	277	67.5372
R.IAQWQSFQLEGGLK.Q			535.622	3	1604.85	1604.84	0	4.7	175	Specific	684.27	585.25	585.25	12.3	143	>sp|P01023|A2MG_HUMAN Alpha-2-macroglobulin OS=Homo sapiens GN=A2M PE=1 SV=3	277	67.0776
R.IAQWQSFQLEGGLK.Q			802.93	2	1604.85	1604.84	0	5.6	175	Specific	685.83	474.73	474.73	11.73	143	>sp|P01023|A2MG_HUMAN Alpha-2-macroglobulin OS=Homo sapiens GN=A2M PE=1 SV=3	277	68.0631
K.QFSFPLSSEPFQGSYK.V			924.952	2	1848.9	1848.88	0	8.4	189	Specific	524.11	385.22	385.22	5.73	143	>sp|P01023|A2MG_HUMAN Alpha-2-macroglobulin OS=Homo sapiens GN=A2M PE=1 SV=3	277	89.9531
K.QFSFPLSSEPFQGSYK.V			616.968	3	1848.89	1848.88	0	4.9	189	Specific	696.95	606.34	606.34	12.3	143	>sp|P01023|A2MG_HUMAN Alpha-2-macroglobulin OS=Homo sapiens GN=A2M PE=1 SV=3	277	73.3811
K.QFSFPLSSEPFQGSYK.V			616.967	3	1848.89	1848.88	0	3.9	189	Specific	730.54	631.06	631.06	13.3	143	>sp|P01023|A2MG_HUMAN Alpha-2-macroglobulin OS=Homo sapiens GN=A2M PE=1 SV=3	277	72.8574
K.QFSFPLSSEPFQGSYK.V			924.947	2	1848.89	1848.88	0	3.6	189	Specific	790.11	515.01	515.01	13.72	143	>sp|P01023|A2MG_HUMAN Alpha-2-macroglobulin OS=Homo sapiens GN=A2M PE=1 SV=3	277	72.7691
K.QFSFPLSSEPFQGSYK.V			924.949	2	1848.89	1848.88	0	5.5	189	Specific	877.64	601.72	601.72	15.73	143	>sp|P01023|A2MG_HUMAN Alpha-2-macroglobulin OS=Homo sapiens GN=A2M PE=1 SV=3	277	73.2919
K.VVVQK.K			572.379	1	572.379	572.377	0	4.1	205	Specific	292.14	51.32	51.32	1.43	143	>sp|P01023|A2MG_HUMAN Alpha-2-macroglobulin OS=Homo sapiens GN=A2M PE=1 SV=3	277	17.0667
K.VVVQK.K			572.379	1	572.379	572.377	0	4.3	205	Specific	314.51	83.45	83.45	2	143	>sp|P01023|A2MG_HUMAN Alpha-2-macroglobulin OS=Homo sapiens GN=A2M PE=1 SV=3	277	16.9568
K.VVVQK.K			572.379	1	572.379	572.377	0	4.2	205	Specific	422.58	101.34	101.34	2.49	143	>sp|P01023|A2MG_HUMAN Alpha-2-macroglobulin OS=Homo sapiens GN=A2M PE=1 SV=3	277	16.9303
K.VVVQK.K			572.379	1	572.379	572.377	0	4.6	205	Specific	441.51	131.64	131.64	2.53	143	>sp|P01023|A2MG_HUMAN Alpha-2-macroglobulin OS=Homo sapiens GN=A2M PE=1 SV=3	277	16.8453
K.VVVQK.K			572.379	1	572.379	572.377	0	4.5	205	Specific	493.78	145.42	145.42	2.94	143	>sp|P01023|A2MG_HUMAN Alpha-2-macroglobulin OS=Homo sapiens GN=A2M PE=1 SV=3	277	16.8716
K.SGGR.T			376.195	1	376.195	376.194	0	4	211	Specific	223.33	223.33	223.33	2.52	143	>sp|P01023|A2MG_HUMAN Alpha-2-macroglobulin OS=Homo sapiens GN=A2M PE=1 SV=3	277	16.7199
R.TEHPFTVEEFVLPK.F			836.937	2	1672.87	1672.86	0	5.3	215	Specific	302.98	203.55	203.55	2.55	143	>sp|P01023|A2MG_HUMAN Alpha-2-macroglobulin OS=Homo sapiens GN=A2M PE=1 SV=3	277	66.5893
R.TEHPFTVEEFVLPK.F			836.936	2	1672.87	1672.86	0	4.3	215	Specific	307.74	184.58	184.58	2.51	143	>sp|P01023|A2MG_HUMAN Alpha-2-macroglobulin OS=Homo sapiens GN=A2M PE=1 SV=3	277	65.9586
R.TEHPFTVEEFVLPK.F			836.936	2	1672.87	1672.86	0	4.3	215	Specific	485.05	298.38	298.38	5.44	143	>sp|P01023|A2MG_HUMAN Alpha-2-macroglobulin OS=Homo sapiens GN=A2M PE=1 SV=3	277	65.9494
R.TEHPFTVEEFVLPK.F			418.971	4	1672.86	1672.86	0	2.7	215	Specific	700.34	486.38	486.38	12.62	143	>sp|P01023|A2MG_HUMAN Alpha-2-macroglobulin OS=Homo sapiens GN=A2M PE=1 SV=3	277	66.0077
R.TEHPFTVEEFVLPK.F			836.937	2	1672.87	1672.86	0	4.5	215	Specific	707.03	471.21	471.21	12.42	143	>sp|P01023|A2MG_HUMAN Alpha-2-macroglobulin OS=Homo sapiens GN=A2M PE=1 SV=3	277	66.1096
R.TEHPFTVEEFVLPK.F			836.937	2	1672.87	1672.86	0	4.9	215	Specific	719.17	500.59	500.59	12.42	143	>sp|P01023|A2MG_HUMAN Alpha-2-macroglobulin OS=Homo sapiens GN=A2M PE=1 SV=3	277	66.4496
R.TEHPFTVEEFVLPK.F			558.293	3	1672.87	1672.86	0	4.4	215	Specific	783.61	582.08	582.08	13.72	143	>sp|P01023|A2MG_HUMAN Alpha-2-macroglobulin OS=Homo sapiens GN=A2M PE=1 SV=3	277	66.5849
R.TEHPFTVEEFVLPK.F			836.937	2	1672.87	1672.86	0	4.5	215	Specific	789.48	563.59	563.59	13.42	143	>sp|P01023|A2MG_HUMAN Alpha-2-macroglobulin OS=Homo sapiens GN=A2M PE=1 SV=3	277	65.6523
R.TEHPFTVEEFVLPK.F			558.293	3	1672.87	1672.86	0	4.6	215	Specific	797.29	611.03	611.03	13.72	143	>sp|P01023|A2MG_HUMAN Alpha-2-macroglobulin OS=Homo sapiens GN=A2M PE=1 SV=3	277	66.0598
R.TEHPFTVEEFVLPK.F			558.293	3	1672.87	1672.86	0	4.5	215	Specific	813.42	604.37	604.37	14.72	143	>sp|P01023|A2MG_HUMAN Alpha-2-macroglobulin OS=Homo sapiens GN=A2M PE=1 SV=3	277	65.5443
R.TEHPFTVEEFVLPK.F			836.936	2	1672.87	1672.86	0	4.5	215	Specific	830.18	554.96	554.96	14.42	143	>sp|P01023|A2MG_HUMAN Alpha-2-macroglobulin OS=Homo sapiens GN=A2M PE=1 SV=3	277	66.1784
K.FEVQVTVPK.I			523.8	2	1046.59	1046.59	0	4.7	229	Specific	305.03	163.91	163.91	2.53	143	>sp|P01023|A2MG_HUMAN Alpha-2-macroglobulin OS=Homo sapiens GN=A2M PE=1 SV=3	277	51.9536
K.FEVQVTVPK.I			523.8	2	1046.59	1046.59	0	4.3	229	Specific	374.26	274.24	274.24	3.21	143	>sp|P01023|A2MG_HUMAN Alpha-2-macroglobulin OS=Homo sapiens GN=A2M PE=1 SV=3	277	51.8152
K.FEVQVTVPK.I			523.801	2	1046.59	1046.59	0	5.6	229	Specific	417.2	239.08	239.08	3.38	143	>sp|P01023|A2MG_HUMAN Alpha-2-macroglobulin OS=Homo sapiens GN=A2M PE=1 SV=3	277	52.8501
K.FEVQVTVPK.I			523.799	2	1046.59	1046.59	0	2.3	229	Specific	431.25	325.19	325.19	3.3	143	>sp|P01023|A2MG_HUMAN Alpha-2-macroglobulin OS=Homo sapiens GN=A2M PE=1 SV=3	277	51.734
K.FEVQVTVPK.I			523.8	2	1046.59	1046.59	0	3.6	229	Specific	496.95	378.03	378.03	6.78	143	>sp|P01023|A2MG_HUMAN Alpha-2-macroglobulin OS=Homo sapiens GN=A2M PE=1 SV=3	277	51.7905
K.FEVQVTVPK.I			523.8	2	1046.59	1046.59	0	4.9	229	Specific	509.05	340.87	340.87	6.48	143	>sp|P01023|A2MG_HUMAN Alpha-2-macroglobulin OS=Homo sapiens GN=A2M PE=1 SV=3	277	51.841
K.FEVQVTVPK.I			523.8	2	1046.59	1046.59	0	4.9	229	Specific	530.23	344.28	344.28	6.76	143	>sp|P01023|A2MG_HUMAN Alpha-2-macroglobulin OS=Homo sapiens GN=A2M PE=1 SV=3	277	51.8564
K.FEVQVTVPK.I			1046.59	1	1046.59	1046.59	0	5.9	229	Specific	647.31	351.3	351.3	9.14	143	>sp|P01023|A2MG_HUMAN Alpha-2-macroglobulin OS=Homo sapiens GN=A2M PE=1 SV=3	277	51.7625
K.IITILEEEMN[+0.984]VSVC[+57.021]GLYTYGK.P		C[+57], N[+1]	811.73	3	2433.18	2433.19	0	-7.2	238	Specific	219.31	132.61	132.61	0.75	143	>sp|P01023|A2MG_HUMAN Alpha-2-macroglobulin OS=Homo sapiens GN=A2M PE=1 SV=3	277	108.065
K.IITILEEEMN[+2.988]VSVC[+57.021]GLYTYGK.P		C[+57], N[+3]	812.409	3	2435.21	2435.2	0	6.8	238	Specific	265.27	193.88	193.88	2.94	143	>sp|P01023|A2MG_HUMAN Alpha-2-macroglobulin OS=Homo sapiens GN=A2M PE=1 SV=3	277	137.102
K.IITILEEEMN[+2.988]VSVC[+57.021]GLYTYGK.P		C[+57], N[+3]	812.409	3	2435.21	2435.2	0	6.3	238	Specific	287.51	221.32	221.32	2.95	143	>sp|P01023|A2MG_HUMAN Alpha-2-macroglobulin OS=Homo sapiens GN=A2M PE=1 SV=3	277	109.83
K.IITILEEEMN[+2.988]VSVC[+57.021]GLYTYGK.P		C[+57], N[+3]	1218.11	2	2435.21	2435.2	0	5.1	238	Specific	288.86	243.41	243.41	3.52	143	>sp|P01023|A2MG_HUMAN Alpha-2-macroglobulin OS=Homo sapiens GN=A2M PE=1 SV=3	277	123.603
K.IITILEEEMN[+2.988]VSVC[+57.021]GLYTYGK.P		C[+57], N[+3]	812.409	3	2435.21	2435.2	0	6.2	238	Specific	308.79	294.34	294.34	4.59	143	>sp|P01023|A2MG_HUMAN Alpha-2-macroglobulin OS=Homo sapiens GN=A2M PE=1 SV=3	277	118.51
K.IITILEEEMN[+2.988]VSVC[+57.021]GLYTYGK.P		C[+57], N[+3]	812.409	3	2435.21	2435.2	0	6.2	238	Specific	309.43	280.1	280.1	4.59	143	>sp|P01023|A2MG_HUMAN Alpha-2-macroglobulin OS=Homo sapiens GN=A2M PE=1 SV=3	277	118.33
K.IITILEEEMN[+2.988]VSVC[+57.021]GLYTYGK.P		C[+57], N[+3]	1218.11	2	2435.21	2435.2	0	6.4	238	Specific	333.67	270.28	270.28	4.98	143	>sp|P01023|A2MG_HUMAN Alpha-2-macroglobulin OS=Homo sapiens GN=A2M PE=1 SV=3	277	126.066
K.IITILEEEMN[+2.988]VSVC[+57.021]GLYTYGK.P		C[+57], N[+3]	812.408	3	2435.21	2435.2	0	5.5	238	Specific	366.56	366.56	366.56	7.39	143	>sp|P01023|A2MG_HUMAN Alpha-2-macroglobulin OS=Homo sapiens GN=A2M PE=1 SV=3	277	134.8
K.IITILEEEMN[+2.988]VSVC[+57.021]GLYTYGK.P		C[+57], N[+3]	812.408	3	2435.21	2435.2	0	5.2	238	Specific	369.2	369.2	369.2	7.39	143	>sp|P01023|A2MG_HUMAN Alpha-2-macroglobulin OS=Homo sapiens GN=A2M PE=1 SV=3	277	129.414
K.IITILEEEMN[+2.988]VSVC[+57.021]GLYTYGK.P		C[+57], N[+3]	812.408	3	2435.21	2435.2	0	4.8	238	Specific	369.65	321.26	321.26	5.69	143	>sp|P01023|A2MG_HUMAN Alpha-2-macroglobulin OS=Homo sapiens GN=A2M PE=1 SV=3	277	124.672
K.IITILEEEMN[+2.988]VSVC[+57.021]GLYTYGK.P		C[+57], N[+3]	812.409	3	2435.21	2435.2	0	6.4	238	Specific	416.59	365.49	365.49	5.66	143	>sp|P01023|A2MG_HUMAN Alpha-2-macroglobulin OS=Homo sapiens GN=A2M PE=1 SV=3	277	122.516
K.IITILEEEMN[+2.988]VSVC[+57.021]GLYTYGK.P		C[+57], N[+3]	1218.11	2	2435.21	2435.2	0	5.2	238	Specific	437.14	335.44	335.44	5.47	143	>sp|P01023|A2MG_HUMAN Alpha-2-macroglobulin OS=Homo sapiens GN=A2M PE=1 SV=3	277	117.845
K.IITILEEEMN[+2.988]VSVC[+57.021]GLYTYGK.P		C[+57], N[+3]	812.409	3	2435.21	2435.2	0	5.7	238	Specific	465.34	424.19	424.19	7	143	>sp|P01023|A2MG_HUMAN Alpha-2-macroglobulin OS=Homo sapiens GN=A2M PE=1 SV=3	277	121.39
K.IITILEEEMN[+2.988]VSVC[+57.021]GLYTYGK.P		C[+57], N[+3]	812.408	3	2435.21	2435.2	0	5.3	238	Specific	466.26	410.65	410.65	7.41	143	>sp|P01023|A2MG_HUMAN Alpha-2-macroglobulin OS=Homo sapiens GN=A2M PE=1 SV=3	277	138.132
K.IITILEEEMN[+2.988]VSVC[+57.021]GLYTYGK.P		C[+57], N[+3]	812.406	3	2435.2	2435.2	0	2.2	238	Specific	484.81	414.87	414.87	6.59	143	>sp|P01023|A2MG_HUMAN Alpha-2-macroglobulin OS=Homo sapiens GN=A2M PE=1 SV=3	277	126.776
K.IITILEEEMN[+2.988]VSVC[+57.021]GLYTYGK.P		C[+57], N[+3]	812.408	3	2435.21	2435.2	0	5.5	238	Specific	497.73	401.19	401.19	7.27	143	>sp|P01023|A2MG_HUMAN Alpha-2-macroglobulin OS=Homo sapiens GN=A2M PE=1 SV=3	277	124.716
K.IITILEEEMN[+2.988]VSVC[+57.021]GLYTYGK.P		C[+57], N[+3]	812.409	3	2435.21	2435.2	0	5.7	238	Specific	513.78	463.22	463.22	7.64	143	>sp|P01023|A2MG_HUMAN Alpha-2-macroglobulin OS=Homo sapiens GN=A2M PE=1 SV=3	277	121.383
K.IITILEEEMN[+2.988]VSVC[+57.021]GLYTYGK.P		C[+57], N[+3]	1218.11	2	2435.21	2435.2	0	6.4	238	Specific	523.25	475.08	475.08	8.43	143	>sp|P01023|A2MG_HUMAN Alpha-2-macroglobulin OS=Homo sapiens GN=A2M PE=1 SV=3	277	137.629
K.IITILEEEMN[+2.988]VSVC[+57.021]GLYTYGK.P		C[+57], N[+3]	812.409	3	2435.21	2435.2	0	5.7	238	Specific	533.54	450.4	450.4	9.01	143	>sp|P01023|A2MG_HUMAN Alpha-2-macroglobulin OS=Homo sapiens GN=A2M PE=1 SV=3	277	121.379
K.IITILEEEMN[+2.988]VSVC[+57.021]GLYTYGK.P		C[+57], N[+3]	812.408	3	2435.21	2435.2	0	5.5	238	Specific	536.55	456.27	456.27	7.73	143	>sp|P01023|A2MG_HUMAN Alpha-2-macroglobulin OS=Homo sapiens GN=A2M PE=1 SV=3	277	124.713
K.IITILEEEMN[+2.988]VSVC[+57.021]GLYTYGK.P		C[+57], N[+3]	812.408	3	2435.21	2435.2	0	4.8	238	Specific	546.26	489	489	9.32	143	>sp|P01023|A2MG_HUMAN Alpha-2-macroglobulin OS=Homo sapiens GN=A2M PE=1 SV=3	277	124.679
K.IITILEEEMN[+2.988]VSVC[+57.021]GLYTYGK.P		C[+57], N[+3]	812.407	3	2435.21	2435.2	0	3.5	238	Specific	549.22	494.02	494.02	9.32	143	>sp|P01023|A2MG_HUMAN Alpha-2-macroglobulin OS=Homo sapiens GN=A2M PE=1 SV=3	277	136.926
K.IITILEEEMN[+2.988]VSVC[+57.021]GLYTYGK.P		C[+57], N[+3]	812.408	3	2435.21	2435.2	0	4.8	238	Specific	551.3	473.57	473.57	9.32	143	>sp|P01023|A2MG_HUMAN Alpha-2-macroglobulin OS=Homo sapiens GN=A2M PE=1 SV=3	277	137.517
K.IITILEEEMN[+2.988]VSVC[+57.021]GLYTYGK.P		C[+57], N[+3]	812.409	3	2435.21	2435.2	0	6.6	238	Specific	559.21	518.92	518.92	9.32	143	>sp|P01023|A2MG_HUMAN Alpha-2-macroglobulin OS=Homo sapiens GN=A2M PE=1 SV=3	277	119.111
K.IITILEEEMN[+2.988]VSVC[+57.021]GLYTYGK.P		C[+57], N[+3]	812.407	3	2435.21	2435.2	0	4.1	238	Specific	567.69	505.84	505.84	9.16	143	>sp|P01023|A2MG_HUMAN Alpha-2-macroglobulin OS=Homo sapiens GN=A2M PE=1 SV=3	277	128.368
K.IITILEEEMN[+2.988]VSVC[+57.021]GLYTYGK.P		C[+57], N[+3]	812.408	3	2435.21	2435.2	0	4.5	238	Specific	568.16	490.07	490.07	9.16	143	>sp|P01023|A2MG_HUMAN Alpha-2-macroglobulin OS=Homo sapiens GN=A2M PE=1 SV=3	277	126.8
K.IITILEEEMN[+2.988]VSVC[+57.021]GLYTYGK.P		C[+57], N[+3]	812.406	3	2435.2	2435.2	0	3	238	Specific	569.1	537.73	537.73	8.49	143	>sp|P01023|A2MG_HUMAN Alpha-2-macroglobulin OS=Homo sapiens GN=A2M PE=1 SV=3	277	120.805
K.IITILEEEMN[+2.988]VSVC[+57.021]GLYTYGK.P		C[+57], N[+3]	812.408	3	2435.21	2435.2	0	4.8	238	Specific	573.33	554.07	554.07	9.16	143	>sp|P01023|A2MG_HUMAN Alpha-2-macroglobulin OS=Homo sapiens GN=A2M PE=1 SV=3	277	135.315
K.IITILEEEMN[+2.988]VSVC[+57.021]GLYTYGK.P		C[+57], N[+3]	812.407	3	2435.21	2435.2	0	3.8	238	Specific	580.46	522.23	522.23	10.68	143	>sp|P01023|A2MG_HUMAN Alpha-2-macroglobulin OS=Homo sapiens GN=A2M PE=1 SV=3	277	124.134
K.IITILEEEMN[+2.988]VSVC[+57.021]GLYTYGK.P		C[+57], N[+3]	812.407	3	2435.21	2435.2	0	4.4	238	Specific	586.41	565.86	565.86	10.68	143	>sp|P01023|A2MG_HUMAN Alpha-2-macroglobulin OS=Homo sapiens GN=A2M PE=1 SV=3	277	135.861
K.IITILEEEMN[+2.988]VSVC[+57.021]GLYTYGK.P		C[+57], N[+3]	812.408	3	2435.21	2435.2	0	5.2	238	Specific	589.97	575.36	575.36	10.68	143	>sp|P01023|A2MG_HUMAN Alpha-2-macroglobulin OS=Homo sapiens GN=A2M PE=1 SV=3	277	128.897
K.IITILEEEMN[+2.988]VSVC[+57.021]GLYTYGK.P		C[+57], N[+3]	812.407	3	2435.21	2435.2	0	4.1	238	Specific	590.59	534.99	534.99	10.68	143	>sp|P01023|A2MG_HUMAN Alpha-2-macroglobulin OS=Homo sapiens GN=A2M PE=1 SV=3	277	124.983
K.IITILEEEMN[+2.988]VSVC[+57.021]GLYTYGK.P		C[+57], N[+3]	812.407	3	2435.21	2435.2	0	3.6	238	Specific	593.92	566.15	566.15	10.68	143	>sp|P01023|A2MG_HUMAN Alpha-2-macroglobulin OS=Homo sapiens GN=A2M PE=1 SV=3	277	137.446
K.IITILEEEMN[+2.988]VSVC[+57.021]GLYTYGK.P		C[+57], N[+3]	812.409	3	2435.21	2435.2	0	6.4	238	Specific	605.04	572.89	572.89	11.68	143	>sp|P01023|A2MG_HUMAN Alpha-2-macroglobulin OS=Homo sapiens GN=A2M PE=1 SV=3	277	111.583
K.IITILEEEMN[+2.988]VSVC[+57.021]GLYTYGK.P		C[+57], N[+3]	812.407	3	2435.21	2435.2	0	4.1	238	Specific	606.53	550.36	550.36	11.68	143	>sp|P01023|A2MG_HUMAN Alpha-2-macroglobulin OS=Homo sapiens GN=A2M PE=1 SV=3	277	136.397
K.IITILEEEMN[+2.988]VSVC[+57.021]GLYTYGK.P		C[+57], N[+3]	812.407	3	2435.21	2435.2	0	3.5	238	Specific	618.23	555.57	555.57	11.68	143	>sp|P01023|A2MG_HUMAN Alpha-2-macroglobulin OS=Homo sapiens GN=A2M PE=1 SV=3	277	127.107
K.IITILEEEMN[+2.988]VSVC[+57.021]GLYTYGK.P		C[+57], N[+3]	812.407	3	2435.21	2435.2	0	3.7	238	Specific	618.24	574.72	574.72	11.68	143	>sp|P01023|A2MG_HUMAN Alpha-2-macroglobulin OS=Homo sapiens GN=A2M PE=1 SV=3	277	123.605
K.IITILEEEMN[+2.988]VSVC[+57.021]GLYTYGK.P		C[+57], N[+3]	812.408	3	2435.21	2435.2	0	4.9	238	Specific	618.74	539.92	539.92	11.68	143	>sp|P01023|A2MG_HUMAN Alpha-2-macroglobulin OS=Homo sapiens GN=A2M PE=1 SV=3	277	122.41
K.IITILEEEMN[+2.988]VSVC[+57.021]GLYTYGK.P		C[+57], N[+3]	812.408	3	2435.21	2435.2	0	4.7	238	Specific	625.86	564.89	564.89	11.68	143	>sp|P01023|A2MG_HUMAN Alpha-2-macroglobulin OS=Homo sapiens GN=A2M PE=1 SV=3	277	122.933
K.IITILEEEMN[+2.988]VSVC[+57.021]GLYTYGK.P		C[+57], N[+3]	812.407	3	2435.21	2435.2	0	4.2	238	Specific	626.37	581.29	581.29	11.68	143	>sp|P01023|A2MG_HUMAN Alpha-2-macroglobulin OS=Homo sapiens GN=A2M PE=1 SV=3	277	113.833
K.IITILEEEMN[+2.988]VSVC[+57.021]GLYTYGK.P		C[+57], N[+3]	812.409	3	2435.21	2435.2	0	5.9	238	Specific	646.2	613.25	613.25	11.68	143	>sp|P01023|A2MG_HUMAN Alpha-2-macroglobulin OS=Homo sapiens GN=A2M PE=1 SV=3	277	125.511
K.IITILEEEMN[+2.988]VSVC[+57.021]GLYTYGK.P		C[+57], N[+3]	812.409	3	2435.21	2435.2	0	6.2	238	Specific	654.38	591.55	591.55	12.68	143	>sp|P01023|A2MG_HUMAN Alpha-2-macroglobulin OS=Homo sapiens GN=A2M PE=1 SV=3	277	119.737
K.IITILEEEMN[+2.988]VSVC[+57.021]GLYTYGK.P		C[+57], N[+3]	812.408	3	2435.21	2435.2	0	4.8	238	Specific	655.96	600.75	600.75	12.68	143	>sp|P01023|A2MG_HUMAN Alpha-2-macroglobulin OS=Homo sapiens GN=A2M PE=1 SV=3	277	126.052
K.IITILEEEMN[+2.988]VSVC[+57.021]GLYTYGK.P		C[+57], N[+3]	812.409	3	2435.21	2435.2	0	6.8	238	Specific	659.07	604.87	604.87	12.68	143	>sp|P01023|A2MG_HUMAN Alpha-2-macroglobulin OS=Homo sapiens GN=A2M PE=1 SV=3	277	115.66
K.IITILEEEMN[+2.988]VSVC[+57.021]GLYTYGK.P		C[+57], N[+3]	812.408	3	2435.21	2435.2	0	5.6	238	Specific	662.41	597.81	597.81	12.68	143	>sp|P01023|A2MG_HUMAN Alpha-2-macroglobulin OS=Homo sapiens GN=A2M PE=1 SV=3	277	120.281
K.IITILEEEMN[+2.988]VSVC[+57.021]GLYTYGK.P		C[+57], N[+3]	812.409	3	2435.21	2435.2	0	6.2	238	Specific	662.62	605.94	605.94	12.68	143	>sp|P01023|A2MG_HUMAN Alpha-2-macroglobulin OS=Homo sapiens GN=A2M PE=1 SV=3	277	121.88
K.IITILEEEMN[+2.988]VSVC[+57.021]GLYTYGK.P		C[+57], N[+3]	812.409	3	2435.21	2435.2	0	6.1	238	Specific	670.86	599.44	599.44	12.68	143	>sp|P01023|A2MG_HUMAN Alpha-2-macroglobulin OS=Homo sapiens GN=A2M PE=1 SV=3	277	113.263
K.IITILEEEMN[+2.988]VSVC[+57.021]GLYTYGK.P		C[+57], N[+3]	812.408	3	2435.21	2435.2	0	4.7	238	Specific	671.56	609.56	609.56	12.68	143	>sp|P01023|A2MG_HUMAN Alpha-2-macroglobulin OS=Homo sapiens GN=A2M PE=1 SV=3	277	117.719
K.IITILEEEMN[+2.988]VSVC[+57.021]GLYTYGK.P		C[+57], N[+3]	812.405	3	2435.2	2435.2	0	2	238	Specific	677.66	615.04	615.04	12	143	>sp|P01023|A2MG_HUMAN Alpha-2-macroglobulin OS=Homo sapiens GN=A2M PE=1 SV=3	277	116.351
K.IITILEEEMN[+2.988]VSVC[+57.021]GLYTYGK.P		C[+57], N[+3]	812.408	3	2435.21	2435.2	0	5.2	238	Specific	692.05	639.26	639.26	12.68	143	>sp|P01023|A2MG_HUMAN Alpha-2-macroglobulin OS=Homo sapiens GN=A2M PE=1 SV=3	277	115.118
K.PVPGHVTVSIC[+57.021]R.K		C[+57]	441.241	3	1321.71	1321.7	0	4	259	Specific	554.33	487.73	487.73	8.19	143	>sp|P01023|A2MG_HUMAN Alpha-2-macroglobulin OS=Homo sapiens GN=A2M PE=1 SV=3	277	42.0747
K.PVPGHVTVSIC[+57.021]R.K		C[+57]	661.359	2	1321.71	1321.7	0	4.9	259	Specific	586.1	370.5	370.5	8.56	143	>sp|P01023|A2MG_HUMAN Alpha-2-macroglobulin OS=Homo sapiens GN=A2M PE=1 SV=3	277	42.3003
K.PVPGHVTVSIC[+57.021]R.K		C[+57]	441.241	3	1321.71	1321.7	0	4.1	259	Specific	631.93	493.1	493.1	10.55	143	>sp|P01023|A2MG_HUMAN Alpha-2-macroglobulin OS=Homo sapiens GN=A2M PE=1 SV=3	277	42.1665
K.YSDASDC[+57.021]HGEDSQAFC[+57.021]EK.F		C[+57]*2	1053.4	2	2105.79	2105.78	0	4.7	272	Specific	614.02	500.41	500.41	10.57	143	>sp|P01023|A2MG_HUMAN Alpha-2-macroglobulin OS=Homo sapiens GN=A2M PE=1 SV=3	277	34.0918
K.YSDASDC[+57.021]HGEDSQAFC[+57.021]EK.F		C[+57]*2	1053.4	2	2105.79	2105.78	0	4.7	272	Specific	646.75	528.64	528.64	10.57	143	>sp|P01023|A2MG_HUMAN Alpha-2-macroglobulin OS=Homo sapiens GN=A2M PE=1 SV=3	277	34.0889
K.YSDASDC[+57.021]HGEDSQAFC[+57.021]EK.F		C[+57]*2	1053.4	2	2105.79	2105.78	0	4.7	272	Specific	673.77	550.64	550.64	11.57	143	>sp|P01023|A2MG_HUMAN Alpha-2-macroglobulin OS=Homo sapiens GN=A2M PE=1 SV=3	277	34.0905
K.YSDASDC[+57.021]HGEDSQAFC[+57.021]EK.F		C[+57]*2	1053.4	2	2105.79	2105.78	0	4.7	272	Specific	748.7	605.32	605.32	12.57	143	>sp|P01023|A2MG_HUMAN Alpha-2-macroglobulin OS=Homo sapiens GN=A2M PE=1 SV=3	277	34.0614
K.YSDASDC[+57.021]HGEDSQAFC[+57.021]EK.F		C[+57]*2	702.601	3	2105.79	2105.78	0	4.2	272	Specific	774.31	641.81	641.81	13.86	143	>sp|P01023|A2MG_HUMAN Alpha-2-macroglobulin OS=Homo sapiens GN=A2M PE=1 SV=3	277	33.9692
K.YSDASDC[+57.021]HGEDSQAFC[+57.021]EK.F		C[+57]*2	1053.4	2	2105.79	2105.78	0	6.1	272	Specific	778.62	649.2	649.2	13.57	143	>sp|P01023|A2MG_HUMAN Alpha-2-macroglobulin OS=Homo sapiens GN=A2M PE=1 SV=3	277	34.2522
K.FSGQLN[+0.984]SHGC[+57.021]FYQQVK.T		C[+57], N[+1]	634.296	3	1900.87	1900.86	0	4.2	290	Specific	598.65	541.38	541.38	8.63	143	>sp|P01023|A2MG_HUMAN Alpha-2-macroglobulin OS=Homo sapiens GN=A2M PE=1 SV=3	277	47.1903
K.FSGQLN[+0.984]SHGC[+57.021]FYQQVK.T		C[+57], N[+1]	634.296	3	1900.87	1900.86	0	5.2	290	Specific	670.01	530.53	530.53	11.73	143	>sp|P01023|A2MG_HUMAN Alpha-2-macroglobulin OS=Homo sapiens GN=A2M PE=1 SV=3	277	48.1805
K.VFQLK.R			317.701	2	634.395	634.392	0	3.7	308	Specific	389.16	40.1	40.1	2.12	143	>sp|P01023|A2MG_HUMAN Alpha-2-macroglobulin OS=Homo sapiens GN=A2M PE=1 SV=3	277	41.2042
K.VFQLK.R			317.701	2	634.395	634.392	0	3.9	308	Specific	434.37	47.19	47.19	2.36	143	>sp|P01023|A2MG_HUMAN Alpha-2-macroglobulin OS=Homo sapiens GN=A2M PE=1 SV=3	277	41.7208
R.KEYEMK.L			414.204	2	827.4	827.397	0	4.5	314	Specific	230.96	19.44	19.44	0.3	143	>sp|P01023|A2MG_HUMAN Alpha-2-macroglobulin OS=Homo sapiens GN=A2M PE=1 SV=3	277	19.072
R.KEYEMK.L			414.204	2	827.401	827.397	0	4.6	314	Specific	531.26	55.49	55.49	2.54	143	>sp|P01023|A2MG_HUMAN Alpha-2-macroglobulin OS=Homo sapiens GN=A2M PE=1 SV=3	277	19.0934
R.KEYEM[+15.995]K.L		M[+16]	422.201	2	843.395	843.392	0	3.8	314	Specific	444.44	29.73	29.73	2.01	143	>sp|P01023|A2MG_HUMAN Alpha-2-macroglobulin OS=Homo sapiens GN=A2M PE=1 SV=3	277	12.0148
K.EYEMK.L			350.156	2	699.305	699.302	0	4	315	Specific	357.69	37.93	37.93	1.87	143	>sp|P01023|A2MG_HUMAN Alpha-2-macroglobulin OS=Homo sapiens GN=A2M PE=1 SV=3	277	23.7331
K.EYEMK.L			350.156	2	699.305	699.302	0	4.4	315	Specific	408.5	73.91	73.91	2.05	143	>sp|P01023|A2MG_HUMAN Alpha-2-macroglobulin OS=Homo sapiens GN=A2M PE=1 SV=3	277	24.318
K.EYEMK.L			350.156	2	699.305	699.302	0	4.2	315	Specific	429.97	73.42	73.42	2.37	143	>sp|P01023|A2MG_HUMAN Alpha-2-macroglobulin OS=Homo sapiens GN=A2M PE=1 SV=3	277	23.7873
K.EYEM[+15.995]K.L		M[+16]	358.154	2	715.301	715.297	0	5.4	315	Specific	342.67	69.96	69.96	2.03	143	>sp|P01023|A2MG_HUMAN Alpha-2-macroglobulin OS=Homo sapiens GN=A2M PE=1 SV=3	277	12.3679
K.LHTEAQIQEEGTVVELTGR.Q			704.034	3	2110.09	2110.08	0	4	320	Specific	142.38	79.54	79.54	0.99	143	>sp|P01023|A2MG_HUMAN Alpha-2-macroglobulin OS=Homo sapiens GN=A2M PE=1 SV=3	277	58.7652
K.LHTEAQIQEEGTVVELTGR.Q			704.033	3	2110.08	2110.08	0	3.4	320	Specific	164.9	113.03	113.03	1.42	143	>sp|P01023|A2MG_HUMAN Alpha-2-macroglobulin OS=Homo sapiens GN=A2M PE=1 SV=3	277	123.835
K.LHTEAQIQEEGTVVELTGR.Q			704.035	3	2110.09	2110.08	0	5.6	320	Specific	182.16	182.16	182.16	1.94	143	>sp|P01023|A2MG_HUMAN Alpha-2-macroglobulin OS=Homo sapiens GN=A2M PE=1 SV=3	277	69.0499
K.LHTEAQIQEEGTVVELTGR.Q			704.033	3	2110.08	2110.08	0	2.7	320	Specific	285.18	180.24	180.24	2.51	143	>sp|P01023|A2MG_HUMAN Alpha-2-macroglobulin OS=Homo sapiens GN=A2M PE=1 SV=3	277	124.376
K.LHTEAQIQEEGTVVELTGR.Q			704.037	3	2110.1	2110.08	0	9.5	320	Specific	302.9	187.13	187.13	2.5	143	>sp|P01023|A2MG_HUMAN Alpha-2-macroglobulin OS=Homo sapiens GN=A2M PE=1 SV=3	277	79.4679
K.LHTEAQIQEEGTVVELTGR.Q			704.032	3	2110.08	2110.08	0	2.5	320	Specific	304.01	254.77	254.77	2.94	143	>sp|P01023|A2MG_HUMAN Alpha-2-macroglobulin OS=Homo sapiens GN=A2M PE=1 SV=3	277	127.688
K.LHTEAQIQEEGTVVELTGR.Q			704.034	3	2110.09	2110.08	0	4.9	320	Specific	327.03	272.33	272.33	2.95	143	>sp|P01023|A2MG_HUMAN Alpha-2-macroglobulin OS=Homo sapiens GN=A2M PE=1 SV=3	277	115.004
K.LHTEAQIQEEGTVVELTGR.Q			1055.54	2	2110.08	2110.08	0	-0.2	320	Specific	387.77	294.21	294.21	2.94	143	>sp|P01023|A2MG_HUMAN Alpha-2-macroglobulin OS=Homo sapiens GN=A2M PE=1 SV=3	277	64.6015
K.LHTEAQIQEEGTVVELTGR.Q			704.034	3	2110.09	2110.08	0	4.4	320	Specific	391.1	339.51	339.51	5.2	143	>sp|P01023|A2MG_HUMAN Alpha-2-macroglobulin OS=Homo sapiens GN=A2M PE=1 SV=3	277	94.8743
K.LHTEAQIQEEGTVVELTGR.Q			704.034	3	2110.09	2110.08	0	5.2	320	Specific	397.06	323.32	323.32	4.39	143	>sp|P01023|A2MG_HUMAN Alpha-2-macroglobulin OS=Homo sapiens GN=A2M PE=1 SV=3	277	77.6905
K.LHTEAQIQEEGTVVELTGR.Q			704.034	3	2110.09	2110.08	0	4.9	320	Specific	400.89	265.94	265.94	4.15	143	>sp|P01023|A2MG_HUMAN Alpha-2-macroglobulin OS=Homo sapiens GN=A2M PE=1 SV=3	277	91.2963
K.LHTEAQIQEEGTVVELTGR.Q			704.034	3	2110.09	2110.08	0	4	320	Specific	410.83	291.05	291.05	4.37	143	>sp|P01023|A2MG_HUMAN Alpha-2-macroglobulin OS=Homo sapiens GN=A2M PE=1 SV=3	277	90.4043
K.LHTEAQIQEEGTVVELTGR.Q			704.033	3	2110.08	2110.08	0	3.4	320	Specific	429.86	382.25	382.25	7.64	143	>sp|P01023|A2MG_HUMAN Alpha-2-macroglobulin OS=Homo sapiens GN=A2M PE=1 SV=3	277	139.237
K.LHTEAQIQEEGTVVELTGR.Q			704.035	3	2110.09	2110.08	0	6.2	320	Specific	433.85	346.42	346.42	5.18	143	>sp|P01023|A2MG_HUMAN Alpha-2-macroglobulin OS=Homo sapiens GN=A2M PE=1 SV=3	277	92.645
K.LHTEAQIQEEGTVVELTGR.Q			704.035	3	2110.09	2110.08	0	5.7	320	Specific	459.26	365.76	365.76	5.49	143	>sp|P01023|A2MG_HUMAN Alpha-2-macroglobulin OS=Homo sapiens GN=A2M PE=1 SV=3	277	94.2408
K.LHTEAQIQEEGTVVELTGR.Q			704.034	3	2110.09	2110.08	0	5	320	Specific	467.4	429.37	429.37	7.68	143	>sp|P01023|A2MG_HUMAN Alpha-2-macroglobulin OS=Homo sapiens GN=A2M PE=1 SV=3	277	63.1028
K.LHTEAQIQEEGTVVELTGR.Q			704.034	3	2110.09	2110.08	0	4.4	320	Specific	468.53	468.53	468.53	7.68	143	>sp|P01023|A2MG_HUMAN Alpha-2-macroglobulin OS=Homo sapiens GN=A2M PE=1 SV=3	277	51.8692
K.LHTEAQIQEEGTVVELTGR.Q			704.034	3	2110.09	2110.08	0	4.2	320	Specific	489.82	418.23	418.23	7.94	143	>sp|P01023|A2MG_HUMAN Alpha-2-macroglobulin OS=Homo sapiens GN=A2M PE=1 SV=3	277	51.8279
K.LHTEAQIQEEGTVVELTGR.Q			704.034	3	2110.09	2110.08	0	4.9	320	Specific	505	496	496	7.91	143	>sp|P01023|A2MG_HUMAN Alpha-2-macroglobulin OS=Homo sapiens GN=A2M PE=1 SV=3	277	51.8545
K.LHTEAQIQEEGTVVELTGR.Q			704.033	3	2110.09	2110.08	0	3.9	320	Specific	510.47	455.07	455.07	7.91	143	>sp|P01023|A2MG_HUMAN Alpha-2-macroglobulin OS=Homo sapiens GN=A2M PE=1 SV=3	277	71.934
K.LHTEAQIQEEGTVVELTGR.Q			704.035	3	2110.09	2110.08	0	6.1	320	Specific	520.28	445.7	445.7	8.19	143	>sp|P01023|A2MG_HUMAN Alpha-2-macroglobulin OS=Homo sapiens GN=A2M PE=1 SV=3	277	100.899
K.LHTEAQIQEEGTVVELTGR.Q			704.034	3	2110.09	2110.08	0	4.5	320	Specific	528.93	435.79	435.79	6.91	143	>sp|P01023|A2MG_HUMAN Alpha-2-macroglobulin OS=Homo sapiens GN=A2M PE=1 SV=3	277	102.727
K.LHTEAQIQEEGTVVELTGR.Q			704.035	3	2110.09	2110.08	0	6.7	320	Specific	535.69	465.93	465.93	8.19	143	>sp|P01023|A2MG_HUMAN Alpha-2-macroglobulin OS=Homo sapiens GN=A2M PE=1 SV=3	277	57.6227
K.LHTEAQIQEEGTVVELTGR.Q			704.034	3	2110.09	2110.08	0	5.1	320	Specific	538.72	538.72	538.72	8.19	143	>sp|P01023|A2MG_HUMAN Alpha-2-macroglobulin OS=Homo sapiens GN=A2M PE=1 SV=3	277	139.748
K.LHTEAQIQEEGTVVELTGR.Q			704.034	3	2110.09	2110.08	0	5	320	Specific	540.48	449.04	449.04	8.5	143	>sp|P01023|A2MG_HUMAN Alpha-2-macroglobulin OS=Homo sapiens GN=A2M PE=1 SV=3	277	100.839
K.LHTEAQIQEEGTVVELTGR.Q			704.034	3	2110.09	2110.08	0	5	320	Specific	543.47	442.42	442.42	8.5	143	>sp|P01023|A2MG_HUMAN Alpha-2-macroglobulin OS=Homo sapiens GN=A2M PE=1 SV=3	277	81.2046
K.LHTEAQIQEEGTVVELTGR.Q			704.034	3	2110.09	2110.08	0	4.2	320	Specific	553.3	541.9	541.9	8.5	143	>sp|P01023|A2MG_HUMAN Alpha-2-macroglobulin OS=Homo sapiens GN=A2M PE=1 SV=3	277	51.8291
K.LHTEAQIQEEGTVVELTGR.Q			704.034	3	2110.09	2110.08	0	4.4	320	Specific	560.18	470.9	470.9	8.35	143	>sp|P01023|A2MG_HUMAN Alpha-2-macroglobulin OS=Homo sapiens GN=A2M PE=1 SV=3	277	59.2943
K.LHTEAQIQEEGTVVELTGR.Q			704.034	3	2110.09	2110.08	0	4.1	320	Specific	567.59	479.57	479.57	8.35	143	>sp|P01023|A2MG_HUMAN Alpha-2-macroglobulin OS=Homo sapiens GN=A2M PE=1 SV=3	277	70.1785
K.LHTEAQIQEEGTVVELTGR.Q			704.034	3	2110.09	2110.08	0	4.8	320	Specific	574.59	491.04	491.04	8.35	143	>sp|P01023|A2MG_HUMAN Alpha-2-macroglobulin OS=Homo sapiens GN=A2M PE=1 SV=3	277	59.1673
K.LHTEAQIQEEGTVVELTGR.Q			704.035	3	2110.09	2110.08	0	5.6	320	Specific	580.13	476	476	9.87	143	>sp|P01023|A2MG_HUMAN Alpha-2-macroglobulin OS=Homo sapiens GN=A2M PE=1 SV=3	277	101.466
K.LHTEAQIQEEGTVVELTGR.Q			1055.55	2	2110.09	2110.08	0	5.4	320	Specific	591.36	448.81	448.81	9.57	143	>sp|P01023|A2MG_HUMAN Alpha-2-macroglobulin OS=Homo sapiens GN=A2M PE=1 SV=3	277	63.1926
K.LHTEAQIQEEGTVVELTGR.Q			704.034	3	2110.09	2110.08	0	5.4	320	Specific	608.25	523.77	523.77	10.87	143	>sp|P01023|A2MG_HUMAN Alpha-2-macroglobulin OS=Homo sapiens GN=A2M PE=1 SV=3	277	59.138
K.LHTEAQIQEEGTVVELTGR.Q			704.034	3	2110.09	2110.08	0	4.3	320	Specific	631.68	543.63	543.63	10.86	143	>sp|P01023|A2MG_HUMAN Alpha-2-macroglobulin OS=Homo sapiens GN=A2M PE=1 SV=3	277	55.8293
K.LHTEAQIQEEGTVVELTGR.Q			704.034	3	2110.09	2110.08	0	4.9	320	Specific	642.19	531.44	531.44	10.86	143	>sp|P01023|A2MG_HUMAN Alpha-2-macroglobulin OS=Homo sapiens GN=A2M PE=1 SV=3	277	102.159
K.LHTEAQIQEEGTVVELTGR.Q			704.034	3	2110.09	2110.08	0	4.3	320	Specific	644.25	556.72	556.72	10.86	143	>sp|P01023|A2MG_HUMAN Alpha-2-macroglobulin OS=Homo sapiens GN=A2M PE=1 SV=3	277	55.8277
K.LHTEAQIQEEGTVVELTGR.Q			704.034	3	2110.09	2110.08	0	4.9	320	Specific	644.94	513.15	513.15	10.86	143	>sp|P01023|A2MG_HUMAN Alpha-2-macroglobulin OS=Homo sapiens GN=A2M PE=1 SV=3	277	103.612
K.LHTEAQIQEEGTVVELTGR.Q			704.034	3	2110.09	2110.08	0	5.4	320	Specific	645.92	526.37	526.37	10.87	143	>sp|P01023|A2MG_HUMAN Alpha-2-macroglobulin OS=Homo sapiens GN=A2M PE=1 SV=3	277	73.8504
K.LHTEAQIQEEGTVVELTGR.Q			704.034	3	2110.09	2110.08	0	4.4	320	Specific	651.87	581.5	581.5	11.86	143	>sp|P01023|A2MG_HUMAN Alpha-2-macroglobulin OS=Homo sapiens GN=A2M PE=1 SV=3	277	55.7983
K.LHTEAQIQEEGTVVELTGR.Q			704.034	3	2110.09	2110.08	0	4.4	320	Specific	658.67	572.47	572.47	11.86	143	>sp|P01023|A2MG_HUMAN Alpha-2-macroglobulin OS=Homo sapiens GN=A2M PE=1 SV=3	277	55.8006
K.LHTEAQIQEEGTVVELTGR.Q			704.034	3	2110.09	2110.08	0	4.6	320	Specific	663.97	532.28	532.28	11.86	143	>sp|P01023|A2MG_HUMAN Alpha-2-macroglobulin OS=Homo sapiens GN=A2M PE=1 SV=3	277	89.3142
K.LHTEAQIQEEGTVVELTGR.Q			704.034	3	2110.09	2110.08	0	4.7	320	Specific	667.43	592.95	592.95	11.86	143	>sp|P01023|A2MG_HUMAN Alpha-2-macroglobulin OS=Homo sapiens GN=A2M PE=1 SV=3	277	91.1501
K.LHTEAQIQEEGTVVELTGR.Q			704.033	3	2110.09	2110.08	0	3.6	320	Specific	672.16	568.37	568.37	11.86	143	>sp|P01023|A2MG_HUMAN Alpha-2-macroglobulin OS=Homo sapiens GN=A2M PE=1 SV=3	277	94.059
K.LHTEAQIQEEGTVVELTGR.Q			704.034	3	2110.09	2110.08	0	4.3	320	Specific	672.88	540.07	540.07	11.86	143	>sp|P01023|A2MG_HUMAN Alpha-2-macroglobulin OS=Homo sapiens GN=A2M PE=1 SV=3	277	91.8324
K.LHTEAQIQEEGTVVELTGR.Q			704.033	3	2110.08	2110.08	0	3.5	320	Specific	672.97	569.9	569.9	11.86	143	>sp|P01023|A2MG_HUMAN Alpha-2-macroglobulin OS=Homo sapiens GN=A2M PE=1 SV=3	277	128.418
K.LHTEAQIQEEGTVVELTGR.Q			704.035	3	2110.09	2110.08	0	5.6	320	Specific	674.16	568.37	568.37	11.87	143	>sp|P01023|A2MG_HUMAN Alpha-2-macroglobulin OS=Homo sapiens GN=A2M PE=1 SV=3	277	88.991
K.LHTEAQIQEEGTVVELTGR.Q			704.03	3	2110.08	2110.08	0	-0.9	320	Specific	675.21	547.75	547.75	10.39	143	>sp|P01023|A2MG_HUMAN Alpha-2-macroglobulin OS=Homo sapiens GN=A2M PE=1 SV=3	277	101.142
K.LHTEAQIQEEGTVVELTGR.Q			528.278	4	2110.09	2110.08	0	5.1	320	Specific	680.28	584.48	584.48	12.44	143	>sp|P01023|A2MG_HUMAN Alpha-2-macroglobulin OS=Homo sapiens GN=A2M PE=1 SV=3	277	51.9123
K.LHTEAQIQEEGTVVELTGR.Q			704.034	3	2110.09	2110.08	0	5.5	320	Specific	683.71	509.38	509.38	11.87	143	>sp|P01023|A2MG_HUMAN Alpha-2-macroglobulin OS=Homo sapiens GN=A2M PE=1 SV=3	277	71.7028
K.LHTEAQIQEEGTVVELTGR.Q			704.034	3	2110.09	2110.08	0	4.9	320	Specific	702.98	591.19	591.19	12.86	143	>sp|P01023|A2MG_HUMAN Alpha-2-macroglobulin OS=Homo sapiens GN=A2M PE=1 SV=3	277	83.5004
K.LHTEAQIQEEGTVVELTGR.Q			704.033	3	2110.09	2110.08	0	3.9	320	Specific	705.8	603.51	603.51	12.86	143	>sp|P01023|A2MG_HUMAN Alpha-2-macroglobulin OS=Homo sapiens GN=A2M PE=1 SV=3	277	63.3118
K.LHTEAQIQEEGTVVELTGR.Q			704.035	3	2110.09	2110.08	0	5.8	320	Specific	710.3	605.79	605.79	12.87	143	>sp|P01023|A2MG_HUMAN Alpha-2-macroglobulin OS=Homo sapiens GN=A2M PE=1 SV=3	277	68.9106
K.LHTEAQIQEEGTVVELTGR.Q			704.034	3	2110.09	2110.08	0	4.6	320	Specific	710.93	562.82	562.82	12.86	143	>sp|P01023|A2MG_HUMAN Alpha-2-macroglobulin OS=Homo sapiens GN=A2M PE=1 SV=3	277	93.4995
K.LHTEAQIQEEGTVVELTGR.Q			704.034	3	2110.09	2110.08	0	5.3	320	Specific	711.53	566.68	566.68	12.87	143	>sp|P01023|A2MG_HUMAN Alpha-2-macroglobulin OS=Homo sapiens GN=A2M PE=1 SV=3	277	88.3493
K.LHTEAQIQEEGTVVELTGR.Q			704.034	3	2110.09	2110.08	0	4.8	320	Specific	721.65	569.53	569.53	12.86	143	>sp|P01023|A2MG_HUMAN Alpha-2-macroglobulin OS=Homo sapiens GN=A2M PE=1 SV=3	277	99.5201
K.LHTEAQIQEEGTVVELTGR.Q			704.033	3	2110.09	2110.08	0	3.7	320	Specific	724.48	607.43	607.43	12.86	143	>sp|P01023|A2MG_HUMAN Alpha-2-macroglobulin OS=Homo sapiens GN=A2M PE=1 SV=3	277	97.9131
K.LHTEAQIQEEGTVVELTGR.Q			704.034	3	2110.09	2110.08	0	4.9	320	Specific	727.61	592.34	592.34	12.86	143	>sp|P01023|A2MG_HUMAN Alpha-2-macroglobulin OS=Homo sapiens GN=A2M PE=1 SV=3	277	55.1089
K.LHTEAQIQEEGTVVELTGR.Q			704.032	3	2110.08	2110.08	0	2.5	320	Specific	728.21	591.06	591.06	12.19	143	>sp|P01023|A2MG_HUMAN Alpha-2-macroglobulin OS=Homo sapiens GN=A2M PE=1 SV=3	277	64.1287
K.LHTEAQIQEEGTVVELTGR.Q			704.035	3	2110.09	2110.08	0	5.6	320	Specific	729.51	604.87	604.87	12.87	143	>sp|P01023|A2MG_HUMAN Alpha-2-macroglobulin OS=Homo sapiens GN=A2M PE=1 SV=3	277	56.937
K.LHTEAQIQEEGTVVELTGR.Q			704.034	3	2110.09	2110.08	0	5.2	320	Specific	730.98	625.12	625.12	12.87	143	>sp|P01023|A2MG_HUMAN Alpha-2-macroglobulin OS=Homo sapiens GN=A2M PE=1 SV=3	277	81.594
K.LHTEAQIQEEGTVVELTGR.Q			704.033	3	2110.09	2110.08	0	3.7	320	Specific	732.25	593.72	593.72	12.86	143	>sp|P01023|A2MG_HUMAN Alpha-2-macroglobulin OS=Homo sapiens GN=A2M PE=1 SV=3	277	82.2563
K.LHTEAQIQEEGTVVELTGR.Q			704.034	3	2110.09	2110.08	0	4.4	320	Specific	737.65	612.17	612.17	12.86	143	>sp|P01023|A2MG_HUMAN Alpha-2-macroglobulin OS=Homo sapiens GN=A2M PE=1 SV=3	277	65.3437
K.LHTEAQIQEEGTVVELTGR.Q			1055.55	2	2110.09	2110.08	0	4.1	320	Specific	738.15	517.53	517.53	12.57	143	>sp|P01023|A2MG_HUMAN Alpha-2-macroglobulin OS=Homo sapiens GN=A2M PE=1 SV=3	277	65.9794
K.LHTEAQIQEEGTVVELTGR.Q			704.035	3	2110.09	2110.08	0	5.6	320	Specific	745.02	624.67	624.67	12.87	143	>sp|P01023|A2MG_HUMAN Alpha-2-macroglobulin OS=Homo sapiens GN=A2M PE=1 SV=3	277	77.3922
K.LHTEAQIQEEGTVVELTGR.Q			704.034	3	2110.09	2110.08	0	4.9	320	Specific	745.32	655.17	655.17	12.86	143	>sp|P01023|A2MG_HUMAN Alpha-2-macroglobulin OS=Homo sapiens GN=A2M PE=1 SV=3	277	79.2493
K.LHTEAQIQEEGTVVELTGR.Q			704.034	3	2110.09	2110.08	0	4.4	320	Specific	750.1	617.27	617.27	13.86	143	>sp|P01023|A2MG_HUMAN Alpha-2-macroglobulin OS=Homo sapiens GN=A2M PE=1 SV=3	277	95.3495
K.LHTEAQIQEEGTVVELTGR.Q			704.034	3	2110.09	2110.08	0	4.9	320	Specific	750.85	618.02	618.02	13.86	143	>sp|P01023|A2MG_HUMAN Alpha-2-macroglobulin OS=Homo sapiens GN=A2M PE=1 SV=3	277	91.7746
K.LHTEAQIQEEGTVVELTGR.Q			704.03	3	2110.08	2110.08	0	-0.9	320	Specific	751.94	624.71	624.71	12.39	143	>sp|P01023|A2MG_HUMAN Alpha-2-macroglobulin OS=Homo sapiens GN=A2M PE=1 SV=3	277	86.8922
K.LHTEAQIQEEGTVVELTGR.Q			704.034	3	2110.09	2110.08	0	4.9	320	Specific	759.73	625.13	625.13	13.86	143	>sp|P01023|A2MG_HUMAN Alpha-2-macroglobulin OS=Homo sapiens GN=A2M PE=1 SV=3	277	55.1369
K.LHTEAQIQEEGTVVELTGR.Q			704.034	3	2110.09	2110.08	0	4.5	320	Specific	763.81	615.78	615.78	13.86	143	>sp|P01023|A2MG_HUMAN Alpha-2-macroglobulin OS=Homo sapiens GN=A2M PE=1 SV=3	277	66.7705
K.LHTEAQIQEEGTVVELTGR.Q			704.034	3	2110.09	2110.08	0	4.2	320	Specific	764.59	652.85	652.85	13.86	143	>sp|P01023|A2MG_HUMAN Alpha-2-macroglobulin OS=Homo sapiens GN=A2M PE=1 SV=3	277	96.1107
K.LHTEAQIQEEGTVVELTGR.Q			704.034	3	2110.09	2110.08	0	4.8	320	Specific	769.47	662.47	662.47	13.86	143	>sp|P01023|A2MG_HUMAN Alpha-2-macroglobulin OS=Homo sapiens GN=A2M PE=1 SV=3	277	75.1284
K.LHTEAQIQEEGTVVELTGR.Q			704.034	3	2110.09	2110.08	0	4.3	320	Specific	785.27	635.5	635.5	13.86	143	>sp|P01023|A2MG_HUMAN Alpha-2-macroglobulin OS=Homo sapiens GN=A2M PE=1 SV=3	277	66.0798
K.LHTEAQIQEEGTVVELTGR.Q			704.034	3	2110.09	2110.08	0	4.9	320	Specific	785.78	660.92	660.92	13.86	143	>sp|P01023|A2MG_HUMAN Alpha-2-macroglobulin OS=Homo sapiens GN=A2M PE=1 SV=3	277	55.1654
K.LHTEAQIQEEGTVVELTGR.Q			704.034	3	2110.09	2110.08	0	4.3	320	Specific	787.71	596.62	596.62	13.86	143	>sp|P01023|A2MG_HUMAN Alpha-2-macroglobulin OS=Homo sapiens GN=A2M PE=1 SV=3	277	76.8338
K.LHTEAQIQEEGTVVELTGR.Q			1055.55	2	2110.09	2110.08	0	4.8	320	Specific	796.02	555.05	555.05	13.57	143	>sp|P01023|A2MG_HUMAN Alpha-2-macroglobulin OS=Homo sapiens GN=A2M PE=1 SV=3	277	60.5584
K.LHTEAQIQEEGTVVELTGR.Q			704.033	3	2110.09	2110.08	0	3.8	320	Specific	800.08	674.42	674.42	14.86	143	>sp|P01023|A2MG_HUMAN Alpha-2-macroglobulin OS=Homo sapiens GN=A2M PE=1 SV=3	277	60.536
K.LHTEAQIQEEGTVVELTGR.Q			704.033	3	2110.09	2110.08	0	3.8	320	Specific	800.38	684.41	684.41	14.86	143	>sp|P01023|A2MG_HUMAN Alpha-2-macroglobulin OS=Homo sapiens GN=A2M PE=1 SV=3	277	86.2759
K.LHTEAQIQEEGTVVELTGR.Q			704.034	3	2110.09	2110.08	0	4.9	320	Specific	802.8	640.35	640.35	14.86	143	>sp|P01023|A2MG_HUMAN Alpha-2-macroglobulin OS=Homo sapiens GN=A2M PE=1 SV=3	277	84.3927
K.LHTEAQIQEEGTVVELTGR.Q			704.034	3	2110.09	2110.08	0	5.5	320	Specific	805.79	669.74	669.74	14.87	143	>sp|P01023|A2MG_HUMAN Alpha-2-macroglobulin OS=Homo sapiens GN=A2M PE=1 SV=3	277	74.5336
K.LHTEAQIQEEGTVVELTGR.Q			704.034	3	2110.09	2110.08	0	4.3	320	Specific	809.02	681.93	681.93	14.86	143	>sp|P01023|A2MG_HUMAN Alpha-2-macroglobulin OS=Homo sapiens GN=A2M PE=1 SV=3	277	85.5093
K.LHTEAQIQEEGTVVELTGR.Q			704.034	3	2110.09	2110.08	0	5.5	320	Specific	809.19	671.28	671.28	14.87	143	>sp|P01023|A2MG_HUMAN Alpha-2-macroglobulin OS=Homo sapiens GN=A2M PE=1 SV=3	277	57.063
K.LHTEAQIQEEGTVVELTGR.Q			704.034	3	2110.09	2110.08	0	4.3	320	Specific	813.91	687.38	687.38	14.86	143	>sp|P01023|A2MG_HUMAN Alpha-2-macroglobulin OS=Homo sapiens GN=A2M PE=1 SV=3	277	58.087
K.LHTEAQIQEEGTVVELTGR.Q			704.033	3	2110.09	2110.08	0	3.6	320	Specific	815.91	682.59	682.59	14.86	143	>sp|P01023|A2MG_HUMAN Alpha-2-macroglobulin OS=Homo sapiens GN=A2M PE=1 SV=3	277	72.7827
K.LHTEAQIQEEGTVVELTGR.Q			704.034	3	2110.09	2110.08	0	4.3	320	Specific	817.86	656.48	656.48	14.86	143	>sp|P01023|A2MG_HUMAN Alpha-2-macroglobulin OS=Homo sapiens GN=A2M PE=1 SV=3	277	59.674
K.LHTEAQIQEEGTVVELTGR.Q			704.034	3	2110.09	2110.08	0	5	320	Specific	818.4	701.67	701.67	14.86	143	>sp|P01023|A2MG_HUMAN Alpha-2-macroglobulin OS=Homo sapiens GN=A2M PE=1 SV=3	277	56.3278
K.LHTEAQIQEEGTVVELTGR.Q			704.032	3	2110.08	2110.08	0	2.5	320	Specific	821.61	683.56	683.56	14.19	143	>sp|P01023|A2MG_HUMAN Alpha-2-macroglobulin OS=Homo sapiens GN=A2M PE=1 SV=3	277	82.7766
K.LHTEAQIQEEGTVVELTGR.Q			704.034	3	2110.09	2110.08	0	4.1	320	Specific	824.19	702.31	702.31	14.86	143	>sp|P01023|A2MG_HUMAN Alpha-2-macroglobulin OS=Homo sapiens GN=A2M PE=1 SV=3	277	61.5016
K.LHTEAQIQEEGTVVELTGR.Q			704.034	3	2110.09	2110.08	0	4.5	320	Specific	830.25	688.63	688.63	14.86	143	>sp|P01023|A2MG_HUMAN Alpha-2-macroglobulin OS=Homo sapiens GN=A2M PE=1 SV=3	277	62.5583
K.LHTEAQIQEEGTVVELTGR.Q			704.033	3	2110.08	2110.08	0	3.2	320	Specific	831.22	687.24	687.24	14.19	143	>sp|P01023|A2MG_HUMAN Alpha-2-macroglobulin OS=Homo sapiens GN=A2M PE=1 SV=3	277	68.3841
K.LHTEAQIQEEGTVVELTGR.Q			704.034	3	2110.09	2110.08	0	4.4	320	Specific	834.75	724.28	724.28	14.86	143	>sp|P01023|A2MG_HUMAN Alpha-2-macroglobulin OS=Homo sapiens GN=A2M PE=1 SV=3	277	53.4136
K.LHTEAQIQEEGTVVELTGR.Q			704.035	3	2110.09	2110.08	0	5.9	320	Specific	841.69	700.99	700.99	14.87	143	>sp|P01023|A2MG_HUMAN Alpha-2-macroglobulin OS=Homo sapiens GN=A2M PE=1 SV=3	277	62.0354
K.LHTEAQIQEEGTVVELTGR.Q			704.031	3	2110.08	2110.08	0	0.7	320	Specific	843.76	679.3	679.3	13.52	143	>sp|P01023|A2MG_HUMAN Alpha-2-macroglobulin OS=Homo sapiens GN=A2M PE=1 SV=3	277	60.7553
K.LHTEAQIQEEGTVVELTGR.Q			704.034	3	2110.09	2110.08	0	5.1	320	Specific	844.93	713.12	713.12	14.86	143	>sp|P01023|A2MG_HUMAN Alpha-2-macroglobulin OS=Homo sapiens GN=A2M PE=1 SV=3	277	63.5578
K.LHTEAQIQEEGTVVELTGR.Q			704.034	3	2110.09	2110.08	0	5.5	320	Specific	849.74	694.75	694.75	14.87	143	>sp|P01023|A2MG_HUMAN Alpha-2-macroglobulin OS=Homo sapiens GN=A2M PE=1 SV=3	277	58.6129
K.LHTEAQIQEEGTVVELTGR.Q			704.034	3	2110.09	2110.08	0	4.6	320	Specific	852.47	715.76	715.76	15.86	143	>sp|P01023|A2MG_HUMAN Alpha-2-macroglobulin OS=Homo sapiens GN=A2M PE=1 SV=3	277	54.4866
K.LHTEAQIQEEGTVVELTGR.Q			704.035	3	2110.09	2110.08	0	6	320	Specific	865.43	728.49	728.49	15.87	143	>sp|P01023|A2MG_HUMAN Alpha-2-macroglobulin OS=Homo sapiens GN=A2M PE=1 SV=3	277	67.5972
K.LHTEAQIQEEGTVVELTGR.Q			1055.55	2	2110.09	2110.08	0	5.6	320	Specific	868.44	664.4	664.4	15.57	143	>sp|P01023|A2MG_HUMAN Alpha-2-macroglobulin OS=Homo sapiens GN=A2M PE=1 SV=3	277	61.7233
K.LHTEAQIQEEGTVVELTGR.Q			1055.55	2	2110.09	2110.08	0	6.7	320	Specific	870.35	680.45	680.45	15.57	143	>sp|P01023|A2MG_HUMAN Alpha-2-macroglobulin OS=Homo sapiens GN=A2M PE=1 SV=3	277	62.2361
K.LHTEAQIQEEGTVVELTGR.Q			704.034	3	2110.09	2110.08	0	5.2	320	Specific	872.69	684.07	684.07	15.87	143	>sp|P01023|A2MG_HUMAN Alpha-2-macroglobulin OS=Homo sapiens GN=A2M PE=1 SV=3	277	53.9462
K.LHTEAQIQEEGTVVELTGR.Q			704.034	3	2110.09	2110.08	0	4.7	320	Specific	882.31	767.69	767.69	15.86	143	>sp|P01023|A2MG_HUMAN Alpha-2-macroglobulin OS=Homo sapiens GN=A2M PE=1 SV=3	277	52.8728
K.LHTEAQIQEEGTVVELTGR.Q			704.034	3	2110.09	2110.08	0	4.7	320	Specific	886.37	749.28	749.28	15.86	143	>sp|P01023|A2MG_HUMAN Alpha-2-macroglobulin OS=Homo sapiens GN=A2M PE=1 SV=3	277	52.3442
K.LHTEAQIQEEGTVVELTGR.Q			1055.55	2	2110.09	2110.08	0	4.7	320	Specific	888.96	667.46	667.46	15.57	143	>sp|P01023|A2MG_HUMAN Alpha-2-macroglobulin OS=Homo sapiens GN=A2M PE=1 SV=3	277	56.3047
K.LHTEAQIQEEGTVVELTGR.Q			1055.55	2	2110.09	2110.08	0	6.3	320	Specific	970.6	727.44	727.44	17.57	143	>sp|P01023|A2MG_HUMAN Alpha-2-macroglobulin OS=Homo sapiens GN=A2M PE=1 SV=3	277	57.9668
K.LHTEAQIQEEGTVVELTGR.Q			1055.55	2	2110.09	2110.08	0	5.9	320	Specific	978.46	753.82	753.82	17.57	143	>sp|P01023|A2MG_HUMAN Alpha-2-macroglobulin OS=Homo sapiens GN=A2M PE=1 SV=3	277	53.9905
K.LHTEAQIQEEGTVVELTGR.Q			1055.55	2	2110.09	2110.08	0	5.7	320	Specific	993.75	766.2	766.2	17.57	143	>sp|P01023|A2MG_HUMAN Alpha-2-macroglobulin OS=Homo sapiens GN=A2M PE=1 SV=3	277	52.3187
K.LHTEAQIQEEGTVVELTGR.Q			1055.55	2	2110.09	2110.08	0	5.8	320	Specific	996.87	753.34	753.34	17.57	143	>sp|P01023|A2MG_HUMAN Alpha-2-macroglobulin OS=Homo sapiens GN=A2M PE=1 SV=3	277	51.7985
K.LHTEAQIQEEGTVVELTGR.Q			1055.55	2	2110.09	2110.08	0	4.4	320	Specific	1035.64	787.52	787.52	18.57	143	>sp|P01023|A2MG_HUMAN Alpha-2-macroglobulin OS=Homo sapiens GN=A2M PE=1 SV=3	277	55.7777
K.LHTEAQIQEEGTVVELTGR.Q			1055.55	2	2110.09	2110.08	0	4	320	Specific	1065.95	822.07	822.07	19.57	143	>sp|P01023|A2MG_HUMAN Alpha-2-macroglobulin OS=Homo sapiens GN=A2M PE=1 SV=3	277	53.3953
K.LHTEAQIQEEGTVVELTGR.Q			1055.54	2	2110.08	2110.08	0	2.1	320	Specific	1104.83	857.21	857.21	19.89	143	>sp|P01023|A2MG_HUMAN Alpha-2-macroglobulin OS=Homo sapiens GN=A2M PE=1 SV=3	277	55.1211
K.LHTEAQIQEEGTVVELTGR.Q			1055.55	2	2110.09	2110.08	0	5.5	320	Specific	1115.45	865.34	865.34	20.57	143	>sp|P01023|A2MG_HUMAN Alpha-2-macroglobulin OS=Homo sapiens GN=A2M PE=1 SV=3	277	52.8454
R.QSSEITR.T			410.713	2	820.419	820.416	0	4.2	339	Specific	516	184.06	184.06	3.01	143	>sp|P01023|A2MG_HUMAN Alpha-2-macroglobulin OS=Homo sapiens GN=A2M PE=1 SV=3	277	17.9488
R.QSSEITR.T			410.714	2	820.42	820.416	0	4.9	339	Specific	536.67	191.67	191.67	3.64	143	>sp|P01023|A2MG_HUMAN Alpha-2-macroglobulin OS=Homo sapiens GN=A2M PE=1 SV=3	277	18.0087
R.TITK.L			462.294	1	462.294	462.292	0	4.3	346	Specific	338.45	338.45	338.45	2.86	143	>sp|P01023|A2MG_HUMAN Alpha-2-macroglobulin OS=Homo sapiens GN=A2M PE=1 SV=3	277	3.1663
R.TITK.L			462.294	1	462.294	462.292	0	4.5	346	Specific	358.16	358.16	358.16	2.94	143	>sp|P01023|A2MG_HUMAN Alpha-2-macroglobulin OS=Homo sapiens GN=A2M PE=1 SV=3	277	2.839
R.TITK.L			462.295	1	462.295	462.292	0	4.9	346	Specific	362.31	362.31	362.31	2.94	143	>sp|P01023|A2MG_HUMAN Alpha-2-macroglobulin OS=Homo sapiens GN=A2M PE=1 SV=3	277	33.2202
K.LSFVK.V			593.368	1	593.368	593.366	0	4.3	350	Specific	370.34	15.82	15.82	1.43	143	>sp|P01023|A2MG_HUMAN Alpha-2-macroglobulin OS=Homo sapiens GN=A2M PE=1 SV=3	277	41.1759
K.VDSHFR.Q			760.377	1	760.377	760.374	0	4.9	355	Specific	332.4	80.18	80.18	1.17	143	>sp|P01023|A2MG_HUMAN Alpha-2-macroglobulin OS=Homo sapiens GN=A2M PE=1 SV=3	277	22.54
K.VDSHFR.Q			380.692	2	760.377	760.374	0	4.6	355	Specific	454.86	163.54	163.54	2.53	143	>sp|P01023|A2MG_HUMAN Alpha-2-macroglobulin OS=Homo sapiens GN=A2M PE=1 SV=3	277	22.7156
R.LVDGK.G			531.317	1	531.317	531.314	0	5.8	371	Specific	246.47	15.2	15.2	0.44	143	>sp|P01023|A2MG_HUMAN Alpha-2-macroglobulin OS=Homo sapiens GN=A2M PE=1 SV=3	277	11.3982
R.LVDGK.G			531.317	1	531.317	531.314	0	5.7	371	Specific	344.89	34.55	34.55	1.42	143	>sp|P01023|A2MG_HUMAN Alpha-2-macroglobulin OS=Homo sapiens GN=A2M PE=1 SV=3	277	11.1408
R.LVDGK.G			531.317	1	531.317	531.314	0	5.3	371	Specific	430.31	37.28	37.28	1.5	143	>sp|P01023|A2MG_HUMAN Alpha-2-macroglobulin OS=Homo sapiens GN=A2M PE=1 SV=3	277	14.0633
K.GVPIPNK.V			362.723	2	724.438	724.435	0	4.4	376	Specific	188.76	138.48	138.48	1.22	143	>sp|P01023|A2MG_HUMAN Alpha-2-macroglobulin OS=Homo sapiens GN=A2M PE=1 SV=3	277	32.5114
K.GVPIPNK.V			362.723	2	724.438	724.435	0	4.4	376	Specific	273.85	173.28	173.28	2.45	143	>sp|P01023|A2MG_HUMAN Alpha-2-macroglobulin OS=Homo sapiens GN=A2M PE=1 SV=3	277	32.4409
K.GVPIPNK.V			362.723	2	724.438	724.435	0	4.4	376	Specific	308.72	178.3	178.3	2.55	143	>sp|P01023|A2MG_HUMAN Alpha-2-macroglobulin OS=Homo sapiens GN=A2M PE=1 SV=3	277	32.2034
K.GVPIPNK.V			362.723	2	724.438	724.435	0	4.4	376	Specific	322.27	199.88	199.88	2.57	143	>sp|P01023|A2MG_HUMAN Alpha-2-macroglobulin OS=Homo sapiens GN=A2M PE=1 SV=3	277	32.7164
K.GVPIPNK.V			362.723	2	724.438	724.435	0	4.6	376	Specific	322.68	80	80	2.42	143	>sp|P01023|A2MG_HUMAN Alpha-2-macroglobulin OS=Homo sapiens GN=A2M PE=1 SV=3	277	33.2378
K.GVPIPNK.V			724.438	1	724.438	724.435	0	4.2	376	Specific	424.14	253.77	253.77	2.95	143	>sp|P01023|A2MG_HUMAN Alpha-2-macroglobulin OS=Homo sapiens GN=A2M PE=1 SV=3	277	33.1111
K.GVPIPNK.V			724.439	1	724.439	724.435	0	5.1	376	Specific	470.73	225.9	225.9	5.8	143	>sp|P01023|A2MG_HUMAN Alpha-2-macroglobulin OS=Homo sapiens GN=A2M PE=1 SV=3	277	32.317
K.GVPIPNK.V			724.438	1	724.438	724.435	0	4.2	376	Specific	481.43	298.35	298.35	6.29	143	>sp|P01023|A2MG_HUMAN Alpha-2-macroglobulin OS=Homo sapiens GN=A2M PE=1 SV=3	277	33.1083
K.GVPIPNK.V			724.438	1	724.438	724.435	0	4.5	376	Specific	503.37	266.66	266.66	6.13	143	>sp|P01023|A2MG_HUMAN Alpha-2-macroglobulin OS=Homo sapiens GN=A2M PE=1 SV=3	277	32.2621
K.VIFIR.G			324.217	2	647.427	647.424	0	4.2	383	Specific	356.51	57.28	57.28	2.5	143	>sp|P01023|A2MG_HUMAN Alpha-2-macroglobulin OS=Homo sapiens GN=A2M PE=1 SV=3	277	46.3754
K.VIFIR.G			324.217	2	647.427	647.424	0	4.3	383	Specific	356.58	64.63	64.63	2.49	143	>sp|P01023|A2MG_HUMAN Alpha-2-macroglobulin OS=Homo sapiens GN=A2M PE=1 SV=3	277	45.8626
R.VNYK.D			523.29	1	523.29	523.288	0	5.1	423	Specific	275.13	7.12	7.12	1.45	143	>sp|P01023|A2MG_HUMAN Alpha-2-macroglobulin OS=Homo sapiens GN=A2M PE=1 SV=3	277	14.9496
K.GGIVR.T			501.317	1	501.317	501.314	0	4.2	503	Specific	425.02	13.72	13.72	1.28	143	>sp|P01023|A2MG_HUMAN Alpha-2-macroglobulin OS=Homo sapiens GN=A2M PE=1 SV=3	277	18.6707
K.GGIVR.T			501.317	1	501.317	501.314	0	4.6	503	Specific	425.41	17.98	17.98	1.17	143	>sp|P01023|A2MG_HUMAN Alpha-2-macroglobulin OS=Homo sapiens GN=A2M PE=1 SV=3	277	18.6265
R.TGTHGLLVK.Q			309.188	3	925.551	925.547	0	4.4	508	Specific	259.53	31.02	31.02	1.43	143	>sp|P01023|A2MG_HUMAN Alpha-2-macroglobulin OS=Homo sapiens GN=A2M PE=1 SV=3	277	32.4501
R.TGTHGLLVK.Q			925.553	1	925.553	925.547	0	6.7	508	Specific	465.24	174.18	174.18	2.94	143	>sp|P01023|A2MG_HUMAN Alpha-2-macroglobulin OS=Homo sapiens GN=A2M PE=1 SV=3	277	32.4119
R.TGTHGLLVK.Q			463.279	2	925.55	925.547	0	3.4	508	Specific	477.4	214.84	214.84	3.73	143	>sp|P01023|A2MG_HUMAN Alpha-2-macroglobulin OS=Homo sapiens GN=A2M PE=1 SV=3	277	32.5588
R.TGTHGLLVK.Q			309.188	3	925.551	925.547	0	4.5	508	Specific	487.58	170.53	170.53	5.66	143	>sp|P01023|A2MG_HUMAN Alpha-2-macroglobulin OS=Homo sapiens GN=A2M PE=1 SV=3	277	32.1158
R.TGTHGLLVK.Q			309.188	3	925.55	925.547	0	4	508	Specific	497.65	163.71	163.71	4.09	143	>sp|P01023|A2MG_HUMAN Alpha-2-macroglobulin OS=Homo sapiens GN=A2M PE=1 SV=3	277	32.6342
R.TGTHGLLVK.Q			463.279	2	925.551	925.547	0	4.8	508	Specific	556.19	198.13	198.13	5.99	143	>sp|P01023|A2MG_HUMAN Alpha-2-macroglobulin OS=Homo sapiens GN=A2M PE=1 SV=3	277	32.1504
R.TGTHGLLVK.Q			463.279	2	925.551	925.547	0	4.5	508	Specific	635.46	276.68	276.68	9.17	143	>sp|P01023|A2MG_HUMAN Alpha-2-macroglobulin OS=Homo sapiens GN=A2M PE=1 SV=3	277	32.1238
R.TGTHGLLVK.Q			463.279	2	925.551	925.547	0	4.5	508	Specific	750.32	315.36	315.36	12.2	143	>sp|P01023|A2MG_HUMAN Alpha-2-macroglobulin OS=Homo sapiens GN=A2M PE=1 SV=3	277	32.1263
R.TGTHGLLVK.Q			463.279	2	925.551	925.547	0	4.4	508	Specific	758.12	349.74	349.74	12.13	143	>sp|P01023|A2MG_HUMAN Alpha-2-macroglobulin OS=Homo sapiens GN=A2M PE=1 SV=3	277	32.2216
K.QEDMK.G			325.646	2	650.285	650.281	0	5	517	Specific	256.03	34.86	34.86	1.99	143	>sp|P01023|A2MG_HUMAN Alpha-2-macroglobulin OS=Homo sapiens GN=A2M PE=1 SV=3	277	0.9193
K.QEDMK.G			325.646	2	650.284	650.281	0	3.8	517	Specific	434.02	65.92	65.92	2.51	143	>sp|P01023|A2MG_HUMAN Alpha-2-macroglobulin OS=Homo sapiens GN=A2M PE=1 SV=3	277	7.8328
K.QEDMK.G			325.646	2	650.284	650.281	0	4.1	517	Specific	435.23	53.45	53.45	2.41	143	>sp|P01023|A2MG_HUMAN Alpha-2-macroglobulin OS=Homo sapiens GN=A2M PE=1 SV=3	277	4.0233
K.QEDMK.G			325.645	2	650.284	650.281	0	3.3	517	Specific	444.44	52.64	52.64	2.2	143	>sp|P01023|A2MG_HUMAN Alpha-2-macroglobulin OS=Homo sapiens GN=A2M PE=1 SV=3	277	3.6769
K.QEDMK.G			325.646	2	650.284	650.281	0	3.9	517	Specific	447.42	53.9	53.9	2.36	143	>sp|P01023|A2MG_HUMAN Alpha-2-macroglobulin OS=Homo sapiens GN=A2M PE=1 SV=3	277	5.5408
K.QEDMK.G			325.646	2	650.284	650.281	0	4.5	517	Specific	453.34	53.14	53.14	2.41	143	>sp|P01023|A2MG_HUMAN Alpha-2-macroglobulin OS=Homo sapiens GN=A2M PE=1 SV=3	277	4.5592
K.QEDMK.G			325.646	2	650.284	650.281	0	4.1	517	Specific	453.56	52.09	52.09	2.41	143	>sp|P01023|A2MG_HUMAN Alpha-2-macroglobulin OS=Homo sapiens GN=A2M PE=1 SV=3	277	4.9885
K.QEDMK.G			325.646	2	650.284	650.281	0	3.9	517	Specific	455.48	50.81	50.81	2.36	143	>sp|P01023|A2MG_HUMAN Alpha-2-macroglobulin OS=Homo sapiens GN=A2M PE=1 SV=3	277	6.3786
K.QEDMK.G			325.646	2	650.284	650.281	0	4.5	517	Specific	455.73	51.13	51.13	2.2	143	>sp|P01023|A2MG_HUMAN Alpha-2-macroglobulin OS=Homo sapiens GN=A2M PE=1 SV=3	277	4.2087
K.QEDMK.G			325.646	2	650.284	650.281	0	4	517	Specific	455.81	52.74	52.74	2.41	143	>sp|P01023|A2MG_HUMAN Alpha-2-macroglobulin OS=Homo sapiens GN=A2M PE=1 SV=3	277	6.2777
K.QEDMK.G			325.646	2	650.284	650.281	0	4.2	517	Specific	456.16	63.62	63.62	2.42	143	>sp|P01023|A2MG_HUMAN Alpha-2-macroglobulin OS=Homo sapiens GN=A2M PE=1 SV=3	277	4.7204
K.QEDMK.G			325.646	2	650.284	650.281	0	3.8	517	Specific	458.84	65.44	65.44	2.42	143	>sp|P01023|A2MG_HUMAN Alpha-2-macroglobulin OS=Homo sapiens GN=A2M PE=1 SV=3	277	5.7556
K.QEDMK.G			325.646	2	650.284	650.281	0	4.1	517	Specific	459.68	48.6	48.6	2.41	143	>sp|P01023|A2MG_HUMAN Alpha-2-macroglobulin OS=Homo sapiens GN=A2M PE=1 SV=3	277	5.2372
K.QEDMK.G			325.646	2	650.284	650.281	0	3.7	517	Specific	460.38	53.54	53.54	2.41	143	>sp|P01023|A2MG_HUMAN Alpha-2-macroglobulin OS=Homo sapiens GN=A2M PE=1 SV=3	277	7.3147
K.QEDMK.G			325.646	2	650.284	650.281	0	3.7	517	Specific	461.73	50.4	50.4	2.37	143	>sp|P01023|A2MG_HUMAN Alpha-2-macroglobulin OS=Homo sapiens GN=A2M PE=1 SV=3	277	6.7954
K.QEDMK.G			650.284	1	650.284	650.281	0	4	517	Specific	469.53	24.28	24.28	2.42	143	>sp|P01023|A2MG_HUMAN Alpha-2-macroglobulin OS=Homo sapiens GN=A2M PE=1 SV=3	277	7.7818
K.QEDMK.G			650.283	1	650.283	650.281	0	3	517	Specific	494.97	58.26	58.26	2.44	143	>sp|P01023|A2MG_HUMAN Alpha-2-macroglobulin OS=Homo sapiens GN=A2M PE=1 SV=3	277	3.7628
K.QEDM[+15.995]K.G		M[+16]	333.64	2	666.273	666.276	0	-5.4	517	Specific	233.14	48.75	48.75	0.12	143	>sp|P01023|A2MG_HUMAN Alpha-2-macroglobulin OS=Homo sapiens GN=A2M PE=1 SV=3	277	4.7874
K.QEDM[+15.995]K.G		M[+16]	333.643	2	666.278	666.276	0	2.9	517	Specific	294.71	67.14	67.14	1.82	143	>sp|P01023|A2MG_HUMAN Alpha-2-macroglobulin OS=Homo sapiens GN=A2M PE=1 SV=3	277	7.319
K.QEDM[+15.995]K.G		M[+16]	333.643	2	666.279	666.276	0	4	517	Specific	337.36	40.24	40.24	2.11	143	>sp|P01023|A2MG_HUMAN Alpha-2-macroglobulin OS=Homo sapiens GN=A2M PE=1 SV=3	277	6.771
K.GHFSISIPVK.S			362.211	3	1084.62	1084.61	0	2.7	522	Specific	566.63	382.56	382.56	7.21	143	>sp|P01023|A2MG_HUMAN Alpha-2-macroglobulin OS=Homo sapiens GN=A2M PE=1 SV=3	277	49.8672
K.GHFSISIPVK.S			542.814	2	1084.62	1084.61	0	5.2	522	Specific	585.36	369.07	369.07	8.4	143	>sp|P01023|A2MG_HUMAN Alpha-2-macroglobulin OS=Homo sapiens GN=A2M PE=1 SV=3	277	50.2269
K.GHFSISIPVK.S			542.813	2	1084.62	1084.61	0	4.3	522	Specific	721.93	423.96	423.96	12.1	143	>sp|P01023|A2MG_HUMAN Alpha-2-macroglobulin OS=Homo sapiens GN=A2M PE=1 SV=3	277	49.8351
K.SDIAPVAR.L			414.734	2	828.462	828.457	0	5	532	Specific	403.99	164.7	164.7	2.94	143	>sp|P01023|A2MG_HUMAN Alpha-2-macroglobulin OS=Homo sapiens GN=A2M PE=1 SV=3	277	30.6054
K.SDIAPVAR.L			414.734	2	828.461	828.457	0	4.5	532	Specific	478.91	194.4	194.4	5.47	143	>sp|P01023|A2MG_HUMAN Alpha-2-macroglobulin OS=Homo sapiens GN=A2M PE=1 SV=3	277	30.4532
K.SDIAPVAR.L			414.734	2	828.46	828.457	0	3.4	532	Specific	504.34	214.84	214.84	6.22	143	>sp|P01023|A2MG_HUMAN Alpha-2-macroglobulin OS=Homo sapiens GN=A2M PE=1 SV=3	277	29.833
K.SDIAPVAR.L			414.734	2	828.461	828.457	0	4.7	532	Specific	511.88	209.03	209.03	6.22	143	>sp|P01023|A2MG_HUMAN Alpha-2-macroglobulin OS=Homo sapiens GN=A2M PE=1 SV=3	277	30.4253
K.SDIAPVAR.L			414.734	2	828.461	828.457	0	4.5	532	Specific	526.9	208.02	208.02	6.5	143	>sp|P01023|A2MG_HUMAN Alpha-2-macroglobulin OS=Homo sapiens GN=A2M PE=1 SV=3	277	30.3569
K.YDVENC[+57.021]LANK.V		C[+57]	613.283	2	1225.56	1225.55	0	5.3	558	Specific	585.32	369.02	369.02	7.62	143	>sp|P01023|A2MG_HUMAN Alpha-2-macroglobulin OS=Homo sapiens GN=A2M PE=1 SV=3	277	42.5509
K.YDVENC[+57.021]LANK.V		C[+57]	613.283	2	1225.56	1225.55	0	5	558	Specific	588	356.54	356.54	7.34	143	>sp|P01023|A2MG_HUMAN Alpha-2-macroglobulin OS=Homo sapiens GN=A2M PE=1 SV=3	277	42.6845
K.YDVEN[+0.984]C[+57.021]LANK.V		C[+57], N[+1]	613.774	2	1226.54	1226.54	0	4.6	558	Specific	495.15	372.16	109.53	4.57	143	>sp|P01023|A2MG_HUMAN Alpha-2-macroglobulin OS=Homo sapiens GN=A2M PE=1 SV=3	277	38.6371
K.VDLSFSPSQSLPASHAHLR.V			513.02	4	2049.06	2049.05	0	4.2	568	Specific	366.21	303.7	303.7	2.95	143	>sp|P01023|A2MG_HUMAN Alpha-2-macroglobulin OS=Homo sapiens GN=A2M PE=1 SV=3	277	51.5102
K.VDLSFSPSQSLPASHAHLR.V			683.691	3	2049.06	2049.05	0	3.6	568	Specific	705.88	637.12	637.12	12.57	143	>sp|P01023|A2MG_HUMAN Alpha-2-macroglobulin OS=Homo sapiens GN=A2M PE=1 SV=3	277	51.0646
K.VDLSFSPSQSLPASHAHLR.V			513.021	4	2049.06	2049.05	0	5.8	568	Specific	768.72	647.88	647.88	13.87	143	>sp|P01023|A2MG_HUMAN Alpha-2-macroglobulin OS=Homo sapiens GN=A2M PE=1 SV=3	277	51.1578
K.VDLSFSPSQSLPASHAHLR.V			513.021	4	2049.06	2049.05	0	5.9	568	Specific	955.15	905.71	905.71	17.87	143	>sp|P01023|A2MG_HUMAN Alpha-2-macroglobulin OS=Homo sapiens GN=A2M PE=1 SV=3	277	51.0904
R.VTAAPQSVC[+57.021]ALR.A		C[+57]	636.835	2	1272.66	1272.67	0	-8.1	587	Specific	224.44	26.73	26.73	0.06	143	>sp|P01023|A2MG_HUMAN Alpha-2-macroglobulin OS=Homo sapiens GN=A2M PE=1 SV=3	277	52.1489
R.AVDQSVLLMK.P			552.313	2	1103.62	1103.61	0	5.2	599	Specific	475.85	224	224	6.19	143	>sp|P01023|A2MG_HUMAN Alpha-2-macroglobulin OS=Homo sapiens GN=A2M PE=1 SV=3	277	50.2819
R.AVDQSVLLMK.P			552.313	2	1103.62	1103.61	0	5.2	599	Specific	538.85	267.52	267.52	6.8	143	>sp|P01023|A2MG_HUMAN Alpha-2-macroglobulin OS=Homo sapiens GN=A2M PE=1 SV=3	277	50.2256
R.AVDQSVLLMKPDAELSASSVYNLLPEK.D			973.183	3	2917.53	2917.52	0	4.1	599	Specific	107.69	67.44	67.44	0.99	143	>sp|P01023|A2MG_HUMAN Alpha-2-macroglobulin OS=Homo sapiens GN=A2M PE=1 SV=3	277	82.6385
R.AVDQSVLLMKPDAELSASSVYNLLPEK.D			730.14	4	2917.54	2917.52	0	5	599	Specific	647.49	522.02	522.02	11.79	143	>sp|P01023|A2MG_HUMAN Alpha-2-macroglobulin OS=Homo sapiens GN=A2M PE=1 SV=3	277	81.5309
R.AVDQSVLLMKPDAELSASSVYNLLPEK.D			730.139	4	2917.54	2917.52	0	4.7	599	Specific	704.68	613.37	613.37	13.79	143	>sp|P01023|A2MG_HUMAN Alpha-2-macroglobulin OS=Homo sapiens GN=A2M PE=1 SV=3	277	82.0609
R.AVDQSVLLMKPDAELSASSVYNLLPEK.D			1459.27	2	2917.54	2917.52	0	4.8	599	Specific	723.35	526.96	526.96	12.92	143	>sp|P01023|A2MG_HUMAN Alpha-2-macroglobulin OS=Homo sapiens GN=A2M PE=1 SV=3	277	81.6536
R.AVDQSVLLMKPDAELSASSVYNLLPEK.D			973.184	3	2917.54	2917.52	0	4.7	599	Specific	776.11	601.93	601.93	14.21	143	>sp|P01023|A2MG_HUMAN Alpha-2-macroglobulin OS=Homo sapiens GN=A2M PE=1 SV=3	277	83.0448
R.AVDQSVLLMKPDAELSASSVYNLLPEK.D			973.184	3	2917.54	2917.52	0	5.4	599	Specific	864.17	689.81	689.81	16.22	143	>sp|P01023|A2MG_HUMAN Alpha-2-macroglobulin OS=Homo sapiens GN=A2M PE=1 SV=3	277	82.5352
R.AVDQSVLLMKPDAELSASSVYNLLPEK.D			973.182	3	2917.53	2917.52	0	3.2	599	Specific	871.8	705.19	705.19	15.54	143	>sp|P01023|A2MG_HUMAN Alpha-2-macroglobulin OS=Homo sapiens GN=A2M PE=1 SV=3	277	81.4808
R.AVDQSVLLMKPDAELSASSVYNLLPEK.D			973.184	3	2917.54	2917.52	0	4.7	599	Specific	968.16	801.13	801.13	18.21	143	>sp|P01023|A2MG_HUMAN Alpha-2-macroglobulin OS=Homo sapiens GN=A2M PE=1 SV=3	277	82.0021
R.AVDQSVLLM[+15.995]KPDAELSASSVYNLLPEK.D		M[+16]	734.139	4	2933.53	2933.52	0	5.3	599	Specific	480.34	451.44	451.44	7.78	143	>sp|P01023|A2MG_HUMAN Alpha-2-macroglobulin OS=Homo sapiens GN=A2M PE=1 SV=3	277	76.6003
R.AVDQSVLLM[+15.995]KPDAELSASSVYNLLPEK.D		M[+16]	978.515	3	2933.53	2933.52	0	4	599	Specific	726.66	686.33	686.33	13.21	143	>sp|P01023|A2MG_HUMAN Alpha-2-macroglobulin OS=Homo sapiens GN=A2M PE=1 SV=3	277	76.3997
R.AVDQSVLLM[+15.995]KPDAELSASSVYNLLPEK.D		M[+16]	978.515	3	2933.53	2933.52	0	4.9	599	Specific	863.43	827.32	827.32	16.21	143	>sp|P01023|A2MG_HUMAN Alpha-2-macroglobulin OS=Homo sapiens GN=A2M PE=1 SV=3	277	76.9305
K.DLTGFPGPLNDQDNEDC[+57.021]INR.H		C[+57]	764.003	3	2289.99	2290	0	-4.2	626	Specific	261.14	184.32	184.32	2.45	143	>sp|P01023|A2MG_HUMAN Alpha-2-macroglobulin OS=Homo sapiens GN=A2M PE=1 SV=3	277	127.679
K.DLTGFPGPLNDQDN[+0.984]EDC[+57.021]INR.H		C[+57], N[+1]	1146	2	2291	2290.99	0	5.1	626	Specific	317.59	226.8	59.35	2.94	143	>sp|P01023|A2MG_HUMAN Alpha-2-macroglobulin OS=Homo sapiens GN=A2M PE=1 SV=3	277	67.4258
K.DLTGFPGPLNDQDN[+0.984]EDC[+57.021]INR.H		C[+57], N[+1]	1146	2	2291	2290.99	0	4.9	626	Specific	353.72	288.63	67.1	3.52	143	>sp|P01023|A2MG_HUMAN Alpha-2-macroglobulin OS=Homo sapiens GN=A2M PE=1 SV=3	277	67.5118
K.DLTGFPGPLNDQDN[+0.984]EDC[+57.021]INR.H		C[+57], N[+1]	1146	2	2291	2290.99	0	5.1	626	Specific	523.08	464.96	93.38	8.43	143	>sp|P01023|A2MG_HUMAN Alpha-2-macroglobulin OS=Homo sapiens GN=A2M PE=1 SV=3	277	67.4413
K.DLTGFPGPLNDQDN[+0.984]EDC[+57.021]INR.H		C[+57], N[+1]	764.338	3	2291	2290.99	0	5	626	Specific	658.73	658.73	134.17	12.68	143	>sp|P01023|A2MG_HUMAN Alpha-2-macroglobulin OS=Homo sapiens GN=A2M PE=1 SV=3	277	127.41
K.DLTGFPGPLNDQDN[+0.984]EDC[+57.021]INR.H		C[+57], N[+1]	1146	2	2291	2290.99	0	5.1	626	Specific	661.26	611.42	111.62	12.1	143	>sp|P01023|A2MG_HUMAN Alpha-2-macroglobulin OS=Homo sapiens GN=A2M PE=1 SV=3	277	67.4668
K.DLTGFPGPLNDQDN[+0.984]EDC[+57.021]INR.H		C[+57], N[+1]	1146	2	2291	2290.99	0	4.7	626	Specific	750.26	700.53	120.26	14.1	143	>sp|P01023|A2MG_HUMAN Alpha-2-macroglobulin OS=Homo sapiens GN=A2M PE=1 SV=3	277	128.157
K.DLTGFPGPLNDQDN[+0.984]EDC[+57.021]INR.H		C[+57], N[+1]	764.338	3	2291	2290.99	0	5.2	626	Specific	766.9	689.81	144.56	14.68	143	>sp|P01023|A2MG_HUMAN Alpha-2-macroglobulin OS=Homo sapiens GN=A2M PE=1 SV=3	277	128.104
K.DLTGFPGPLNDQDN[+0.984]EDC[+57.021]INR.H		C[+57], N[+1]	1146	2	2291	2290.99	0	4.4	626	Specific	770.5	711.48	119.23	14.1	143	>sp|P01023|A2MG_HUMAN Alpha-2-macroglobulin OS=Homo sapiens GN=A2M PE=1 SV=3	277	68.2651
K.DLTGFPGPLNDQDN[+0.984]EDC[+57.021]INR.H		C[+57], N[+1]	764.338	3	2291	2290.99	0	5.3	626	Specific	772.2	755.26	143.26	14.68	143	>sp|P01023|A2MG_HUMAN Alpha-2-macroglobulin OS=Homo sapiens GN=A2M PE=1 SV=3	277	68.292
K.DLTGFPGPLNDQDN[+0.984]EDC[+57.021]INR.H		C[+57], N[+1]	1146	2	2291	2290.99	0	4.4	626	Specific	778.64	696.05	126.97	14.1	143	>sp|P01023|A2MG_HUMAN Alpha-2-macroglobulin OS=Homo sapiens GN=A2M PE=1 SV=3	277	127.468
K.DLTGFPGPLNDQDN[+0.984]EDC[+57.021]INR.H		C[+57], N[+1]	1146	2	2291	2290.99	0	5.6	626	Specific	787.27	711.02	125.93	14.1	143	>sp|P01023|A2MG_HUMAN Alpha-2-macroglobulin OS=Homo sapiens GN=A2M PE=1 SV=3	277	67.2066
K.DLTGFPGPLNDQDN[+0.984]EDC[+57.021]INR.H		C[+57], N[+1]	1146	2	2291	2290.99	0	5.3	626	Specific	807.72	734.64	114.72	15.1	143	>sp|P01023|A2MG_HUMAN Alpha-2-macroglobulin OS=Homo sapiens GN=A2M PE=1 SV=3	277	67.739
K.DLTGFPGPLNDQDN[+0.984]EDC[+57.021]INR.H		C[+57], N[+1]	764.337	3	2291	2290.99	0	4.2	626	Specific	810.98	761.06	135.78	15.68	143	>sp|P01023|A2MG_HUMAN Alpha-2-macroglobulin OS=Homo sapiens GN=A2M PE=1 SV=3	277	67.2528
K.DLTGFPGPLNDQDN[+0.984]EDC[+57.021]INR.H		C[+57], N[+1]	1146	2	2291	2290.99	0	5	626	Specific	812.51	736.32	119.61	15.1	143	>sp|P01023|A2MG_HUMAN Alpha-2-macroglobulin OS=Homo sapiens GN=A2M PE=1 SV=3	277	67.6349
K.DLTGFPGPLNDQDN[+0.984]EDC[+57.021]INR.H		C[+57], N[+1]	764.338	3	2291	2290.99	0	4.6	626	Specific	814.05	793.02	139.28	15.68	143	>sp|P01023|A2MG_HUMAN Alpha-2-macroglobulin OS=Homo sapiens GN=A2M PE=1 SV=3	277	67.7694
K.DLTGFPGPLN[+0.984]DQDN[+0.984]EDC[+57.021]INR.H		C[+57], N[+1]*2	764.666	3	2291.98	2291.97	0	4.5	626	Specific	40.96	40.96	40.96	1.24	143	>sp|P01023|A2MG_HUMAN Alpha-2-macroglobulin OS=Homo sapiens GN=A2M PE=1 SV=3	277	69.378
K.DLTGFPGPLN[+0.984]DQDN[+0.984]EDC[+57.021]INR.H		C[+57], N[+1]*2	1146.5	2	2291.98	2291.97	0	5.5	626	Specific	772.43	741.46	122.33	14.1	143	>sp|P01023|A2MG_HUMAN Alpha-2-macroglobulin OS=Homo sapiens GN=A2M PE=1 SV=3	277	68.7887
K.DLTGFPGPLN[+0.984]DQDN[+0.984]EDC[+57.021]INR.H		C[+57], N[+1]*2	1146.5	2	2291.98	2291.97	0	5.2	626	Specific	778.23	740.34	124.39	14.1	143	>sp|P01023|A2MG_HUMAN Alpha-2-macroglobulin OS=Homo sapiens GN=A2M PE=1 SV=3	277	69.3137
K.DLTGFPGPLN[+0.984]DQDN[+0.984]EDC[+57.021]INR.H		C[+57], N[+1]*2	764.666	3	2291.98	2291.97	0	5.1	626	Specific	810.72	810.72	148.64	15.68	143	>sp|P01023|A2MG_HUMAN Alpha-2-macroglobulin OS=Homo sapiens GN=A2M PE=1 SV=3	277	69.3432
K.DLTGFPGPLN[+0.984]DQDN[+0.984]EDC[+57.021]INR.H		C[+57], N[+1]*2	764.666	3	2291.98	2291.97	0	5	626	Specific	847.24	847.24	144.95	15.68	143	>sp|P01023|A2MG_HUMAN Alpha-2-macroglobulin OS=Homo sapiens GN=A2M PE=1 SV=3	277	68.8178
R.HNVYIN[+0.984]GITYTPVSSTNEK.D		N[+1]	713.355	3	2138.05	2138.04	0	5.4	646	Specific	766.07	700.59	210.35	13.87	143	>sp|P01023|A2MG_HUMAN Alpha-2-macroglobulin OS=Homo sapiens GN=A2M PE=1 SV=3	277	49.3242
R.HNVYIN[+0.984]GITYTPVSSTNEK.D		N[+1]	713.356	3	2138.05	2138.04	0	5.8	646	Specific	786.38	704.43	207.19	13.87	143	>sp|P01023|A2MG_HUMAN Alpha-2-macroglobulin OS=Homo sapiens GN=A2M PE=1 SV=3	277	51.5707
R.HNVYIN[+0.984]GITYTPVSSTNEK.D		N[+1]	1069.53	2	2138.05	2138.04	0	4.7	646	Specific	898.75	764.37	248.51	15.57	143	>sp|P01023|A2MG_HUMAN Alpha-2-macroglobulin OS=Homo sapiens GN=A2M PE=1 SV=3	277	51.6367
R.HNVYIN[+0.984]GITYTPVSSTNEK.D		N[+1]	1069.53	2	2138.05	2138.04	0	5.3	646	Specific	945.47	793.36	272.85	16.57	143	>sp|P01023|A2MG_HUMAN Alpha-2-macroglobulin OS=Homo sapiens GN=A2M PE=1 SV=3	277	49.3159
K.DMYSFLEDMGLK.A			724.827	2	1448.65	1448.64	0	2.9	665	Specific	271.37	169.06	169.06	2.04	143	>sp|P01023|A2MG_HUMAN Alpha-2-macroglobulin OS=Homo sapiens GN=A2M PE=1 SV=3	277	99.9656
K.DMYSFLEDMGLK.A			724.829	2	1448.65	1448.64	0	5.2	665	Specific	386.71	239.17	239.17	2.95	143	>sp|P01023|A2MG_HUMAN Alpha-2-macroglobulin OS=Homo sapiens GN=A2M PE=1 SV=3	277	103.972
K.DMYSFLEDMGLK.A			724.829	2	1448.65	1448.64	0	4.8	665	Specific	506.83	332.15	332.15	5.78	143	>sp|P01023|A2MG_HUMAN Alpha-2-macroglobulin OS=Homo sapiens GN=A2M PE=1 SV=3	277	103.941
K.DMYSFLEDMGLK.A			724.829	2	1448.65	1448.64	0	5	665	Specific	508.76	334.79	334.79	5.6	143	>sp|P01023|A2MG_HUMAN Alpha-2-macroglobulin OS=Homo sapiens GN=A2M PE=1 SV=3	277	104.005
K.DMYSFLEDMGLK.A			1448.65	1	1448.65	1448.64	0	3.9	665	Specific	524.39	418.13	418.13	6.49	143	>sp|P01023|A2MG_HUMAN Alpha-2-macroglobulin OS=Homo sapiens GN=A2M PE=1 SV=3	277	99.1237
K.DMYSFLEDMGLK.A			724.829	2	1448.65	1448.64	0	4.5	665	Specific	537.21	337.44	337.44	5.87	143	>sp|P01023|A2MG_HUMAN Alpha-2-macroglobulin OS=Homo sapiens GN=A2M PE=1 SV=3	277	98.8635
K.DMYSFLEDMGLK.A			724.829	2	1448.65	1448.64	0	4.5	665	Specific	575.03	345.02	345.02	7.07	143	>sp|P01023|A2MG_HUMAN Alpha-2-macroglobulin OS=Homo sapiens GN=A2M PE=1 SV=3	277	98.8603
K.DMYSFLEDMGLK.A			724.829	2	1448.65	1448.64	0	4.6	665	Specific	581.95	461.73	461.73	9.55	143	>sp|P01023|A2MG_HUMAN Alpha-2-macroglobulin OS=Homo sapiens GN=A2M PE=1 SV=3	277	103.888
K.DMYSFLEDMGLK.A			1448.65	1	1448.65	1448.64	0	4.3	665	Specific	600.95	481.11	481.11	10.25	143	>sp|P01023|A2MG_HUMAN Alpha-2-macroglobulin OS=Homo sapiens GN=A2M PE=1 SV=3	277	99.0953
K.DMYSFLEDMGLK.A			483.555	3	1448.65	1448.64	0	4.2	665	Specific	614.79	490.45	490.45	11.13	143	>sp|P01023|A2MG_HUMAN Alpha-2-macroglobulin OS=Homo sapiens GN=A2M PE=1 SV=3	277	99.5186
K.DMYSFLEDMGLK.A			724.829	2	1448.65	1448.64	0	4.5	665	Specific	620.61	361.86	361.86	9.86	143	>sp|P01023|A2MG_HUMAN Alpha-2-macroglobulin OS=Homo sapiens GN=A2M PE=1 SV=3	277	98.8572
K.DMYSFLEDMGLK.A			724.829	2	1448.65	1448.64	0	4.6	665	Specific	670.9	389.93	389.93	11.55	143	>sp|P01023|A2MG_HUMAN Alpha-2-macroglobulin OS=Homo sapiens GN=A2M PE=1 SV=3	277	99.3883
K.DMYSFLEDMGLK.A			483.555	3	1448.65	1448.64	0	4.8	665	Specific	672.83	442.52	442.52	12.13	143	>sp|P01023|A2MG_HUMAN Alpha-2-macroglobulin OS=Homo sapiens GN=A2M PE=1 SV=3	277	98.9217
K.DMYSFLEDMGLK.A			1448.65	1	1448.65	1448.64	0	4.3	665	Specific	791.75	602.44	602.44	13.25	143	>sp|P01023|A2MG_HUMAN Alpha-2-macroglobulin OS=Homo sapiens GN=A2M PE=1 SV=3	277	99.1838
K.DMYSFLEDMGLK.A			1448.65	1	1448.65	1448.64	0	3.9	665	Specific	911.91	645.83	645.83	16.25	143	>sp|P01023|A2MG_HUMAN Alpha-2-macroglobulin OS=Homo sapiens GN=A2M PE=1 SV=3	277	99.1377
K.DM[+15.995]YSFLEDMGLK.A		M[+16]	732.826	2	1464.65	1464.64	0	4.5	665	Specific	437.16	412.75	412.75	7.32	143	>sp|P01023|A2MG_HUMAN Alpha-2-macroglobulin OS=Homo sapiens GN=A2M PE=1 SV=3	277	83.9744
K.DM[+15.995]YSFLEDMGLK.A		M[+16]	732.826	2	1464.65	1464.64	0	4.5	665	Specific	471.87	326.66	326.66	6.64	143	>sp|P01023|A2MG_HUMAN Alpha-2-macroglobulin OS=Homo sapiens GN=A2M PE=1 SV=3	277	83.9758
K.DM[+15.995]YSFLEDMGLK.A		M[+16]	732.826	2	1464.65	1464.64	0	4.6	665	Specific	482.21	386.51	386.51	7.63	143	>sp|P01023|A2MG_HUMAN Alpha-2-macroglobulin OS=Homo sapiens GN=A2M PE=1 SV=3	277	83.9947
K.DM[+15.995]YSFLEDMGLK.A		M[+16]	732.826	2	1464.65	1464.64	0	4.5	665	Specific	493.63	333.51	333.51	6.9	143	>sp|P01023|A2MG_HUMAN Alpha-2-macroglobulin OS=Homo sapiens GN=A2M PE=1 SV=3	277	83.9728
K.DMYSFLEDM[+15.995]GLK.A		M[+16]	732.826	2	1464.65	1464.64	0	4.6	665	Specific	517.38	323.87	323.87	5.6	143	>sp|P01023|A2MG_HUMAN Alpha-2-macroglobulin OS=Homo sapiens GN=A2M PE=1 SV=3	277	78.4257
K.DM[+15.995]YSFLEDMGLK.A		M[+16]	732.826	2	1464.64	1464.64	0	4.2	665	Specific	538.92	373.42	373.42	7.18	143	>sp|P01023|A2MG_HUMAN Alpha-2-macroglobulin OS=Homo sapiens GN=A2M PE=1 SV=3	277	84.2636
K.DMYSFLEDM[+15.995]GLK.A		M[+16]	732.825	2	1464.64	1464.64	0	3.4	665	Specific	543.01	329.57	329.57	6.37	143	>sp|P01023|A2MG_HUMAN Alpha-2-macroglobulin OS=Homo sapiens GN=A2M PE=1 SV=3	277	78.9541
K.AFTNSK.I			334.176	2	667.344	667.341	0	4.5	677	Specific	322.04	62.28	62.28	1.67	143	>sp|P01023|A2MG_HUMAN Alpha-2-macroglobulin OS=Homo sapiens GN=A2M PE=1 SV=3	277	15.8509
K.AFTNSK.I			334.176	2	667.344	667.341	0	4.6	677	Specific	350.12	33.6	33.6	1.54	143	>sp|P01023|A2MG_HUMAN Alpha-2-macroglobulin OS=Homo sapiens GN=A2M PE=1 SV=3	277	15.7051
K.AFTNSK.I			334.176	2	667.344	667.341	0	4.5	677	Specific	354.28	1.24	1.24	1.42	143	>sp|P01023|A2MG_HUMAN Alpha-2-macroglobulin OS=Homo sapiens GN=A2M PE=1 SV=3	277	15.8462
K.AFTN[+0.984]SK.I		N[+1]	334.667	2	668.328	668.325	0	4	677	Specific	320.52	33.38	33.38	1.47	143	>sp|P01023|A2MG_HUMAN Alpha-2-macroglobulin OS=Homo sapiens GN=A2M PE=1 SV=3	277	16.8792
K.MC[+57.021]PQLQQYEMHGPEGLR.V		C[+57]	519.241	4	2073.94	2073.93	0	5	688	Specific	434.37	392.69	392.69	6.54	143	>sp|P01023|A2MG_HUMAN Alpha-2-macroglobulin OS=Homo sapiens GN=A2M PE=1 SV=3	277	52.8878
K.MC[+57.021]PQLQQYEMHGPEGLR.V		C[+57]	519.241	4	2073.94	2073.93	0	4.9	688	Specific	435.92	405.34	405.34	6.28	143	>sp|P01023|A2MG_HUMAN Alpha-2-macroglobulin OS=Homo sapiens GN=A2M PE=1 SV=3	277	52.9109
K.MC[+57.021]PQLQQYEMHGPEGLR.V		C[+57]	1037.47	2	2073.94	2073.93	0	5.5	688	Specific	647.78	578.15	578.15	10.57	143	>sp|P01023|A2MG_HUMAN Alpha-2-macroglobulin OS=Homo sapiens GN=A2M PE=1 SV=3	277	53.1218
K.MC[+57.021]PQLQQYEMHGPEGLR.V		C[+57]	1037.47	2	2073.94	2073.93	0	4.1	688	Specific	754.15	691.39	691.39	13.57	143	>sp|P01023|A2MG_HUMAN Alpha-2-macroglobulin OS=Homo sapiens GN=A2M PE=1 SV=3	277	52.5933
K.MC[+57.021]PQLQQYEMHGPEGLR.V		C[+57]	691.985	3	2073.94	2073.93	0	4.6	688	Specific	778.63	766.59	766.59	13.86	143	>sp|P01023|A2MG_HUMAN Alpha-2-macroglobulin OS=Homo sapiens GN=A2M PE=1 SV=3	277	52.4903
K.MC[+57.021]PQLQQYEMHGPEGLR.V		C[+57]	691.985	3	2073.94	2073.93	0	4.6	688	Specific	854.17	847.93	847.93	15.86	143	>sp|P01023|A2MG_HUMAN Alpha-2-macroglobulin OS=Homo sapiens GN=A2M PE=1 SV=3	277	53.0098
K.MC[+57.021]PQLQQYEM[+15.995]HGPEGLR.V		C[+57], M[+16]	697.317	3	2089.93	2089.93	0	4.7	688	Specific	599.06	515.46	451.79	9.86	143	>sp|P01023|A2MG_HUMAN Alpha-2-macroglobulin OS=Homo sapiens GN=A2M PE=1 SV=3	277	48.9
K.MC[+57.021]PQLQQYEM[+15.995]HGPEGLR.V		C[+57], M[+16]	697.316	3	2089.93	2089.93	0	3.5	688	Specific	608.47	513.19	428.84	10.86	143	>sp|P01023|A2MG_HUMAN Alpha-2-macroglobulin OS=Homo sapiens GN=A2M PE=1 SV=3	277	48.8845
K.MC[+57.021]PQLQQYEM[+15.995]HGPEGLR.V		C[+57], M[+16]	697.317	3	2089.93	2089.93	0	4.7	688	Specific	627.84	540.53	429.83	10.86	143	>sp|P01023|A2MG_HUMAN Alpha-2-macroglobulin OS=Homo sapiens GN=A2M PE=1 SV=3	277	48.9126
K.M[+15.995]C[+57.021]PQLQQYEMHGPEGLR.V		C[+57], M[+16]	697.317	3	2089.94	2089.93	0	5.1	688	Specific	914.32	859.8	753.24	16.86	143	>sp|P01023|A2MG_HUMAN Alpha-2-macroglobulin OS=Homo sapiens GN=A2M PE=1 SV=3	277	49.6798
R.VGFYESDVMGR.G			630.293	2	1259.58	1259.57	0	4.7	705	Specific	380.79	239.19	239.19	2.94	143	>sp|P01023|A2MG_HUMAN Alpha-2-macroglobulin OS=Homo sapiens GN=A2M PE=1 SV=3	277	52.9285
R.VGFYESDVMGR.G			630.293	2	1259.58	1259.57	0	4.7	705	Specific	429.05	286.99	286.99	3.28	143	>sp|P01023|A2MG_HUMAN Alpha-2-macroglobulin OS=Homo sapiens GN=A2M PE=1 SV=3	277	52.8757
R.VGFYESDVMGR.G			1259.58	1	1259.58	1259.57	0	6.3	705	Specific	458.34	237.55	237.55	2.94	143	>sp|P01023|A2MG_HUMAN Alpha-2-macroglobulin OS=Homo sapiens GN=A2M PE=1 SV=3	277	53.2519
R.VGFYESDVMGR.G			630.293	2	1259.58	1259.57	0	4.6	705	Specific	503.46	326.4	326.4	5.38	143	>sp|P01023|A2MG_HUMAN Alpha-2-macroglobulin OS=Homo sapiens GN=A2M PE=1 SV=3	277	52.3884
R.VGFYESDVMGR.G			630.293	2	1259.58	1259.57	0	4.4	705	Specific	515.94	339.95	339.95	5.2	143	>sp|P01023|A2MG_HUMAN Alpha-2-macroglobulin OS=Homo sapiens GN=A2M PE=1 SV=3	277	54.3485
R.VGFYESDVMGR.G			630.293	2	1259.58	1259.57	0	4.6	705	Specific	562.85	386.3	386.3	6.54	143	>sp|P01023|A2MG_HUMAN Alpha-2-macroglobulin OS=Homo sapiens GN=A2M PE=1 SV=3	277	52.3862
R.VGFYESDVMGR.G			630.293	2	1259.58	1259.57	0	4.8	705	Specific	602.28	419.55	419.55	9.46	143	>sp|P01023|A2MG_HUMAN Alpha-2-macroglobulin OS=Homo sapiens GN=A2M PE=1 SV=3	277	53.4112
R.VGFYESDVMGR.G			630.293	2	1259.58	1259.57	0	4.9	705	Specific	603.71	404.97	404.97	8.88	143	>sp|P01023|A2MG_HUMAN Alpha-2-macroglobulin OS=Homo sapiens GN=A2M PE=1 SV=3	277	53.1622
R.VGFYESDVMGR.G			630.293	2	1259.58	1259.57	0	4.4	705	Specific	618.87	433.58	433.58	9.27	143	>sp|P01023|A2MG_HUMAN Alpha-2-macroglobulin OS=Homo sapiens GN=A2M PE=1 SV=3	277	52.8991
R.VGFYESDVM[+15.995]GR.G		M[+16]	638.29	2	1275.57	1275.57	0	4.6	705	Specific	466.49	324.59	324.59	4.94	143	>sp|P01023|A2MG_HUMAN Alpha-2-macroglobulin OS=Homo sapiens GN=A2M PE=1 SV=3	277	44.4987
R.LVHVEEPHTETVR.K			387.208	4	1545.81	1545.8	0	4.9	720	Specific	346.61	296.17	296.17	3.72	143	>sp|P01023|A2MG_HUMAN Alpha-2-macroglobulin OS=Homo sapiens GN=A2M PE=1 SV=3	277	36.2603
R.LVHVEEPHTETVR.K			773.409	2	1545.81	1545.8	0	6.1	720	Specific	347.08	254.22	254.22	2.94	143	>sp|P01023|A2MG_HUMAN Alpha-2-macroglobulin OS=Homo sapiens GN=A2M PE=1 SV=3	277	36.1969
R.LVHVEEPHTETVR.K			387.208	4	1545.81	1545.8	0	4.3	720	Specific	347.31	247.54	247.54	3.25	143	>sp|P01023|A2MG_HUMAN Alpha-2-macroglobulin OS=Homo sapiens GN=A2M PE=1 SV=3	277	35.7317
R.LVHVEEPHTETVR.K			515.942	3	1545.81	1545.8	0	5.5	720	Specific	435.62	381.74	381.74	7.03	143	>sp|P01023|A2MG_HUMAN Alpha-2-macroglobulin OS=Homo sapiens GN=A2M PE=1 SV=3	277	36.0662
R.LVHVEEPHTETVR.K			387.208	4	1545.81	1545.8	0	5.3	720	Specific	452.94	316.77	316.77	5.19	143	>sp|P01023|A2MG_HUMAN Alpha-2-macroglobulin OS=Homo sapiens GN=A2M PE=1 SV=3	277	36.2059
R.LVHVEEPHTETVR.K			515.942	3	1545.81	1545.8	0	5.2	720	Specific	591.17	521.19	521.19	9.25	143	>sp|P01023|A2MG_HUMAN Alpha-2-macroglobulin OS=Homo sapiens GN=A2M PE=1 SV=3	277	35.5011
R.LVHVEEPHTETVR.K			387.208	4	1545.81	1545.8	0	4.7	720	Specific	629.77	566.54	566.54	10.55	143	>sp|P01023|A2MG_HUMAN Alpha-2-macroglobulin OS=Homo sapiens GN=A2M PE=1 SV=3	277	35.75
R.LVHVEEPHTETVR.K			387.208	4	1545.81	1545.8	0	4.7	720	Specific	719.6	617.45	617.45	12.55	143	>sp|P01023|A2MG_HUMAN Alpha-2-macroglobulin OS=Homo sapiens GN=A2M PE=1 SV=3	277	36.2731
R.LVHVEEPHTETVR.K			515.942	3	1545.81	1545.8	0	5.3	720	Specific	738.59	614.43	614.43	12.25	143	>sp|P01023|A2MG_HUMAN Alpha-2-macroglobulin OS=Homo sapiens GN=A2M PE=1 SV=3	277	36.3202
R.LVHVEEPHTETVR.K			773.41	2	1545.81	1545.8	0	6.5	720	Specific	761.76	624.8	624.8	12.55	143	>sp|P01023|A2MG_HUMAN Alpha-2-macroglobulin OS=Homo sapiens GN=A2M PE=1 SV=3	277	35.8757
R.LVHVEEPHTETVR.K			515.942	3	1545.81	1545.8	0	5.5	720	Specific	829.37	727.46	727.46	14.25	143	>sp|P01023|A2MG_HUMAN Alpha-2-macroglobulin OS=Homo sapiens GN=A2M PE=1 SV=3	277	36.0235
K.YFPETWIWDLVVVNSAGVAEVGVTVPDTITEWK.A			1240.97	3	3720.9	3720.88	0	5.6	734	Specific	23.33	23.33	23.33	2.94	143	>sp|P01023|A2MG_HUMAN Alpha-2-macroglobulin OS=Homo sapiens GN=A2M PE=1 SV=3	277	129.673
K.YFPETWIWDLVVVNSAGVAEVGVTVPDTITEWK.A			930.982	4	3720.91	3720.88	0	5.9	734	Specific	23.45	23.45	23.45	2.93	143	>sp|P01023|A2MG_HUMAN Alpha-2-macroglobulin OS=Homo sapiens GN=A2M PE=1 SV=3	277	129.689
K.YFPETWIWDLVVVNSAGVAEVGVTVPDTITEWK.A			1240.97	3	3720.9	3720.88	0	4.4	734	Specific	143.29	143.29	143.29	3.92	143	>sp|P01023|A2MG_HUMAN Alpha-2-macroglobulin OS=Homo sapiens GN=A2M PE=1 SV=3	277	135.95
K.YFPETWIWDLVVVNSAGVAEVGVTVPDTITEWK.A			1240.97	3	3720.9	3720.88	0	3.3	734	Specific	371.14	371.14	371.14	8.96	143	>sp|P01023|A2MG_HUMAN Alpha-2-macroglobulin OS=Homo sapiens GN=A2M PE=1 SV=3	277	137.836
K.YFPETWIWDLVVVN[+0.984]SAGVAEVGVTVPDTITEWK.A		N[+1]	1241.3	3	3721.87	3721.87	0	1.8	734	Specific	21.59	21.59	21.59	2.55	143	>sp|P01023|A2MG_HUMAN Alpha-2-macroglobulin OS=Homo sapiens GN=A2M PE=1 SV=3	277	128.822
K.YFPETWIWDLVVVN[+0.984]SAGVAEVGVTVPDTITEWK.A		N[+1]	1241.3	3	3721.89	3721.87	0	6.3	734	Specific	53.14	53.14	53.14	2.94	143	>sp|P01023|A2MG_HUMAN Alpha-2-macroglobulin OS=Homo sapiens GN=A2M PE=1 SV=3	277	129.346
K.YFPETWIWDLVVVN[+0.984]SAGVAEVGVTVPDTITEWK.A		N[+1]	1241.3	3	3721.89	3721.87	0	5.1	734	Specific	170.37	170.37	170.37	4.21	143	>sp|P01023|A2MG_HUMAN Alpha-2-macroglobulin OS=Homo sapiens GN=A2M PE=1 SV=3	277	128.761
K.YFPETWIWDLVVVN[+0.984]SAGVAEVGVTVPDTITEWK.A		N[+1]	1241.31	3	3721.9	3721.87	0	9.3	734	Specific	255.94	255.94	255.94	7.18	143	>sp|P01023|A2MG_HUMAN Alpha-2-macroglobulin OS=Homo sapiens GN=A2M PE=1 SV=3	277	136.743
K.YFPETWIWDLVVVN[+0.984]SAGVAEVGVTVPDTITEWK.A		N[+1]	1241.3	3	3721.89	3721.87	0	5.7	734	Specific	335.32	335.32	335.32	8.82	143	>sp|P01023|A2MG_HUMAN Alpha-2-macroglobulin OS=Homo sapiens GN=A2M PE=1 SV=3	277	136.179
K.AGAFC[+57.021]LSEDAGLGISSTASLR.A		C[+57]	1042.02	2	2083.03	2083.01	0	9.1	767	Specific	177.99	89.96	89.96	0.11	143	>sp|P01023|A2MG_HUMAN Alpha-2-macroglobulin OS=Homo sapiens GN=A2M PE=1 SV=3	277	113.305
K.AGAFC[+57.021]LSEDAGLGISSTASLR.A		C[+57]	695.011	3	2083.02	2083.01	0	3.5	767	Specific	344.26	336.41	336.41	5.6	143	>sp|P01023|A2MG_HUMAN Alpha-2-macroglobulin OS=Homo sapiens GN=A2M PE=1 SV=3	277	113.056
R.GEAFTLK.A			383.213	2	765.418	765.414	0	4.9	805	Specific	424.6	96.93	96.93	2.5	143	>sp|P01023|A2MG_HUMAN Alpha-2-macroglobulin OS=Homo sapiens GN=A2M PE=1 SV=3	277	42.7087
K.ATVLNYLPK.C			509.803	2	1018.6	1018.59	0	5.1	812	Specific	425.61	83.62	83.62	2.67	143	>sp|P01023|A2MG_HUMAN Alpha-2-macroglobulin OS=Homo sapiens GN=A2M PE=1 SV=3	277	56.7244
K.ATVLNYLPK.C			509.803	2	1018.6	1018.59	0	5.9	812	Specific	479.74	87.23	87.23	2.94	143	>sp|P01023|A2MG_HUMAN Alpha-2-macroglobulin OS=Homo sapiens GN=A2M PE=1 SV=3	277	58.0188
K.ATVLNYLPK.C			509.803	2	1018.6	1018.59	0	4.8	812	Specific	563.61	143.91	143.91	5.88	143	>sp|P01023|A2MG_HUMAN Alpha-2-macroglobulin OS=Homo sapiens GN=A2M PE=1 SV=3	277	57.4776
K.ATVLN[+0.984]YLPK.C		N[+1]	510.295	2	1019.58	1019.58	0	4.8	812	Specific	372.28	233.83	233.83	2.95	143	>sp|P01023|A2MG_HUMAN Alpha-2-macroglobulin OS=Homo sapiens GN=A2M PE=1 SV=3	277	51.593
K.C[+57.021]IR.V		C[+57]	448.236	1	448.236	448.234	0	4.7	821	Specific	161.15	161.15	161.15	2.39	143	>sp|P01023|A2MG_HUMAN Alpha-2-macroglobulin OS=Homo sapiens GN=A2M PE=1 SV=3	277	4.1317
K.C[+57.021]IR.V		C[+57]	448.236	1	448.236	448.234	0	4.6	821	Specific	189.95	189.95	189.95	2.4	143	>sp|P01023|A2MG_HUMAN Alpha-2-macroglobulin OS=Homo sapiens GN=A2M PE=1 SV=3	277	4.6803
K.C[+57.021]IR.V		C[+57]	448.236	1	448.236	448.234	0	4.6	821	Specific	201.91	201.91	201.91	2.49	143	>sp|P01023|A2MG_HUMAN Alpha-2-macroglobulin OS=Homo sapiens GN=A2M PE=1 SV=3	277	4.6655
K.C[+57.021]IR.V		C[+57]	448.232	1	448.232	448.234	0	-2.8	821	Specific	224.75	224.75	224.75	2.5	143	>sp|P01023|A2MG_HUMAN Alpha-2-macroglobulin OS=Homo sapiens GN=A2M PE=1 SV=3	277	19.3117
K.C[+57.021]IR.V		C[+57]	448.236	1	448.236	448.234	0	4.5	821	Specific	252.83	252.83	252.83	2.94	143	>sp|P01023|A2MG_HUMAN Alpha-2-macroglobulin OS=Homo sapiens GN=A2M PE=1 SV=3	277	9.7653
K.C[+57.021]IR.V		C[+57]	448.236	1	448.236	448.234	0	5.1	821	Specific	259.38	259.38	259.38	2.94	143	>sp|P01023|A2MG_HUMAN Alpha-2-macroglobulin OS=Homo sapiens GN=A2M PE=1 SV=3	277	10.0308
K.C[+57.021]IR.V		C[+57]	448.236	1	448.236	448.234	0	4.9	821	Specific	326.72	326.72	326.72	2.95	143	>sp|P01023|A2MG_HUMAN Alpha-2-macroglobulin OS=Homo sapiens GN=A2M PE=1 SV=3	277	9.7936
K.C[+57.021]IR.V		C[+57]	448.236	1	448.236	448.234	0	4.9	821	Specific	328.26	328.26	328.26	2.95	143	>sp|P01023|A2MG_HUMAN Alpha-2-macroglobulin OS=Homo sapiens GN=A2M PE=1 SV=3	277	9.7874
K.C[+57.021]IR.V		C[+57]	448.236	1	448.236	448.234	0	4.9	821	Specific	328.89	328.89	328.89	2.94	143	>sp|P01023|A2MG_HUMAN Alpha-2-macroglobulin OS=Homo sapiens GN=A2M PE=1 SV=3	277	9.7835
R.VSVQLEASPAFLAVPVEK.E			942.534	2	1884.06	1884.05	0	7.2	824	Specific	211.58	156.02	156.02	1.38	143	>sp|P01023|A2MG_HUMAN Alpha-2-macroglobulin OS=Homo sapiens GN=A2M PE=1 SV=3	277	73.3405
R.VSVQLEASPAFLAVPVEK.E			628.692	3	1884.06	1884.05	0	7.6	824	Specific	302.41	249.3	249.3	2.94	143	>sp|P01023|A2MG_HUMAN Alpha-2-macroglobulin OS=Homo sapiens GN=A2M PE=1 SV=3	277	74.8668
R.VSVQLEASPAFLAVPVEK.E			942.533	2	1884.06	1884.05	0	5.8	824	Specific	618.04	498.33	498.33	10.87	143	>sp|P01023|A2MG_HUMAN Alpha-2-macroglobulin OS=Homo sapiens GN=A2M PE=1 SV=3	277	74.5667
R.VSVQLEASPAFLAVPVEK.E			942.532	2	1884.06	1884.05	0	5.2	824	Specific	651.04	534.14	534.14	11.87	143	>sp|P01023|A2MG_HUMAN Alpha-2-macroglobulin OS=Homo sapiens GN=A2M PE=1 SV=3	277	73.4251
R.VSVQLEASPAFLAVPVEK.E			942.532	2	1884.06	1884.05	0	5.2	824	Specific	700.29	570.11	570.11	12.87	143	>sp|P01023|A2MG_HUMAN Alpha-2-macroglobulin OS=Homo sapiens GN=A2M PE=1 SV=3	277	73.428
R.VSVQLEASPAFLAVPVEK.E			942.533	2	1884.06	1884.05	0	5.5	824	Specific	704.95	536.77	536.77	12.87	143	>sp|P01023|A2MG_HUMAN Alpha-2-macroglobulin OS=Homo sapiens GN=A2M PE=1 SV=3	277	73.444
R.VSVQLEASPAFLAVPVEK.E			628.69	3	1884.06	1884.05	0	4.3	824	Specific	750.61	669.12	669.12	14.44	143	>sp|P01023|A2MG_HUMAN Alpha-2-macroglobulin OS=Homo sapiens GN=A2M PE=1 SV=3	277	73.4172
R.VSVQLEASPAFLAVPVEK.E			628.691	3	1884.06	1884.05	0	4.9	824	Specific	752.7	736.91	736.91	14.44	143	>sp|P01023|A2MG_HUMAN Alpha-2-macroglobulin OS=Homo sapiens GN=A2M PE=1 SV=3	277	73.9384
R.VSVQLEASPAFLAVPVEK.E			942.532	2	1884.06	1884.05	0	5	824	Specific	779.13	648.5	648.5	13.86	143	>sp|P01023|A2MG_HUMAN Alpha-2-macroglobulin OS=Homo sapiens GN=A2M PE=1 SV=3	277	73.9639
R.VSVQLEASPAFLAVPVEK.E			471.77	4	1884.06	1884.05	0	4.7	824	Specific	784.65	704.4	704.4	14.42	143	>sp|P01023|A2MG_HUMAN Alpha-2-macroglobulin OS=Homo sapiens GN=A2M PE=1 SV=3	277	73.5409
R.QTVSWAVTPK.S			558.809	2	1116.61	1116.6	0	5.1	854	Specific	220.01	151.13	151.13	2.03	143	>sp|P01023|A2MG_HUMAN Alpha-2-macroglobulin OS=Homo sapiens GN=A2M PE=1 SV=3	277	46.5015
R.QTVSWAVTPK.S			558.809	2	1116.61	1116.6	0	4.9	854	Specific	655.8	444.12	444.12	11.4	143	>sp|P01023|A2MG_HUMAN Alpha-2-macroglobulin OS=Homo sapiens GN=A2M PE=1 SV=3	277	46.2109
K.SLGNVN[+2.988]FTVSAEALESQELC[+57.021]GTEVPSVPEHGR.K		C[+57], N[+3]	854.914	4	3416.63	3416.62	0	5.3	864	Specific	1.05	1.05	1.05	2.4	143	>sp|P01023|A2MG_HUMAN Alpha-2-macroglobulin OS=Homo sapiens GN=A2M PE=1 SV=3	277	75.1237
K.SLGN[+2.988]VNFTVSAEALESQELC[+57.021]GTEVPSVPEHGR.K		C[+57], N[+3]	854.914	4	3416.63	3416.62	0	5.2	864	Specific	15.5	15.5	0	2.65	143	>sp|P01023|A2MG_HUMAN Alpha-2-macroglobulin OS=Homo sapiens GN=A2M PE=1 SV=3	277	132.717
K.SLGN[+2.988]VNFTVSAEALESQELC[+57.021]GTEVPSVPEHGR.K		C[+57], N[+3]	854.915	4	3416.64	3416.62	0	6.3	864	Specific	23.62	23.62	0	2.93	143	>sp|P01023|A2MG_HUMAN Alpha-2-macroglobulin OS=Homo sapiens GN=A2M PE=1 SV=3	277	131.643
K.SLGNVN[+2.988]FTVSAEALESQELC[+57.021]GTEVPSVPEHGR.K		C[+57], N[+3]	1139.55	3	3416.64	3416.62	0	5.8	864	Specific	44.46	13.95	13.95	1.46	143	>sp|P01023|A2MG_HUMAN Alpha-2-macroglobulin OS=Homo sapiens GN=A2M PE=1 SV=3	277	85.5062
K.SLGNVN[+2.988]FTVSAEALESQELC[+57.021]GTEVPSVPEHGR.K		C[+57], N[+3]	1139.55	3	3416.63	3416.62	0	4.8	864	Specific	49.35	49.35	49.35	2.72	143	>sp|P01023|A2MG_HUMAN Alpha-2-macroglobulin OS=Homo sapiens GN=A2M PE=1 SV=3	277	139.751
K.SLGN[+2.988]VNFTVSAEALESQELC[+57.021]GTEVPSVPEHGR.K		C[+57], N[+3]	854.912	4	3416.63	3416.62	0	3.4	864	Specific	121.46	121.46	0	2.94	143	>sp|P01023|A2MG_HUMAN Alpha-2-macroglobulin OS=Homo sapiens GN=A2M PE=1 SV=3	277	134.567
K.SLGNVN[+2.988]FTVSAEALESQELC[+57.021]GTEVPSVPEHGR.K		C[+57], N[+3]	1139.55	3	3416.63	3416.62	0	4.5	864	Specific	139.96	139.96	53.41	2.54	143	>sp|P01023|A2MG_HUMAN Alpha-2-macroglobulin OS=Homo sapiens GN=A2M PE=1 SV=3	277	114.702
K.SLGNVN[+2.988]FTVSAEALESQELC[+57.021]GTEVPSVPEHGR.K		C[+57], N[+3]	1139.55	3	3416.63	3416.62	0	3.2	864	Specific	175.29	175.29	62.2	4.67	143	>sp|P01023|A2MG_HUMAN Alpha-2-macroglobulin OS=Homo sapiens GN=A2M PE=1 SV=3	277	134.493
K.SLGNVN[+2.988]FTVSAEALESQELC[+57.021]GTEVPSVPEHGR.K		C[+57], N[+3]	1139.55	3	3416.64	3416.62	0	8.4	864	Specific	201.52	175.1	50.17	2.49	143	>sp|P01023|A2MG_HUMAN Alpha-2-macroglobulin OS=Homo sapiens GN=A2M PE=1 SV=3	277	86.0181
K.SLGNVN[+2.988]FTVSAEALESQELC[+57.021]GTEVPSVPEHGR.K		C[+57], N[+3]	854.915	4	3416.64	3416.62	0	6.1	864	Specific	215.67	215.67	29.69	4.46	143	>sp|P01023|A2MG_HUMAN Alpha-2-macroglobulin OS=Homo sapiens GN=A2M PE=1 SV=3	277	125.309
K.SLGNVN[+2.988]FTVSAEALESQELC[+57.021]GTEVPSVPEHGR.K		C[+57], N[+3]	854.914	4	3416.63	3416.62	0	4.9	864	Specific	231.62	231.62	56.83	6.98	143	>sp|P01023|A2MG_HUMAN Alpha-2-macroglobulin OS=Homo sapiens GN=A2M PE=1 SV=3	277	134.589
K.SLGNVN[+2.988]FTVSAEALESQELC[+57.021]GTEVPSVPEHGR.K		C[+57], N[+3]	1139.55	3	3416.63	3416.62	0	4.7	864	Specific	266	266	56.11	6.67	143	>sp|P01023|A2MG_HUMAN Alpha-2-macroglobulin OS=Homo sapiens GN=A2M PE=1 SV=3	277	134.855
K.SLGNVN[+2.988]FTVSAEALESQELC[+57.021]GTEVPSVPEHGR.K		C[+57], N[+3]	1139.55	3	3416.64	3416.62	0	7.2	864	Specific	271.95	271.95	103.27	3.73	143	>sp|P01023|A2MG_HUMAN Alpha-2-macroglobulin OS=Homo sapiens GN=A2M PE=1 SV=3	277	94.4164
K.SLGNVN[+2.988]FTVSAEALESQELC[+57.021]GTEVPSVPEHGR.K		C[+57], N[+3]	1139.55	3	3416.63	3416.62	0	5.4	864	Specific	285.67	267.49	37.07	5.15	143	>sp|P01023|A2MG_HUMAN Alpha-2-macroglobulin OS=Homo sapiens GN=A2M PE=1 SV=3	277	123.505
K.SLGN[+2.988]VNFTVSAEALESQELC[+57.021]GTEVPSVPEHGR.K		C[+57], N[+3]	854.913	4	3416.63	3416.62	0	3.9	864	Specific	289.05	289.05	1.82	6.68	143	>sp|P01023|A2MG_HUMAN Alpha-2-macroglobulin OS=Homo sapiens GN=A2M PE=1 SV=3	277	77.2207
K.SLGNVN[+2.988]FTVSAEALESQELC[+57.021]GTEVPSVPEHGR.K		C[+57], N[+3]	854.913	4	3416.63	3416.62	0	4.5	864	Specific	306.04	306.04	26.93	5.62	143	>sp|P01023|A2MG_HUMAN Alpha-2-macroglobulin OS=Homo sapiens GN=A2M PE=1 SV=3	277	87.8831
K.SLGNVN[+2.988]FTVSAEALESQELC[+57.021]GTEVPSVPEHGR.K		C[+57], N[+3]	854.914	4	3416.63	3416.62	0	4.8	864	Specific	312.03	312.03	21.92	5.82	143	>sp|P01023|A2MG_HUMAN Alpha-2-macroglobulin OS=Homo sapiens GN=A2M PE=1 SV=3	277	93.2919
K.SLGNVN[+2.988]FTVSAEALESQELC[+57.021]GTEVPSVPEHGR.K		C[+57], N[+3]	854.913	4	3416.63	3416.62	0	4.3	864	Specific	320.09	303.08	55.84	6.71	143	>sp|P01023|A2MG_HUMAN Alpha-2-macroglobulin OS=Homo sapiens GN=A2M PE=1 SV=3	277	128.716
K.SLGNVN[+2.988]FTVSAEALESQELC[+57.021]GTEVPSVPEHGR.K		C[+57], N[+3]	684.131	5	3416.63	3416.62	0	3.1	864	Specific	341.02	278.98	77.84	5.68	143	>sp|P01023|A2MG_HUMAN Alpha-2-macroglobulin OS=Homo sapiens GN=A2M PE=1 SV=3	277	108.326
K.SLGNVN[+2.988]FTVSAEALESQELC[+57.021]GTEVPSVPEHGR.K		C[+57], N[+3]	854.914	4	3416.63	3416.62	0	5.1	864	Specific	366.24	358.17	47.61	5.93	143	>sp|P01023|A2MG_HUMAN Alpha-2-macroglobulin OS=Homo sapiens GN=A2M PE=1 SV=3	277	86.2206
K.SLGNVN[+2.988]FTVSAEALESQELC[+57.021]GTEVPSVPEHGR.K		C[+57], N[+3]	854.913	4	3416.63	3416.62	0	4.1	864	Specific	368.19	368.19	50.2	7.29	143	>sp|P01023|A2MG_HUMAN Alpha-2-macroglobulin OS=Homo sapiens GN=A2M PE=1 SV=3	277	105.342
K.SLGNVN[+2.988]FTVSAEALESQELC[+57.021]GTEVPSVPEHGR.K		C[+57], N[+3]	854.913	4	3416.63	3416.62	0	4.3	864	Specific	368.85	364.51	48.4	7.03	143	>sp|P01023|A2MG_HUMAN Alpha-2-macroglobulin OS=Homo sapiens GN=A2M PE=1 SV=3	277	128.656
K.SLGNVN[+2.988]FTVSAEALESQELC[+57.021]GTEVPSVPEHGR.K		C[+57], N[+3]	854.913	4	3416.63	3416.62	0	4	864	Specific	374.46	334.37	25.8	6.66	143	>sp|P01023|A2MG_HUMAN Alpha-2-macroglobulin OS=Homo sapiens GN=A2M PE=1 SV=3	277	93.6188
K.SLGNVN[+2.988]FTVSAEALESQELC[+57.021]GTEVPSVPEHGR.K		C[+57], N[+3]	1139.55	3	3416.63	3416.62	0	4.7	864	Specific	376.82	376.82	80.15	7.11	143	>sp|P01023|A2MG_HUMAN Alpha-2-macroglobulin OS=Homo sapiens GN=A2M PE=1 SV=3	277	121.684
K.SLGNVN[+2.988]FTVSAEALESQELC[+57.021]GTEVPSVPEHGR.K		C[+57], N[+3]	854.913	4	3416.63	3416.62	0	4.4	864	Specific	384.07	374.41	52.25	7.43	143	>sp|P01023|A2MG_HUMAN Alpha-2-macroglobulin OS=Homo sapiens GN=A2M PE=1 SV=3	277	84.5724
K.SLGNVN[+2.988]FTVSAEALESQELC[+57.021]GTEVPSVPEHGR.K		C[+57], N[+3]	854.914	4	3416.63	3416.62	0	5.1	864	Specific	384.33	384.33	34.51	9.8	143	>sp|P01023|A2MG_HUMAN Alpha-2-macroglobulin OS=Homo sapiens GN=A2M PE=1 SV=3	277	129.45
K.SLGNVN[+2.988]FTVSAEALESQELC[+57.021]GTEVPSVPEHGR.K		C[+57], N[+3]	1139.55	3	3416.63	3416.62	0	5.4	864	Specific	391.15	391.15	96.17	9.23	143	>sp|P01023|A2MG_HUMAN Alpha-2-macroglobulin OS=Homo sapiens GN=A2M PE=1 SV=3	277	124.444
K.SLGNVN[+2.988]FTVSAEALESQELC[+57.021]GTEVPSVPEHGR.K		C[+57], N[+3]	1139.55	3	3416.64	3416.62	0	6.8	864	Specific	394.18	367.29	105.63	6.59	143	>sp|P01023|A2MG_HUMAN Alpha-2-macroglobulin OS=Homo sapiens GN=A2M PE=1 SV=3	277	86.8462
K.SLGNVN[+2.988]FTVSAEALESQELC[+57.021]GTEVPSVPEHGR.K		C[+57], N[+3]	1139.55	3	3416.63	3416.62	0	5.4	864	Specific	415.07	299.03	79.88	6.22	143	>sp|P01023|A2MG_HUMAN Alpha-2-macroglobulin OS=Homo sapiens GN=A2M PE=1 SV=3	277	123.507
K.SLGNVN[+2.988]FTVSAEALESQELC[+57.021]GTEVPSVPEHGR.K		C[+57], N[+3]	854.915	4	3416.64	3416.62	0	6	864	Specific	418.41	418.41	51.45	8.37	143	>sp|P01023|A2MG_HUMAN Alpha-2-macroglobulin OS=Homo sapiens GN=A2M PE=1 SV=3	277	121.302
K.SLGNVN[+2.988]FTVSAEALESQELC[+57.021]GTEVPSVPEHGR.K		C[+57], N[+3]	854.913	4	3416.63	3416.62	0	4.6	864	Specific	427.57	427.57	87.26	8.74	143	>sp|P01023|A2MG_HUMAN Alpha-2-macroglobulin OS=Homo sapiens GN=A2M PE=1 SV=3	277	128.935
K.SLGNVN[+2.988]FTVSAEALESQELC[+57.021]GTEVPSVPEHGR.K		C[+57], N[+3]	854.913	4	3416.63	3416.62	0	4.6	864	Specific	444.62	444.62	82.47	8.78	143	>sp|P01023|A2MG_HUMAN Alpha-2-macroglobulin OS=Homo sapiens GN=A2M PE=1 SV=3	277	128.931
K.SLGNVN[+2.988]FTVSAEALESQELC[+57.021]GTEVPSVPEHGR.K		C[+57], N[+3]	854.913	4	3416.63	3416.62	0	4.3	864	Specific	459.35	459.35	36.65	8.39	143	>sp|P01023|A2MG_HUMAN Alpha-2-macroglobulin OS=Homo sapiens GN=A2M PE=1 SV=3	277	128.396
K.SLGNVN[+2.988]FTVSAEALESQELC[+57.021]GTEVPSVPEHGR.K		C[+57], N[+3]	854.913	4	3416.63	3416.62	0	4.6	864	Specific	459.62	459.62	65.82	8.78	143	>sp|P01023|A2MG_HUMAN Alpha-2-macroglobulin OS=Homo sapiens GN=A2M PE=1 SV=3	277	128.925
K.SLGNVN[+2.988]FTVSAEALESQELC[+57.021]GTEVPSVPEHGR.K		C[+57], N[+3]	854.913	4	3416.63	3416.62	0	4.6	864	Specific	460.3	452.65	79.06	8.98	143	>sp|P01023|A2MG_HUMAN Alpha-2-macroglobulin OS=Homo sapiens GN=A2M PE=1 SV=3	277	128.936
K.SLGNVN[+2.988]FTVSAEALESQELC[+57.021]GTEVPSVPEHGR.K		C[+57], N[+3]	854.915	4	3416.64	3416.62	0	6	864	Specific	464.11	464.11	62.25	8.58	143	>sp|P01023|A2MG_HUMAN Alpha-2-macroglobulin OS=Homo sapiens GN=A2M PE=1 SV=3	277	95.2771
K.SLGNVN[+2.988]FTVSAEALESQELC[+57.021]GTEVPSVPEHGR.K		C[+57], N[+3]	854.914	4	3416.64	3416.62	0	5.6	864	Specific	470.15	463.99	53.48	8.4	143	>sp|P01023|A2MG_HUMAN Alpha-2-macroglobulin OS=Homo sapiens GN=A2M PE=1 SV=3	277	88.627
K.SLGNVN[+2.988]FTVSAEALESQELC[+57.021]GTEVPSVPEHGR.K		C[+57], N[+3]	854.913	4	3416.63	3416.62	0	4.1	864	Specific	470.72	470.72	1.79	10.07	143	>sp|P01023|A2MG_HUMAN Alpha-2-macroglobulin OS=Homo sapiens GN=A2M PE=1 SV=3	277	77.3846
K.SLGNVN[+2.988]FTVSAEALESQELC[+57.021]GTEVPSVPEHGR.K		C[+57], N[+3]	854.913	4	3416.63	3416.62	0	4.3	864	Specific	478.9	440.41	56.58	8.98	143	>sp|P01023|A2MG_HUMAN Alpha-2-macroglobulin OS=Homo sapiens GN=A2M PE=1 SV=3	277	128.652
K.SLGNVN[+2.988]FTVSAEALESQELC[+57.021]GTEVPSVPEHGR.K		C[+57], N[+3]	854.914	4	3416.64	3416.62	0	5.7	864	Specific	484.81	484.81	69.71	9.05	143	>sp|P01023|A2MG_HUMAN Alpha-2-macroglobulin OS=Homo sapiens GN=A2M PE=1 SV=3	277	126.33
K.SLGNVN[+2.988]FTVSAEALESQELC[+57.021]GTEVPSVPEHGR.K		C[+57], N[+3]	854.915	4	3416.64	3416.62	0	6	864	Specific	497.3	497.3	78.18	8.84	143	>sp|P01023|A2MG_HUMAN Alpha-2-macroglobulin OS=Homo sapiens GN=A2M PE=1 SV=3	277	95.285
K.SLGNVN[+2.988]FTVSAEALESQELC[+57.021]GTEVPSVPEHGR.K		C[+57], N[+3]	854.913	4	3416.63	3416.62	0	4.6	864	Specific	497.57	480.69	39.37	8.83	143	>sp|P01023|A2MG_HUMAN Alpha-2-macroglobulin OS=Homo sapiens GN=A2M PE=1 SV=3	277	88.5114
K.SLGNVN[+2.988]FTVSAEALESQELC[+57.021]GTEVPSVPEHGR.K		C[+57], N[+3]	854.913	4	3416.63	3416.62	0	4.6	864	Specific	497.66	497.66	47.75	10.33	143	>sp|P01023|A2MG_HUMAN Alpha-2-macroglobulin OS=Homo sapiens GN=A2M PE=1 SV=3	277	128.927
K.SLGNVN[+2.988]FTVSAEALESQELC[+57.021]GTEVPSVPEHGR.K		C[+57], N[+3]	1139.55	3	3416.63	3416.62	0	5.5	864	Specific	499.47	499.47	166.23	9.75	143	>sp|P01023|A2MG_HUMAN Alpha-2-macroglobulin OS=Homo sapiens GN=A2M PE=1 SV=3	277	135.026
K.SLGNVN[+2.988]FTVSAEALESQELC[+57.021]GTEVPSVPEHGR.K		C[+57], N[+3]	684.134	5	3416.64	3416.62	0	7.5	864	Specific	516.78	515.31	60.24	8.17	143	>sp|P01023|A2MG_HUMAN Alpha-2-macroglobulin OS=Homo sapiens GN=A2M PE=1 SV=3	277	109.95
K.SLGNVN[+2.988]FTVSAEALESQELC[+57.021]GTEVPSVPEHGR.K		C[+57], N[+3]	854.914	4	3416.64	3416.62	0	5.6	864	Specific	519.84	497.21	79.5	10.3	143	>sp|P01023|A2MG_HUMAN Alpha-2-macroglobulin OS=Homo sapiens GN=A2M PE=1 SV=3	277	111.685
K.SLGN[+2.988]VNFTVSAEALESQELC[+57.021]GTEVPSVPEHGR.K		C[+57], N[+3]	854.913	4	3416.63	3416.62	0	4.3	864	Specific	519.99	519.99	1.86	9.21	143	>sp|P01023|A2MG_HUMAN Alpha-2-macroglobulin OS=Homo sapiens GN=A2M PE=1 SV=3	277	77.1358
K.SLGNVN[+2.988]FTVSAEALESQELC[+57.021]GTEVPSVPEHGR.K		C[+57], N[+3]	854.913	4	3416.63	3416.62	0	4.3	864	Specific	520.93	520.93	78.75	10.58	143	>sp|P01023|A2MG_HUMAN Alpha-2-macroglobulin OS=Homo sapiens GN=A2M PE=1 SV=3	277	105.287
K.SLGNVN[+2.988]FTVSAEALESQELC[+57.021]GTEVPSVPEHGR.K		C[+57], N[+3]	854.914	4	3416.63	3416.62	0	5.3	864	Specific	520.94	492.37	23.51	9.3	143	>sp|P01023|A2MG_HUMAN Alpha-2-macroglobulin OS=Homo sapiens GN=A2M PE=1 SV=3	277	94.1604
K.SLGNVN[+2.988]FTVSAEALESQELC[+57.021]GTEVPSVPEHGR.K		C[+57], N[+3]	854.913	4	3416.63	3416.62	0	4.6	864	Specific	526.77	521.09	64.11	9.49	143	>sp|P01023|A2MG_HUMAN Alpha-2-macroglobulin OS=Homo sapiens GN=A2M PE=1 SV=3	277	112.463
K.SLGNVN[+2.988]FTVSAEALESQELC[+57.021]GTEVPSVPEHGR.K		C[+57], N[+3]	854.914	4	3416.63	3416.62	0	5	864	Specific	538.49	511.16	41.14	10.58	143	>sp|P01023|A2MG_HUMAN Alpha-2-macroglobulin OS=Homo sapiens GN=A2M PE=1 SV=3	277	77.7343
K.SLGNVN[+2.988]FTVSAEALESQELC[+57.021]GTEVPSVPEHGR.K		C[+57], N[+3]	1139.55	3	3416.64	3416.62	0	8.3	864	Specific	543.38	502.58	83.46	8.39	143	>sp|P01023|A2MG_HUMAN Alpha-2-macroglobulin OS=Homo sapiens GN=A2M PE=1 SV=3	277	94.9956
K.SLGNVN[+2.988]FTVSAEALESQELC[+57.021]GTEVPSVPEHGR.K		C[+57], N[+3]	684.132	5	3416.63	3416.62	0	4.3	864	Specific	559.47	548.37	60.81	10.86	143	>sp|P01023|A2MG_HUMAN Alpha-2-macroglobulin OS=Homo sapiens GN=A2M PE=1 SV=3	277	76.8458
K.SLGNVN[+2.988]FTVSAEALESQELC[+57.021]GTEVPSVPEHGR.K		C[+57], N[+3]	684.13	5	3416.62	3416.62	0	1.6	864	Specific	562.21	562.21	61.78	10.04	143	>sp|P01023|A2MG_HUMAN Alpha-2-macroglobulin OS=Homo sapiens GN=A2M PE=1 SV=3	277	77.0601
K.SLGNVN[+2.988]FTVSAEALESQELC[+57.021]GTEVPSVPEHGR.K		C[+57], N[+3]	854.913	4	3416.63	3416.62	0	4.6	864	Specific	581.66	546.15	63	11.16	143	>sp|P01023|A2MG_HUMAN Alpha-2-macroglobulin OS=Homo sapiens GN=A2M PE=1 SV=3	277	75.0312
K.SLGNVN[+2.988]FTVSAEALESQELC[+57.021]GTEVPSVPEHGR.K		C[+57], N[+3]	854.913	4	3416.63	3416.62	0	3.6	864	Specific	582.45	582.45	56.65	12.25	143	>sp|P01023|A2MG_HUMAN Alpha-2-macroglobulin OS=Homo sapiens GN=A2M PE=1 SV=3	277	138.997
K.SLGNVN[+2.988]FTVSAEALESQELC[+57.021]GTEVPSVPEHGR.K		C[+57], N[+3]	1139.55	3	3416.63	3416.62	0	5.4	864	Specific	591.29	591.29	161.36	11.67	143	>sp|P01023|A2MG_HUMAN Alpha-2-macroglobulin OS=Homo sapiens GN=A2M PE=1 SV=3	277	129.175
K.SLGNVN[+2.988]FTVSAEALESQELC[+57.021]GTEVPSVPEHGR.K		C[+57], N[+3]	684.133	5	3416.63	3416.62	0	5.4	864	Specific	591.63	544.07	65.14	12.23	143	>sp|P01023|A2MG_HUMAN Alpha-2-macroglobulin OS=Homo sapiens GN=A2M PE=1 SV=3	277	101.651
K.SLGNVN[+2.988]FTVSAEALESQELC[+57.021]GTEVPSVPEHGR.K		C[+57], N[+3]	854.914	4	3416.63	3416.62	0	4.9	864	Specific	596.17	596.17	87.86	12.25	143	>sp|P01023|A2MG_HUMAN Alpha-2-macroglobulin OS=Homo sapiens GN=A2M PE=1 SV=3	277	112.367
K.SLGNVN[+2.988]FTVSAEALESQELC[+57.021]GTEVPSVPEHGR.K		C[+57], N[+3]	684.133	5	3416.63	3416.62	0	5.1	864	Specific	597.17	597.17	74.89	12.23	143	>sp|P01023|A2MG_HUMAN Alpha-2-macroglobulin OS=Homo sapiens GN=A2M PE=1 SV=3	277	79.7665
K.SLGNVN[+2.988]FTVSAEALESQELC[+57.021]GTEVPSVPEHGR.K		C[+57], N[+3]	854.913	4	3416.63	3416.62	0	4.2	864	Specific	597.62	597.62	19.98	12.25	143	>sp|P01023|A2MG_HUMAN Alpha-2-macroglobulin OS=Homo sapiens GN=A2M PE=1 SV=3	277	77.163
K.SLGNVN[+2.988]FTVSAEALESQELC[+57.021]GTEVPSVPEHGR.K		C[+57], N[+3]	854.914	4	3416.64	3416.62	0	5.7	864	Specific	597.97	523.63	41.71	10.97	143	>sp|P01023|A2MG_HUMAN Alpha-2-macroglobulin OS=Homo sapiens GN=A2M PE=1 SV=3	277	86.4944
K.SLGNVN[+2.988]FTVSAEALESQELC[+57.021]GTEVPSVPEHGR.K		C[+57], N[+3]	854.914	4	3416.63	3416.62	0	5.3	864	Specific	600.89	551.79	73.19	12.16	143	>sp|P01023|A2MG_HUMAN Alpha-2-macroglobulin OS=Homo sapiens GN=A2M PE=1 SV=3	277	74.9998
K.SLGNVN[+2.988]FTVSAEALESQELC[+57.021]GTEVPSVPEHGR.K		C[+57], N[+3]	684.132	5	3416.63	3416.62	0	4.8	864	Specific	604.74	584.81	75.54	13.23	143	>sp|P01023|A2MG_HUMAN Alpha-2-macroglobulin OS=Homo sapiens GN=A2M PE=1 SV=3	277	104.212
K.SLGNVN[+2.988]FTVSAEALESQELC[+57.021]GTEVPSVPEHGR.K		C[+57], N[+3]	1139.55	3	3416.65	3416.62	0	9.9	864	Specific	619.43	522.33	118.17	11.6	143	>sp|P01023|A2MG_HUMAN Alpha-2-macroglobulin OS=Homo sapiens GN=A2M PE=1 SV=3	277	99.3408
K.SLGNVN[+2.988]FTVSAEALESQELC[+57.021]GTEVPSVPEHGR.K		C[+57], N[+3]	684.135	5	3416.65	3416.62	0	9	864	Specific	621.35	603.45	82.59	12.16	143	>sp|P01023|A2MG_HUMAN Alpha-2-macroglobulin OS=Homo sapiens GN=A2M PE=1 SV=3	277	105.693
K.SLGNVN[+2.988]FTVSAEALESQELC[+57.021]GTEVPSVPEHGR.K		C[+57], N[+3]	854.913	4	3416.63	3416.62	0	4.6	864	Specific	626.57	597.22	62.73	12.16	143	>sp|P01023|A2MG_HUMAN Alpha-2-macroglobulin OS=Homo sapiens GN=A2M PE=1 SV=3	277	75.045
K.SLGNVN[+2.988]FTVSAEALESQELC[+57.021]GTEVPSVPEHGR.K		C[+57], N[+3]	854.913	4	3416.63	3416.62	0	4.3	864	Specific	631.19	613.01	79.07	13.25	143	>sp|P01023|A2MG_HUMAN Alpha-2-macroglobulin OS=Homo sapiens GN=A2M PE=1 SV=3	277	105.317
K.SLGNVN[+2.988]FTVSAEALESQELC[+57.021]GTEVPSVPEHGR.K		C[+57], N[+3]	854.913	4	3416.63	3416.62	0	4.3	864	Specific	635.57	635.57	69.57	13.25	143	>sp|P01023|A2MG_HUMAN Alpha-2-macroglobulin OS=Homo sapiens GN=A2M PE=1 SV=3	277	105.313
K.SLGNVN[+2.988]FTVSAEALESQELC[+57.021]GTEVPSVPEHGR.K		C[+57], N[+3]	1139.55	3	3416.63	3416.62	0	5	864	Specific	637.33	627.67	121.7	12.67	143	>sp|P01023|A2MG_HUMAN Alpha-2-macroglobulin OS=Homo sapiens GN=A2M PE=1 SV=3	277	107.35
K.SLGNVN[+2.988]FTVSAEALESQELC[+57.021]GTEVPSVPEHGR.K		C[+57], N[+3]	854.915	4	3416.64	3416.62	0	6.5	864	Specific	638.33	626.77	61.12	13.25	143	>sp|P01023|A2MG_HUMAN Alpha-2-macroglobulin OS=Homo sapiens GN=A2M PE=1 SV=3	277	126.621
K.SLGNVN[+2.988]FTVSAEALESQELC[+57.021]GTEVPSVPEHGR.K		C[+57], N[+3]	684.132	5	3416.63	3416.62	0	3.8	864	Specific	638.65	638.65	50.38	13.23	143	>sp|P01023|A2MG_HUMAN Alpha-2-macroglobulin OS=Homo sapiens GN=A2M PE=1 SV=3	277	105.076
K.SLGNVN[+2.988]FTVSAEALESQELC[+57.021]GTEVPSVPEHGR.K		C[+57], N[+3]	854.914	4	3416.64	3416.62	0	5.6	864	Specific	645.35	619.22	81.95	13.25	143	>sp|P01023|A2MG_HUMAN Alpha-2-macroglobulin OS=Homo sapiens GN=A2M PE=1 SV=3	277	126.267
K.SLGNVN[+2.988]FTVSAEALESQELC[+57.021]GTEVPSVPEHGR.K		C[+57], N[+3]	854.913	4	3416.63	3416.62	0	4.1	864	Specific	647.22	533.43	88.15	13.25	143	>sp|P01023|A2MG_HUMAN Alpha-2-macroglobulin OS=Homo sapiens GN=A2M PE=1 SV=3	277	93.241
K.SLGNVN[+2.988]FTVSAEALESQELC[+57.021]GTEVPSVPEHGR.K		C[+57], N[+3]	1139.55	3	3416.64	3416.62	0	8.1	864	Specific	650.27	591.46	110.5	12.84	143	>sp|P01023|A2MG_HUMAN Alpha-2-macroglobulin OS=Homo sapiens GN=A2M PE=1 SV=3	277	99.3768
K.SLGNVN[+2.988]FTVSAEALESQELC[+57.021]GTEVPSVPEHGR.K		C[+57], N[+3]	684.131	5	3416.62	3416.62	0	2.5	864	Specific	653.58	577.85	67.26	13.55	143	>sp|P01023|A2MG_HUMAN Alpha-2-macroglobulin OS=Homo sapiens GN=A2M PE=1 SV=3	277	76.1912
K.SLGNVN[+2.988]FTVSAEALESQELC[+57.021]GTEVPSVPEHGR.K		C[+57], N[+3]	854.913	4	3416.63	3416.62	0	3.7	864	Specific	655.02	655.02	55.08	14.25	143	>sp|P01023|A2MG_HUMAN Alpha-2-macroglobulin OS=Homo sapiens GN=A2M PE=1 SV=3	277	77.3471
K.SLGNVN[+2.988]FTVSAEALESQELC[+57.021]GTEVPSVPEHGR.K		C[+57], N[+3]	854.915	4	3416.64	3416.62	0	6.3	864	Specific	657.39	639.2	76.15	14.25	143	>sp|P01023|A2MG_HUMAN Alpha-2-macroglobulin OS=Homo sapiens GN=A2M PE=1 SV=3	277	111.73
K.SLGNVN[+2.988]FTVSAEALESQELC[+57.021]GTEVPSVPEHGR.K		C[+57], N[+3]	1139.55	3	3416.63	3416.62	0	4.4	864	Specific	658.96	599.76	139.55	13.67	143	>sp|P01023|A2MG_HUMAN Alpha-2-macroglobulin OS=Homo sapiens GN=A2M PE=1 SV=3	277	95.5762
K.SLGNVN[+2.988]FTVSAEALESQELC[+57.021]GTEVPSVPEHGR.K		C[+57], N[+3]	854.913	4	3416.63	3416.62	0	4.6	864	Specific	659.02	649.38	63.89	14.25	143	>sp|P01023|A2MG_HUMAN Alpha-2-macroglobulin OS=Homo sapiens GN=A2M PE=1 SV=3	277	89.0731
K.SLGNVN[+2.988]FTVSAEALESQELC[+57.021]GTEVPSVPEHGR.K		C[+57], N[+3]	1139.55	3	3416.64	3416.62	0	6	864	Specific	662.87	623.1	121.67	13.67	143	>sp|P01023|A2MG_HUMAN Alpha-2-macroglobulin OS=Homo sapiens GN=A2M PE=1 SV=3	277	97.0825
K.SLGNVN[+2.988]FTVSAEALESQELC[+57.021]GTEVPSVPEHGR.K		C[+57], N[+3]	854.913	4	3416.63	3416.62	0	3.9	864	Specific	665.66	665.66	30.26	14.25	143	>sp|P01023|A2MG_HUMAN Alpha-2-macroglobulin OS=Homo sapiens GN=A2M PE=1 SV=3	277	77.2194
K.SLGNVN[+2.988]FTVSAEALESQELC[+57.021]GTEVPSVPEHGR.K		C[+57], N[+3]	1139.55	3	3416.63	3416.62	0	5.1	864	Specific	668.04	585.03	94.75	13.67	143	>sp|P01023|A2MG_HUMAN Alpha-2-macroglobulin OS=Homo sapiens GN=A2M PE=1 SV=3	277	105.67
K.SLGNVN[+2.988]FTVSAEALESQELC[+57.021]GTEVPSVPEHGR.K		C[+57], N[+3]	854.913	4	3416.63	3416.62	0	3.8	864	Specific	670.62	670.62	84.72	14.25	143	>sp|P01023|A2MG_HUMAN Alpha-2-macroglobulin OS=Homo sapiens GN=A2M PE=1 SV=3	277	101.706
K.SLGNVN[+2.988]FTVSAEALESQELC[+57.021]GTEVPSVPEHGR.K		C[+57], N[+3]	854.914	4	3416.63	3416.62	0	5	864	Specific	677.4	677.4	82.2	14.25	143	>sp|P01023|A2MG_HUMAN Alpha-2-macroglobulin OS=Homo sapiens GN=A2M PE=1 SV=3	277	120.626
K.SLGNVN[+2.988]FTVSAEALESQELC[+57.021]GTEVPSVPEHGR.K		C[+57], N[+3]	854.914	4	3416.64	3416.62	0	5.6	864	Specific	677.47	623.26	74.5	14.25	143	>sp|P01023|A2MG_HUMAN Alpha-2-macroglobulin OS=Homo sapiens GN=A2M PE=1 SV=3	277	123.303
K.SLGNVN[+2.988]FTVSAEALESQELC[+57.021]GTEVPSVPEHGR.K		C[+57], N[+3]	854.913	4	3416.63	3416.62	0	4.5	864	Specific	677.73	677.73	77.04	14.25	143	>sp|P01023|A2MG_HUMAN Alpha-2-macroglobulin OS=Homo sapiens GN=A2M PE=1 SV=3	277	105.807
K.SLGNVN[+2.988]FTVSAEALESQELC[+57.021]GTEVPSVPEHGR.K		C[+57], N[+3]	854.913	4	3416.63	3416.62	0	4.2	864	Specific	678.82	630.33	65.16	14.25	143	>sp|P01023|A2MG_HUMAN Alpha-2-macroglobulin OS=Homo sapiens GN=A2M PE=1 SV=3	277	112.906
K.SLGNVN[+2.988]FTVSAEALESQELC[+57.021]GTEVPSVPEHGR.K		C[+57], N[+3]	854.914	4	3416.63	3416.62	0	5.4	864	Specific	679.74	679.74	89.7	14.25	143	>sp|P01023|A2MG_HUMAN Alpha-2-macroglobulin OS=Homo sapiens GN=A2M PE=1 SV=3	277	115.869
K.SLGNVN[+2.988]FTVSAEALESQELC[+57.021]GTEVPSVPEHGR.K		C[+57], N[+3]	854.913	4	3416.63	3416.62	0	3.8	864	Specific	681.62	658.95	87.46	14.25	143	>sp|P01023|A2MG_HUMAN Alpha-2-macroglobulin OS=Homo sapiens GN=A2M PE=1 SV=3	277	94.1167
K.SLGNVN[+2.988]FTVSAEALESQELC[+57.021]GTEVPSVPEHGR.K		C[+57], N[+3]	854.914	4	3416.63	3416.62	0	5.1	864	Specific	683	650.43	47.47	14.25	143	>sp|P01023|A2MG_HUMAN Alpha-2-macroglobulin OS=Homo sapiens GN=A2M PE=1 SV=3	277	77.7198
K.SLGNVN[+2.988]FTVSAEALESQELC[+57.021]GTEVPSVPEHGR.K		C[+57], N[+3]	854.914	4	3416.64	3416.62	0	5.6	864	Specific	685.73	629.47	65.36	14.25	143	>sp|P01023|A2MG_HUMAN Alpha-2-macroglobulin OS=Homo sapiens GN=A2M PE=1 SV=3	277	123.311
K.SLGNVN[+2.988]FTVSAEALESQELC[+57.021]GTEVPSVPEHGR.K		C[+57], N[+3]	1139.55	3	3416.64	3416.62	0	6.2	864	Specific	685.89	533.36	140.77	13.67	143	>sp|P01023|A2MG_HUMAN Alpha-2-macroglobulin OS=Homo sapiens GN=A2M PE=1 SV=3	277	88.3931
K.SLGNVN[+2.988]FTVSAEALESQELC[+57.021]GTEVPSVPEHGR.K		C[+57], N[+3]	684.129	5	3416.62	3416.62	0	0.1	864	Specific	686.48	596.61	42.02	12.88	143	>sp|P01023|A2MG_HUMAN Alpha-2-macroglobulin OS=Homo sapiens GN=A2M PE=1 SV=3	277	76.2667
K.SLGNVN[+2.988]FTVSAEALESQELC[+57.021]GTEVPSVPEHGR.K		C[+57], N[+3]	1139.55	3	3416.64	3416.62	0	7.1	864	Specific	687.45	655.28	168.24	12.84	143	>sp|P01023|A2MG_HUMAN Alpha-2-macroglobulin OS=Homo sapiens GN=A2M PE=1 SV=3	277	127.609
K.SLGNVN[+2.988]FTVSAEALESQELC[+57.021]GTEVPSVPEHGR.K		C[+57], N[+3]	684.127	5	3416.61	3416.62	0	-3.1	864	Specific	688.07	635.38	36.46	12.89	143	>sp|P01023|A2MG_HUMAN Alpha-2-macroglobulin OS=Homo sapiens GN=A2M PE=1 SV=3	277	76.3609
K.SLGNVN[+2.988]FTVSAEALESQELC[+57.021]GTEVPSVPEHGR.K		C[+57], N[+3]	854.913	4	3416.63	3416.62	0	4.8	864	Specific	689.53	689.53	69.22	14.25	143	>sp|P01023|A2MG_HUMAN Alpha-2-macroglobulin OS=Homo sapiens GN=A2M PE=1 SV=3	277	101.442
K.SLGNVN[+2.988]FTVSAEALESQELC[+57.021]GTEVPSVPEHGR.K		C[+57], N[+3]	1139.55	3	3416.63	3416.62	0	5	864	Specific	697.97	610.54	122.48	13.67	143	>sp|P01023|A2MG_HUMAN Alpha-2-macroglobulin OS=Homo sapiens GN=A2M PE=1 SV=3	277	87.9274
K.SLGNVN[+2.988]FTVSAEALESQELC[+57.021]GTEVPSVPEHGR.K		C[+57], N[+3]	1139.55	3	3416.62	3416.62	0	2.3	864	Specific	698.83	685.81	157.75	13	143	>sp|P01023|A2MG_HUMAN Alpha-2-macroglobulin OS=Homo sapiens GN=A2M PE=1 SV=3	277	117.542
K.SLGNVN[+2.988]FTVSAEALESQELC[+57.021]GTEVPSVPEHGR.K		C[+57], N[+3]	1139.55	3	3416.64	3416.62	0	6.3	864	Specific	700.54	658.51	120.75	14.67	143	>sp|P01023|A2MG_HUMAN Alpha-2-macroglobulin OS=Homo sapiens GN=A2M PE=1 SV=3	277	99.2824
K.SLGNVN[+2.988]FTVSAEALESQELC[+57.021]GTEVPSVPEHGR.K		C[+57], N[+3]	854.914	4	3416.63	3416.62	0	5.1	864	Specific	701.25	661.24	71.26	15.25	143	>sp|P01023|A2MG_HUMAN Alpha-2-macroglobulin OS=Homo sapiens GN=A2M PE=1 SV=3	277	77.7048
K.SLGNVN[+2.988]FTVSAEALESQELC[+57.021]GTEVPSVPEHGR.K		C[+57], N[+3]	684.127	5	3416.61	3416.62	0	-3.1	864	Specific	707.41	672.53	42.71	13.89	143	>sp|P01023|A2MG_HUMAN Alpha-2-macroglobulin OS=Homo sapiens GN=A2M PE=1 SV=3	277	76.3593
K.SLGNVN[+2.988]FTVSAEALESQELC[+57.021]GTEVPSVPEHGR.K		C[+57], N[+3]	854.914	4	3416.63	3416.62	0	5.3	864	Specific	716.52	716.52	71.59	15.25	143	>sp|P01023|A2MG_HUMAN Alpha-2-macroglobulin OS=Homo sapiens GN=A2M PE=1 SV=3	277	75.1065
K.SLGNVN[+2.988]FTVSAEALESQELC[+57.021]GTEVPSVPEHGR.K		C[+57], N[+3]	854.912	4	3416.63	3416.62	0	3.4	864	Specific	720.55	704.47	87.85	15.25	143	>sp|P01023|A2MG_HUMAN Alpha-2-macroglobulin OS=Homo sapiens GN=A2M PE=1 SV=3	277	100.111
K.SLGNVN[+2.988]FTVSAEALESQELC[+57.021]GTEVPSVPEHGR.K		C[+57], N[+3]	854.914	4	3416.63	3416.62	0	4.9	864	Specific	722.05	657.58	76.25	15.25	143	>sp|P01023|A2MG_HUMAN Alpha-2-macroglobulin OS=Homo sapiens GN=A2M PE=1 SV=3	277	93.3802
K.SLGNVN[+2.988]FTVSAEALESQELC[+57.021]GTEVPSVPEHGR.K		C[+57], N[+3]	854.914	4	3416.63	3416.62	0	4.9	864	Specific	723.87	704.21	48.21	15.25	143	>sp|P01023|A2MG_HUMAN Alpha-2-macroglobulin OS=Homo sapiens GN=A2M PE=1 SV=3	277	96.3049
K.SLGNVN[+2.988]FTVSAEALESQELC[+57.021]GTEVPSVPEHGR.K		C[+57], N[+3]	854.913	4	3416.63	3416.62	0	4.6	864	Specific	725.76	725.76	83.07	15.25	143	>sp|P01023|A2MG_HUMAN Alpha-2-macroglobulin OS=Homo sapiens GN=A2M PE=1 SV=3	277	101.667
K.SLGNVN[+2.988]FTVSAEALESQELC[+57.021]GTEVPSVPEHGR.K		C[+57], N[+3]	854.913	4	3416.63	3416.62	0	4.3	864	Specific	726.23	712.87	89.04	15.25	143	>sp|P01023|A2MG_HUMAN Alpha-2-macroglobulin OS=Homo sapiens GN=A2M PE=1 SV=3	277	89.215
K.SLGNVN[+2.988]FTVSAEALESQELC[+57.021]GTEVPSVPEHGR.K		C[+57], N[+3]	1139.55	3	3416.63	3416.62	0	5.3	864	Specific	726.82	582.7	115.79	14.67	143	>sp|P01023|A2MG_HUMAN Alpha-2-macroglobulin OS=Homo sapiens GN=A2M PE=1 SV=3	277	88.4075
K.SLGNVN[+2.988]FTVSAEALESQELC[+57.021]GTEVPSVPEHGR.K		C[+57], N[+3]	854.913	4	3416.63	3416.62	0	3.9	864	Specific	728.94	707.94	90.31	15.25	143	>sp|P01023|A2MG_HUMAN Alpha-2-macroglobulin OS=Homo sapiens GN=A2M PE=1 SV=3	277	112.581
K.SLGNVN[+2.988]FTVSAEALESQELC[+57.021]GTEVPSVPEHGR.K		C[+57], N[+3]	854.914	4	3416.64	3416.62	0	5.7	864	Specific	730.11	648.49	84.58	15.25	143	>sp|P01023|A2MG_HUMAN Alpha-2-macroglobulin OS=Homo sapiens GN=A2M PE=1 SV=3	277	77.6845
K.SLGNVN[+2.988]FTVSAEALESQELC[+57.021]GTEVPSVPEHGR.K		C[+57], N[+3]	854.914	4	3416.64	3416.62	0	5.8	864	Specific	730.16	730.16	94.15	15.25	143	>sp|P01023|A2MG_HUMAN Alpha-2-macroglobulin OS=Homo sapiens GN=A2M PE=1 SV=3	277	120.966
K.SLGNVN[+2.988]FTVSAEALESQELC[+57.021]GTEVPSVPEHGR.K		C[+57], N[+3]	684.132	5	3416.63	3416.62	0	3.9	864	Specific	730.94	668.25	74.07	15.23	143	>sp|P01023|A2MG_HUMAN Alpha-2-macroglobulin OS=Homo sapiens GN=A2M PE=1 SV=3	277	76.5463
K.SLGNVN[+2.988]FTVSAEALESQELC[+57.021]GTEVPSVPEHGR.K		C[+57], N[+3]	854.913	4	3416.63	3416.62	0	4.6	864	Specific	733.12	733.12	71.36	15.25	143	>sp|P01023|A2MG_HUMAN Alpha-2-macroglobulin OS=Homo sapiens GN=A2M PE=1 SV=3	277	123.88
K.SLGNVN[+2.988]FTVSAEALESQELC[+57.021]GTEVPSVPEHGR.K		C[+57], N[+3]	854.914	4	3416.63	3416.62	0	5.5	864	Specific	733.47	728.5	82.83	15.25	143	>sp|P01023|A2MG_HUMAN Alpha-2-macroglobulin OS=Homo sapiens GN=A2M PE=1 SV=3	277	120.444
K.SLGNVN[+2.988]FTVSAEALESQELC[+57.021]GTEVPSVPEHGR.K		C[+57], N[+3]	854.914	4	3416.64	3416.62	0	5.9	864	Specific	736.32	736.32	78.58	15.25	143	>sp|P01023|A2MG_HUMAN Alpha-2-macroglobulin OS=Homo sapiens GN=A2M PE=1 SV=3	277	125.342
K.SLGNVN[+2.988]FTVSAEALESQELC[+57.021]GTEVPSVPEHGR.K		C[+57], N[+3]	1139.55	3	3416.63	3416.62	0	4.6	864	Specific	736.53	734.47	184.18	14.67	143	>sp|P01023|A2MG_HUMAN Alpha-2-macroglobulin OS=Homo sapiens GN=A2M PE=1 SV=3	277	128.658
K.SLGNVN[+2.988]FTVSAEALESQELC[+57.021]GTEVPSVPEHGR.K		C[+57], N[+3]	854.914	4	3416.64	3416.62	0	5.6	864	Specific	739.51	726.4	94.07	15.25	143	>sp|P01023|A2MG_HUMAN Alpha-2-macroglobulin OS=Homo sapiens GN=A2M PE=1 SV=3	277	111.442
K.SLGNVN[+2.988]FTVSAEALESQELC[+57.021]GTEVPSVPEHGR.K		C[+57], N[+3]	854.913	4	3416.63	3416.62	0	4.6	864	Specific	747.25	711.53	25.19	15.25	143	>sp|P01023|A2MG_HUMAN Alpha-2-macroglobulin OS=Homo sapiens GN=A2M PE=1 SV=3	277	77.0752
K.SLGNVN[+2.988]FTVSAEALESQELC[+57.021]GTEVPSVPEHGR.K		C[+57], N[+3]	854.914	4	3416.63	3416.62	0	4.9	864	Specific	747.32	706.97	62.68	15.25	143	>sp|P01023|A2MG_HUMAN Alpha-2-macroglobulin OS=Homo sapiens GN=A2M PE=1 SV=3	277	112.765
K.SLGNVN[+2.988]FTVSAEALESQELC[+57.021]GTEVPSVPEHGR.K		C[+57], N[+3]	1139.55	3	3416.64	3416.62	0	6.9	864	Specific	749.43	694.93	167.67	13.84	143	>sp|P01023|A2MG_HUMAN Alpha-2-macroglobulin OS=Homo sapiens GN=A2M PE=1 SV=3	277	85.5393
K.SLGNVN[+2.988]FTVSAEALESQELC[+57.021]GTEVPSVPEHGR.K		C[+57], N[+3]	854.914	4	3416.63	3416.62	0	5.3	864	Specific	750.44	716.39	72.85	16.25	143	>sp|P01023|A2MG_HUMAN Alpha-2-macroglobulin OS=Homo sapiens GN=A2M PE=1 SV=3	277	121.48
K.SLGNVN[+2.988]FTVSAEALESQELC[+57.021]GTEVPSVPEHGR.K		C[+57], N[+3]	854.914	4	3416.63	3416.62	0	5.1	864	Specific	750.53	724.91	100.35	16.25	143	>sp|P01023|A2MG_HUMAN Alpha-2-macroglobulin OS=Homo sapiens GN=A2M PE=1 SV=3	277	99.0621
K.SLGNVN[+2.988]FTVSAEALESQELC[+57.021]GTEVPSVPEHGR.K		C[+57], N[+3]	854.913	4	3416.63	3416.62	0	3.9	864	Specific	751.71	710.06	83.31	16.25	143	>sp|P01023|A2MG_HUMAN Alpha-2-macroglobulin OS=Homo sapiens GN=A2M PE=1 SV=3	277	107.951
K.SLGNVN[+2.988]FTVSAEALESQELC[+57.021]GTEVPSVPEHGR.K		C[+57], N[+3]	1139.55	3	3416.62	3416.62	0	2	864	Specific	754.65	704.68	107.62	15	143	>sp|P01023|A2MG_HUMAN Alpha-2-macroglobulin OS=Homo sapiens GN=A2M PE=1 SV=3	277	117.487
K.SLGNVN[+2.988]FTVSAEALESQELC[+57.021]GTEVPSVPEHGR.K		C[+57], N[+3]	854.914	4	3416.63	3416.62	0	5	864	Specific	755.46	739.41	98.41	16.25	143	>sp|P01023|A2MG_HUMAN Alpha-2-macroglobulin OS=Homo sapiens GN=A2M PE=1 SV=3	277	112.186
K.SLGNVN[+2.988]FTVSAEALESQELC[+57.021]GTEVPSVPEHGR.K		C[+57], N[+3]	1139.55	3	3416.64	3416.62	0	7.3	864	Specific	756.68	691	137.85	14.84	143	>sp|P01023|A2MG_HUMAN Alpha-2-macroglobulin OS=Homo sapiens GN=A2M PE=1 SV=3	277	87.0128
K.SLGNVN[+2.988]FTVSAEALESQELC[+57.021]GTEVPSVPEHGR.K		C[+57], N[+3]	1139.55	3	3416.63	3416.62	0	2.8	864	Specific	761.92	719.38	125.41	15	143	>sp|P01023|A2MG_HUMAN Alpha-2-macroglobulin OS=Homo sapiens GN=A2M PE=1 SV=3	277	88.6159
K.SLGNVN[+2.988]FTVSAEALESQELC[+57.021]GTEVPSVPEHGR.K		C[+57], N[+3]	1139.55	3	3416.64	3416.62	0	6	864	Specific	764.03	763.11	150.25	15.67	143	>sp|P01023|A2MG_HUMAN Alpha-2-macroglobulin OS=Homo sapiens GN=A2M PE=1 SV=3	277	135.552
K.SLGNVN[+2.988]FTVSAEALESQELC[+57.021]GTEVPSVPEHGR.K		C[+57], N[+3]	854.912	4	3416.63	3416.62	0	3.4	864	Specific	765.08	740.8	65.38	16.25	143	>sp|P01023|A2MG_HUMAN Alpha-2-macroglobulin OS=Homo sapiens GN=A2M PE=1 SV=3	277	100.119
K.SLGNVN[+2.988]FTVSAEALESQELC[+57.021]GTEVPSVPEHGR.K		C[+57], N[+3]	854.913	4	3416.63	3416.62	0	3.9	864	Specific	766.46	766.46	102.8	16.25	143	>sp|P01023|A2MG_HUMAN Alpha-2-macroglobulin OS=Homo sapiens GN=A2M PE=1 SV=3	277	124.071
K.SLGNVN[+2.988]FTVSAEALESQELC[+57.021]GTEVPSVPEHGR.K		C[+57], N[+3]	684.132	5	3416.63	3416.62	0	5	864	Specific	771.23	740.66	84.85	16.23	143	>sp|P01023|A2MG_HUMAN Alpha-2-macroglobulin OS=Homo sapiens GN=A2M PE=1 SV=3	277	76.0992
K.SLGNVN[+2.988]FTVSAEALESQELC[+57.021]GTEVPSVPEHGR.K		C[+57], N[+3]	1139.55	3	3416.63	3416.62	0	5	864	Specific	772.01	694.71	133.7	15.67	143	>sp|P01023|A2MG_HUMAN Alpha-2-macroglobulin OS=Homo sapiens GN=A2M PE=1 SV=3	277	92.5576
K.SLGNVN[+2.988]FTVSAEALESQELC[+57.021]GTEVPSVPEHGR.K		C[+57], N[+3]	854.914	4	3416.63	3416.62	0	4.9	864	Specific	777.66	699.09	79.32	16.25	143	>sp|P01023|A2MG_HUMAN Alpha-2-macroglobulin OS=Homo sapiens GN=A2M PE=1 SV=3	277	93.3893
K.SLGNVN[+2.988]FTVSAEALESQELC[+57.021]GTEVPSVPEHGR.K		C[+57], N[+3]	854.914	4	3416.63	3416.62	0	5.3	864	Specific	779.57	733.69	64.66	16.25	143	>sp|P01023|A2MG_HUMAN Alpha-2-macroglobulin OS=Homo sapiens GN=A2M PE=1 SV=3	277	121.33
K.SLGNVN[+2.988]FTVSAEALESQELC[+57.021]GTEVPSVPEHGR.K		C[+57], N[+3]	854.913	4	3416.63	3416.62	0	4.6	864	Specific	780.3	780.3	77.91	16.25	143	>sp|P01023|A2MG_HUMAN Alpha-2-macroglobulin OS=Homo sapiens GN=A2M PE=1 SV=3	277	127.793
K.SLGNVN[+2.988]FTVSAEALESQELC[+57.021]GTEVPSVPEHGR.K		C[+57], N[+3]	1139.55	3	3416.63	3416.62	0	5.4	864	Specific	781.47	762.73	133.37	15.67	143	>sp|P01023|A2MG_HUMAN Alpha-2-macroglobulin OS=Homo sapiens GN=A2M PE=1 SV=3	277	95.1892
K.SLGNVN[+2.988]FTVSAEALESQELC[+57.021]GTEVPSVPEHGR.K		C[+57], N[+3]	1139.55	3	3416.65	3416.62	0	9.9	864	Specific	781.54	701.22	133.76	14.6	143	>sp|P01023|A2MG_HUMAN Alpha-2-macroglobulin OS=Homo sapiens GN=A2M PE=1 SV=3	277	99.3328
K.SLGNVN[+2.988]FTVSAEALESQELC[+57.021]GTEVPSVPEHGR.K		C[+57], N[+3]	854.914	4	3416.63	3416.62	0	5.5	864	Specific	781.69	780.97	83.31	16.25	143	>sp|P01023|A2MG_HUMAN Alpha-2-macroglobulin OS=Homo sapiens GN=A2M PE=1 SV=3	277	120.446
K.SLGNVN[+2.988]FTVSAEALESQELC[+57.021]GTEVPSVPEHGR.K		C[+57], N[+3]	854.914	4	3416.63	3416.62	0	4.8	864	Specific	784.48	702.75	66.51	16.25	143	>sp|P01023|A2MG_HUMAN Alpha-2-macroglobulin OS=Homo sapiens GN=A2M PE=1 SV=3	277	93.2935
K.SLGNVN[+2.988]FTVSAEALESQELC[+57.021]GTEVPSVPEHGR.K		C[+57], N[+3]	1139.55	3	3416.64	3416.62	0	6.9	864	Specific	789.18	757.11	127.13	14.84	143	>sp|P01023|A2MG_HUMAN Alpha-2-macroglobulin OS=Homo sapiens GN=A2M PE=1 SV=3	277	122.991
K.SLGNVN[+2.988]FTVSAEALESQELC[+57.021]GTEVPSVPEHGR.K		C[+57], N[+3]	854.912	4	3416.63	3416.62	0	3.4	864	Specific	793.14	750.32	91.65	16.25	143	>sp|P01023|A2MG_HUMAN Alpha-2-macroglobulin OS=Homo sapiens GN=A2M PE=1 SV=3	277	100.11
K.SLGNVN[+2.988]FTVSAEALESQELC[+57.021]GTEVPSVPEHGR.K		C[+57], N[+3]	1139.55	3	3416.64	3416.62	0	7.3	864	Specific	796.47	688.51	155.37	14.84	143	>sp|P01023|A2MG_HUMAN Alpha-2-macroglobulin OS=Homo sapiens GN=A2M PE=1 SV=3	277	87.0099
K.SLGNVN[+2.988]FTVSAEALESQELC[+57.021]GTEVPSVPEHGR.K		C[+57], N[+3]	854.914	4	3416.63	3416.62	0	4.8	864	Specific	803.18	739.31	95.37	17.25	143	>sp|P01023|A2MG_HUMAN Alpha-2-macroglobulin OS=Homo sapiens GN=A2M PE=1 SV=3	277	77.7942
K.SLGNVN[+2.988]FTVSAEALESQELC[+57.021]GTEVPSVPEHGR.K		C[+57], N[+3]	1139.55	3	3416.63	3416.62	0	4.6	864	Specific	805.21	774.34	138.08	16.67	143	>sp|P01023|A2MG_HUMAN Alpha-2-macroglobulin OS=Homo sapiens GN=A2M PE=1 SV=3	277	95.0816
K.SLGNVN[+2.988]FTVSAEALESQELC[+57.021]GTEVPSVPEHGR.K		C[+57], N[+3]	1139.55	3	3416.64	3416.62	0	6.1	864	Specific	810.57	779.01	165.44	16.67	143	>sp|P01023|A2MG_HUMAN Alpha-2-macroglobulin OS=Homo sapiens GN=A2M PE=1 SV=3	277	124.519
K.SLGNVN[+2.988]FTVSAEALESQELC[+57.021]GTEVPSVPEHGR.K		C[+57], N[+3]	854.914	4	3416.63	3416.62	0	4.9	864	Specific	812.56	796.99	88.97	17.25	143	>sp|P01023|A2MG_HUMAN Alpha-2-macroglobulin OS=Homo sapiens GN=A2M PE=1 SV=3	277	113.768
K.SLGNVN[+2.988]FTVSAEALESQELC[+57.021]GTEVPSVPEHGR.K		C[+57], N[+3]	854.913	4	3416.63	3416.62	0	4.4	864	Specific	812.96	798.62	103.67	17.25	143	>sp|P01023|A2MG_HUMAN Alpha-2-macroglobulin OS=Homo sapiens GN=A2M PE=1 SV=3	277	111.528
K.SLGNVN[+2.988]FTVSAEALESQELC[+57.021]GTEVPSVPEHGR.K		C[+57], N[+3]	854.913	4	3416.63	3416.62	0	4	864	Specific	814.73	795.33	91.49	17.25	143	>sp|P01023|A2MG_HUMAN Alpha-2-macroglobulin OS=Homo sapiens GN=A2M PE=1 SV=3	277	77.8988
K.SLGNVN[+2.988]FTVSAEALESQELC[+57.021]GTEVPSVPEHGR.K		C[+57], N[+3]	854.913	4	3416.63	3416.62	0	4.2	864	Specific	815.17	815.17	60.7	17.25	143	>sp|P01023|A2MG_HUMAN Alpha-2-macroglobulin OS=Homo sapiens GN=A2M PE=1 SV=3	277	138.839
K.SLGNVN[+2.988]FTVSAEALESQELC[+57.021]GTEVPSVPEHGR.K		C[+57], N[+3]	854.915	4	3416.64	3416.62	0	6.3	864	Specific	817.96	811.19	85.45	17.25	143	>sp|P01023|A2MG_HUMAN Alpha-2-macroglobulin OS=Homo sapiens GN=A2M PE=1 SV=3	277	120.985
K.SLGNVN[+2.988]FTVSAEALESQELC[+57.021]GTEVPSVPEHGR.K		C[+57], N[+3]	854.914	4	3416.64	3416.62	0	5.6	864	Specific	820.34	820.34	58.36	17.25	143	>sp|P01023|A2MG_HUMAN Alpha-2-macroglobulin OS=Homo sapiens GN=A2M PE=1 SV=3	277	138.316
K.SLGNVN[+2.988]FTVSAEALESQELC[+57.021]GTEVPSVPEHGR.K		C[+57], N[+3]	854.914	4	3416.63	3416.62	0	5.1	864	Specific	821.44	813.01	82.46	17.25	143	>sp|P01023|A2MG_HUMAN Alpha-2-macroglobulin OS=Homo sapiens GN=A2M PE=1 SV=3	277	112.044
K.SLGNVN[+2.988]FTVSAEALESQELC[+57.021]GTEVPSVPEHGR.K		C[+57], N[+3]	854.914	4	3416.64	3416.62	0	5.6	864	Specific	821.68	818.86	62.39	17.25	143	>sp|P01023|A2MG_HUMAN Alpha-2-macroglobulin OS=Homo sapiens GN=A2M PE=1 SV=3	277	120.881
K.SLGNVN[+2.988]FTVSAEALESQELC[+57.021]GTEVPSVPEHGR.K		C[+57], N[+3]	854.915	4	3416.64	3416.62	0	6.3	864	Specific	825.43	815.63	103.06	17.25	143	>sp|P01023|A2MG_HUMAN Alpha-2-macroglobulin OS=Homo sapiens GN=A2M PE=1 SV=3	277	96.9621
K.SLGNVN[+2.988]FTVSAEALESQELC[+57.021]GTEVPSVPEHGR.K		C[+57], N[+3]	854.913	4	3416.63	3416.62	0	4.8	864	Specific	826.84	816.69	86.29	17.25	143	>sp|P01023|A2MG_HUMAN Alpha-2-macroglobulin OS=Homo sapiens GN=A2M PE=1 SV=3	277	112.666
K.SLGNVN[+2.988]FTVSAEALESQELC[+57.021]GTEVPSVPEHGR.K		C[+57], N[+3]	1139.55	3	3416.63	3416.62	0	4.7	864	Specific	828.21	828.21	173.04	16.67	143	>sp|P01023|A2MG_HUMAN Alpha-2-macroglobulin OS=Homo sapiens GN=A2M PE=1 SV=3	277	136.12
K.SLGNVN[+2.988]FTVSAEALESQELC[+57.021]GTEVPSVPEHGR.K		C[+57], N[+3]	854.913	4	3416.63	3416.62	0	4.6	864	Specific	828.35	828.35	73.66	17.25	143	>sp|P01023|A2MG_HUMAN Alpha-2-macroglobulin OS=Homo sapiens GN=A2M PE=1 SV=3	277	101.662
K.SLGNVN[+2.988]FTVSAEALESQELC[+57.021]GTEVPSVPEHGR.K		C[+57], N[+3]	1139.55	3	3416.63	3416.62	0	5.2	864	Specific	829.26	784.78	132.88	16.67	143	>sp|P01023|A2MG_HUMAN Alpha-2-macroglobulin OS=Homo sapiens GN=A2M PE=1 SV=3	277	108.769
K.SLGNVN[+2.988]FTVSAEALESQELC[+57.021]GTEVPSVPEHGR.K		C[+57], N[+3]	854.914	4	3416.64	3416.62	0	5.9	864	Specific	834.42	790.97	90.43	17.25	143	>sp|P01023|A2MG_HUMAN Alpha-2-macroglobulin OS=Homo sapiens GN=A2M PE=1 SV=3	277	117.851
K.SLGNVN[+2.988]FTVSAEALESQELC[+57.021]GTEVPSVPEHGR.K		C[+57], N[+3]	854.913	4	3416.63	3416.62	0	3.9	864	Specific	834.46	834.46	58.93	17.25	143	>sp|P01023|A2MG_HUMAN Alpha-2-macroglobulin OS=Homo sapiens GN=A2M PE=1 SV=3	277	135.113
K.SLGNVN[+2.988]FTVSAEALESQELC[+57.021]GTEVPSVPEHGR.K		C[+57], N[+3]	1139.55	3	3416.63	3416.62	0	5.2	864	Specific	835.19	784.89	161.41	16.67	143	>sp|P01023|A2MG_HUMAN Alpha-2-macroglobulin OS=Homo sapiens GN=A2M PE=1 SV=3	277	97.689
K.SLGNVN[+2.988]FTVSAEALESQELC[+57.021]GTEVPSVPEHGR.K		C[+57], N[+3]	854.913	4	3416.63	3416.62	0	4.3	864	Specific	839	803.96	101.22	17.25	143	>sp|P01023|A2MG_HUMAN Alpha-2-macroglobulin OS=Homo sapiens GN=A2M PE=1 SV=3	277	78.0715
K.SLGNVN[+2.988]FTVSAEALESQELC[+57.021]GTEVPSVPEHGR.K		C[+57], N[+3]	1139.55	3	3416.63	3416.62	0	4.2	864	Specific	839.16	815.65	170.62	16.67	143	>sp|P01023|A2MG_HUMAN Alpha-2-macroglobulin OS=Homo sapiens GN=A2M PE=1 SV=3	277	112.403
K.SLGNVN[+2.988]FTVSAEALESQELC[+57.021]GTEVPSVPEHGR.K		C[+57], N[+3]	854.913	4	3416.63	3416.62	0	4.4	864	Specific	840.76	809.43	93.52	17.25	143	>sp|P01023|A2MG_HUMAN Alpha-2-macroglobulin OS=Homo sapiens GN=A2M PE=1 SV=3	277	111.531
K.SLGNVN[+2.988]FTVSAEALESQELC[+57.021]GTEVPSVPEHGR.K		C[+57], N[+3]	1139.55	3	3416.64	3416.62	0	6.9	864	Specific	841.35	700.72	155.11	15.84	143	>sp|P01023|A2MG_HUMAN Alpha-2-macroglobulin OS=Homo sapiens GN=A2M PE=1 SV=3	277	104.124
K.SLGNVN[+2.988]FTVSAEALESQELC[+57.021]GTEVPSVPEHGR.K		C[+57], N[+3]	854.914	4	3416.63	3416.62	0	5.2	864	Specific	843.75	842.12	89.22	17.25	143	>sp|P01023|A2MG_HUMAN Alpha-2-macroglobulin OS=Homo sapiens GN=A2M PE=1 SV=3	277	105.876
K.SLGNVN[+2.988]FTVSAEALESQELC[+57.021]GTEVPSVPEHGR.K		C[+57], N[+3]	854.912	4	3416.63	3416.62	0	3.4	864	Specific	844.43	824.39	94.53	17.25	143	>sp|P01023|A2MG_HUMAN Alpha-2-macroglobulin OS=Homo sapiens GN=A2M PE=1 SV=3	277	100.125
K.SLGNVN[+2.988]FTVSAEALESQELC[+57.021]GTEVPSVPEHGR.K		C[+57], N[+3]	1139.55	3	3416.63	3416.62	0	4.6	864	Specific	845.75	797.13	198.09	16.67	143	>sp|P01023|A2MG_HUMAN Alpha-2-macroglobulin OS=Homo sapiens GN=A2M PE=1 SV=3	277	136.083
K.SLGNVN[+2.988]FTVSAEALESQELC[+57.021]GTEVPSVPEHGR.K		C[+57], N[+3]	1139.55	3	3416.64	3416.62	0	7.6	864	Specific	850.87	754.36	154.38	16.84	143	>sp|P01023|A2MG_HUMAN Alpha-2-macroglobulin OS=Homo sapiens GN=A2M PE=1 SV=3	277	86.6094
K.SLGNVN[+2.988]FTVSAEALESQELC[+57.021]GTEVPSVPEHGR.K		C[+57], N[+3]	1139.55	3	3416.63	3416.62	0	5.2	864	Specific	852.15	819.96	171.76	17.67	143	>sp|P01023|A2MG_HUMAN Alpha-2-macroglobulin OS=Homo sapiens GN=A2M PE=1 SV=3	277	118.372
K.SLGNVN[+2.988]FTVSAEALESQELC[+57.021]GTEVPSVPEHGR.K		C[+57], N[+3]	854.914	4	3416.63	3416.62	0	4.9	864	Specific	856.72	856.72	97.99	18.25	143	>sp|P01023|A2MG_HUMAN Alpha-2-macroglobulin OS=Homo sapiens GN=A2M PE=1 SV=3	277	113.77
K.SLGNVN[+2.988]FTVSAEALESQELC[+57.021]GTEVPSVPEHGR.K		C[+57], N[+3]	1139.55	3	3416.63	3416.62	0	4.4	864	Specific	859.33	757.9	172.97	17.67	143	>sp|P01023|A2MG_HUMAN Alpha-2-macroglobulin OS=Homo sapiens GN=A2M PE=1 SV=3	277	138.719
K.SLGNVN[+2.988]FTVSAEALESQELC[+57.021]GTEVPSVPEHGR.K		C[+57], N[+3]	1139.55	3	3416.64	3416.62	0	5.9	864	Specific	870.99	759.72	174.75	17.67	143	>sp|P01023|A2MG_HUMAN Alpha-2-macroglobulin OS=Homo sapiens GN=A2M PE=1 SV=3	277	97.7352
K.SLGNVN[+2.988]FTVSAEALESQELC[+57.021]GTEVPSVPEHGR.K		C[+57], N[+3]	854.913	4	3416.63	3416.62	0	4.7	864	Specific	874.63	874.63	62.5	18.25	143	>sp|P01023|A2MG_HUMAN Alpha-2-macroglobulin OS=Homo sapiens GN=A2M PE=1 SV=3	277	136.702
K.SLGNVN[+2.988]FTVSAEALESQELC[+57.021]GTEVPSVPEHGR.K		C[+57], N[+3]	854.913	4	3416.63	3416.62	0	3.9	864	Specific	880.33	880.33	67.49	18.25	143	>sp|P01023|A2MG_HUMAN Alpha-2-macroglobulin OS=Homo sapiens GN=A2M PE=1 SV=3	277	136.17
K.SLGNVN[+2.988]FTVSAEALESQELC[+57.021]GTEVPSVPEHGR.K		C[+57], N[+3]	1139.55	3	3416.63	3416.62	0	3.2	864	Specific	885.88	785.11	154.29	17	143	>sp|P01023|A2MG_HUMAN Alpha-2-macroglobulin OS=Homo sapiens GN=A2M PE=1 SV=3	277	87.7279
K.SLGNVN[+2.988]FTVSAEALESQELC[+57.021]GTEVPSVPEHGR.K		C[+57], N[+3]	1139.55	3	3416.64	3416.62	0	5.7	864	Specific	887.02	857.74	194.52	17.67	143	>sp|P01023|A2MG_HUMAN Alpha-2-macroglobulin OS=Homo sapiens GN=A2M PE=1 SV=3	277	128.12
K.SLGNVN[+2.988]FTVSAEALESQELC[+57.021]GTEVPSVPEHGR.K		C[+57], N[+3]	854.913	4	3416.63	3416.62	0	4.6	864	Specific	887.2	875.8	76.53	18.25	143	>sp|P01023|A2MG_HUMAN Alpha-2-macroglobulin OS=Homo sapiens GN=A2M PE=1 SV=3	277	101.665
K.SLGNVN[+2.988]FTVSAEALESQELC[+57.021]GTEVPSVPEHGR.K		C[+57], N[+3]	1139.55	3	3416.63	3416.62	0	5.3	864	Specific	892.05	872.6	206.49	17.67	143	>sp|P01023|A2MG_HUMAN Alpha-2-macroglobulin OS=Homo sapiens GN=A2M PE=1 SV=3	277	137.15
K.SLGNVN[+2.988]FTVSAEALESQELC[+57.021]GTEVPSVPEHGR.K		C[+57], N[+3]	1139.55	3	3416.63	3416.62	0	4.5	864	Specific	896.51	768.97	134.79	17.67	143	>sp|P01023|A2MG_HUMAN Alpha-2-macroglobulin OS=Homo sapiens GN=A2M PE=1 SV=3	277	91.4548
K.SLGNVN[+2.988]FTVSAEALESQELC[+57.021]GTEVPSVPEHGR.K		C[+57], N[+3]	1139.55	3	3416.63	3416.62	0	4.6	864	Specific	898.36	898.36	169.44	17.67	143	>sp|P01023|A2MG_HUMAN Alpha-2-macroglobulin OS=Homo sapiens GN=A2M PE=1 SV=3	277	127.098
K.SLGNVN[+2.988]FTVSAEALESQELC[+57.021]GTEVPSVPEHGR.K		C[+57], N[+3]	1139.55	3	3416.63	3416.62	0	4.8	864	Specific	899.86	846.85	217.03	17.67	143	>sp|P01023|A2MG_HUMAN Alpha-2-macroglobulin OS=Homo sapiens GN=A2M PE=1 SV=3	277	139.231
K.SLGNVN[+2.988]FTVSAEALESQELC[+57.021]GTEVPSVPEHGR.K		C[+57], N[+3]	1139.55	3	3416.64	3416.62	0	6.6	864	Specific	905.16	882.92	206.15	18.67	143	>sp|P01023|A2MG_HUMAN Alpha-2-macroglobulin OS=Homo sapiens GN=A2M PE=1 SV=3	277	126.051
K.SLGNVN[+2.988]FTVSAEALESQELC[+57.021]GTEVPSVPEHGR.K		C[+57], N[+3]	1139.55	3	3416.64	3416.62	0	6.3	864	Specific	907.6	820.65	161.54	18.67	143	>sp|P01023|A2MG_HUMAN Alpha-2-macroglobulin OS=Homo sapiens GN=A2M PE=1 SV=3	277	105.845
K.SLGNVN[+2.988]FTVSAEALESQELC[+57.021]GTEVPSVPEHGR.K		C[+57], N[+3]	854.913	4	3416.63	3416.62	0	3.6	864	Specific	908.8	897.44	103.27	19.25	143	>sp|P01023|A2MG_HUMAN Alpha-2-macroglobulin OS=Homo sapiens GN=A2M PE=1 SV=3	277	102.168
K.SLGNVN[+2.988]FTVSAEALESQELC[+57.021]GTEVPSVPEHGR.K		C[+57], N[+3]	1139.55	3	3416.64	3416.62	0	5.9	864	Specific	909.1	856.49	179.33	18.67	143	>sp|P01023|A2MG_HUMAN Alpha-2-macroglobulin OS=Homo sapiens GN=A2M PE=1 SV=3	277	125.536
K.SLGNVN[+2.988]FTVSAEALESQELC[+57.021]GTEVPSVPEHGR.K		C[+57], N[+3]	854.914	4	3416.63	3416.62	0	5.5	864	Specific	909.27	896.44	92.85	19.25	143	>sp|P01023|A2MG_HUMAN Alpha-2-macroglobulin OS=Homo sapiens GN=A2M PE=1 SV=3	277	75.1803
K.SLGNVN[+2.988]FTVSAEALESQELC[+57.021]GTEVPSVPEHGR.K		C[+57], N[+3]	1139.55	3	3416.63	3416.62	0	5.3	864	Specific	909.41	858.33	166.84	18.67	143	>sp|P01023|A2MG_HUMAN Alpha-2-macroglobulin OS=Homo sapiens GN=A2M PE=1 SV=3	277	122.48
K.SLGNVN[+2.988]FTVSAEALESQELC[+57.021]GTEVPSVPEHGR.K		C[+57], N[+3]	854.914	4	3416.63	3416.62	0	5	864	Specific	911.07	875.34	78.8	19.25	143	>sp|P01023|A2MG_HUMAN Alpha-2-macroglobulin OS=Homo sapiens GN=A2M PE=1 SV=3	277	79.8449
K.SLGNVN[+2.988]FTVSAEALESQELC[+57.021]GTEVPSVPEHGR.K		C[+57], N[+3]	1139.55	3	3416.64	3416.62	0	5.7	864	Specific	912.09	849.06	201.76	18.67	143	>sp|P01023|A2MG_HUMAN Alpha-2-macroglobulin OS=Homo sapiens GN=A2M PE=1 SV=3	277	125.027
K.SLGNVN[+2.988]FTVSAEALESQELC[+57.021]GTEVPSVPEHGR.K		C[+57], N[+3]	1139.55	3	3416.64	3416.62	0	5.9	864	Specific	912.83	869.08	209.41	18.67	143	>sp|P01023|A2MG_HUMAN Alpha-2-macroglobulin OS=Homo sapiens GN=A2M PE=1 SV=3	277	124.008
K.SLGNVN[+2.988]FTVSAEALESQELC[+57.021]GTEVPSVPEHGR.K		C[+57], N[+3]	854.915	4	3416.64	3416.62	0	6.3	864	Specific	916.05	916.05	109.75	19.25	143	>sp|P01023|A2MG_HUMAN Alpha-2-macroglobulin OS=Homo sapiens GN=A2M PE=1 SV=3	277	120.987
K.SLGNVN[+2.988]FTVSAEALESQELC[+57.021]GTEVPSVPEHGR.K		C[+57], N[+3]	1139.55	3	3416.63	3416.62	0	3.9	864	Specific	918.07	904.64	175.13	18.67	143	>sp|P01023|A2MG_HUMAN Alpha-2-macroglobulin OS=Homo sapiens GN=A2M PE=1 SV=3	277	111.999
K.SLGNVN[+2.988]FTVSAEALESQELC[+57.021]GTEVPSVPEHGR.K		C[+57], N[+3]	1139.55	3	3416.63	3416.62	0	4.5	864	Specific	919.08	919.08	216.05	18.67	143	>sp|P01023|A2MG_HUMAN Alpha-2-macroglobulin OS=Homo sapiens GN=A2M PE=1 SV=3	277	136.619
K.SLGNVN[+2.988]FTVSAEALESQELC[+57.021]GTEVPSVPEHGR.K		C[+57], N[+3]	1139.55	3	3416.63	3416.62	0	3.5	864	Specific	920.03	861.87	137.89	18.67	143	>sp|P01023|A2MG_HUMAN Alpha-2-macroglobulin OS=Homo sapiens GN=A2M PE=1 SV=3	277	90.305
K.SLGNVN[+2.988]FTVSAEALESQELC[+57.021]GTEVPSVPEHGR.K		C[+57], N[+3]	1139.55	3	3416.63	3416.62	0	5.2	864	Specific	923.36	861.28	164.28	18.67	143	>sp|P01023|A2MG_HUMAN Alpha-2-macroglobulin OS=Homo sapiens GN=A2M PE=1 SV=3	277	95.1318
K.SLGNVN[+2.988]FTVSAEALESQELC[+57.021]GTEVPSVPEHGR.K		C[+57], N[+3]	854.914	4	3416.63	3416.62	0	5.1	864	Specific	926.16	926.16	76.09	19.25	143	>sp|P01023|A2MG_HUMAN Alpha-2-macroglobulin OS=Homo sapiens GN=A2M PE=1 SV=3	277	137.765
K.SLGNVN[+2.988]FTVSAEALESQELC[+57.021]GTEVPSVPEHGR.K		C[+57], N[+3]	1139.55	3	3416.64	3416.62	0	5.7	864	Specific	927.14	862.61	195.39	18.67	143	>sp|P01023|A2MG_HUMAN Alpha-2-macroglobulin OS=Homo sapiens GN=A2M PE=1 SV=3	277	138.207
K.SLGNVN[+2.988]FTVSAEALESQELC[+57.021]GTEVPSVPEHGR.K		C[+57], N[+3]	1139.55	3	3416.62	3416.62	0	1.9	864	Specific	930.49	878.44	143.97	18	143	>sp|P01023|A2MG_HUMAN Alpha-2-macroglobulin OS=Homo sapiens GN=A2M PE=1 SV=3	277	111.956
K.SLGNVN[+2.988]FTVSAEALESQELC[+57.021]GTEVPSVPEHGR.K		C[+57], N[+3]	1139.55	3	3416.62	3416.62	0	2	864	Specific	932.07	835.55	185.63	18	143	>sp|P01023|A2MG_HUMAN Alpha-2-macroglobulin OS=Homo sapiens GN=A2M PE=1 SV=3	277	78.1895
K.SLGNVN[+2.988]FTVSAEALESQELC[+57.021]GTEVPSVPEHGR.K		C[+57], N[+3]	854.913	4	3416.63	3416.62	0	3.6	864	Specific	937	901.18	62.22	19.25	143	>sp|P01023|A2MG_HUMAN Alpha-2-macroglobulin OS=Homo sapiens GN=A2M PE=1 SV=3	277	78.8491
K.SLGNVN[+2.988]FTVSAEALESQELC[+57.021]GTEVPSVPEHGR.K		C[+57], N[+3]	1139.55	3	3416.63	3416.62	0	4	864	Specific	938.16	890.25	159.19	18.67	143	>sp|P01023|A2MG_HUMAN Alpha-2-macroglobulin OS=Homo sapiens GN=A2M PE=1 SV=3	277	112.495
K.SLGNVN[+2.988]FTVSAEALESQELC[+57.021]GTEVPSVPEHGR.K		C[+57], N[+3]	854.913	4	3416.63	3416.62	0	4.5	864	Specific	939.56	910.72	88.3	19.25	143	>sp|P01023|A2MG_HUMAN Alpha-2-macroglobulin OS=Homo sapiens GN=A2M PE=1 SV=3	277	104.709
K.SLGNVN[+2.988]FTVSAEALESQELC[+57.021]GTEVPSVPEHGR.K		C[+57], N[+3]	1139.55	3	3416.64	3416.62	0	5.9	864	Specific	941.1	869.56	118.26	18.67	143	>sp|P01023|A2MG_HUMAN Alpha-2-macroglobulin OS=Homo sapiens GN=A2M PE=1 SV=3	277	104.091
K.SLGNVN[+2.988]FTVSAEALESQELC[+57.021]GTEVPSVPEHGR.K		C[+57], N[+3]	1139.55	3	3416.64	3416.62	0	6.1	864	Specific	944.14	839.9	177.7	18.67	143	>sp|P01023|A2MG_HUMAN Alpha-2-macroglobulin OS=Homo sapiens GN=A2M PE=1 SV=3	277	117.862
K.SLGNVN[+2.988]FTVSAEALESQELC[+57.021]GTEVPSVPEHGR.K		C[+57], N[+3]	1139.55	3	3416.63	3416.62	0	5.2	864	Specific	944.96	869.67	183.73	18.67	143	>sp|P01023|A2MG_HUMAN Alpha-2-macroglobulin OS=Homo sapiens GN=A2M PE=1 SV=3	277	108.774
K.SLGNVN[+2.988]FTVSAEALESQELC[+57.021]GTEVPSVPEHGR.K		C[+57], N[+3]	1139.55	3	3416.63	3416.62	0	3.9	864	Specific	944.96	851.47	194.02	18.67	143	>sp|P01023|A2MG_HUMAN Alpha-2-macroglobulin OS=Homo sapiens GN=A2M PE=1 SV=3	277	118.882
K.SLGNVN[+2.988]FTVSAEALESQELC[+57.021]GTEVPSVPEHGR.K		C[+57], N[+3]	1139.55	3	3416.64	3416.62	0	7.4	864	Specific	952.55	822.74	180.73	18.84	143	>sp|P01023|A2MG_HUMAN Alpha-2-macroglobulin OS=Homo sapiens GN=A2M PE=1 SV=3	277	87.1919
K.SLGNVN[+2.988]FTVSAEALESQELC[+57.021]GTEVPSVPEHGR.K		C[+57], N[+3]	1139.55	3	3416.63	3416.62	0	4	864	Specific	952.68	862.91	198.76	19.67	143	>sp|P01023|A2MG_HUMAN Alpha-2-macroglobulin OS=Homo sapiens GN=A2M PE=1 SV=3	277	96.7334
K.SLGNVN[+2.988]FTVSAEALESQELC[+57.021]GTEVPSVPEHGR.K		C[+57], N[+3]	1139.55	3	3416.63	3416.62	0	4.4	864	Specific	954.95	893.46	186.94	19.67	143	>sp|P01023|A2MG_HUMAN Alpha-2-macroglobulin OS=Homo sapiens GN=A2M PE=1 SV=3	277	126.587
K.SLGNVN[+2.988]FTVSAEALESQELC[+57.021]GTEVPSVPEHGR.K		C[+57], N[+3]	1139.55	3	3416.63	3416.62	0	5.5	864	Specific	955.24	882.01	186.92	19.67	143	>sp|P01023|A2MG_HUMAN Alpha-2-macroglobulin OS=Homo sapiens GN=A2M PE=1 SV=3	277	119.392
K.SLGNVN[+2.988]FTVSAEALESQELC[+57.021]GTEVPSVPEHGR.K		C[+57], N[+3]	1139.55	3	3416.63	3416.62	0	4.9	864	Specific	956.31	884.46	200.57	19.67	143	>sp|P01023|A2MG_HUMAN Alpha-2-macroglobulin OS=Homo sapiens GN=A2M PE=1 SV=3	277	89.3725
K.SLGNVN[+2.988]FTVSAEALESQELC[+57.021]GTEVPSVPEHGR.K		C[+57], N[+3]	1139.55	3	3416.63	3416.62	0	4.4	864	Specific	957.68	896.51	222.12	19.67	143	>sp|P01023|A2MG_HUMAN Alpha-2-macroglobulin OS=Homo sapiens GN=A2M PE=1 SV=3	277	117.33
K.SLGNVN[+2.988]FTVSAEALESQELC[+57.021]GTEVPSVPEHGR.K		C[+57], N[+3]	854.913	4	3416.63	3416.62	0	4.6	864	Specific	964.64	933.38	110.06	20.25	143	>sp|P01023|A2MG_HUMAN Alpha-2-macroglobulin OS=Homo sapiens GN=A2M PE=1 SV=3	277	101.671
K.SLGNVN[+2.988]FTVSAEALESQELC[+57.021]GTEVPSVPEHGR.K		C[+57], N[+3]	1139.55	3	3416.63	3416.62	0	3.5	864	Specific	966.38	911.32	182.5	19.67	143	>sp|P01023|A2MG_HUMAN Alpha-2-macroglobulin OS=Homo sapiens GN=A2M PE=1 SV=3	277	116.257
K.SLGNVN[+2.988]FTVSAEALESQELC[+57.021]GTEVPSVPEHGR.K		C[+57], N[+3]	1139.55	3	3416.63	3416.62	0	5.1	864	Specific	967.64	911.92	155.97	19.67	143	>sp|P01023|A2MG_HUMAN Alpha-2-macroglobulin OS=Homo sapiens GN=A2M PE=1 SV=3	277	99.6269
K.SLGNVN[+2.988]FTVSAEALESQELC[+57.021]GTEVPSVPEHGR.K		C[+57], N[+3]	1139.55	3	3416.63	3416.62	0	5	864	Specific	967.81	881.72	188.44	19.67	143	>sp|P01023|A2MG_HUMAN Alpha-2-macroglobulin OS=Homo sapiens GN=A2M PE=1 SV=3	277	88.84
K.SLGNVN[+2.988]FTVSAEALESQELC[+57.021]GTEVPSVPEHGR.K		C[+57], N[+3]	854.913	4	3416.63	3416.62	0	4	864	Specific	969.16	969.16	55.65	20.25	143	>sp|P01023|A2MG_HUMAN Alpha-2-macroglobulin OS=Homo sapiens GN=A2M PE=1 SV=3	277	135.641
K.SLGNVN[+2.988]FTVSAEALESQELC[+57.021]GTEVPSVPEHGR.K		C[+57], N[+3]	1139.55	3	3416.63	3416.62	0	5.1	864	Specific	971.26	896.99	214.77	19.67	143	>sp|P01023|A2MG_HUMAN Alpha-2-macroglobulin OS=Homo sapiens GN=A2M PE=1 SV=3	277	107.723
K.SLGNVN[+2.988]FTVSAEALESQELC[+57.021]GTEVPSVPEHGR.K		C[+57], N[+3]	854.914	4	3416.63	3416.62	0	5.4	864	Specific	972.22	972.22	80.1	20.25	143	>sp|P01023|A2MG_HUMAN Alpha-2-macroglobulin OS=Homo sapiens GN=A2M PE=1 SV=3	277	137.233
K.SLGNVN[+2.988]FTVSAEALESQELC[+57.021]GTEVPSVPEHGR.K		C[+57], N[+3]	1139.55	3	3416.63	3416.62	0	4.5	864	Specific	974.84	897.31	208.85	19.67	143	>sp|P01023|A2MG_HUMAN Alpha-2-macroglobulin OS=Homo sapiens GN=A2M PE=1 SV=3	277	116.803
K.SLGNVN[+2.988]FTVSAEALESQELC[+57.021]GTEVPSVPEHGR.K		C[+57], N[+3]	854.913	4	3416.63	3416.62	0	4.6	864	Specific	974.94	974.94	67.46	20.25	143	>sp|P01023|A2MG_HUMAN Alpha-2-macroglobulin OS=Homo sapiens GN=A2M PE=1 SV=3	277	127.79
K.SLGNVN[+2.988]FTVSAEALESQELC[+57.021]GTEVPSVPEHGR.K		C[+57], N[+3]	1139.55	3	3416.63	3416.62	0	4.4	864	Specific	975.89	932.88	202.37	19.67	143	>sp|P01023|A2MG_HUMAN Alpha-2-macroglobulin OS=Homo sapiens GN=A2M PE=1 SV=3	277	121.97
K.SLGNVN[+2.988]FTVSAEALESQELC[+57.021]GTEVPSVPEHGR.K		C[+57], N[+3]	1139.55	3	3416.64	3416.62	0	6.4	864	Specific	978.63	898.76	211	19.67	143	>sp|P01023|A2MG_HUMAN Alpha-2-macroglobulin OS=Homo sapiens GN=A2M PE=1 SV=3	277	119.904
K.SLGNVN[+2.988]FTVSAEALESQELC[+57.021]GTEVPSVPEHGR.K		C[+57], N[+3]	854.916	4	3416.64	3416.62	0	7.4	864	Specific	980.2	924.56	92.24	19.42	143	>sp|P01023|A2MG_HUMAN Alpha-2-macroglobulin OS=Homo sapiens GN=A2M PE=1 SV=3	277	90.4341
K.SLGNVN[+2.988]FTVSAEALESQELC[+57.021]GTEVPSVPEHGR.K		C[+57], N[+3]	1139.55	3	3416.64	3416.62	0	5.8	864	Specific	983.8	925	181.07	19.67	143	>sp|P01023|A2MG_HUMAN Alpha-2-macroglobulin OS=Homo sapiens GN=A2M PE=1 SV=3	277	111.88
K.SLGNVN[+2.988]FTVSAEALESQELC[+57.021]GTEVPSVPEHGR.K		C[+57], N[+3]	1139.55	3	3416.63	3416.62	0	4.4	864	Specific	984.89	895.53	184.36	19.67	143	>sp|P01023|A2MG_HUMAN Alpha-2-macroglobulin OS=Homo sapiens GN=A2M PE=1 SV=3	277	81.5136
K.SLGNVN[+2.988]FTVSAEALESQELC[+57.021]GTEVPSVPEHGR.K		C[+57], N[+3]	1139.55	3	3416.64	3416.62	0	6.1	864	Specific	985.18	905.95	171.54	19.67	143	>sp|P01023|A2MG_HUMAN Alpha-2-macroglobulin OS=Homo sapiens GN=A2M PE=1 SV=3	277	110.928
K.SLGNVN[+2.988]FTVSAEALESQELC[+57.021]GTEVPSVPEHGR.K		C[+57], N[+3]	684.131	5	3416.63	3416.62	0	3.4	864	Specific	987.58	930.38	76.47	20.23	143	>sp|P01023|A2MG_HUMAN Alpha-2-macroglobulin OS=Homo sapiens GN=A2M PE=1 SV=3	277	77.3312
K.SLGNVN[+2.988]FTVSAEALESQELC[+57.021]GTEVPSVPEHGR.K		C[+57], N[+3]	1139.55	3	3416.63	3416.62	0	4.7	864	Specific	988.54	895.82	181.5	19.67	143	>sp|P01023|A2MG_HUMAN Alpha-2-macroglobulin OS=Homo sapiens GN=A2M PE=1 SV=3	277	112.46
K.SLGNVN[+2.988]FTVSAEALESQELC[+57.021]GTEVPSVPEHGR.K		C[+57], N[+3]	1139.55	3	3416.63	3416.62	0	3.7	864	Specific	991.07	952.54	186.47	19.67	143	>sp|P01023|A2MG_HUMAN Alpha-2-macroglobulin OS=Homo sapiens GN=A2M PE=1 SV=3	277	120.441
K.SLGNVN[+2.988]FTVSAEALESQELC[+57.021]GTEVPSVPEHGR.K		C[+57], N[+3]	1139.55	3	3416.63	3416.62	0	5.2	864	Specific	995.09	969.09	142.79	19.67	143	>sp|P01023|A2MG_HUMAN Alpha-2-macroglobulin OS=Homo sapiens GN=A2M PE=1 SV=3	277	82.6129
K.SLGNVN[+2.988]FTVSAEALESQELC[+57.021]GTEVPSVPEHGR.K		C[+57], N[+3]	1139.55	3	3416.64	3416.62	0	5.8	864	Specific	1000.79	916.31	177.3	20.67	143	>sp|P01023|A2MG_HUMAN Alpha-2-macroglobulin OS=Homo sapiens GN=A2M PE=1 SV=3	277	113.049
K.SLGNVN[+2.988]FTVSAEALESQELC[+57.021]GTEVPSVPEHGR.K		C[+57], N[+3]	854.914	4	3416.64	3416.62	0	5.7	864	Specific	1001.85	999	84.03	21.25	143	>sp|P01023|A2MG_HUMAN Alpha-2-macroglobulin OS=Homo sapiens GN=A2M PE=1 SV=3	277	126.196
K.SLGNVN[+2.988]FTVSAEALESQELC[+57.021]GTEVPSVPEHGR.K		C[+57], N[+3]	854.913	4	3416.63	3416.62	0	4.3	864	Specific	1002.48	972.02	88.94	21.25	143	>sp|P01023|A2MG_HUMAN Alpha-2-macroglobulin OS=Homo sapiens GN=A2M PE=1 SV=3	277	95.7665
K.SLGNVN[+2.988]FTVSAEALESQELC[+57.021]GTEVPSVPEHGR.K		C[+57], N[+3]	1139.55	3	3416.63	3416.62	0	3.7	864	Specific	1003.88	913.68	150.18	20.67	143	>sp|P01023|A2MG_HUMAN Alpha-2-macroglobulin OS=Homo sapiens GN=A2M PE=1 SV=3	277	80.9664
K.SLGNVN[+2.988]FTVSAEALESQELC[+57.021]GTEVPSVPEHGR.K		C[+57], N[+3]	854.914	4	3416.63	3416.62	0	5.3	864	Specific	1005.17	1005.17	63.32	21.25	143	>sp|P01023|A2MG_HUMAN Alpha-2-macroglobulin OS=Homo sapiens GN=A2M PE=1 SV=3	277	139.353
K.SLGNVN[+2.988]FTVSAEALESQELC[+57.021]GTEVPSVPEHGR.K		C[+57], N[+3]	854.914	4	3416.63	3416.62	0	5.1	864	Specific	1006.67	990.87	86.44	21.25	143	>sp|P01023|A2MG_HUMAN Alpha-2-macroglobulin OS=Homo sapiens GN=A2M PE=1 SV=3	277	99.0593
K.SLGNVN[+2.988]FTVSAEALESQELC[+57.021]GTEVPSVPEHGR.K		C[+57], N[+3]	1139.55	3	3416.64	3416.62	0	5.7	864	Specific	1006.73	900.56	187.05	20.67	143	>sp|P01023|A2MG_HUMAN Alpha-2-macroglobulin OS=Homo sapiens GN=A2M PE=1 SV=3	277	90.842
K.SLGNVN[+2.988]FTVSAEALESQELC[+57.021]GTEVPSVPEHGR.K		C[+57], N[+3]	1139.55	3	3416.64	3416.62	0	5.9	864	Specific	1007.1	927.49	167.24	20.67	143	>sp|P01023|A2MG_HUMAN Alpha-2-macroglobulin OS=Homo sapiens GN=A2M PE=1 SV=3	277	95.6964
K.SLGNVN[+2.988]FTVSAEALESQELC[+57.021]GTEVPSVPEHGR.K		C[+57], N[+3]	854.913	4	3416.63	3416.62	0	4.1	864	Specific	1008.71	995.79	73.39	21.25	143	>sp|P01023|A2MG_HUMAN Alpha-2-macroglobulin OS=Homo sapiens GN=A2M PE=1 SV=3	277	126.71
K.SLGNVN[+2.988]FTVSAEALESQELC[+57.021]GTEVPSVPEHGR.K		C[+57], N[+3]	854.914	4	3416.63	3416.62	0	5.3	864	Specific	1010.33	1010.33	94.03	21.25	143	>sp|P01023|A2MG_HUMAN Alpha-2-macroglobulin OS=Homo sapiens GN=A2M PE=1 SV=3	277	116.715
K.SLGNVN[+2.988]FTVSAEALESQELC[+57.021]GTEVPSVPEHGR.K		C[+57], N[+3]	854.914	4	3416.63	3416.62	0	5.2	864	Specific	1017.17	978.96	84.45	21.25	143	>sp|P01023|A2MG_HUMAN Alpha-2-macroglobulin OS=Homo sapiens GN=A2M PE=1 SV=3	277	117.775
K.SLGNVN[+2.988]FTVSAEALESQELC[+57.021]GTEVPSVPEHGR.K		C[+57], N[+3]	1139.55	3	3416.64	3416.62	0	6.4	864	Specific	1017.28	964.17	196.3	20.67	143	>sp|P01023|A2MG_HUMAN Alpha-2-macroglobulin OS=Homo sapiens GN=A2M PE=1 SV=3	277	115.18
K.SLGNVN[+2.988]FTVSAEALESQELC[+57.021]GTEVPSVPEHGR.K		C[+57], N[+3]	854.914	4	3416.63	3416.62	0	5.4	864	Specific	1019.95	1019.95	96.17	21.25	143	>sp|P01023|A2MG_HUMAN Alpha-2-macroglobulin OS=Homo sapiens GN=A2M PE=1 SV=3	277	115.867
K.SLGNVN[+2.988]FTVSAEALESQELC[+57.021]GTEVPSVPEHGR.K		C[+57], N[+3]	1139.55	3	3416.63	3416.62	0	4.6	864	Specific	1020.47	909.3	201.79	20.67	143	>sp|P01023|A2MG_HUMAN Alpha-2-macroglobulin OS=Homo sapiens GN=A2M PE=1 SV=3	277	79.3646
K.SLGNVN[+2.988]FTVSAEALESQELC[+57.021]GTEVPSVPEHGR.K		C[+57], N[+3]	854.913	4	3416.63	3416.62	0	4.2	864	Specific	1025.85	993.37	77.99	21.25	143	>sp|P01023|A2MG_HUMAN Alpha-2-macroglobulin OS=Homo sapiens GN=A2M PE=1 SV=3	277	91.1216
K.SLGNVN[+2.988]FTVSAEALESQELC[+57.021]GTEVPSVPEHGR.K		C[+57], N[+3]	1139.55	3	3416.63	3416.62	0	5.2	864	Specific	1030.04	947.6	185.37	20.67	143	>sp|P01023|A2MG_HUMAN Alpha-2-macroglobulin OS=Homo sapiens GN=A2M PE=1 SV=3	277	108.775
K.SLGNVN[+2.988]FTVSAEALESQELC[+57.021]GTEVPSVPEHGR.K		C[+57], N[+3]	1139.55	3	3416.63	3416.62	0	3.1	864	Specific	1030.17	938.8	205.31	20	143	>sp|P01023|A2MG_HUMAN Alpha-2-macroglobulin OS=Homo sapiens GN=A2M PE=1 SV=3	277	92.7256
K.SLGNVN[+2.988]FTVSAEALESQELC[+57.021]GTEVPSVPEHGR.K		C[+57], N[+3]	1139.55	3	3416.63	3416.62	0	3.4	864	Specific	1031.43	946.43	191.58	20.67	143	>sp|P01023|A2MG_HUMAN Alpha-2-macroglobulin OS=Homo sapiens GN=A2M PE=1 SV=3	277	97.2436
K.SLGNVN[+2.988]FTVSAEALESQELC[+57.021]GTEVPSVPEHGR.K		C[+57], N[+3]	1139.55	3	3416.63	3416.62	0	4.5	864	Specific	1033.91	975.09	149.89	20.67	143	>sp|P01023|A2MG_HUMAN Alpha-2-macroglobulin OS=Homo sapiens GN=A2M PE=1 SV=3	277	83.1442
K.SLGNVN[+2.988]FTVSAEALESQELC[+57.021]GTEVPSVPEHGR.K		C[+57], N[+3]	1139.55	3	3416.64	3416.62	0	6.4	864	Specific	1034.19	995.44	203.22	20.67	143	>sp|P01023|A2MG_HUMAN Alpha-2-macroglobulin OS=Homo sapiens GN=A2M PE=1 SV=3	277	114.666
K.SLGNVN[+2.988]FTVSAEALESQELC[+57.021]GTEVPSVPEHGR.K		C[+57], N[+3]	854.914	4	3416.64	3416.62	0	5.8	864	Specific	1039.31	1019.48	91.1	21.25	143	>sp|P01023|A2MG_HUMAN Alpha-2-macroglobulin OS=Homo sapiens GN=A2M PE=1 SV=3	277	118.312
K.SLGNVN[+2.988]FTVSAEALESQELC[+57.021]GTEVPSVPEHGR.K		C[+57], N[+3]	854.914	4	3416.63	3416.62	0	4.8	864	Specific	1040.5	1006.07	70.06	21.25	143	>sp|P01023|A2MG_HUMAN Alpha-2-macroglobulin OS=Homo sapiens GN=A2M PE=1 SV=3	277	81.9266
K.SLGNVN[+2.988]FTVSAEALESQELC[+57.021]GTEVPSVPEHGR.K		C[+57], N[+3]	854.911	4	3416.62	3416.62	0	1.9	864	Specific	1041.79	1038.94	64.12	20.57	143	>sp|P01023|A2MG_HUMAN Alpha-2-macroglobulin OS=Homo sapiens GN=A2M PE=1 SV=3	277	116.408
K.SLGNVN[+2.988]FTVSAEALESQELC[+57.021]GTEVPSVPEHGR.K		C[+57], N[+3]	1139.55	3	3416.64	3416.62	0	6	864	Specific	1041.84	909.41	179.23	20.67	143	>sp|P01023|A2MG_HUMAN Alpha-2-macroglobulin OS=Homo sapiens GN=A2M PE=1 SV=3	277	78.8535
K.SLGNVN[+2.988]FTVSAEALESQELC[+57.021]GTEVPSVPEHGR.K		C[+57], N[+3]	684.131	5	3416.63	3416.62	0	3.5	864	Specific	1043.26	980.35	97.12	21.23	143	>sp|P01023|A2MG_HUMAN Alpha-2-macroglobulin OS=Homo sapiens GN=A2M PE=1 SV=3	277	75.7453
K.SLGNVN[+2.988]FTVSAEALESQELC[+57.021]GTEVPSVPEHGR.K		C[+57], N[+3]	1139.55	3	3416.63	3416.62	0	5.5	864	Specific	1043.5	988.86	193.95	20.67	143	>sp|P01023|A2MG_HUMAN Alpha-2-macroglobulin OS=Homo sapiens GN=A2M PE=1 SV=3	277	120.952
K.SLGNVN[+2.988]FTVSAEALESQELC[+57.021]GTEVPSVPEHGR.K		C[+57], N[+3]	854.913	4	3416.63	3416.62	0	3.8	864	Specific	1045.34	982.74	81.33	21.25	143	>sp|P01023|A2MG_HUMAN Alpha-2-macroglobulin OS=Homo sapiens GN=A2M PE=1 SV=3	277	94.1198
K.SLGNVN[+2.988]FTVSAEALESQELC[+57.021]GTEVPSVPEHGR.K		C[+57], N[+3]	1139.55	3	3416.64	3416.62	0	5.8	864	Specific	1051.22	1043.25	196.82	21.67	143	>sp|P01023|A2MG_HUMAN Alpha-2-macroglobulin OS=Homo sapiens GN=A2M PE=1 SV=3	277	109.844
K.SLGNVN[+2.988]FTVSAEALESQELC[+57.021]GTEVPSVPEHGR.K		C[+57], N[+3]	1139.55	3	3416.63	3416.62	0	5.3	864	Specific	1051.79	978.19	196.59	21.67	143	>sp|P01023|A2MG_HUMAN Alpha-2-macroglobulin OS=Homo sapiens GN=A2M PE=1 SV=3	277	96.2257
K.SLGNVN[+2.988]FTVSAEALESQELC[+57.021]GTEVPSVPEHGR.K		C[+57], N[+3]	1139.55	3	3416.64	3416.62	0	6.4	864	Specific	1051.9	981.82	187.6	21.67	143	>sp|P01023|A2MG_HUMAN Alpha-2-macroglobulin OS=Homo sapiens GN=A2M PE=1 SV=3	277	98.3116
K.SLGNVN[+2.988]FTVSAEALESQELC[+57.021]GTEVPSVPEHGR.K		C[+57], N[+3]	1139.55	3	3416.63	3416.62	0	5	864	Specific	1055.72	990.4	147.14	21.67	143	>sp|P01023|A2MG_HUMAN Alpha-2-macroglobulin OS=Homo sapiens GN=A2M PE=1 SV=3	277	102.02
K.SLGNVN[+2.988]FTVSAEALESQELC[+57.021]GTEVPSVPEHGR.K		C[+57], N[+3]	1139.55	3	3416.63	3416.62	0	4.7	864	Specific	1057.57	1004.11	169.13	21.67	143	>sp|P01023|A2MG_HUMAN Alpha-2-macroglobulin OS=Homo sapiens GN=A2M PE=1 SV=3	277	103.035
K.SLGNVN[+2.988]FTVSAEALESQELC[+57.021]GTEVPSVPEHGR.K		C[+57], N[+3]	1139.55	3	3416.64	3416.62	0	6.1	864	Specific	1057.58	972.03	192.28	21.67	143	>sp|P01023|A2MG_HUMAN Alpha-2-macroglobulin OS=Homo sapiens GN=A2M PE=1 SV=3	277	79.8762
K.SLGNVN[+2.988]FTVSAEALESQELC[+57.021]GTEVPSVPEHGR.K		C[+57], N[+3]	1139.55	3	3416.63	3416.62	0	5.1	864	Specific	1059.59	973.23	191.73	21.67	143	>sp|P01023|A2MG_HUMAN Alpha-2-macroglobulin OS=Homo sapiens GN=A2M PE=1 SV=3	277	111.459
K.SLGNVN[+2.988]FTVSAEALESQELC[+57.021]GTEVPSVPEHGR.K		C[+57], N[+3]	854.914	4	3416.63	3416.62	0	5	864	Specific	1060.38	1042.62	89.22	22.25	143	>sp|P01023|A2MG_HUMAN Alpha-2-macroglobulin OS=Homo sapiens GN=A2M PE=1 SV=3	277	105.257
K.SLGNVN[+2.988]FTVSAEALESQELC[+57.021]GTEVPSVPEHGR.K		C[+57], N[+3]	1139.55	3	3416.63	3416.62	0	4.4	864	Specific	1062.03	942.5	189.71	21.67	143	>sp|P01023|A2MG_HUMAN Alpha-2-macroglobulin OS=Homo sapiens GN=A2M PE=1 SV=3	277	112.535
K.SLGNVN[+2.988]FTVSAEALESQELC[+57.021]GTEVPSVPEHGR.K		C[+57], N[+3]	1139.55	3	3416.63	3416.62	0	5.5	864	Specific	1064.64	993.79	203.32	21.67	143	>sp|P01023|A2MG_HUMAN Alpha-2-macroglobulin OS=Homo sapiens GN=A2M PE=1 SV=3	277	115.728
K.SLGNVN[+2.988]FTVSAEALESQELC[+57.021]GTEVPSVPEHGR.K		C[+57], N[+3]	684.131	5	3416.63	3416.62	0	3.5	864	Specific	1067.34	997.06	88.13	22.23	143	>sp|P01023|A2MG_HUMAN Alpha-2-macroglobulin OS=Homo sapiens GN=A2M PE=1 SV=3	277	75.7052
K.SLGNVN[+2.988]FTVSAEALESQELC[+57.021]GTEVPSVPEHGR.K		C[+57], N[+3]	1139.55	3	3416.63	3416.62	0	4.8	864	Specific	1068.5	974.16	155.42	21.67	143	>sp|P01023|A2MG_HUMAN Alpha-2-macroglobulin OS=Homo sapiens GN=A2M PE=1 SV=3	277	77.2458
K.SLGNVN[+2.988]FTVSAEALESQELC[+57.021]GTEVPSVPEHGR.K		C[+57], N[+3]	1139.55	3	3416.63	3416.62	0	2.8	864	Specific	1071.77	947.37	194.09	21	143	>sp|P01023|A2MG_HUMAN Alpha-2-macroglobulin OS=Homo sapiens GN=A2M PE=1 SV=3	277	93.7916
K.SLGNVN[+2.988]FTVSAEALESQELC[+57.021]GTEVPSVPEHGR.K		C[+57], N[+3]	854.914	4	3416.63	3416.62	0	5.3	864	Specific	1080.84	1078.9	90.63	22.25	143	>sp|P01023|A2MG_HUMAN Alpha-2-macroglobulin OS=Homo sapiens GN=A2M PE=1 SV=3	277	125.151
K.SLGNVN[+2.988]FTVSAEALESQELC[+57.021]GTEVPSVPEHGR.K		C[+57], N[+3]	1139.55	3	3416.63	3416.62	0	4.2	864	Specific	1081.8	967.39	222.44	21.67	143	>sp|P01023|A2MG_HUMAN Alpha-2-macroglobulin OS=Homo sapiens GN=A2M PE=1 SV=3	277	91.3937
K.SLGNVN[+2.988]FTVSAEALESQELC[+57.021]GTEVPSVPEHGR.K		C[+57], N[+3]	1139.55	3	3416.64	3416.62	0	5.7	864	Specific	1082.38	961.14	197.01	21.67	143	>sp|P01023|A2MG_HUMAN Alpha-2-macroglobulin OS=Homo sapiens GN=A2M PE=1 SV=3	277	113.588
K.SLGNVN[+2.988]FTVSAEALESQELC[+57.021]GTEVPSVPEHGR.K		C[+57], N[+3]	1139.55	3	3416.64	3416.62	0	5.7	864	Specific	1083.37	971.5	182.83	21.67	143	>sp|P01023|A2MG_HUMAN Alpha-2-macroglobulin OS=Homo sapiens GN=A2M PE=1 SV=3	277	83.6814
K.SLGNVN[+2.988]FTVSAEALESQELC[+57.021]GTEVPSVPEHGR.K		C[+57], N[+3]	1139.55	3	3416.63	3416.62	0	5.2	864	Specific	1085.4	1085.4	209.52	21.67	143	>sp|P01023|A2MG_HUMAN Alpha-2-macroglobulin OS=Homo sapiens GN=A2M PE=1 SV=3	277	137.679
K.SLGNVN[+2.988]FTVSAEALESQELC[+57.021]GTEVPSVPEHGR.K		C[+57], N[+3]	1139.55	3	3416.63	3416.62	0	5.2	864	Specific	1086.06	1031.33	191.87	21.67	143	>sp|P01023|A2MG_HUMAN Alpha-2-macroglobulin OS=Homo sapiens GN=A2M PE=1 SV=3	277	114.129
K.SLGNVN[+2.988]FTVSAEALESQELC[+57.021]GTEVPSVPEHGR.K		C[+57], N[+3]	854.915	4	3416.64	3416.62	0	6.3	864	Specific	1089.17	1079.81	102.44	22.25	143	>sp|P01023|A2MG_HUMAN Alpha-2-macroglobulin OS=Homo sapiens GN=A2M PE=1 SV=3	277	96.9482
K.SLGNVN[+2.988]FTVSAEALESQELC[+57.021]GTEVPSVPEHGR.K		C[+57], N[+3]	854.913	4	3416.63	3416.62	0	4.8	864	Specific	1090.94	1074.19	107.21	22.25	143	>sp|P01023|A2MG_HUMAN Alpha-2-macroglobulin OS=Homo sapiens GN=A2M PE=1 SV=3	277	92.7208
K.SLGNVN[+2.988]FTVSAEALESQELC[+57.021]GTEVPSVPEHGR.K		C[+57], N[+3]	854.913	4	3416.63	3416.62	0	3.9	864	Specific	1091.64	1083.7	79.77	22.25	143	>sp|P01023|A2MG_HUMAN Alpha-2-macroglobulin OS=Homo sapiens GN=A2M PE=1 SV=3	277	110.51
K.SLGNVN[+2.988]FTVSAEALESQELC[+57.021]GTEVPSVPEHGR.K		C[+57], N[+3]	854.914	4	3416.63	3416.62	0	4.9	864	Specific	1092.93	1058.72	82.91	22.25	143	>sp|P01023|A2MG_HUMAN Alpha-2-macroglobulin OS=Homo sapiens GN=A2M PE=1 SV=3	277	112.156
K.SLGNVN[+2.988]FTVSAEALESQELC[+57.021]GTEVPSVPEHGR.K		C[+57], N[+3]	854.914	4	3416.64	3416.62	0	5.7	864	Specific	1094.25	1082.3	93.78	22.25	143	>sp|P01023|A2MG_HUMAN Alpha-2-macroglobulin OS=Homo sapiens GN=A2M PE=1 SV=3	277	119.373
K.SLGNVN[+2.988]FTVSAEALESQELC[+57.021]GTEVPSVPEHGR.K		C[+57], N[+3]	1139.55	3	3416.63	3416.62	0	4.7	864	Specific	1095.62	1027.2	191.82	21.67	143	>sp|P01023|A2MG_HUMAN Alpha-2-macroglobulin OS=Homo sapiens GN=A2M PE=1 SV=3	277	109.305
K.SLGNVN[+2.988]FTVSAEALESQELC[+57.021]GTEVPSVPEHGR.K		C[+57], N[+3]	1139.55	3	3416.63	3416.62	0	5.1	864	Specific	1098.06	978.31	182.74	21.67	143	>sp|P01023|A2MG_HUMAN Alpha-2-macroglobulin OS=Homo sapiens GN=A2M PE=1 SV=3	277	97.7764
K.SLGNVN[+2.988]FTVSAEALESQELC[+57.021]GTEVPSVPEHGR.K		C[+57], N[+3]	1139.55	3	3416.64	3416.62	0	5.7	864	Specific	1100.94	1046.58	203.8	22.67	143	>sp|P01023|A2MG_HUMAN Alpha-2-macroglobulin OS=Homo sapiens GN=A2M PE=1 SV=3	277	121.462
K.SLGNVN[+2.988]FTVSAEALESQELC[+57.021]GTEVPSVPEHGR.K		C[+57], N[+3]	1139.55	3	3416.64	3416.62	0	6	864	Specific	1101.1	993.81	173.83	22.67	143	>sp|P01023|A2MG_HUMAN Alpha-2-macroglobulin OS=Homo sapiens GN=A2M PE=1 SV=3	277	100.411
K.SLGNVN[+2.988]FTVSAEALESQELC[+57.021]GTEVPSVPEHGR.K		C[+57], N[+3]	854.913	4	3416.63	3416.62	0	4.6	864	Specific	1101.78	1101.78	87.83	23.25	143	>sp|P01023|A2MG_HUMAN Alpha-2-macroglobulin OS=Homo sapiens GN=A2M PE=1 SV=3	277	105.783
K.SLGNVN[+2.988]FTVSAEALESQELC[+57.021]GTEVPSVPEHGR.K		C[+57], N[+3]	854.913	4	3416.63	3416.62	0	3.9	864	Specific	1103.33	1063.93	81	23.25	143	>sp|P01023|A2MG_HUMAN Alpha-2-macroglobulin OS=Homo sapiens GN=A2M PE=1 SV=3	277	107.94
K.SLGNVN[+2.988]FTVSAEALESQELC[+57.021]GTEVPSVPEHGR.K		C[+57], N[+3]	854.914	4	3416.63	3416.62	0	4.8	864	Specific	1104.27	1050.35	105.74	23.25	143	>sp|P01023|A2MG_HUMAN Alpha-2-macroglobulin OS=Homo sapiens GN=A2M PE=1 SV=3	277	127.251
K.SLGNVN[+2.988]FTVSAEALESQELC[+57.021]GTEVPSVPEHGR.K		C[+57], N[+3]	1139.55	3	3416.63	3416.62	0	4.7	864	Specific	1107.63	979.27	193.2	22.67	143	>sp|P01023|A2MG_HUMAN Alpha-2-macroglobulin OS=Homo sapiens GN=A2M PE=1 SV=3	277	91.9893
K.SLGNVN[+2.988]FTVSAEALESQELC[+57.021]GTEVPSVPEHGR.K		C[+57], N[+3]	1139.55	3	3416.63	3416.62	0	4.5	864	Specific	1110.08	983.16	173.79	22.67	143	>sp|P01023|A2MG_HUMAN Alpha-2-macroglobulin OS=Homo sapiens GN=A2M PE=1 SV=3	277	98.8195
K.SLGNVN[+2.988]FTVSAEALESQELC[+57.021]GTEVPSVPEHGR.K		C[+57], N[+3]	854.913	4	3416.63	3416.62	0	4.3	864	Specific	1110.2	1103.18	77.52	23.25	143	>sp|P01023|A2MG_HUMAN Alpha-2-macroglobulin OS=Homo sapiens GN=A2M PE=1 SV=3	277	91.6485
K.SLGNVN[+2.988]FTVSAEALESQELC[+57.021]GTEVPSVPEHGR.K		C[+57], N[+3]	1139.55	3	3416.64	3416.62	0	6	864	Specific	1111.07	1017.26	214.28	22.67	143	>sp|P01023|A2MG_HUMAN Alpha-2-macroglobulin OS=Homo sapiens GN=A2M PE=1 SV=3	277	106.166
K.SLGNVN[+2.988]FTVSAEALESQELC[+57.021]GTEVPSVPEHGR.K		C[+57], N[+3]	854.915	4	3416.64	3416.62	0	6.1	864	Specific	1112.03	1077.69	96.49	23.25	143	>sp|P01023|A2MG_HUMAN Alpha-2-macroglobulin OS=Homo sapiens GN=A2M PE=1 SV=3	277	122.03
K.SLGNVN[+2.988]FTVSAEALESQELC[+57.021]GTEVPSVPEHGR.K		C[+57], N[+3]	854.913	4	3416.63	3416.62	0	4.8	864	Specific	1114.07	1041	88.48	23.25	143	>sp|P01023|A2MG_HUMAN Alpha-2-macroglobulin OS=Homo sapiens GN=A2M PE=1 SV=3	277	85.2727
K.SLGNVN[+2.988]FTVSAEALESQELC[+57.021]GTEVPSVPEHGR.K		C[+57], N[+3]	854.914	4	3416.63	3416.62	0	4.8	864	Specific	1117.62	1093.73	85.66	23.25	143	>sp|P01023|A2MG_HUMAN Alpha-2-macroglobulin OS=Homo sapiens GN=A2M PE=1 SV=3	277	124.608
K.SLGNVN[+2.988]FTVSAEALESQELC[+57.021]GTEVPSVPEHGR.K		C[+57], N[+3]	1139.55	3	3416.63	3416.62	0	4.3	864	Specific	1122.2	1057.51	157.8	22.67	143	>sp|P01023|A2MG_HUMAN Alpha-2-macroglobulin OS=Homo sapiens GN=A2M PE=1 SV=3	277	106.701
K.SLGNVN[+2.988]FTVSAEALESQELC[+57.021]GTEVPSVPEHGR.K		C[+57], N[+3]	854.914	4	3416.63	3416.62	0	4.9	864	Specific	1125.66	1083.48	95.65	23.25	143	>sp|P01023|A2MG_HUMAN Alpha-2-macroglobulin OS=Homo sapiens GN=A2M PE=1 SV=3	277	81.4085
K.SLGNVN[+2.988]FTVSAEALESQELC[+57.021]GTEVPSVPEHGR.K		C[+57], N[+3]	1139.55	3	3416.63	3416.62	0	3.7	864	Specific	1126.63	1057.51	191.72	22.67	143	>sp|P01023|A2MG_HUMAN Alpha-2-macroglobulin OS=Homo sapiens GN=A2M PE=1 SV=3	277	101.485
K.SLGNVN[+2.988]FTVSAEALESQELC[+57.021]GTEVPSVPEHGR.K		C[+57], N[+3]	854.913	4	3416.63	3416.62	0	4.2	864	Specific	1128.11	1079.94	91.74	23.25	143	>sp|P01023|A2MG_HUMAN Alpha-2-macroglobulin OS=Homo sapiens GN=A2M PE=1 SV=3	277	112.695
K.SLGNVN[+2.988]FTVSAEALESQELC[+57.021]GTEVPSVPEHGR.K		C[+57], N[+3]	854.913	4	3416.63	3416.62	0	4.5	864	Specific	1129.74	1068.56	98.85	23.25	143	>sp|P01023|A2MG_HUMAN Alpha-2-macroglobulin OS=Homo sapiens GN=A2M PE=1 SV=3	277	78.2071
K.SLGNVN[+2.988]FTVSAEALESQELC[+57.021]GTEVPSVPEHGR.K		C[+57], N[+3]	854.914	4	3416.64	3416.62	0	5.8	864	Specific	1138.11	1111.36	92.84	23.25	143	>sp|P01023|A2MG_HUMAN Alpha-2-macroglobulin OS=Homo sapiens GN=A2M PE=1 SV=3	277	110.05
K.SLGNVN[+2.988]FTVSAEALESQELC[+57.021]GTEVPSVPEHGR.K		C[+57], N[+3]	854.913	4	3416.63	3416.62	0	4.4	864	Specific	1139.09	1103.97	111.39	23.25	143	>sp|P01023|A2MG_HUMAN Alpha-2-macroglobulin OS=Homo sapiens GN=A2M PE=1 SV=3	277	121.522
K.SLGNVN[+2.988]FTVSAEALESQELC[+57.021]GTEVPSVPEHGR.K		C[+57], N[+3]	1139.55	3	3416.63	3416.62	0	4.8	864	Specific	1139.46	1064.59	195.96	22.67	143	>sp|P01023|A2MG_HUMAN Alpha-2-macroglobulin OS=Homo sapiens GN=A2M PE=1 SV=3	277	74.987
K.SLGNVN[+2.988]FTVSAEALESQELC[+57.021]GTEVPSVPEHGR.K		C[+57], N[+3]	1139.55	3	3416.64	3416.62	0	7.1	864	Specific	1141.22	1008.48	200.14	21.84	143	>sp|P01023|A2MG_HUMAN Alpha-2-macroglobulin OS=Homo sapiens GN=A2M PE=1 SV=3	277	99.8693
K.SLGNVN[+2.988]FTVSAEALESQELC[+57.021]GTEVPSVPEHGR.K		C[+57], N[+3]	854.915	4	3416.64	3416.62	0	6.1	864	Specific	1141.53	1141.53	91.21	23.25	143	>sp|P01023|A2MG_HUMAN Alpha-2-macroglobulin OS=Homo sapiens GN=A2M PE=1 SV=3	277	123.051
K.SLGNVN[+2.988]FTVSAEALESQELC[+57.021]GTEVPSVPEHGR.K		C[+57], N[+3]	854.913	4	3416.63	3416.62	0	4.6	864	Specific	1145.98	1144.8	99.05	23.25	143	>sp|P01023|A2MG_HUMAN Alpha-2-macroglobulin OS=Homo sapiens GN=A2M PE=1 SV=3	277	117.242
K.SLGNVN[+2.988]FTVSAEALESQELC[+57.021]GTEVPSVPEHGR.K		C[+57], N[+3]	1139.55	3	3416.63	3416.62	0	5.4	864	Specific	1152.78	1081.18	210.71	23.67	143	>sp|P01023|A2MG_HUMAN Alpha-2-macroglobulin OS=Homo sapiens GN=A2M PE=1 SV=3	277	100.946
K.SLGNVN[+2.988]FTVSAEALESQELC[+57.021]GTEVPSVPEHGR.K		C[+57], N[+3]	854.915	4	3416.64	3416.62	0	6.3	864	Specific	1155.59	1126.23	66.98	24.25	143	>sp|P01023|A2MG_HUMAN Alpha-2-macroglobulin OS=Homo sapiens GN=A2M PE=1 SV=3	277	114.815
K.SLGNVN[+2.988]FTVSAEALESQELC[+57.021]GTEVPSVPEHGR.K		C[+57], N[+3]	1139.55	3	3416.63	3416.62	0	4.7	864	Specific	1156.87	990.03	192.54	23.67	143	>sp|P01023|A2MG_HUMAN Alpha-2-macroglobulin OS=Homo sapiens GN=A2M PE=1 SV=3	277	102.528
K.SLGNVN[+2.988]FTVSAEALESQELC[+57.021]GTEVPSVPEHGR.K		C[+57], N[+3]	854.914	4	3416.64	3416.62	0	5.8	864	Specific	1157.22	1157.22	83.23	24.25	143	>sp|P01023|A2MG_HUMAN Alpha-2-macroglobulin OS=Homo sapiens GN=A2M PE=1 SV=3	277	125.687
K.SLGNVN[+2.988]FTVSAEALESQELC[+57.021]GTEVPSVPEHGR.K		C[+57], N[+3]	854.913	4	3416.63	3416.62	0	4.5	864	Specific	1159.87	1137.14	111.66	24.25	143	>sp|P01023|A2MG_HUMAN Alpha-2-macroglobulin OS=Homo sapiens GN=A2M PE=1 SV=3	277	83.0148
K.SLGNVN[+2.988]FTVSAEALESQELC[+57.021]GTEVPSVPEHGR.K		C[+57], N[+3]	1139.55	3	3416.63	3416.62	0	4.2	864	Specific	1160.11	1043.59	201.46	23.67	143	>sp|P01023|A2MG_HUMAN Alpha-2-macroglobulin OS=Homo sapiens GN=A2M PE=1 SV=3	277	77.1018
K.SLGNVN[+2.988]FTVSAEALESQELC[+57.021]GTEVPSVPEHGR.K		C[+57], N[+3]	854.913	4	3416.63	3416.62	0	4.1	864	Specific	1160.82	1111.24	95.28	24.25	143	>sp|P01023|A2MG_HUMAN Alpha-2-macroglobulin OS=Homo sapiens GN=A2M PE=1 SV=3	277	109.006
K.SLGNVN[+2.988]FTVSAEALESQELC[+57.021]GTEVPSVPEHGR.K		C[+57], N[+3]	1139.55	3	3416.63	3416.62	0	5.3	864	Specific	1161.17	1055.88	202.2	23.67	143	>sp|P01023|A2MG_HUMAN Alpha-2-macroglobulin OS=Homo sapiens GN=A2M PE=1 SV=3	277	108.26
K.SLGNVN[+2.988]FTVSAEALESQELC[+57.021]GTEVPSVPEHGR.K		C[+57], N[+3]	1139.55	3	3416.63	3416.62	0	5.2	864	Specific	1164.28	1083.21	181.92	23.67	143	>sp|P01023|A2MG_HUMAN Alpha-2-macroglobulin OS=Homo sapiens GN=A2M PE=1 SV=3	277	105.15
K.SLGNVN[+2.988]FTVSAEALESQELC[+57.021]GTEVPSVPEHGR.K		C[+57], N[+3]	1139.55	3	3416.64	3416.62	0	6.3	864	Specific	1167.59	1124.86	216.77	23.67	143	>sp|P01023|A2MG_HUMAN Alpha-2-macroglobulin OS=Homo sapiens GN=A2M PE=1 SV=3	277	77.6434
K.SLGNVN[+2.988]FTVSAEALESQELC[+57.021]GTEVPSVPEHGR.K		C[+57], N[+3]	854.913	4	3416.63	3416.62	0	3.6	864	Specific	1172.08	1145.43	84.91	24.25	143	>sp|P01023|A2MG_HUMAN Alpha-2-macroglobulin OS=Homo sapiens GN=A2M PE=1 SV=3	277	111.579
K.SLGNVN[+2.988]FTVSAEALESQELC[+57.021]GTEVPSVPEHGR.K		C[+57], N[+3]	854.913	4	3416.63	3416.62	0	3.6	864	Specific	1176.03	1109.12	92.17	24.25	143	>sp|P01023|A2MG_HUMAN Alpha-2-macroglobulin OS=Homo sapiens GN=A2M PE=1 SV=3	277	97.478
K.SLGNVN[+2.988]FTVSAEALESQELC[+57.021]GTEVPSVPEHGR.K		C[+57], N[+3]	854.914	4	3416.63	3416.62	0	5.1	864	Specific	1176.31	1157.51	99.4	24.25	143	>sp|P01023|A2MG_HUMAN Alpha-2-macroglobulin OS=Homo sapiens GN=A2M PE=1 SV=3	277	122.54
K.SLGNVN[+2.988]FTVSAEALESQELC[+57.021]GTEVPSVPEHGR.K		C[+57], N[+3]	854.915	4	3416.64	3416.62	0	6.3	864	Specific	1178.1	1125.38	95.9	24.25	143	>sp|P01023|A2MG_HUMAN Alpha-2-macroglobulin OS=Homo sapiens GN=A2M PE=1 SV=3	277	119.906
K.SLGNVN[+2.988]FTVSAEALESQELC[+57.021]GTEVPSVPEHGR.K		C[+57], N[+3]	854.914	4	3416.64	3416.62	0	5.8	864	Specific	1195.49	1134.57	82.06	24.25	143	>sp|P01023|A2MG_HUMAN Alpha-2-macroglobulin OS=Homo sapiens GN=A2M PE=1 SV=3	277	96.4185
K.SLGNVN[+2.988]FTVSAEALESQELC[+57.021]GTEVPSVPEHGR.K		C[+57], N[+3]	854.913	4	3416.63	3416.62	0	4.5	864	Specific	1197.3	1161.55	89.39	24.25	143	>sp|P01023|A2MG_HUMAN Alpha-2-macroglobulin OS=Homo sapiens GN=A2M PE=1 SV=3	277	83.5463
K.SLGNVN[+2.988]FTVSAEALESQELC[+57.021]GTEVPSVPEHGR.K		C[+57], N[+3]	854.913	4	3416.63	3416.62	0	4.5	864	Specific	1198.94	1134.84	81.2	24.25	143	>sp|P01023|A2MG_HUMAN Alpha-2-macroglobulin OS=Homo sapiens GN=A2M PE=1 SV=3	277	109.514
K.SLGNVN[+2.988]FTVSAEALESQELC[+57.021]GTEVPSVPEHGR.K		C[+57], N[+3]	1139.55	3	3416.63	3416.62	0	5.1	864	Specific	1203.52	1054.94	208.58	24.67	143	>sp|P01023|A2MG_HUMAN Alpha-2-macroglobulin OS=Homo sapiens GN=A2M PE=1 SV=3	277	105.654
K.SLGNVN[+2.988]FTVSAEALESQELC[+57.021]GTEVPSVPEHGR.K		C[+57], N[+3]	854.914	4	3416.63	3416.62	0	5.3	864	Specific	1205.66	1166.63	83.52	25.25	143	>sp|P01023|A2MG_HUMAN Alpha-2-macroglobulin OS=Homo sapiens GN=A2M PE=1 SV=3	277	111.043
K.SLGNVN[+2.988]FTVSAEALESQELC[+57.021]GTEVPSVPEHGR.K		C[+57], N[+3]	1139.55	3	3416.63	3416.62	0	4.7	864	Specific	1206.1	1108.97	219.99	24.67	143	>sp|P01023|A2MG_HUMAN Alpha-2-macroglobulin OS=Homo sapiens GN=A2M PE=1 SV=3	277	107.21
K.SLGNVN[+2.988]FTVSAEALESQELC[+57.021]GTEVPSVPEHGR.K		C[+57], N[+3]	854.914	4	3416.63	3416.62	0	5.1	864	Specific	1206.18	1178.52	91.2	25.25	143	>sp|P01023|A2MG_HUMAN Alpha-2-macroglobulin OS=Homo sapiens GN=A2M PE=1 SV=3	277	115.328
K.SLGNVN[+2.988]FTVSAEALESQELC[+57.021]GTEVPSVPEHGR.K		C[+57], N[+3]	1139.55	3	3416.63	3416.62	0	5.1	864	Specific	1208.22	1065.12	196.19	24.67	143	>sp|P01023|A2MG_HUMAN Alpha-2-macroglobulin OS=Homo sapiens GN=A2M PE=1 SV=3	277	76.5579
K.SLGNVN[+2.988]FTVSAEALESQELC[+57.021]GTEVPSVPEHGR.K		C[+57], N[+3]	854.914	4	3416.63	3416.62	0	4.8	864	Specific	1211.19	1121.95	105.3	25.25	143	>sp|P01023|A2MG_HUMAN Alpha-2-macroglobulin OS=Homo sapiens GN=A2M PE=1 SV=3	277	82.4907
K.SLGNVN[+2.988]FTVSAEALESQELC[+57.021]GTEVPSVPEHGR.K		C[+57], N[+3]	854.913	4	3416.63	3416.62	0	4.4	864	Specific	1211.21	1144.39	81.62	25.25	143	>sp|P01023|A2MG_HUMAN Alpha-2-macroglobulin OS=Homo sapiens GN=A2M PE=1 SV=3	277	118.825
K.SLGNVN[+2.988]FTVSAEALESQELC[+57.021]GTEVPSVPEHGR.K		C[+57], N[+3]	854.914	4	3416.64	3416.62	0	5.9	864	Specific	1212.87	1183.6	84.02	25.25	143	>sp|P01023|A2MG_HUMAN Alpha-2-macroglobulin OS=Homo sapiens GN=A2M PE=1 SV=3	277	113.236
K.SLGNVN[+2.988]FTVSAEALESQELC[+57.021]GTEVPSVPEHGR.K		C[+57], N[+3]	854.914	4	3416.63	3416.62	0	5.3	864	Specific	1216.22	1168.25	102.4	25.25	143	>sp|P01023|A2MG_HUMAN Alpha-2-macroglobulin OS=Homo sapiens GN=A2M PE=1 SV=3	277	97.9873
K.SLGNVN[+2.988]FTVSAEALESQELC[+57.021]GTEVPSVPEHGR.K		C[+57], N[+3]	854.914	4	3416.63	3416.62	0	5.3	864	Specific	1221.16	1208.83	114.68	25.25	143	>sp|P01023|A2MG_HUMAN Alpha-2-macroglobulin OS=Homo sapiens GN=A2M PE=1 SV=3	277	114.306
K.SLGNVN[+2.988]FTVSAEALESQELC[+57.021]GTEVPSVPEHGR.K		C[+57], N[+3]	854.914	4	3416.63	3416.62	0	5.3	864	Specific	1223.24	1218.03	107.94	25.25	143	>sp|P01023|A2MG_HUMAN Alpha-2-macroglobulin OS=Homo sapiens GN=A2M PE=1 SV=3	277	107.393
K.SLGNVN[+2.988]FTVSAEALESQELC[+57.021]GTEVPSVPEHGR.K		C[+57], N[+3]	1139.55	3	3416.64	3416.62	0	5.9	864	Specific	1225.01	1110.38	195.39	24.67	143	>sp|P01023|A2MG_HUMAN Alpha-2-macroglobulin OS=Homo sapiens GN=A2M PE=1 SV=3	277	104.081
K.SLGNVN[+2.988]FTVSAEALESQELC[+57.021]GTEVPSVPEHGR.K		C[+57], N[+3]	1139.55	3	3416.63	3416.62	0	4.2	864	Specific	1225.56	1097.93	196.74	24.67	143	>sp|P01023|A2MG_HUMAN Alpha-2-macroglobulin OS=Homo sapiens GN=A2M PE=1 SV=3	277	75.4978
K.SLGNVN[+2.988]FTVSAEALESQELC[+57.021]GTEVPSVPEHGR.K		C[+57], N[+3]	854.913	4	3416.63	3416.62	0	3.6	864	Specific	1228.86	1172.71	89.16	25.25	143	>sp|P01023|A2MG_HUMAN Alpha-2-macroglobulin OS=Homo sapiens GN=A2M PE=1 SV=3	277	102.236
K.SLGNVN[+2.988]FTVSAEALESQELC[+57.021]GTEVPSVPEHGR.K		C[+57], N[+3]	1139.55	3	3416.63	3416.62	0	5.4	864	Specific	1244.98	1105.96	196.71	24.67	143	>sp|P01023|A2MG_HUMAN Alpha-2-macroglobulin OS=Homo sapiens GN=A2M PE=1 SV=3	277	103.545
K.SLGNVN[+2.988]FTVSAEALESQELC[+57.021]GTEVPSVPEHGR.K		C[+57], N[+3]	684.132	5	3416.63	3416.62	0	4.7	864	Specific	1245.97	1177.56	89.63	25.23	143	>sp|P01023|A2MG_HUMAN Alpha-2-macroglobulin OS=Homo sapiens GN=A2M PE=1 SV=3	277	75.1866
K.SLGNVN[+2.988]FTVSAEALESQELC[+57.021]GTEVPSVPEHGR.K		C[+57], N[+3]	854.915	4	3416.64	3416.62	0	6.6	864	Specific	1247.27	1199.03	104.24	25.25	143	>sp|P01023|A2MG_HUMAN Alpha-2-macroglobulin OS=Homo sapiens GN=A2M PE=1 SV=3	277	98.5236
K.SLGNVN[+2.988]FTVSAEALESQELC[+57.021]GTEVPSVPEHGR.K		C[+57], N[+3]	854.913	4	3416.63	3416.62	0	4.7	864	Specific	1253.68	1209.12	91.44	26.25	143	>sp|P01023|A2MG_HUMAN Alpha-2-macroglobulin OS=Homo sapiens GN=A2M PE=1 SV=3	277	76.5879
K.SLGNVN[+2.988]FTVSAEALESQELC[+57.021]GTEVPSVPEHGR.K		C[+57], N[+3]	854.914	4	3416.63	3416.62	0	5.1	864	Specific	1254.21	1169.09	93.57	26.25	143	>sp|P01023|A2MG_HUMAN Alpha-2-macroglobulin OS=Homo sapiens GN=A2M PE=1 SV=3	277	106.855
K.SLGNVN[+2.988]FTVSAEALESQELC[+57.021]GTEVPSVPEHGR.K		C[+57], N[+3]	854.914	4	3416.63	3416.62	0	5.4	864	Specific	1256.48	1223.21	106.19	26.25	143	>sp|P01023|A2MG_HUMAN Alpha-2-macroglobulin OS=Homo sapiens GN=A2M PE=1 SV=3	277	108.473
K.SLGNVN[+2.988]FTVSAEALESQELC[+57.021]GTEVPSVPEHGR.K		C[+57], N[+3]	854.912	4	3416.62	3416.62	0	2.4	864	Specific	1257.78	1188	107.64	25.57	143	>sp|P01023|A2MG_HUMAN Alpha-2-macroglobulin OS=Homo sapiens GN=A2M PE=1 SV=3	277	80.911
K.SLGNVN[+2.988]FTVSAEALESQELC[+57.021]GTEVPSVPEHGR.K		C[+57], N[+3]	854.914	4	3416.63	3416.62	0	5	864	Specific	1258.12	1208.28	92.55	26.25	143	>sp|P01023|A2MG_HUMAN Alpha-2-macroglobulin OS=Homo sapiens GN=A2M PE=1 SV=3	277	79.8465
K.SLGNVN[+2.988]FTVSAEALESQELC[+57.021]GTEVPSVPEHGR.K		C[+57], N[+3]	854.913	4	3416.63	3416.62	0	4	864	Specific	1261.58	1183.37	109.42	26.25	143	>sp|P01023|A2MG_HUMAN Alpha-2-macroglobulin OS=Homo sapiens GN=A2M PE=1 SV=3	277	100.643
K.SLGNVN[+2.988]FTVSAEALESQELC[+57.021]GTEVPSVPEHGR.K		C[+57], N[+3]	854.913	4	3416.63	3416.62	0	4.4	864	Specific	1271.43	1211.92	107.12	26.25	143	>sp|P01023|A2MG_HUMAN Alpha-2-macroglobulin OS=Homo sapiens GN=A2M PE=1 SV=3	277	103.305
K.SLGNVN[+2.988]FTVSAEALESQELC[+57.021]GTEVPSVPEHGR.K		C[+57], N[+3]	854.913	4	3416.63	3416.62	0	3.8	864	Specific	1271.84	1189.31	101.38	26.25	143	>sp|P01023|A2MG_HUMAN Alpha-2-macroglobulin OS=Homo sapiens GN=A2M PE=1 SV=3	277	102.772
K.SLGNVN[+2.988]FTVSAEALESQELC[+57.021]GTEVPSVPEHGR.K		C[+57], N[+3]	854.913	4	3416.63	3416.62	0	4.6	864	Specific	1272.46	1240.61	112.99	26.25	143	>sp|P01023|A2MG_HUMAN Alpha-2-macroglobulin OS=Homo sapiens GN=A2M PE=1 SV=3	277	101.153
K.SLGNVN[+2.988]FTVSAEALESQELC[+57.021]GTEVPSVPEHGR.K		C[+57], N[+3]	854.912	4	3416.63	3416.62	0	3.4	864	Specific	1274.77	1232.99	111.2	26.25	143	>sp|P01023|A2MG_HUMAN Alpha-2-macroglobulin OS=Homo sapiens GN=A2M PE=1 SV=3	277	106.322
K.SLGNVN[+2.988]FTVSAEALESQELC[+57.021]GTEVPSVPEHGR.K		C[+57], N[+3]	854.914	4	3416.63	3416.62	0	5	864	Specific	1274.99	1221.06	94.87	26.25	143	>sp|P01023|A2MG_HUMAN Alpha-2-macroglobulin OS=Homo sapiens GN=A2M PE=1 SV=3	277	104.171
K.SLGNVN[+2.988]FTVSAEALESQELC[+57.021]GTEVPSVPEHGR.K		C[+57], N[+3]	854.913	4	3416.63	3416.62	0	4.7	864	Specific	1276.62	1205.27	101.59	26.25	143	>sp|P01023|A2MG_HUMAN Alpha-2-macroglobulin OS=Homo sapiens GN=A2M PE=1 SV=3	277	76.0542
K.SLGNVN[+2.988]FTVSAEALESQELC[+57.021]GTEVPSVPEHGR.K		C[+57], N[+3]	854.913	4	3416.63	3416.62	0	4.8	864	Specific	1287.15	1246.22	98.26	26.25	143	>sp|P01023|A2MG_HUMAN Alpha-2-macroglobulin OS=Homo sapiens GN=A2M PE=1 SV=3	277	103.643
K.SLGNVN[+2.988]FTVSAEALESQELC[+57.021]GTEVPSVPEHGR.K		C[+57], N[+3]	854.913	4	3416.63	3416.62	0	4.5	864	Specific	1306.66	1253.13	107.16	27.25	143	>sp|P01023|A2MG_HUMAN Alpha-2-macroglobulin OS=Homo sapiens GN=A2M PE=1 SV=3	277	104.719
K.SLGNVN[+2.988]FTVSAEALESQELC[+57.021]GTEVPSVPEHGR.K		C[+57], N[+3]	854.913	4	3416.63	3416.62	0	4.5	864	Specific	1313.72	1280.72	107.23	27.25	143	>sp|P01023|A2MG_HUMAN Alpha-2-macroglobulin OS=Homo sapiens GN=A2M PE=1 SV=3	277	99.5697
K.SLGNVN[+2.988]FTVSAEALESQELC[+57.021]GTEVPSVPEHGR.K		C[+57], N[+3]	854.914	4	3416.63	3416.62	0	5.3	864	Specific	1316.07	1249.85	95.57	27.25	143	>sp|P01023|A2MG_HUMAN Alpha-2-macroglobulin OS=Homo sapiens GN=A2M PE=1 SV=3	277	107.409
K.SLGNVN[+2.988]FTVSAEALESQELC[+57.021]GTEVPSVPEHGR.K		C[+57], N[+3]	854.912	4	3416.63	3416.62	0	3.1	864	Specific	1323.76	1261.52	99.71	26.57	143	>sp|P01023|A2MG_HUMAN Alpha-2-macroglobulin OS=Homo sapiens GN=A2M PE=1 SV=3	277	75.5278
K.SLGNVN[+2.988]FTVSAEALESQELC[+57.021]GTEVPSVPEHGR.K		C[+57], N[+3]	1139.55	3	3416.63	3416.62	0	5.3	864	Specific	1385.52	1226.94	216.76	27.67	143	>sp|P01023|A2MG_HUMAN Alpha-2-macroglobulin OS=Homo sapiens GN=A2M PE=1 SV=3	277	76.025
K.SLGN[+0.984]VN[+0.984]FTVSAEALESQELC[+57.021]GTEVPSVPEHGR.K		C[+57], N[+1]*2	854.662	4	3415.63	3415.6	0	9.3	864	Specific	5.08	5.08	5.08	1.24	143	>sp|P01023|A2MG_HUMAN Alpha-2-macroglobulin OS=Homo sapiens GN=A2M PE=1 SV=3	277	138.668
K.SLGN[+0.984]VN[+0.984]FTVSAEALESQELC[+57.021]GTEVPSVPEHGR.K		C[+57], N[+1]*2	854.655	4	3415.6	3415.6	0	0.8	864	Specific	216.12	177.83	177.83	2.39	143	>sp|P01023|A2MG_HUMAN Alpha-2-macroglobulin OS=Homo sapiens GN=A2M PE=1 SV=3	277	95.0876
K.SLGN[+0.984]VN[+0.984]FTVSAEALESQELC[+57.021]GTEVPSVPEHGR.K		C[+57], N[+1]*2	854.662	4	3415.62	3415.6	0	8.3	864	Specific	355.26	314.54	314.54	5.9	143	>sp|P01023|A2MG_HUMAN Alpha-2-macroglobulin OS=Homo sapiens GN=A2M PE=1 SV=3	277	127.769
K.SLGN[+0.984]VN[+2.988]FTVSAEALESQELC[+57.021]GTEVPSVPEHGR.K		C[+57], N[+1][+3]	855.158	4	3417.61	3417.6	0	2.5	864	Specific	359.38	359.38	14.58	5.66	143	>sp|P01023|A2MG_HUMAN Alpha-2-macroglobulin OS=Homo sapiens GN=A2M PE=1 SV=3	277	95.1573
K.SLGN[+0.984]VN[+2.988]FTVSAEALESQELC[+57.021]GTEVPSVPEHGR.K		C[+57], N[+1][+3]	1139.88	3	3417.63	3417.6	0	9	864	Specific	372.75	316.04	67.11	4.56	143	>sp|P01023|A2MG_HUMAN Alpha-2-macroglobulin OS=Homo sapiens GN=A2M PE=1 SV=3	277	84.6527
K.SLGN[+0.984]VN[+0.984]FTVSAEALESQELC[+57.021]GTEVPSVPEHGR.K		C[+57], N[+1]*2	854.663	4	3415.63	3415.6	0	9.8	864	Specific	407.53	401.08	401.08	6.52	143	>sp|P01023|A2MG_HUMAN Alpha-2-macroglobulin OS=Homo sapiens GN=A2M PE=1 SV=3	277	81.8396
K.SLGN[+0.984]VN[+2.988]FTVSAEALESQELC[+57.021]GTEVPSVPEHGR.K		C[+57], N[+1][+3]	684.331	5	3417.63	3417.6	0	7.6	864	Specific	432.32	411.36	4.6	6.89	143	>sp|P01023|A2MG_HUMAN Alpha-2-macroglobulin OS=Homo sapiens GN=A2M PE=1 SV=3	277	79.9724
K.SLGN[+0.984]VN[+2.988]FTVSAEALESQELC[+57.021]GTEVPSVPEHGR.K		C[+57], N[+1][+3]	855.164	4	3417.63	3417.6	0	9.9	864	Specific	453.69	403.83	29.14	6.72	143	>sp|P01023|A2MG_HUMAN Alpha-2-macroglobulin OS=Homo sapiens GN=A2M PE=1 SV=3	277	86.2459
K.SLGN[+0.984]VN[+2.988]FTVSAEALESQELC[+57.021]GTEVPSVPEHGR.K		C[+57], N[+1][+3]	855.163	4	3417.63	3417.6	0	8.8	864	Specific	555.37	496.44	22.77	9.82	143	>sp|P01023|A2MG_HUMAN Alpha-2-macroglobulin OS=Homo sapiens GN=A2M PE=1 SV=3	277	93.2935
K.SLGN[+0.984]VN[+2.988]FTVSAEALESQELC[+57.021]GTEVPSVPEHGR.K		C[+57], N[+1][+3]	1139.88	3	3417.63	3417.6	0	9.6	864	Specific	591.87	558.1	65.91	10.6	143	>sp|P01023|A2MG_HUMAN Alpha-2-macroglobulin OS=Homo sapiens GN=A2M PE=1 SV=3	277	99.0969
K.SLGN[+0.984]VN[+2.988]FTVSAEALESQELC[+57.021]GTEVPSVPEHGR.K		C[+57], N[+1][+3]	855.163	4	3417.63	3417.6	0	9	864	Specific	642	569.88	20.27	12.18	143	>sp|P01023|A2MG_HUMAN Alpha-2-macroglobulin OS=Homo sapiens GN=A2M PE=1 SV=3	277	79.8449
K.SLGN[+0.984]VN[+0.984]FTVSAEALESQELC[+57.021]GTEVPSVPEHGR.K		C[+57], N[+1]*2	683.931	5	3415.63	3415.6	0	9.2	864	Specific	752.68	714.12	714.12	15.16	143	>sp|P01023|A2MG_HUMAN Alpha-2-macroglobulin OS=Homo sapiens GN=A2M PE=1 SV=3	277	78.043
K.SLGN[+0.984]VN[+0.984]FTVSAEALESQELC[+57.021]GTEVPSVPEHGR.K		C[+57], N[+1]*2	854.662	4	3415.63	3415.6	0	8.8	864	Specific	760.98	741.83	741.83	15.18	143	>sp|P01023|A2MG_HUMAN Alpha-2-macroglobulin OS=Homo sapiens GN=A2M PE=1 SV=3	277	79.3137
K.SLGN[+0.984]VN[+0.984]FTVSAEALESQELC[+57.021]GTEVPSVPEHGR.K		C[+57], N[+1]*2	854.663	4	3415.63	3415.6	0	10	864	Specific	762.26	656.9	656.9	15.18	143	>sp|P01023|A2MG_HUMAN Alpha-2-macroglobulin OS=Homo sapiens GN=A2M PE=1 SV=3	277	85.9313
K.SLGN[+0.984]VN[+0.984]FTVSAEALESQELC[+57.021]GTEVPSVPEHGR.K		C[+57], N[+1]*2	854.663	4	3415.63	3415.6	0	9.7	864	Specific	822.81	822.81	822.81	16.18	143	>sp|P01023|A2MG_HUMAN Alpha-2-macroglobulin OS=Homo sapiens GN=A2M PE=1 SV=3	277	118.312
K.SLGN[+0.984]VN[+0.984]FTVSAEALESQELC[+57.021]GTEVPSVPEHGR.K		C[+57], N[+1]*2	683.931	5	3415.63	3415.6	0	9.3	864	Specific	832.51	765.58	765.58	16.16	143	>sp|P01023|A2MG_HUMAN Alpha-2-macroglobulin OS=Homo sapiens GN=A2M PE=1 SV=3	277	75.7052
K.SLGN[+0.984]VN[+0.984]FTVSAEALESQELC[+57.021]GTEVPSVPEHGR.K		C[+57], N[+1]*2	854.662	4	3415.63	3415.6	0	8.8	864	Specific	842.61	809.47	809.47	16.18	143	>sp|P01023|A2MG_HUMAN Alpha-2-macroglobulin OS=Homo sapiens GN=A2M PE=1 SV=3	277	79.3077
K.SLGN[+0.984]VN[+0.984]FTVSAEALESQELC[+57.021]GTEVPSVPEHGR.K		C[+57], N[+1]*2	1139.21	3	3415.63	3415.6	0	9.2	864	Specific	853.1	770.16	770.16	16.6	143	>sp|P01023|A2MG_HUMAN Alpha-2-macroglobulin OS=Homo sapiens GN=A2M PE=1 SV=3	277	93.2711
K.SLGN[+0.984]VN[+0.984]FTVSAEALESQELC[+57.021]GTEVPSVPEHGR.K		C[+57], N[+1]*2	854.662	4	3415.63	3415.6	0	8.7	864	Specific	882.85	871.26	871.26	17.18	143	>sp|P01023|A2MG_HUMAN Alpha-2-macroglobulin OS=Homo sapiens GN=A2M PE=1 SV=3	277	80.375
K.SLGN[+0.984]VN[+2.988]FTVSAEALESQELC[+57.021]GTEVPSVPEHGR.K		C[+57], N[+1][+3]	1139.88	3	3417.63	3417.6	0	9.4	864	Specific	916.38	739.79	71.95	17.6	143	>sp|P01023|A2MG_HUMAN Alpha-2-macroglobulin OS=Homo sapiens GN=A2M PE=1 SV=3	277	104.619
K.SLGN[+0.984]VN[+2.988]FTVSAEALESQELC[+57.021]GTEVPSVPEHGR.K		C[+57], N[+1][+3]	855.163	4	3417.63	3417.6	0	9	864	Specific	959.62	859.1	31.78	19.18	143	>sp|P01023|A2MG_HUMAN Alpha-2-macroglobulin OS=Homo sapiens GN=A2M PE=1 SV=3	277	79.8465
R.KDTVIK.P			352.222	2	703.437	703.435	0	3.7	896	Specific	382.52	29.34	29.34	2	143	>sp|P01023|A2MG_HUMAN Alpha-2-macroglobulin OS=Homo sapiens GN=A2M PE=1 SV=3	277	16.1712
R.KDTVIK.P			352.222	2	703.438	703.435	0	3.8	896	Specific	472.33	34.15	34.15	2.1	143	>sp|P01023|A2MG_HUMAN Alpha-2-macroglobulin OS=Homo sapiens GN=A2M PE=1 SV=3	277	16.0578
K.DTVIK.P			575.342	1	575.342	575.34	0	3.6	897	Specific	446.17	17.44	17.44	1.41	143	>sp|P01023|A2MG_HUMAN Alpha-2-macroglobulin OS=Homo sapiens GN=A2M PE=1 SV=3	277	19.5522
K.DTVIK.P			575.342	1	575.342	575.34	0	4.6	897	Specific	491.53	18.8	18.8	1.85	143	>sp|P01023|A2MG_HUMAN Alpha-2-macroglobulin OS=Homo sapiens GN=A2M PE=1 SV=3	277	19.5853
K.DTVIK.P			575.342	1	575.342	575.34	0	4.4	897	Specific	524.13	18.8	18.8	2.09	143	>sp|P01023|A2MG_HUMAN Alpha-2-macroglobulin OS=Homo sapiens GN=A2M PE=1 SV=3	277	19.6332
K.DTVIK.P			575.342	1	575.342	575.34	0	4.4	897	Specific	551.98	18.8	18.8	2.25	143	>sp|P01023|A2MG_HUMAN Alpha-2-macroglobulin OS=Homo sapiens GN=A2M PE=1 SV=3	277	19.632
K.DTVIK.P			575.342	1	575.342	575.34	0	4.4	897	Specific	559.7	18.8	18.8	2.42	143	>sp|P01023|A2MG_HUMAN Alpha-2-macroglobulin OS=Homo sapiens GN=A2M PE=1 SV=3	277	19.6973
K.DTVIKPLLVEPEGLEK.E			594.012	3	1780.02	1780.01	0	7	897	Specific	612.1	577.5	577.5	9.89	143	>sp|P01023|A2MG_HUMAN Alpha-2-macroglobulin OS=Homo sapiens GN=A2M PE=1 SV=3	277	61.4718
K.DTVIKPLLVEPEGLEK.E			890.511	2	1780.02	1780.01	0	2.9	897	Specific	703.3	543.31	543.31	11.75	143	>sp|P01023|A2MG_HUMAN Alpha-2-macroglobulin OS=Homo sapiens GN=A2M PE=1 SV=3	277	61.4654
K.PLLVEPEGLEK.E			612.351	2	1223.69	1223.69	0	4.8	902	Specific	566.59	369.62	369.62	7.34	143	>sp|P01023|A2MG_HUMAN Alpha-2-macroglobulin OS=Homo sapiens GN=A2M PE=1 SV=3	277	55.0524
K.PLLVEPEGLEK.E			612.351	2	1223.69	1223.69	0	5.5	902	Specific	648.49	434.04	434.04	10.55	143	>sp|P01023|A2MG_HUMAN Alpha-2-macroglobulin OS=Homo sapiens GN=A2M PE=1 SV=3	277	54.8694
K.ETTFNSLLC[+57.021]PSGGEVSEELSLK.L		C[+57]	1199.07	2	2397.14	2397.15	0	-5	913	Specific	537.63	431.3	431.3	6.95	143	>sp|P01023|A2MG_HUMAN Alpha-2-macroglobulin OS=Homo sapiens GN=A2M PE=1 SV=3	277	75.5425
K.ETTFNSLLC[+57.021]PSGGEVSEELSLK.L		C[+57]	1199.08	2	2397.16	2397.15	0	4	913	Specific	661.04	554.75	554.75	12.1	143	>sp|P01023|A2MG_HUMAN Alpha-2-macroglobulin OS=Homo sapiens GN=A2M PE=1 SV=3	277	77.1905
K.ETTFNSLLC[+57.021]PSGGEVSEELSLK.L		C[+57]	1199.08	2	2397.16	2397.15	0	5.3	913	Specific	719.14	612.38	612.38	13.1	143	>sp|P01023|A2MG_HUMAN Alpha-2-macroglobulin OS=Homo sapiens GN=A2M PE=1 SV=3	277	77.7327
K.ETTFNSLLC[+57.021]PSGGEVSEELSLK.L		C[+57]	799.726	3	2397.16	2397.15	0	5.4	913	Specific	756.81	694.21	694.21	14.68	143	>sp|P01023|A2MG_HUMAN Alpha-2-macroglobulin OS=Homo sapiens GN=A2M PE=1 SV=3	277	77.7298
K.ETTFN[+0.984]SLLC[+57.021]PSGGEVSEELSLK.L		C[+57], N[+1]	1199.58	2	2398.14	2398.13	0	4.8	913	Specific	694.54	603.38	603.38	12.1	143	>sp|P01023|A2MG_HUMAN Alpha-2-macroglobulin OS=Homo sapiens GN=A2M PE=1 SV=3	277	75.5425
K.ETTFN[+0.984]SLLC[+57.021]PSGGEVSEELSLK.L		C[+57], N[+1]	800.052	3	2398.14	2398.13	0	3.5	913	Specific	714.97	684.08	684.08	13.68	143	>sp|P01023|A2MG_HUMAN Alpha-2-macroglobulin OS=Homo sapiens GN=A2M PE=1 SV=3	277	75.5907
K.LPPNVVEESAR.A			605.828	2	1210.65	1210.64	0	4.7	935	Specific	375.01	190.5	190.5	2.95	143	>sp|P01023|A2MG_HUMAN Alpha-2-macroglobulin OS=Homo sapiens GN=A2M PE=1 SV=3	277	43.5146
K.LPPNVVEESAR.A			605.828	2	1210.65	1210.64	0	5	935	Specific	377.44	196.83	196.83	2.94	143	>sp|P01023|A2MG_HUMAN Alpha-2-macroglobulin OS=Homo sapiens GN=A2M PE=1 SV=3	277	43.4629
K.LPPNVVEESAR.A			605.828	2	1210.65	1210.64	0	4.8	935	Specific	582.51	295.48	295.48	8.76	143	>sp|P01023|A2MG_HUMAN Alpha-2-macroglobulin OS=Homo sapiens GN=A2M PE=1 SV=3	277	43.1088
K.LPPNVVEESAR.A			404.221	3	1210.65	1210.64	0	4.6	935	Specific	593.55	436.73	436.73	10.13	143	>sp|P01023|A2MG_HUMAN Alpha-2-macroglobulin OS=Homo sapiens GN=A2M PE=1 SV=3	277	42.2445
K.LPPNVVEESAR.A			605.828	2	1210.65	1210.64	0	4.9	935	Specific	607.61	336.45	336.45	9.82	143	>sp|P01023|A2MG_HUMAN Alpha-2-macroglobulin OS=Homo sapiens GN=A2M PE=1 SV=3	277	41.5336
K.LPPNVVEESAR.A			605.828	2	1210.65	1210.64	0	5.2	935	Specific	613.5	321.35	321.35	9.83	143	>sp|P01023|A2MG_HUMAN Alpha-2-macroglobulin OS=Homo sapiens GN=A2M PE=1 SV=3	277	42.6025
K.LPPNVVEESAR.A			404.221	3	1210.65	1210.64	0	5.3	935	Specific	613.86	401.08	401.08	11.13	143	>sp|P01023|A2MG_HUMAN Alpha-2-macroglobulin OS=Homo sapiens GN=A2M PE=1 SV=3	277	41.5899
K.LPPNVVEESAR.A			605.828	2	1210.65	1210.64	0	4.9	935	Specific	637.13	342.66	342.66	9.58	143	>sp|P01023|A2MG_HUMAN Alpha-2-macroglobulin OS=Homo sapiens GN=A2M PE=1 SV=3	277	42.0721
K.AIGYLNTGYQR.Q			628.327	2	1255.65	1255.64	0	2.9	1004	Specific	361.03	170.07	170.07	2.93	143	>sp|P01023|A2MG_HUMAN Alpha-2-macroglobulin OS=Homo sapiens GN=A2M PE=1 SV=3	277	46.6028
R.QLNYK.H			665.365	1	665.365	665.362	0	4.9	1015	Specific	375.34	20.27	20.27	1.36	143	>sp|P01023|A2MG_HUMAN Alpha-2-macroglobulin OS=Homo sapiens GN=A2M PE=1 SV=3	277	24.6861
R.QLNYK.H			333.186	2	665.364	665.362	0	3.6	1015	Specific	375.76	85.79	85.79	2.09	143	>sp|P01023|A2MG_HUMAN Alpha-2-macroglobulin OS=Homo sapiens GN=A2M PE=1 SV=3	277	24.7092
R.QLNYK.H			333.186	2	665.365	665.362	0	4.3	1015	Specific	376.07	49.18	49.18	1.74	143	>sp|P01023|A2MG_HUMAN Alpha-2-macroglobulin OS=Homo sapiens GN=A2M PE=1 SV=3	277	24.1807
R.QLNYK.H			665.365	1	665.365	665.362	0	4.7	1015	Specific	437.44	65.41	65.41	2.11	143	>sp|P01023|A2MG_HUMAN Alpha-2-macroglobulin OS=Homo sapiens GN=A2M PE=1 SV=3	277	24.708
K.HYDGSYSTFGER.Y			473.539	3	1418.6	1418.6	0	4.6	1020	Specific	366.96	314.11	314.11	2.95	143	>sp|P01023|A2MG_HUMAN Alpha-2-macroglobulin OS=Homo sapiens GN=A2M PE=1 SV=3	277	39.3117
K.HYDGSYSTFGER.Y			473.539	3	1418.6	1418.6	0	4.7	1020	Specific	610.26	482.71	482.71	9.46	143	>sp|P01023|A2MG_HUMAN Alpha-2-macroglobulin OS=Homo sapiens GN=A2M PE=1 SV=3	277	39.416
K.HYDGSYSTFGER.Y			473.54	3	1418.6	1418.6	0	5	1020	Specific	658.16	491.73	491.73	11.55	143	>sp|P01023|A2MG_HUMAN Alpha-2-macroglobulin OS=Homo sapiens GN=A2M PE=1 SV=3	277	39.2364
K.HYDGSYSTFGER.Y			709.806	2	1418.6	1418.6	0	4.8	1020	Specific	863.32	617.22	617.22	15.25	143	>sp|P01023|A2MG_HUMAN Alpha-2-macroglobulin OS=Homo sapiens GN=A2M PE=1 SV=3	277	39.2102
R.YGR.N			395.21	1	395.21	395.204	0	17	1032	Specific	32.44	32.44	32.44	1.26	143	>sp|P01023|A2MG_HUMAN Alpha-2-macroglobulin OS=Homo sapiens GN=A2M PE=1 SV=3	277	16.1699
R.YGR.N			395.205	1	395.205	395.204	0	4.2	1032	Specific	110.12	110.12	110.12	1.1	143	>sp|P01023|A2MG_HUMAN Alpha-2-macroglobulin OS=Homo sapiens GN=A2M PE=1 SV=3	277	7.2351
R.YGR.N			395.205	1	395.205	395.204	0	4	1032	Specific	151.74	151.74	151.74	2.35	143	>sp|P01023|A2MG_HUMAN Alpha-2-macroglobulin OS=Homo sapiens GN=A2M PE=1 SV=3	277	5.5046
R.YGR.N			395.205	1	395.205	395.204	0	4.5	1032	Specific	166.3	166.3	166.3	2.36	143	>sp|P01023|A2MG_HUMAN Alpha-2-macroglobulin OS=Homo sapiens GN=A2M PE=1 SV=3	277	8.1364
R.YGR.N			395.205	1	395.205	395.204	0	4.5	1032	Specific	168.46	168.46	168.46	1.49	143	>sp|P01023|A2MG_HUMAN Alpha-2-macroglobulin OS=Homo sapiens GN=A2M PE=1 SV=3	277	6.7114
R.YGR.N			395.205	1	395.205	395.204	0	4.1	1032	Specific	182.57	182.57	182.57	2.4	143	>sp|P01023|A2MG_HUMAN Alpha-2-macroglobulin OS=Homo sapiens GN=A2M PE=1 SV=3	277	7.9254
R.YGR.N			395.205	1	395.205	395.204	0	3.2	1032	Specific	186.03	186.03	186.03	1.51	143	>sp|P01023|A2MG_HUMAN Alpha-2-macroglobulin OS=Homo sapiens GN=A2M PE=1 SV=3	277	4.7379
R.YGR.N			395.205	1	395.205	395.204	0	4.1	1032	Specific	186.07	186.07	186.07	1.5	143	>sp|P01023|A2MG_HUMAN Alpha-2-macroglobulin OS=Homo sapiens GN=A2M PE=1 SV=3	277	7.6374
R.YGR.N			395.205	1	395.205	395.204	0	4.2	1032	Specific	188.15	188.15	188.15	2.09	143	>sp|P01023|A2MG_HUMAN Alpha-2-macroglobulin OS=Homo sapiens GN=A2M PE=1 SV=3	277	5.1334
R.YGR.N			395.205	1	395.205	395.204	0	4.4	1032	Specific	189.17	189.17	189.17	2.37	143	>sp|P01023|A2MG_HUMAN Alpha-2-macroglobulin OS=Homo sapiens GN=A2M PE=1 SV=3	277	8.3586
R.YGR.N			395.205	1	395.205	395.204	0	4.4	1032	Specific	197.52	197.52	197.52	1.5	143	>sp|P01023|A2MG_HUMAN Alpha-2-macroglobulin OS=Homo sapiens GN=A2M PE=1 SV=3	277	7.6101
R.YGR.N			395.205	1	395.205	395.204	0	4.4	1032	Specific	206.79	206.79	206.79	2.02	143	>sp|P01023|A2MG_HUMAN Alpha-2-macroglobulin OS=Homo sapiens GN=A2M PE=1 SV=3	277	7.0386
R.YGR.N			395.205	1	395.205	395.204	0	3.9	1032	Specific	208.82	208.82	208.82	2.41	143	>sp|P01023|A2MG_HUMAN Alpha-2-macroglobulin OS=Homo sapiens GN=A2M PE=1 SV=3	277	6.0532
R.YGR.N			395.205	1	395.205	395.204	0	4.2	1032	Specific	214.06	214.06	214.06	1.95	143	>sp|P01023|A2MG_HUMAN Alpha-2-macroglobulin OS=Homo sapiens GN=A2M PE=1 SV=3	277	6.8591
R.YGR.N			395.206	1	395.206	395.204	0	4.8	1032	Specific	218.75	218.75	218.75	1.95	143	>sp|P01023|A2MG_HUMAN Alpha-2-macroglobulin OS=Homo sapiens GN=A2M PE=1 SV=3	277	10.4259
R.YGR.N			395.205	1	395.205	395.204	0	4.5	1032	Specific	235.25	235.25	235.25	2.74	143	>sp|P01023|A2MG_HUMAN Alpha-2-macroglobulin OS=Homo sapiens GN=A2M PE=1 SV=3	277	6.5966
R.YGR.N			395.206	1	395.206	395.204	0	4.8	1032	Specific	241.48	241.48	241.48	2.54	143	>sp|P01023|A2MG_HUMAN Alpha-2-macroglobulin OS=Homo sapiens GN=A2M PE=1 SV=3	277	10.116
R.YGR.N			395.206	1	395.206	395.204	0	5.3	1032	Specific	262.27	262.27	262.27	2.55	143	>sp|P01023|A2MG_HUMAN Alpha-2-macroglobulin OS=Homo sapiens GN=A2M PE=1 SV=3	277	9.9739
R.YGR.N			395.206	1	395.206	395.204	0	5.1	1032	Specific	267.26	267.26	267.26	2.55	143	>sp|P01023|A2MG_HUMAN Alpha-2-macroglobulin OS=Homo sapiens GN=A2M PE=1 SV=3	277	21.6814
R.YGR.N			395.206	1	395.206	395.204	0	5.2	1032	Specific	272.76	272.76	272.76	2.55	143	>sp|P01023|A2MG_HUMAN Alpha-2-macroglobulin OS=Homo sapiens GN=A2M PE=1 SV=3	277	10.0324
R.YGR.N			395.206	1	395.206	395.204	0	4.7	1032	Specific	293.27	293.27	293.27	2.94	143	>sp|P01023|A2MG_HUMAN Alpha-2-macroglobulin OS=Homo sapiens GN=A2M PE=1 SV=3	277	10.495
R.YGR.N			395.206	1	395.206	395.204	0	5.1	1032	Specific	325.72	325.72	325.72	2.68	143	>sp|P01023|A2MG_HUMAN Alpha-2-macroglobulin OS=Homo sapiens GN=A2M PE=1 SV=3	277	10.0853
R.NQGNTWLTAFVLK.T			746.405	2	1491.8	1491.8	0	4.8	1035	Specific	357.86	272.76	272.76	2.95	143	>sp|P01023|A2MG_HUMAN Alpha-2-macroglobulin OS=Homo sapiens GN=A2M PE=1 SV=3	277	82.8485
R.NQGNTWLTAFVLK.T			746.405	2	1491.8	1491.8	0	5.3	1035	Specific	527.78	429.82	429.82	7.88	143	>sp|P01023|A2MG_HUMAN Alpha-2-macroglobulin OS=Homo sapiens GN=A2M PE=1 SV=3	277	82.5711
R.N[+0.984]QGNTWLTAFVLK.T		N[+1]	746.897	2	1492.79	1492.78	0	4.4	1035	Specific	116.15	41.4	41.4	0.23	143	>sp|P01023|A2MG_HUMAN Alpha-2-macroglobulin OS=Homo sapiens GN=A2M PE=1 SV=3	277	94.9383
K.TFAQAR.A			347.189	2	693.371	693.368	0	4.1	1048	Specific	411.35	238.87	238.87	2.94	143	>sp|P01023|A2MG_HUMAN Alpha-2-macroglobulin OS=Homo sapiens GN=A2M PE=1 SV=3	277	22.2603
R.AYIFIDEAHITQALIWLSQR.Q			796.765	3	2388.28	2388.27	0	3.7	1054	Specific	946.58	874.38	874.38	17.1	143	>sp|P01023|A2MG_HUMAN Alpha-2-macroglobulin OS=Homo sapiens GN=A2M PE=1 SV=3	277	120.454
K.DNGC[+57.021]FR.S		C[+57]	384.66	2	768.313	768.309	0	4.3	1076	Specific	341.61	143.91	143.91	2.93	143	>sp|P01023|A2MG_HUMAN Alpha-2-macroglobulin OS=Homo sapiens GN=A2M PE=1 SV=3	277	22.903
[truncated: 33,619 more rows]

## Sheet: 2. spectra +2.988 in NXTS
Peptide	Glycans	Modification Type(s)	Observed m/z	z	Observed (M+H)	Calc. mass (M+H)	Off-by-x error	Mass error (ppm)	Starting position	Cleavage	Score	Delta	Delta Mod	|Log Prob|	# of unique peptides	Protein Name	Protein DB number	Scan Time
RFN[+2.988]SSYLQGTNQITGRY		N[+3]	844.914	2	1688.82	1688.81	0	5.2	1522	Specific	667.15	550.28	550.28	11.73	312	>sp|P04114|APOB_HUMAN Apolipoprotein B-100 OS=Homo sapiens GN=APOB PE=1 SV=2	2074	53.8067
RFN[+2.988]SSYLQGTNQITGRY		N[+3]	844.914	2	1688.82	1688.81	0	5.4	1522	Specific	722.68	583.88	583.88	12.73	312	>sp|P04114|APOB_HUMAN Apolipoprotein B-100 OS=Homo sapiens GN=APOB PE=1 SV=2	2074	53.6487
[truncated: 3,041 more rows]

## Sheet: 3. spectra +2.988 in non-NXTS
Peptide	Glycans	Modification Type(s)	Observed m/z	z	Observed (M+H)	Calc. mass (M+H)	Off-by-x error	Mass error (ppm)	Starting position	Cleavage	Score	Delta	Delta Mod	|Log Prob|	# of unique peptides	Protein Name	Protein DB number	Scan Time
[truncated: 257 more rows]

[truncated: 2 more sheets: 4. unique N-glycosite, 5. N-glycoprotein]
