# Supplementary material for: An engineered high affinity Fbs1 carbohydrate binding protein for selective capture of N-glycans and N-glycopeptides
Source: Nat Commun. 2017 May 23;8:15487. doi: 10.1038/ncomms15487 (PMC5457524; doi:10.1038/ncomms15487)
Supplement: Supplementary Data 2: N-glycosite identification by PNGase F/18O water method in the Fbs1 GYR enrichment samples. — Tab1: All MS spectra. The spectra with N[+2.988] are highlighted in yellow. Tab2: MS spectra with N[+2.988] in NXT/S motif. Tab3: MS spectra with N[+2.988] in non-NXT/S motif, Tab4: Identified unique N-glycosites. "-N-" represents N-glycosylation site. Tab5: Identified N-glycoproteins. [file ncomms15487-s3.xlsx]

## Sheet: 1. all spectra
Peptide (The spectra with N[+2.988] are highlighted in yellow)	Modification Type(s)	Observed m/z	z	Observed (M+H)	Calc. mass (M+H)	Off-by-x error	Mass error (ppm)	Starting position	Cleavage	Score	Delta	Delta Mod	|Log Prob|	# of unique peptides	Protein Name	Protein DB number	Scan Time
K.GC[+57.021]VLLSYLNETVTVSASLESVR.G	C[+57]	799.747	3	2397.23	2397.23	0	-2.4	47	Specific	30.77	30.77	30.77	0.72	64	>sp|P01023|A2MG_HUMAN Alpha-2-macroglobulin OS=Homo sapiens GN=A2M PE=1 SV=3	277	116.172
K.GC[+57.021]VLLSYLN[+2.988]ETVTVSASLESVR.G	C[+57], N[+3]	800.747	3	2400.23	2400.22	0	2.8	47	Specific	5.74	5.74	5.74	2.08	64	>sp|P01023|A2MG_HUMAN Alpha-2-macroglobulin OS=Homo sapiens GN=A2M PE=1 SV=3	277	134.797
K.GC[+57.021]VLLSYLN[+2.988]ETVTVSASLESVR.G	C[+57], N[+3]	800.748	3	2400.23	2400.22	0	3.6	47	Specific	57.26	18.86	18.86	1.3	64	>sp|P01023|A2MG_HUMAN Alpha-2-macroglobulin OS=Homo sapiens GN=A2M PE=1 SV=3	277	109.054
K.GC[+57.021]VLLSYLN[+2.988]ETVTVSASLESVR.G	C[+57], N[+3]	800.749	3	2400.23	2400.22	0	4.7	47	Specific	63.77	4.13	4.13	1.88	64	>sp|P01023|A2MG_HUMAN Alpha-2-macroglobulin OS=Homo sapiens GN=A2M PE=1 SV=3	277	115.353
K.GC[+57.021]VLLSYLN[+2.988]ETVTVSASLESVR.G	C[+57], N[+3]	800.749	3	2400.23	2400.22	0	4.8	47	Specific	75.27	20.41	20.41	2	64	>sp|P01023|A2MG_HUMAN Alpha-2-macroglobulin OS=Homo sapiens GN=A2M PE=1 SV=3	277	116.721
K.GC[+57.021]VLLSYLN[+2.988]ETVTVSASLESVR.G	C[+57], N[+3]	800.749	3	2400.23	2400.22	0	5.1	47	Specific	129.77	90.6	90.6	2.21	64	>sp|P01023|A2MG_HUMAN Alpha-2-macroglobulin OS=Homo sapiens GN=A2M PE=1 SV=3	277	116.402
K.GC[+57.021]VLLSYLN[+2.988]ETVTVSASLESVR.G	C[+57], N[+3]	800.747	3	2400.23	2400.22	0	2.7	47	Specific	187.49	187.49	187.49	4.24	64	>sp|P01023|A2MG_HUMAN Alpha-2-macroglobulin OS=Homo sapiens GN=A2M PE=1 SV=3	277	137.279
K.GC[+57.021]VLLSYLN[+2.988]ETVTVSASLESVR.G	C[+57], N[+3]	800.75	3	2400.23	2400.22	0	5.4	47	Specific	198.79	187.05	187.05	3.14	64	>sp|P01023|A2MG_HUMAN Alpha-2-macroglobulin OS=Homo sapiens GN=A2M PE=1 SV=3	277	111.571
K.GC[+57.021]VLLSYLN[+2.988]ETVTVSASLESVR.G	C[+57], N[+3]	800.749	3	2400.23	2400.22	0	4.9	47	Specific	217.69	217.69	217.69	3.55	64	>sp|P01023|A2MG_HUMAN Alpha-2-macroglobulin OS=Homo sapiens GN=A2M PE=1 SV=3	277	117.161
K.GC[+57.021]VLLSYLN[+2.988]ETVTVSASLESVR.G	C[+57], N[+3]	800.75	3	2400.24	2400.22	0	6	47	Specific	223.17	209.85	209.85	4.58	64	>sp|P01023|A2MG_HUMAN Alpha-2-macroglobulin OS=Homo sapiens GN=A2M PE=1 SV=3	277	110.655
K.GC[+57.021]VLLSYLN[+2.988]ETVTVSASLESVR.G	C[+57], N[+3]	800.748	3	2400.23	2400.22	0	3.4	47	Specific	288.97	288.97	288.97	7.02	64	>sp|P01023|A2MG_HUMAN Alpha-2-macroglobulin OS=Homo sapiens GN=A2M PE=1 SV=3	277	128.346
K.GC[+57.021]VLLSYLN[+2.988]ETVTVSASLESVR.G	C[+57], N[+3]	800.752	3	2400.24	2400.22	0	7.9	47	Specific	296.27	296.27	296.27	6.58	64	>sp|P01023|A2MG_HUMAN Alpha-2-macroglobulin OS=Homo sapiens GN=A2M PE=1 SV=3	277	126.778
K.GC[+57.021]VLLSYLN[+2.988]ETVTVSASLESVR.G	C[+57], N[+3]	800.75	3	2400.23	2400.22	0	5.5	47	Specific	305.61	305.61	305.61	6.79	64	>sp|P01023|A2MG_HUMAN Alpha-2-macroglobulin OS=Homo sapiens GN=A2M PE=1 SV=3	277	125.355
K.GC[+57.021]VLLSYLN[+2.988]ETVTVSASLESVR.G	C[+57], N[+3]	800.751	3	2400.24	2400.22	0	7	47	Specific	312.25	291.57	291.57	6.11	64	>sp|P01023|A2MG_HUMAN Alpha-2-macroglobulin OS=Homo sapiens GN=A2M PE=1 SV=3	277	110.882
K.GC[+57.021]VLLSYLN[+2.988]ETVTVSASLESVR.G	C[+57], N[+3]	800.75	3	2400.23	2400.22	0	5.5	47	Specific	315.3	315.3	315.3	7.94	64	>sp|P01023|A2MG_HUMAN Alpha-2-macroglobulin OS=Homo sapiens GN=A2M PE=1 SV=3	277	126.468
K.GC[+57.021]VLLSYLN[+2.988]ETVTVSASLESVR.G	C[+57], N[+3]	800.749	3	2400.23	2400.22	0	5.1	47	Specific	318.51	318.51	318.51	6.89	64	>sp|P01023|A2MG_HUMAN Alpha-2-macroglobulin OS=Homo sapiens GN=A2M PE=1 SV=3	277	127.305
K.GC[+57.021]VLLSYLN[+2.988]ETVTVSASLESVR.G	C[+57], N[+3]	800.749	3	2400.23	2400.22	0	4.2	47	Specific	324.21	324.21	324.21	8.18	64	>sp|P01023|A2MG_HUMAN Alpha-2-macroglobulin OS=Homo sapiens GN=A2M PE=1 SV=3	277	125.893
K.GC[+57.021]VLLSYLN[+2.988]ETVTVSASLESVR.G	C[+57], N[+3]	800.749	3	2400.23	2400.22	0	4.2	47	Specific	345.13	345.13	345.13	8.4	64	>sp|P01023|A2MG_HUMAN Alpha-2-macroglobulin OS=Homo sapiens GN=A2M PE=1 SV=3	277	126.651
K.GC[+57.021]VLLSYLN[+2.988]ETVTVSASLESVR.G	C[+57], N[+3]	800.75	3	2400.23	2400.22	0	5.5	47	Specific	350.2	350.2	350.2	8.5	64	>sp|P01023|A2MG_HUMAN Alpha-2-macroglobulin OS=Homo sapiens GN=A2M PE=1 SV=3	277	126.471
K.GC[+57.021]VLLSYLN[+2.988]ETVTVSASLESVR.G	C[+57], N[+3]	800.748	3	2400.23	2400.22	0	3.7	47	Specific	356.14	356.14	356.14	7.98	64	>sp|P01023|A2MG_HUMAN Alpha-2-macroglobulin OS=Homo sapiens GN=A2M PE=1 SV=3	277	124.814
K.GC[+57.021]VLLSYLN[+2.988]ETVTVSASLESVR.G	C[+57], N[+3]	800.75	3	2400.24	2400.22	0	6.3	47	Specific	357.3	357.3	357.3	8.5	64	>sp|P01023|A2MG_HUMAN Alpha-2-macroglobulin OS=Homo sapiens GN=A2M PE=1 SV=3	277	108.02
K.GC[+57.021]VLLSYLN[+2.988]ETVTVSASLESVR.G	C[+57], N[+3]	800.749	3	2400.23	2400.22	0	4.6	47	Specific	359.39	359.39	359.39	8.4	64	>sp|P01023|A2MG_HUMAN Alpha-2-macroglobulin OS=Homo sapiens GN=A2M PE=1 SV=3	277	107.484
K.GC[+57.021]VLLSYLN[+2.988]ETVTVSASLESVR.G	C[+57], N[+3]	800.75	3	2400.24	2400.22	0	6.1	47	Specific	362.05	362.05	362.05	7.94	64	>sp|P01023|A2MG_HUMAN Alpha-2-macroglobulin OS=Homo sapiens GN=A2M PE=1 SV=3	277	111.039
K.GC[+57.021]VLLSYLN[+2.988]ETVTVSASLESVR.G	C[+57], N[+3]	800.749	3	2400.23	2400.22	0	4.2	47	Specific	369.67	328.06	328.06	7.27	64	>sp|P01023|A2MG_HUMAN Alpha-2-macroglobulin OS=Homo sapiens GN=A2M PE=1 SV=3	277	109.815
K.GC[+57.021]VLLSYLN[+2.988]ETVTVSASLESVR.G	C[+57], N[+3]	800.749	3	2400.23	2400.22	0	4.7	47	Specific	369.7	369.7	369.7	8.8	64	>sp|P01023|A2MG_HUMAN Alpha-2-macroglobulin OS=Homo sapiens GN=A2M PE=1 SV=3	277	122.956
K.GC[+57.021]VLLSYLN[+2.988]ETVTVSASLESVR.G	C[+57], N[+3]	800.75	3	2400.24	2400.22	0	5.9	47	Specific	375.95	375.95	375.95	8.89	64	>sp|P01023|A2MG_HUMAN Alpha-2-macroglobulin OS=Homo sapiens GN=A2M PE=1 SV=3	277	108.502
K.GC[+57.021]VLLSYLN[+2.988]ETVTVSASLESVR.G	C[+57], N[+3]	800.75	3	2400.23	2400.22	0	5.7	47	Specific	376.17	376.17	376.17	8.89	64	>sp|P01023|A2MG_HUMAN Alpha-2-macroglobulin OS=Homo sapiens GN=A2M PE=1 SV=3	277	124.276
K.GC[+57.021]VLLSYLN[+2.988]ETVTVSASLESVR.G	C[+57], N[+3]	800.75	3	2400.23	2400.22	0	5.7	47	Specific	378.13	378.13	378.13	7.94	64	>sp|P01023|A2MG_HUMAN Alpha-2-macroglobulin OS=Homo sapiens GN=A2M PE=1 SV=3	277	105.555
K.GC[+57.021]VLLSYLN[+2.988]ETVTVSASLESVR.G	C[+57], N[+3]	800.749	3	2400.23	2400.22	0	4.7	47	Specific	383.41	383.41	383.41	10.21	64	>sp|P01023|A2MG_HUMAN Alpha-2-macroglobulin OS=Homo sapiens GN=A2M PE=1 SV=3	277	116.912
K.GC[+57.021]VLLSYLN[+2.988]ETVTVSASLESVR.G	C[+57], N[+3]	800.75	3	2400.23	2400.22	0	5.6	47	Specific	385.44	385.44	385.44	10.3	64	>sp|P01023|A2MG_HUMAN Alpha-2-macroglobulin OS=Homo sapiens GN=A2M PE=1 SV=3	277	108.468
K.GC[+57.021]VLLSYLN[+2.988]ETVTVSASLESVR.G	C[+57], N[+3]	800.749	3	2400.23	2400.22	0	4.8	47	Specific	387.19	339.13	339.13	7.54	64	>sp|P01023|A2MG_HUMAN Alpha-2-macroglobulin OS=Homo sapiens GN=A2M PE=1 SV=3	277	106.83
K.GC[+57.021]VLLSYLN[+2.988]ETVTVSASLESVR.G	C[+57], N[+3]	800.749	3	2400.23	2400.22	0	5.1	47	Specific	387.38	387.38	387.38	10.21	64	>sp|P01023|A2MG_HUMAN Alpha-2-macroglobulin OS=Homo sapiens GN=A2M PE=1 SV=3	277	123.713
K.GC[+57.021]VLLSYLN[+2.988]ETVTVSASLESVR.G	C[+57], N[+3]	800.75	3	2400.24	2400.22	0	6	47	Specific	388.58	388.58	388.58	10.3	64	>sp|P01023|A2MG_HUMAN Alpha-2-macroglobulin OS=Homo sapiens GN=A2M PE=1 SV=3	277	107.901
K.GC[+57.021]VLLSYLN[+2.988]ETVTVSASLESVR.G	C[+57], N[+3]	800.75	3	2400.24	2400.22	0	6.3	47	Specific	401.44	401.44	401.44	10.34	64	>sp|P01023|A2MG_HUMAN Alpha-2-macroglobulin OS=Homo sapiens GN=A2M PE=1 SV=3	277	107.668
K.GC[+57.021]VLLSYLN[+2.988]ETVTVSASLESVR.G	C[+57], N[+3]	800.751	3	2400.24	2400.22	0	7.5	47	Specific	403.84	403.84	403.84	9.79	64	>sp|P01023|A2MG_HUMAN Alpha-2-macroglobulin OS=Homo sapiens GN=A2M PE=1 SV=3	277	110.923
K.GC[+57.021]VLLSYLN[+2.988]ETVTVSASLESVR.G	C[+57], N[+3]	800.748	3	2400.23	2400.22	0	3.4	47	Specific	413.44	413.44	413.44	9.82	64	>sp|P01023|A2MG_HUMAN Alpha-2-macroglobulin OS=Homo sapiens GN=A2M PE=1 SV=3	277	105.965
K.GC[+57.021]VLLSYLN[+2.988]ETVTVSASLESVR.G	C[+57], N[+3]	800.749	3	2400.23	2400.22	0	5.2	47	Specific	420.38	420.38	420.38	10.56	64	>sp|P01023|A2MG_HUMAN Alpha-2-macroglobulin OS=Homo sapiens GN=A2M PE=1 SV=3	277	120.611
K.GC[+57.021]VLLSYLN[+2.988]ETVTVSASLESVR.G	C[+57], N[+3]	800.75	3	2400.23	2400.22	0	5.6	47	Specific	421.5	421.5	421.5	10.65	64	>sp|P01023|A2MG_HUMAN Alpha-2-macroglobulin OS=Homo sapiens GN=A2M PE=1 SV=3	277	107.634
K.GC[+57.021]VLLSYLN[+2.988]ETVTVSASLESVR.G	C[+57], N[+3]	800.75	3	2400.24	2400.22	0	6.6	47	Specific	422.77	422.77	422.77	10.1	64	>sp|P01023|A2MG_HUMAN Alpha-2-macroglobulin OS=Homo sapiens GN=A2M PE=1 SV=3	277	105.059
K.GC[+57.021]VLLSYLN[+2.988]ETVTVSASLESVR.G	C[+57], N[+3]	800.75	3	2400.23	2400.22	0	5.7	47	Specific	426.64	426.64	426.64	10.65	64	>sp|P01023|A2MG_HUMAN Alpha-2-macroglobulin OS=Homo sapiens GN=A2M PE=1 SV=3	277	105.564
K.GC[+57.021]VLLSYLN[+2.988]ETVTVSASLESVR.G	C[+57], N[+3]	800.749	3	2400.23	2400.22	0	4.4	47	Specific	427.51	405.08	405.08	10.56	64	>sp|P01023|A2MG_HUMAN Alpha-2-macroglobulin OS=Homo sapiens GN=A2M PE=1 SV=3	277	121.149
K.GC[+57.021]VLLSYLN[+2.988]ETVTVSASLESVR.G	C[+57], N[+3]	800.75	3	2400.23	2400.22	0	5.5	47	Specific	429.46	429.46	429.46	10.65	64	>sp|P01023|A2MG_HUMAN Alpha-2-macroglobulin OS=Homo sapiens GN=A2M PE=1 SV=3	277	107.364
K.GC[+57.021]VLLSYLN[+2.988]ETVTVSASLESVR.G	C[+57], N[+3]	800.75	3	2400.24	2400.22	0	5.8	47	Specific	429.69	429.69	429.69	10.65	64	>sp|P01023|A2MG_HUMAN Alpha-2-macroglobulin OS=Homo sapiens GN=A2M PE=1 SV=3	277	106.059
K.GC[+57.021]VLLSYLN[+2.988]ETVTVSASLESVR.G	C[+57], N[+3]	800.75	3	2400.23	2400.22	0	5.4	47	Specific	429.98	429.98	429.98	10.65	64	>sp|P01023|A2MG_HUMAN Alpha-2-macroglobulin OS=Homo sapiens GN=A2M PE=1 SV=3	277	104.495
K.GC[+57.021]VLLSYLN[+2.988]ETVTVSASLESVR.G	C[+57], N[+3]	800.749	3	2400.23	2400.22	0	4.1	47	Specific	431.14	412.4	412.4	10.56	64	>sp|P01023|A2MG_HUMAN Alpha-2-macroglobulin OS=Homo sapiens GN=A2M PE=1 SV=3	277	113.66
K.GC[+57.021]VLLSYLN[+2.988]ETVTVSASLESVR.G	C[+57], N[+3]	800.749	3	2400.23	2400.22	0	4.2	47	Specific	433.09	433.09	433.09	10.56	64	>sp|P01023|A2MG_HUMAN Alpha-2-macroglobulin OS=Homo sapiens GN=A2M PE=1 SV=3	277	118.478
K.GC[+57.021]VLLSYLN[+2.988]ETVTVSASLESVR.G	C[+57], N[+3]	800.749	3	2400.23	2400.22	0	4.5	47	Specific	438.44	438.44	438.44	10.56	64	>sp|P01023|A2MG_HUMAN Alpha-2-macroglobulin OS=Homo sapiens GN=A2M PE=1 SV=3	277	121.879
K.GC[+57.021]VLLSYLN[+2.988]ETVTVSASLESVR.G	C[+57], N[+3]	800.75	3	2400.23	2400.22	0	5.7	47	Specific	439.32	439.32	439.32	10.65	64	>sp|P01023|A2MG_HUMAN Alpha-2-macroglobulin OS=Homo sapiens GN=A2M PE=1 SV=3	277	105.553
K.GC[+57.021]VLLSYLN[+2.988]ETVTVSASLESVR.G	C[+57], N[+3]	800.749	3	2400.23	2400.22	0	5.2	47	Specific	447.52	442.93	442.93	10.6	64	>sp|P01023|A2MG_HUMAN Alpha-2-macroglobulin OS=Homo sapiens GN=A2M PE=1 SV=3	277	106.097
K.GC[+57.021]VLLSYLN[+2.988]ETVTVSASLESVR.G	C[+57], N[+3]	800.75	3	2400.24	2400.22	0	6.2	47	Specific	449.84	449.84	449.84	10.7	64	>sp|P01023|A2MG_HUMAN Alpha-2-macroglobulin OS=Homo sapiens GN=A2M PE=1 SV=3	277	106.184
K.GC[+57.021]VLLSYLN[+2.988]ETVTVSASLESVR.G	C[+57], N[+3]	800.747	3	2400.23	2400.22	0	2.8	47	Specific	451.84	451.84	451.84	10.19	64	>sp|P01023|A2MG_HUMAN Alpha-2-macroglobulin OS=Homo sapiens GN=A2M PE=1 SV=3	277	119.019
K.GC[+57.021]VLLSYLN[+2.988]ETVTVSASLESVR.G	C[+57], N[+3]	800.75	3	2400.23	2400.22	0	5.4	47	Specific	455	455	455	10.7	64	>sp|P01023|A2MG_HUMAN Alpha-2-macroglobulin OS=Homo sapiens GN=A2M PE=1 SV=3	277	105.523
K.GC[+57.021]VLLSYLN[+2.988]ETVTVSASLESVR.G	C[+57], N[+3]	600.814	4	2400.24	2400.22	0	6.2	47	Specific	457.35	415.1	415.1	10.04	64	>sp|P01023|A2MG_HUMAN Alpha-2-macroglobulin OS=Homo sapiens GN=A2M PE=1 SV=3	277	105.229
K.GC[+57.021]VLLSYLN[+2.988]ETVTVSASLESVR.G	C[+57], N[+3]	800.749	3	2400.23	2400.22	0	4.2	47	Specific	460.67	445.41	445.41	10.48	64	>sp|P01023|A2MG_HUMAN Alpha-2-macroglobulin OS=Homo sapiens GN=A2M PE=1 SV=3	277	108.389
K.GC[+57.021]VLLSYLN[+2.988]ETVTVSASLESVR.G	C[+57], N[+3]	800.75	3	2400.24	2400.22	0	6.2	47	Specific	463.91	463.91	463.91	10.57	64	>sp|P01023|A2MG_HUMAN Alpha-2-macroglobulin OS=Homo sapiens GN=A2M PE=1 SV=3	277	108.353
K.GC[+57.021]VLLSYLN[+2.988]ETVTVSASLESVR.G	C[+57], N[+3]	800.75	3	2400.23	2400.22	0	5.5	47	Specific	464.48	459.35	459.35	10.57	64	>sp|P01023|A2MG_HUMAN Alpha-2-macroglobulin OS=Homo sapiens GN=A2M PE=1 SV=3	277	105.436
K.GC[+57.021]VLLSYLN[+2.988]ETVTVSASLESVR.G	C[+57], N[+3]	800.75	3	2400.23	2400.22	0	5.4	47	Specific	465.15	444.94	444.94	10.57	64	>sp|P01023|A2MG_HUMAN Alpha-2-macroglobulin OS=Homo sapiens GN=A2M PE=1 SV=3	277	104.486
K.GC[+57.021]VLLSYLN[+2.988]ETVTVSASLESVR.G	C[+57], N[+3]	800.749	3	2400.23	2400.22	0	4.7	47	Specific	469.79	469.79	469.79	10.48	64	>sp|P01023|A2MG_HUMAN Alpha-2-macroglobulin OS=Homo sapiens GN=A2M PE=1 SV=3	277	115.875
K.GC[+57.021]VLLSYLN[+2.988]ETVTVSASLESVR.G	C[+57], N[+3]	800.749	3	2400.23	2400.22	0	5.2	47	Specific	475.79	396.33	396.33	9.34	64	>sp|P01023|A2MG_HUMAN Alpha-2-macroglobulin OS=Homo sapiens GN=A2M PE=1 SV=3	277	110.352
K.GC[+57.021]VLLSYLN[+2.988]ETVTVSASLESVR.G	C[+57], N[+3]	800.75	3	2400.24	2400.22	0	5.7	47	Specific	502.41	497.81	497.81	11.06	64	>sp|P01023|A2MG_HUMAN Alpha-2-macroglobulin OS=Homo sapiens GN=A2M PE=1 SV=3	277	107.157
K.GC[+57.021]VLLSYLN[+2.988]ETVTVSASLESVR.G	C[+57], N[+3]	800.75	3	2400.23	2400.22	0	5.7	47	Specific	506.98	506.98	506.98	11.06	64	>sp|P01023|A2MG_HUMAN Alpha-2-macroglobulin OS=Homo sapiens GN=A2M PE=1 SV=3	277	104.526
K.GC[+57.021]VLLSYLN[+2.988]ETVTVSASLESVR.G	C[+57], N[+3]	800.749	3	2400.23	2400.22	0	5	47	Specific	507.12	507.12	507.12	10.96	64	>sp|P01023|A2MG_HUMAN Alpha-2-macroglobulin OS=Homo sapiens GN=A2M PE=1 SV=3	277	114.821
K.GC[+57.021]VLLSYLN[+2.988]ETVTVSASLESVR.G	C[+57], N[+3]	800.749	3	2400.23	2400.22	0	4.8	47	Specific	511.84	507.33	507.33	10.96	64	>sp|P01023|A2MG_HUMAN Alpha-2-macroglobulin OS=Homo sapiens GN=A2M PE=1 SV=3	277	114.756
K.GC[+57.021]VLLSYLN[+2.988]ETVTVSASLESVR.G	C[+57], N[+3]	800.75	3	2400.23	2400.22	0	5.7	47	Specific	524.57	524.57	524.57	11.11	64	>sp|P01023|A2MG_HUMAN Alpha-2-macroglobulin OS=Homo sapiens GN=A2M PE=1 SV=3	277	104.025
K.GC[+57.021]VLLSYLN[+2.988]ETVTVSASLESVR.G	C[+57], N[+3]	800.75	3	2400.24	2400.22	0	6.2	47	Specific	526.61	519.1	519.1	11.11	64	>sp|P01023|A2MG_HUMAN Alpha-2-macroglobulin OS=Homo sapiens GN=A2M PE=1 SV=3	277	104.899
K.GC[+57.021]VLLSYLN[+2.988]ETVTVSASLESVR.G	C[+57], N[+3]	800.749	3	2400.23	2400.22	0	4.5	47	Specific	526.8	503.46	503.46	11.01	64	>sp|P01023|A2MG_HUMAN Alpha-2-macroglobulin OS=Homo sapiens GN=A2M PE=1 SV=3	277	112.589
K.GC[+57.021]VLLSYLN[+2.988]ETVTVSASLESVR.G	C[+57], N[+3]	800.75	3	2400.24	2400.22	0	6	47	Specific	535.11	535.11	535.11	11.11	64	>sp|P01023|A2MG_HUMAN Alpha-2-macroglobulin OS=Homo sapiens GN=A2M PE=1 SV=3	277	105.026
K.GC[+57.021]VLLSYLN[+2.988]ETVTVSASLESVR.G	C[+57], N[+3]	800.749	3	2400.23	2400.22	0	4.4	47	Specific	547.77	547.77	547.77	11.15	64	>sp|P01023|A2MG_HUMAN Alpha-2-macroglobulin OS=Homo sapiens GN=A2M PE=1 SV=3	277	112.081
K.GC[+57.021]VLLSYLN[+2.988]ETVTVSASLESVR.G	C[+57], N[+3]	600.814	4	2400.23	2400.22	0	5.1	47	Specific	550.94	490.07	490.07	11.1	64	>sp|P01023|A2MG_HUMAN Alpha-2-macroglobulin OS=Homo sapiens GN=A2M PE=1 SV=3	277	104.673
K.GC[+57.021]VLLSYLN[+2.988]ETVTVSASLESVR.G	C[+57], N[+3]	800.75	3	2400.23	2400.22	0	5.5	47	Specific	553.02	553.02	553.02	11.25	64	>sp|P01023|A2MG_HUMAN Alpha-2-macroglobulin OS=Homo sapiens GN=A2M PE=1 SV=3	277	113.114
K.GC[+57.021]VLLSYLN[+2.988]ETVTVSASLESVR.G	C[+57], N[+3]	800.75	3	2400.24	2400.22	0	5.7	47	Specific	580.18	571.06	571.06	12.55	64	>sp|P01023|A2MG_HUMAN Alpha-2-macroglobulin OS=Homo sapiens GN=A2M PE=1 SV=3	277	104.988
K.GC[+57.021]VLLSYLN[+2.988]ETVTVSASLESVR.G	C[+57], N[+3]	800.75	3	2400.23	2400.22	0	5.7	47	Specific	580.87	580.87	580.87	12.55	64	>sp|P01023|A2MG_HUMAN Alpha-2-macroglobulin OS=Homo sapiens GN=A2M PE=1 SV=3	277	103.995
K.GC[+57.021]VLLSYLN[+2.988]ETVTVSASLESVR.G	C[+57], N[+3]	800.75	3	2400.23	2400.22	0	5.4	47	Specific	585.21	543.92	543.92	12.55	64	>sp|P01023|A2MG_HUMAN Alpha-2-macroglobulin OS=Homo sapiens GN=A2M PE=1 SV=3	277	104.481
K.GC[+57.021]VLLSYLN[+2.988]ETVTVSASLESVR.G	C[+57], N[+3]	800.75	3	2400.23	2400.22	0	5.7	47	Specific	585.31	585.31	585.31	12.55	64	>sp|P01023|A2MG_HUMAN Alpha-2-macroglobulin OS=Homo sapiens GN=A2M PE=1 SV=3	277	104.52
K.GC[+57.021]VLLSYLN[+2.988]ETVTVSASLESVR.G	C[+57], N[+3]	800.75	3	2400.23	2400.22	0	5.5	47	Specific	590.8	558.72	558.72	12.55	64	>sp|P01023|A2MG_HUMAN Alpha-2-macroglobulin OS=Homo sapiens GN=A2M PE=1 SV=3	277	104.364
K.GC[+57.021]VLLSYLN[+2.988]ETVTVSASLESVR.G	C[+57], N[+3]	800.75	3	2400.23	2400.22	0	5.4	47	Specific	621.2	568.09	568.09	13.55	64	>sp|P01023|A2MG_HUMAN Alpha-2-macroglobulin OS=Homo sapiens GN=A2M PE=1 SV=3	277	104.487
K.GC[+57.021]VLLSYLN[+2.988]ETVTVSASLESVR.G	C[+57], N[+3]	800.75	3	2400.23	2400.22	0	5.4	47	Specific	630.9	630.9	630.9	13.55	64	>sp|P01023|A2MG_HUMAN Alpha-2-macroglobulin OS=Homo sapiens GN=A2M PE=1 SV=3	277	104.489
K.GC[+57.021]VLLSYLN[+2.988]ETVTVSASLESVR.G	C[+57], N[+3]	600.814	4	2400.24	2400.22	0	6.2	47	Specific	633.4	596.45	596.45	13.5	64	>sp|P01023|A2MG_HUMAN Alpha-2-macroglobulin OS=Homo sapiens GN=A2M PE=1 SV=3	277	104.027
K.GC[+57.021]VLLSYLN[+2.988]ETVTVSASLESVR.G	C[+57], N[+3]	800.75	3	2400.23	2400.22	0	5.7	47	Specific	655.12	632.56	632.56	14.55	64	>sp|P01023|A2MG_HUMAN Alpha-2-macroglobulin OS=Homo sapiens GN=A2M PE=1 SV=3	277	103.994
K.GC[+57.021]VLLSYLN[+2.988]ETVTVSASLESVR.G	C[+57], N[+3]	800.749	3	2400.23	2400.22	0	4.6	47	Specific	656.56	638.14	638.14	14.45	64	>sp|P01023|A2MG_HUMAN Alpha-2-macroglobulin OS=Homo sapiens GN=A2M PE=1 SV=3	277	103.968
K.GC[+57.021]VLLSYLN[+2.988]ETVTVSASLESVR.G	C[+57], N[+3]	800.75	3	2400.24	2400.22	0	6.4	47	Specific	752.36	715.51	715.51	16.55	64	>sp|P01023|A2MG_HUMAN Alpha-2-macroglobulin OS=Homo sapiens GN=A2M PE=1 SV=3	277	104.104
K.GC[+57.021]VLLSYLN[+2.988]ETVTVSASLESVR.G	C[+57], N[+3]	1200.62	2	2400.24	2400.22	0	6.6	47	Specific	823.13	759.5	759.5	16.91	64	>sp|P01023|A2MG_HUMAN Alpha-2-macroglobulin OS=Homo sapiens GN=A2M PE=1 SV=3	277	104.043
K.GPTQEFK.K		403.708	2	806.408	806.404	0	4.8	109	Specific	303.38	141.52	141.52	4.37	64	>sp|P01023|A2MG_HUMAN Alpha-2-macroglobulin OS=Homo sapiens GN=A2M PE=1 SV=3	277	26.2048
R.TTVMVK.N		339.698	2	678.388	678.385	0	3.8	118	Specific	308.5	121.24	121.24	3.18	64	>sp|P01023|A2MG_HUMAN Alpha-2-macroglobulin OS=Homo sapiens GN=A2M PE=1 SV=3	277	23.5414
K.SIYKPGQTVK.F		560.824	2	1120.64	1120.64	0	4.5	136	Specific	407.95	117.45	117.45	3.86	64	>sp|P01023|A2MG_HUMAN Alpha-2-macroglobulin OS=Homo sapiens GN=A2M PE=1 SV=3	277	29.757
R.TEHPFTVEEFVLPK.F		558.294	3	1672.87	1672.86	0	5.7	215	Specific	604.29	532.69	532.69	12.54	64	>sp|P01023|A2MG_HUMAN Alpha-2-macroglobulin OS=Homo sapiens GN=A2M PE=1 SV=3	277	72.941
K.FEVQVTVPK.I		523.801	2	1046.59	1046.59	0	5.7	229	Specific	518	332.92	332.92	8.36	64	>sp|P01023|A2MG_HUMAN Alpha-2-macroglobulin OS=Homo sapiens GN=A2M PE=1 SV=3	277	55.3652
K.IITILEEEMN[+2.988]VSVC[+57.021]GLYTYGK.P	C[+57], N[+3]	812.408	3	2435.21	2435.2	0	4.6	238	Specific	161.81	120.65	120.65	2.28	64	>sp|P01023|A2MG_HUMAN Alpha-2-macroglobulin OS=Homo sapiens GN=A2M PE=1 SV=3	277	126.896
K.IITILEEEMN[+2.988]VSVC[+57.021]GLYTYGK.P	C[+57], N[+3]	812.409	3	2435.21	2435.2	0	6.2	238	Specific	235.79	185.2	185.2	4.09	64	>sp|P01023|A2MG_HUMAN Alpha-2-macroglobulin OS=Homo sapiens GN=A2M PE=1 SV=3	277	119.935
K.IITILEEEMN[+2.988]VSVC[+57.021]GLYTYGK.P	C[+57], N[+3]	812.406	3	2435.2	2435.2	0	2.2	238	Specific	249.45	216.14	216.14	3.4	64	>sp|P01023|A2MG_HUMAN Alpha-2-macroglobulin OS=Homo sapiens GN=A2M PE=1 SV=3	277	97.8674
K.IITILEEEMN[+2.988]VSVC[+57.021]GLYTYGK.P	C[+57], N[+3]	812.408	3	2435.21	2435.2	0	5.4	238	Specific	284.21	247.07	247.07	5.29	64	>sp|P01023|A2MG_HUMAN Alpha-2-macroglobulin OS=Homo sapiens GN=A2M PE=1 SV=3	277	117.557
K.IITILEEEMN[+2.988]VSVC[+57.021]GLYTYGK.P	C[+57], N[+3]	1218.11	2	2435.21	2435.2	0	5.6	238	Specific	308.32	292.92	292.92	6.57	64	>sp|P01023|A2MG_HUMAN Alpha-2-macroglobulin OS=Homo sapiens GN=A2M PE=1 SV=3	277	97.1609
K.IITILEEEMN[+2.988]VSVC[+57.021]GLYTYGK.P	C[+57], N[+3]	1218.11	2	2435.22	2435.2	0	7.7	238	Specific	313.23	294.88	294.88	7.17	64	>sp|P01023|A2MG_HUMAN Alpha-2-macroglobulin OS=Homo sapiens GN=A2M PE=1 SV=3	277	98.5448
K.IITILEEEMN[+2.988]VSVC[+57.021]GLYTYGK.P	C[+57], N[+3]	812.408	3	2435.21	2435.2	0	4.7	238	Specific	341.19	243.58	243.58	5.7	64	>sp|P01023|A2MG_HUMAN Alpha-2-macroglobulin OS=Homo sapiens GN=A2M PE=1 SV=3	277	97.548
K.IITILEEEMN[+2.988]VSVC[+57.021]GLYTYGK.P	C[+57], N[+3]	812.408	3	2435.21	2435.2	0	5	238	Specific	369.17	316.35	316.35	7.16	64	>sp|P01023|A2MG_HUMAN Alpha-2-macroglobulin OS=Homo sapiens GN=A2M PE=1 SV=3	277	114.698
K.IITILEEEMN[+2.988]VSVC[+57.021]GLYTYGK.P	C[+57], N[+3]	812.406	3	2435.2	2435.2	0	2.2	238	Specific	373.45	338.25	338.25	5.39	64	>sp|P01023|A2MG_HUMAN Alpha-2-macroglobulin OS=Homo sapiens GN=A2M PE=1 SV=3	277	97.8721
K.IITILEEEMN[+2.988]VSVC[+57.021]GLYTYGK.P	C[+57], N[+3]	812.406	3	2435.2	2435.2	0	3.2	238	Specific	375.13	335.04	335.04	6.21	64	>sp|P01023|A2MG_HUMAN Alpha-2-macroglobulin OS=Homo sapiens GN=A2M PE=1 SV=3	277	98.0718
K.IITILEEEMN[+2.988]VSVC[+57.021]GLYTYGK.P	C[+57], N[+3]	812.408	3	2435.21	2435.2	0	5	238	Specific	406.8	365.49	365.49	7.73	64	>sp|P01023|A2MG_HUMAN Alpha-2-macroglobulin OS=Homo sapiens GN=A2M PE=1 SV=3	277	98.4408
K.IITILEEEMN[+2.988]VSVC[+57.021]GLYTYGK.P	C[+57], N[+3]	812.406	3	2435.2	2435.2	0	2.2	238	Specific	414.34	377.52	377.52	6.68	64	>sp|P01023|A2MG_HUMAN Alpha-2-macroglobulin OS=Homo sapiens GN=A2M PE=1 SV=3	277	97.8769
K.IITILEEEMN[+2.988]VSVC[+57.021]GLYTYGK.P	C[+57], N[+3]	812.406	3	2435.2	2435.2	0	2.2	238	Specific	426.87	372.29	372.29	6.76	64	>sp|P01023|A2MG_HUMAN Alpha-2-macroglobulin OS=Homo sapiens GN=A2M PE=1 SV=3	277	97.8658
K.IITILEEEMN[+2.988]VSVC[+57.021]GLYTYGK.P	C[+57], N[+3]	812.408	3	2435.21	2435.2	0	5.2	238	Specific	458.76	415.55	415.55	10.6	64	>sp|P01023|A2MG_HUMAN Alpha-2-macroglobulin OS=Homo sapiens GN=A2M PE=1 SV=3	277	101.532
K.IITILEEEMN[+2.988]VSVC[+57.021]GLYTYGK.P	C[+57], N[+3]	812.406	3	2435.2	2435.2	0	2.9	238	Specific	474.12	433.85	433.85	8.92	64	>sp|P01023|A2MG_HUMAN Alpha-2-macroglobulin OS=Homo sapiens GN=A2M PE=1 SV=3	277	97.6959
K.IITILEEEMN[+2.988]VSVC[+57.021]GLYTYGK.P	C[+57], N[+3]	1218.11	2	2435.21	2435.2	0	5.7	238	Specific	483.94	449.23	449.23	10.7	64	>sp|P01023|A2MG_HUMAN Alpha-2-macroglobulin OS=Homo sapiens GN=A2M PE=1 SV=3	277	97.1056
K.IITILEEEMN[+2.988]VSVC[+57.021]GLYTYGK.P	C[+57], N[+3]	1218.11	2	2435.21	2435.2	0	5.6	238	Specific	492.01	431.8	431.8	10.7	64	>sp|P01023|A2MG_HUMAN Alpha-2-macroglobulin OS=Homo sapiens GN=A2M PE=1 SV=3	277	97.0081
K.IITILEEEMN[+2.988]VSVC[+57.021]GLYTYGK.P	C[+57], N[+3]	812.409	3	2435.21	2435.2	0	6.8	238	Specific	509.03	449.41	449.41	9.9	64	>sp|P01023|A2MG_HUMAN Alpha-2-macroglobulin OS=Homo sapiens GN=A2M PE=1 SV=3	277	98.6091
K.IITILEEEMN[+2.988]VSVC[+57.021]GLYTYGK.P	C[+57], N[+3]	812.408	3	2435.21	2435.2	0	5.3	238	Specific	512.93	489.16	489.16	10.96	64	>sp|P01023|A2MG_HUMAN Alpha-2-macroglobulin OS=Homo sapiens GN=A2M PE=1 SV=3	277	98.4942
K.IITILEEEMN[+2.988]VSVC[+57.021]GLYTYGK.P	C[+57], N[+3]	812.408	3	2435.21	2435.2	0	5.3	238	Specific	537.08	484.16	484.16	10.06	64	>sp|P01023|A2MG_HUMAN Alpha-2-macroglobulin OS=Homo sapiens GN=A2M PE=1 SV=3	277	98.499
K.IITILEEEMN[+2.988]VSVC[+57.021]GLYTYGK.P	C[+57], N[+3]	812.408	3	2435.21	2435.2	0	4.5	238	Specific	543.58	467.23	467.23	11.15	64	>sp|P01023|A2MG_HUMAN Alpha-2-macroglobulin OS=Homo sapiens GN=A2M PE=1 SV=3	277	101.628
K.IITILEEEMN[+2.988]VSVC[+57.021]GLYTYGK.P	C[+57], N[+3]	812.409	3	2435.21	2435.2	0	6.8	238	Specific	548.78	489.63	489.63	10.7	64	>sp|P01023|A2MG_HUMAN Alpha-2-macroglobulin OS=Homo sapiens GN=A2M PE=1 SV=3	277	98.6075
K.IITILEEEMN[+0.984]VSVC[+57.021]GLYTYGK.P	C[+57], N[+1]	811.73	3	2433.18	2433.19	0	-7	238	Specific	552.84	476.91	476.91	8.61	64	>sp|P01023|A2MG_HUMAN Alpha-2-macroglobulin OS=Homo sapiens GN=A2M PE=1 SV=3	277	100.012
K.IITILEEEMN[+2.988]VSVC[+57.021]GLYTYGK.P	C[+57], N[+3]	812.408	3	2435.21	2435.2	0	5.2	238	Specific	553.42	500.73	500.73	11.15	64	>sp|P01023|A2MG_HUMAN Alpha-2-macroglobulin OS=Homo sapiens GN=A2M PE=1 SV=3	277	98.4045
K.IITILEEEMN[+2.988]VSVC[+57.021]GLYTYGK.P	C[+57], N[+3]	812.408	3	2435.21	2435.2	0	5.5	238	Specific	577.88	524.06	524.06	11.38	64	>sp|P01023|A2MG_HUMAN Alpha-2-macroglobulin OS=Homo sapiens GN=A2M PE=1 SV=3	277	102.078
K.IITILEEEMN[+2.988]VSVC[+57.021]GLYTYGK.P	C[+57], N[+3]	1218.11	2	2435.21	2435.2	0	5.6	238	Specific	577.96	508.81	508.81	11.29	64	>sp|P01023|A2MG_HUMAN Alpha-2-macroglobulin OS=Homo sapiens GN=A2M PE=1 SV=3	277	97.0158
K.IITILEEEMN[+2.988]VSVC[+57.021]GLYTYGK.P	C[+57], N[+3]	812.409	3	2435.21	2435.2	0	5.7	238	Specific	579.67	518.52	518.52	11.38	64	>sp|P01023|A2MG_HUMAN Alpha-2-macroglobulin OS=Homo sapiens GN=A2M PE=1 SV=3	277	100.545
K.IITILEEEMN[+2.988]VSVC[+57.021]GLYTYGK.P	C[+57], N[+3]	812.408	3	2435.21	2435.2	0	4.7	238	Specific	583.83	543.6	543.6	12.45	64	>sp|P01023|A2MG_HUMAN Alpha-2-macroglobulin OS=Homo sapiens GN=A2M PE=1 SV=3	277	97.5448
K.IITILEEEMN[+2.988]VSVC[+57.021]GLYTYGK.P	C[+57], N[+3]	812.409	3	2435.21	2435.2	0	6.8	238	Specific	588.43	521.92	521.92	12	64	>sp|P01023|A2MG_HUMAN Alpha-2-macroglobulin OS=Homo sapiens GN=A2M PE=1 SV=3	277	98.5523
K.IITILEEEMN[+2.988]VSVC[+57.021]GLYTYGK.P	C[+57], N[+3]	1218.11	2	2435.21	2435.2	0	5.4	238	Specific	605.31	542.5	542.5	13.46	64	>sp|P01023|A2MG_HUMAN Alpha-2-macroglobulin OS=Homo sapiens GN=A2M PE=1 SV=3	277	96.8333
K.IITILEEEMN[+2.988]VSVC[+57.021]GLYTYGK.P	C[+57], N[+3]	812.408	3	2435.21	2435.2	0	5.2	238	Specific	632.33	567.06	567.06	13.45	64	>sp|P01023|A2MG_HUMAN Alpha-2-macroglobulin OS=Homo sapiens GN=A2M PE=1 SV=3	277	98.3997
K.IITILEEEMN[+2.988]VSVC[+57.021]GLYTYGK.P	C[+57], N[+3]	1218.11	2	2435.21	2435.2	0	5.8	238	Specific	634.77	586.07	586.07	13.46	64	>sp|P01023|A2MG_HUMAN Alpha-2-macroglobulin OS=Homo sapiens GN=A2M PE=1 SV=3	277	97.0457
K.IITILEEEMN[+2.988]VSVC[+57.021]GLYTYGK.P	C[+57], N[+3]	812.41	3	2435.22	2435.2	0	7.5	238	Specific	637.77	566.67	566.67	13	64	>sp|P01023|A2MG_HUMAN Alpha-2-macroglobulin OS=Homo sapiens GN=A2M PE=1 SV=3	277	100.012
K.IITILEEEMN[+2.988]VSVC[+57.021]GLYTYGK.P	C[+57], N[+3]	812.409	3	2435.21	2435.2	0	6.2	238	Specific	653.48	601.95	601.95	14.55	64	>sp|P01023|A2MG_HUMAN Alpha-2-macroglobulin OS=Homo sapiens GN=A2M PE=1 SV=3	277	98.9421
K.IITILEEEMN[+2.988]VSVC[+57.021]GLYTYGK.P	C[+57], N[+3]	812.409	3	2435.21	2435.2	0	6.6	238	Specific	668.01	617	617	14	64	>sp|P01023|A2MG_HUMAN Alpha-2-macroglobulin OS=Homo sapiens GN=A2M PE=1 SV=3	277	99.4786
K.IITILEEEMN[+2.988]VSVC[+57.021]GLYTYGK.P	C[+57], N[+3]	812.407	3	2435.21	2435.2	0	4.1	238	Specific	674.65	618.86	618.86	14.03	64	>sp|P01023|A2MG_HUMAN Alpha-2-macroglobulin OS=Homo sapiens GN=A2M PE=1 SV=3	277	97.5197
K.IITILEEEMN[+2.988]VSVC[+57.021]GLYTYGK.P	C[+57], N[+3]	1218.11	2	2435.21	2435.2	0	5.6	238	Specific	696.85	588.84	588.84	14.46	64	>sp|P01023|A2MG_HUMAN Alpha-2-macroglobulin OS=Homo sapiens GN=A2M PE=1 SV=3	277	97.0065
K.IITILEEEMN[+2.988]VSVC[+57.021]GLYTYGK.P	C[+57], N[+3]	1218.11	2	2435.21	2435.2	0	5.6	238	Specific	721.27	634.51	634.51	15.46	64	>sp|P01023|A2MG_HUMAN Alpha-2-macroglobulin OS=Homo sapiens GN=A2M PE=1 SV=3	277	97.0113
K.IITILEEEMN[+0.984]VSVC[+57.021]GLYTYGK.P	C[+57], N[+1]	811.736	3	2433.19	2433.19	0	0.2	238	Specific	722.07	619.92	619.92	14	64	>sp|P01023|A2MG_HUMAN Alpha-2-macroglobulin OS=Homo sapiens GN=A2M PE=1 SV=3	277	97.3288
K.IITILEEEMN[+2.988]VSVC[+57.021]GLYTYGK.P	C[+57], N[+3]	1218.11	2	2435.21	2435.2	0	5.6	238	Specific	746.69	677.24	677.24	15.46	64	>sp|P01023|A2MG_HUMAN Alpha-2-macroglobulin OS=Homo sapiens GN=A2M PE=1 SV=3	277	97.0129
K.IITILEEEMN[+2.988]VSVC[+57.021]GLYTYGK.P	C[+57], N[+3]	812.407	3	2435.21	2435.2	0	3.8	238	Specific	764.66	706.58	706.58	16.03	64	>sp|P01023|A2MG_HUMAN Alpha-2-macroglobulin OS=Homo sapiens GN=A2M PE=1 SV=3	277	96.7924
K.IITILEEEMN[+2.988]VSVC[+57.021]GLYTYGK.P	C[+57], N[+3]	812.407	3	2435.21	2435.2	0	4.3	238	Specific	796.76	727.73	727.73	16.45	64	>sp|P01023|A2MG_HUMAN Alpha-2-macroglobulin OS=Homo sapiens GN=A2M PE=1 SV=3	277	97.3288
K.IITILEEEM[+15.995]N[+2.988]VSVC[+57.021]GLYTYGK.P	C[+57], M[+16], N[+3]	817.74	3	2451.21	2451.19	0	5.4	238	Specific	273.36	213.06	213.06	4.59	64	>sp|P01023|A2MG_HUMAN Alpha-2-macroglobulin OS=Homo sapiens GN=A2M PE=1 SV=3	277	85.1752
K.IITILEEEM[+15.995]N[+2.988]VSVC[+57.021]GLYTYGK.P	C[+57], M[+16], N[+3]	817.738	3	2451.2	2451.19	0	3.4	238	Specific	446.63	415.3	415.3	9.04	64	>sp|P01023|A2MG_HUMAN Alpha-2-macroglobulin OS=Homo sapiens GN=A2M PE=1 SV=3	277	84.7347
K.IITILEEEM[+15.995]N[+2.988]VSVC[+57.021]GLYTYGK.P	C[+57], M[+16], N[+3]	817.738	3	2451.2	2451.19	0	3.4	238	Specific	453.45	444.03	444.03	9.23	64	>sp|P01023|A2MG_HUMAN Alpha-2-macroglobulin OS=Homo sapiens GN=A2M PE=1 SV=3	277	84.7423
K.IITILEEEM[+15.995]N[+2.988]VSVC[+57.021]GLYTYGK.P	C[+57], M[+16], N[+3]	817.739	3	2451.2	2451.19	0	4.4	238	Specific	466.06	428.55	428.55	10.48	64	>sp|P01023|A2MG_HUMAN Alpha-2-macroglobulin OS=Homo sapiens GN=A2M PE=1 SV=3	277	96.742
K.IITILEEEM[+15.995]N[+2.988]VSVC[+57.021]GLYTYGK.P	C[+57], M[+16], N[+3]	817.74	3	2451.21	2451.19	0	5.4	238	Specific	553.08	494.83	494.83	11.25	64	>sp|P01023|A2MG_HUMAN Alpha-2-macroglobulin OS=Homo sapiens GN=A2M PE=1 SV=3	277	85.0368
K.PVPGHVTVSIC[+57.021]R.K	C[+57]	441.242	3	1321.71	1321.7	0	4.4	259	Specific	542.55	445.31	445.31	10.14	64	>sp|P01023|A2MG_HUMAN Alpha-2-macroglobulin OS=Homo sapiens GN=A2M PE=1 SV=3	277	42.6268
K.YSDASDC[+57.021]HGEDSQAFC[+57.021]EK.F	C[+57]*2	702.602	3	2105.79	2105.78	0	5.1	272	Specific	610.95	610.95	610.95	12.79	64	>sp|P01023|A2MG_HUMAN Alpha-2-macroglobulin OS=Homo sapiens GN=A2M PE=1 SV=3	277	33.8388
K.FSGQLN[+2.988]SHGC[+57.021]FYQQVK.T	C[+57], N[+3]	951.938	2	1902.87	1902.87	0	0.4	290	Specific	36.6	0.13	0.13	0.06	64	>sp|P01023|A2MG_HUMAN Alpha-2-macroglobulin OS=Homo sapiens GN=A2M PE=1 SV=3	277	73.5318
K.VFQLK.R		317.701	2	634.395	634.392	0	3.9	308	Specific	385.07	63.59	63.59	2.76	64	>sp|P01023|A2MG_HUMAN Alpha-2-macroglobulin OS=Homo sapiens GN=A2M PE=1 SV=3	277	41.5165
K.VFQLK.R		317.701	2	634.395	634.392	0	3.9	308	Specific	418.64	67.21	67.21	2.76	64	>sp|P01023|A2MG_HUMAN Alpha-2-macroglobulin OS=Homo sapiens GN=A2M PE=1 SV=3	277	41.5227
K.EYEMK.L		350.156	2	699.305	699.302	0	4.6	315	Specific	380.46	74.1	74.1	3.28	64	>sp|P01023|A2MG_HUMAN Alpha-2-macroglobulin OS=Homo sapiens GN=A2M PE=1 SV=3	277	22.62
K.LHTEAQIQEEGTVVELTGR.Q		704.033	3	2110.09	2110.08	0	3.9	320	Specific	335.46	320.43	320.43	5.91	64	>sp|P01023|A2MG_HUMAN Alpha-2-macroglobulin OS=Homo sapiens GN=A2M PE=1 SV=3	277	56.6723
K.LHTEAQIQEEGTVVELTGR.Q		704.033	3	2110.09	2110.08	0	3.6	320	Specific	392.5	391.33	391.33	8.51	64	>sp|P01023|A2MG_HUMAN Alpha-2-macroglobulin OS=Homo sapiens GN=A2M PE=1 SV=3	277	56.7182
R.QSSEITR.T		410.714	2	820.42	820.416	0	5.1	339	Specific	447.43	168.16	168.16	5.94	64	>sp|P01023|A2MG_HUMAN Alpha-2-macroglobulin OS=Homo sapiens GN=A2M PE=1 SV=3	277	15.4945
R.QSSEITR.T		410.713	2	820.42	820.416	0	4.5	339	Specific	469.12	177.84	177.84	5.17	64	>sp|P01023|A2MG_HUMAN Alpha-2-macroglobulin OS=Homo sapiens GN=A2M PE=1 SV=3	277	14.131
K.VDSHFR.Q		380.692	2	760.377	760.374	0	4.5	355	Specific	290.28	168.36	168.36	2.76	64	>sp|P01023|A2MG_HUMAN Alpha-2-macroglobulin OS=Homo sapiens GN=A2M PE=1 SV=3	277	20.7926
K.VDSHFR.Q		380.692	2	760.377	760.374	0	4.5	355	Specific	349.37	149.59	149.59	3.09	64	>sp|P01023|A2MG_HUMAN Alpha-2-macroglobulin OS=Homo sapiens GN=A2M PE=1 SV=3	277	20.8376
K.GVPIPNK.V		362.723	2	724.439	724.435	0	5.1	376	Specific	222.27	107.64	107.64	2.66	64	>sp|P01023|A2MG_HUMAN Alpha-2-macroglobulin OS=Homo sapiens GN=A2M PE=1 SV=3	277	31.9244
K.GVPIPNK.V		362.723	2	724.438	724.435	0	4	376	Specific	262.08	200.15	200.15	3.92	64	>sp|P01023|A2MG_HUMAN Alpha-2-macroglobulin OS=Homo sapiens GN=A2M PE=1 SV=3	277	31.6894
K.GVPIPNK.V		362.723	2	724.439	724.435	0	5.1	376	Specific	265.73	119.82	119.82	2.69	64	>sp|P01023|A2MG_HUMAN Alpha-2-macroglobulin OS=Homo sapiens GN=A2M PE=1 SV=3	277	31.8492
K.GVPIPNK.V		362.723	2	724.438	724.435	0	4.5	376	Specific	268.54	122.33	122.33	3.25	64	>sp|P01023|A2MG_HUMAN Alpha-2-macroglobulin OS=Homo sapiens GN=A2M PE=1 SV=3	277	31.7823
K.VIFIR.G		324.217	2	647.427	647.424	0	4.4	383	Specific	271.53	46.96	46.96	2.79	64	>sp|P01023|A2MG_HUMAN Alpha-2-macroglobulin OS=Homo sapiens GN=A2M PE=1 SV=3	277	48.5584
K.VIFIR.G		324.217	2	647.427	647.424	0	5.1	383	Specific	322.91	54.27	54.27	3.16	64	>sp|P01023|A2MG_HUMAN Alpha-2-macroglobulin OS=Homo sapiens GN=A2M PE=1 SV=3	277	48.3939
K.VIFIR.G		324.217	2	647.427	647.424	0	4.4	383	Specific	324.44	55.78	55.78	2.77	64	>sp|P01023|A2MG_HUMAN Alpha-2-macroglobulin OS=Homo sapiens GN=A2M PE=1 SV=3	277	48.5568
R.TGTHGLLVK.Q		463.279	2	925.551	925.547	0	5.2	508	Specific	138.75	58.44	58.44	1.43	64	>sp|P01023|A2MG_HUMAN Alpha-2-macroglobulin OS=Homo sapiens GN=A2M PE=1 SV=3	277	32.5108
R.TGTHGLLVK.Q		309.188	3	925.55	925.547	0	3.6	508	Specific	305.48	114.64	114.64	3.53	64	>sp|P01023|A2MG_HUMAN Alpha-2-macroglobulin OS=Homo sapiens GN=A2M PE=1 SV=3	277	32.5762
R.TGTHGLLVK.Q		463.279	2	925.551	925.547	0	4.3	508	Specific	371.59	122.5	122.5	5.31	64	>sp|P01023|A2MG_HUMAN Alpha-2-macroglobulin OS=Homo sapiens GN=A2M PE=1 SV=3	277	32.9444
K.SDIAPVAR.L		414.735	2	828.462	828.457	0	5.2	532	Specific	331.83	132.59	132.59	4.77	64	>sp|P01023|A2MG_HUMAN Alpha-2-macroglobulin OS=Homo sapiens GN=A2M PE=1 SV=3	277	29.2321
K.YDVENC[+57.021]LANK.V	C[+57]	613.283	2	1225.56	1225.55	0	5	558	Specific	310.32	247.47	247.47	4.68	64	>sp|P01023|A2MG_HUMAN Alpha-2-macroglobulin OS=Homo sapiens GN=A2M PE=1 SV=3	277	43.6172
K.YDVENC[+57.021]LANK.V	C[+57]	613.283	2	1225.56	1225.55	0	5.8	558	Specific	400.71	293.07	293.07	6.21	64	>sp|P01023|A2MG_HUMAN Alpha-2-macroglobulin OS=Homo sapiens GN=A2M PE=1 SV=3	277	43.5464
K.YDVEN[+0.984]C[+57.021]LANK.V	C[+57], N[+1]	613.774	2	1226.54	1226.54	0	3.5	558	Specific	352.93	281.06	83.62	5.12	64	>sp|P01023|A2MG_HUMAN Alpha-2-macroglobulin OS=Homo sapiens GN=A2M PE=1 SV=3	277	38.7996
K.DLTGFPGPLNDQDN[+0.984]EDC[+57.021]INR.H	C[+57], N[+1]	764.339	3	2291	2290.99	0	5.9	626	Specific	717.22	717.22	147.08	14.97	64	>sp|P01023|A2MG_HUMAN Alpha-2-macroglobulin OS=Homo sapiens GN=A2M PE=1 SV=3	277	70.0349
K.DMYSFLEDMGLK.A		724.83	2	1448.65	1448.64	0	5.7	665	Specific	554.13	343.66	343.66	8.13	64	>sp|P01023|A2MG_HUMAN Alpha-2-macroglobulin OS=Homo sapiens GN=A2M PE=1 SV=3	277	100.734
K.AFTNSK.I		334.176	2	667.344	667.341	0	4.6	677	Specific	188.19	3.24	3.24	1.85	64	>sp|P01023|A2MG_HUMAN Alpha-2-macroglobulin OS=Homo sapiens GN=A2M PE=1 SV=3	277	7.331
R.VGFYESDVMGR.G		630.292	2	1259.58	1259.57	0	3.8	705	Specific	502.52	335.6	335.6	6.7	64	>sp|P01023|A2MG_HUMAN Alpha-2-macroglobulin OS=Homo sapiens GN=A2M PE=1 SV=3	277	56.5839
R.LVHVEEPHTETVR.K		387.207	4	1545.81	1545.8	0	3.8	720	Specific	176.37	130.3	130.3	1.99	64	>sp|P01023|A2MG_HUMAN Alpha-2-macroglobulin OS=Homo sapiens GN=A2M PE=1 SV=3	277	36.0292
R.LVHVEEPHTETVR.K		387.207	4	1545.81	1545.8	0	3.8	720	Specific	188.15	152.09	152.09	2.01	64	>sp|P01023|A2MG_HUMAN Alpha-2-macroglobulin OS=Homo sapiens GN=A2M PE=1 SV=3	277	36.0182
R.LVHVEEPHTETVR.K		387.207	4	1545.81	1545.8	0	3.8	720	Specific	197.78	100.45	100.45	1.99	64	>sp|P01023|A2MG_HUMAN Alpha-2-macroglobulin OS=Homo sapiens GN=A2M PE=1 SV=3	277	35.9692
R.LVHVEEPHTETVR.K		387.208	4	1545.81	1545.8	0	4.8	720	Specific	257.41	205.22	205.22	4.57	64	>sp|P01023|A2MG_HUMAN Alpha-2-macroglobulin OS=Homo sapiens GN=A2M PE=1 SV=3	277	35.6631
R.LVHVEEPHTETVR.K		387.208	4	1545.81	1545.8	0	4.6	720	Specific	613.1	559.83	559.83	12.45	64	>sp|P01023|A2MG_HUMAN Alpha-2-macroglobulin OS=Homo sapiens GN=A2M PE=1 SV=3	277	35.4915
R.LVHVEEPHTETVR.K		515.941	3	1545.81	1545.8	0	4.6	720	Specific	635.57	562.72	562.72	11.76	64	>sp|P01023|A2MG_HUMAN Alpha-2-macroglobulin OS=Homo sapiens GN=A2M PE=1 SV=3	277	35.4617
K.ATVLNYLPK.C		509.804	2	1018.6	1018.59	0	6.6	812	Specific	327.99	63.06	63.06	2.76	64	>sp|P01023|A2MG_HUMAN Alpha-2-macroglobulin OS=Homo sapiens GN=A2M PE=1 SV=3	277	63.0801
K.C[+57.021]IR.V	C[+57]	448.236	1	448.236	448.234	0	4.1	821	Specific	229.47	229.47	229.47	2.27	64	>sp|P01023|A2MG_HUMAN Alpha-2-macroglobulin OS=Homo sapiens GN=A2M PE=1 SV=3	277	15.6482
R.VSVQLEASPAFLAVPVEK.E		942.532	2	1884.06	1884.05	0	5	824	Specific	369.41	322.16	322.16	7.74	64	>sp|P01023|A2MG_HUMAN Alpha-2-macroglobulin OS=Homo sapiens GN=A2M PE=1 SV=3	277	77.514
R.VSVQLEASPAFLAVPVEK.E		942.532	2	1884.06	1884.05	0	5	824	Specific	374.81	374.81	374.81	8.13	64	>sp|P01023|A2MG_HUMAN Alpha-2-macroglobulin OS=Homo sapiens GN=A2M PE=1 SV=3	277	77.5201
R.VSVQLEASPAFLAVPVEK.E		942.534	2	1884.06	1884.05	0	6.6	824	Specific	394.11	384	384	9.09	64	>sp|P01023|A2MG_HUMAN Alpha-2-macroglobulin OS=Homo sapiens GN=A2M PE=1 SV=3	277	77.4857
R.VSVQLEASPAFLAVPVEK.E		628.691	3	1884.06	1884.05	0	6	824	Specific	602.44	526.69	526.69	12.97	64	>sp|P01023|A2MG_HUMAN Alpha-2-macroglobulin OS=Homo sapiens GN=A2M PE=1 SV=3	277	77.5361
R.QTVSWAVTPK.S		558.809	2	1116.61	1116.6	0	5.1	854	Specific	582.69	374.3	374.3	10.15	64	>sp|P01023|A2MG_HUMAN Alpha-2-macroglobulin OS=Homo sapiens GN=A2M PE=1 SV=3	277	48.403
K.SLGNVNFTVSAEALESQELC[+57.021]GTEVPSVPEHGR.K	C[+57]	1138.55	3	3413.63	3413.63	0	0.4	864	Specific	993.88	923.35	923.35	20.15	64	>sp|P01023|A2MG_HUMAN Alpha-2-macroglobulin OS=Homo sapiens GN=A2M PE=1 SV=3	277	77.938
K.SLGN[+2.988]VNFTVSAEALESQELC[+57.021]GTEVPSVPEHGR.K	C[+57], N[+3]	1139.55	3	3416.64	3416.62	0	5.8	864	Specific	10.61	10.61	0	2.06	64	>sp|P01023|A2MG_HUMAN Alpha-2-macroglobulin OS=Homo sapiens GN=A2M PE=1 SV=3	277	112.398
K.SLGN[+2.988]VNFTVSAEALESQELC[+57.021]GTEVPSVPEHGR.K	C[+57], N[+3]	854.914	4	3416.63	3416.62	0	4.8	864	Specific	23.13	23.13	0	2.29	64	>sp|P01023|A2MG_HUMAN Alpha-2-macroglobulin OS=Homo sapiens GN=A2M PE=1 SV=3	277	128.791
K.SLGN[+2.988]VNFTVSAEALESQELC[+57.021]GTEVPSVPEHGR.K	C[+57], N[+3]	854.913	4	3416.63	3416.62	0	3.8	864	Specific	55.43	55.43	0	3.15	64	>sp|P01023|A2MG_HUMAN Alpha-2-macroglobulin OS=Homo sapiens GN=A2M PE=1 SV=3	277	137.769
K.SLGNVN[+2.988]FTVSAEALESQELC[+57.021]GTEVPSVPEHGR.K	C[+57], N[+3]	1139.55	3	3416.64	3416.62	0	6.2	864	Specific	60.74	60.74	60.74	3.51	64	>sp|P01023|A2MG_HUMAN Alpha-2-macroglobulin OS=Homo sapiens GN=A2M PE=1 SV=3	277	139.547
K.SLGN[+2.988]VNFTVSAEALESQELC[+57.021]GTEVPSVPEHGR.K	C[+57], N[+3]	854.913	4	3416.63	3416.62	0	4.1	864	Specific	66.83	66.83	0	2.27	64	>sp|P01023|A2MG_HUMAN Alpha-2-macroglobulin OS=Homo sapiens GN=A2M PE=1 SV=3	277	122.724
K.SLGN[+2.988]VNFTVSAEALESQELC[+57.021]GTEVPSVPEHGR.K	C[+57], N[+3]	854.912	4	3416.63	3416.62	0	3.1	864	Specific	76.18	76.18	0	3.32	64	>sp|P01023|A2MG_HUMAN Alpha-2-macroglobulin OS=Homo sapiens GN=A2M PE=1 SV=3	277	125.687
K.SLGNVN[+2.988]FTVSAEALESQELC[+57.021]GTEVPSVPEHGR.K	C[+57], N[+3]	1139.55	3	3416.62	3416.62	0	1.5	864	Specific	87.02	87.02	56.79	2.68	64	>sp|P01023|A2MG_HUMAN Alpha-2-macroglobulin OS=Homo sapiens GN=A2M PE=1 SV=3	277	136.813
K.SLGNVN[+2.988]FTVSAEALESQELC[+57.021]GTEVPSVPEHGR.K	C[+57], N[+3]	1139.55	3	3416.63	3416.62	0	5	864	Specific	87.2	70.48	50.04	2.27	64	>sp|P01023|A2MG_HUMAN Alpha-2-macroglobulin OS=Homo sapiens GN=A2M PE=1 SV=3	277	86.1867
K.SLGNVN[+2.988]FTVSAEALESQELC[+57.021]GTEVPSVPEHGR.K	C[+57], N[+3]	854.913	4	3416.63	3416.62	0	4.6	864	Specific	112.05	112.05	29.96	2.31	64	>sp|P01023|A2MG_HUMAN Alpha-2-macroglobulin OS=Homo sapiens GN=A2M PE=1 SV=3	277	101.387
K.SLGN[+2.988]VNFTVSAEALESQELC[+57.021]GTEVPSVPEHGR.K	C[+57], N[+3]	854.913	4	3416.63	3416.62	0	4.7	864	Specific	130.09	130.09	0	5.68	64	>sp|P01023|A2MG_HUMAN Alpha-2-macroglobulin OS=Homo sapiens GN=A2M PE=1 SV=3	277	135.941
K.SLGN[+2.988]VNFTVSAEALESQELC[+57.021]GTEVPSVPEHGR.K	C[+57], N[+3]	854.913	4	3416.63	3416.62	0	3.8	864	Specific	150.71	150.71	0	4.91	64	>sp|P01023|A2MG_HUMAN Alpha-2-macroglobulin OS=Homo sapiens GN=A2M PE=1 SV=3	277	139.522
K.SLGNVN[+2.988]FTVSAEALESQELC[+57.021]GTEVPSVPEHGR.K	C[+57], N[+3]	684.134	5	3416.64	3416.62	0	7.5	864	Specific	160.92	160.92	16.89	3.06	64	>sp|P01023|A2MG_HUMAN Alpha-2-macroglobulin OS=Homo sapiens GN=A2M PE=1 SV=3	277	85.0635
K.SLGNVN[+2.988]FTVSAEALESQELC[+57.021]GTEVPSVPEHGR.K	C[+57], N[+3]	854.914	4	3416.63	3416.62	0	4.8	864	Specific	167.81	167.81	60.26	4.57	64	>sp|P01023|A2MG_HUMAN Alpha-2-macroglobulin OS=Homo sapiens GN=A2M PE=1 SV=3	277	125.781
K.SLGN[+2.988]VNFTVSAEALESQELC[+57.021]GTEVPSVPEHGR.K	C[+57], N[+3]	854.913	4	3416.63	3416.62	0	4.7	864	Specific	174.32	174.32	0	4.57	64	>sp|P01023|A2MG_HUMAN Alpha-2-macroglobulin OS=Homo sapiens GN=A2M PE=1 SV=3	277	138.989
K.SLGNVN[+2.988]FTVSAEALESQELC[+57.021]GTEVPSVPEHGR.K	C[+57], N[+3]	1139.55	3	3416.63	3416.62	0	3.7	864	Specific	180.25	180.25	49.99	5.91	64	>sp|P01023|A2MG_HUMAN Alpha-2-macroglobulin OS=Homo sapiens GN=A2M PE=1 SV=3	277	137.348
K.SLGNVN[+2.988]FTVSAEALESQELC[+57.021]GTEVPSVPEHGR.K	C[+57], N[+3]	1139.55	3	3416.63	3416.62	0	4.9	864	Specific	181.75	181.75	88.28	6.33	64	>sp|P01023|A2MG_HUMAN Alpha-2-macroglobulin OS=Homo sapiens GN=A2M PE=1 SV=3	277	135.756
K.SLGNVN[+2.988]FTVSAEALESQELC[+57.021]GTEVPSVPEHGR.K	C[+57], N[+3]	1139.55	3	3416.64	3416.62	0	6.4	864	Specific	190.47	190.47	73.23	5	64	>sp|P01023|A2MG_HUMAN Alpha-2-macroglobulin OS=Homo sapiens GN=A2M PE=1 SV=3	277	127.545
K.SLGNVN[+2.988]FTVSAEALESQELC[+57.021]GTEVPSVPEHGR.K	C[+57], N[+3]	1139.55	3	3416.63	3416.62	0	4.5	864	Specific	205.76	205.76	75.63	5.09	64	>sp|P01023|A2MG_HUMAN Alpha-2-macroglobulin OS=Homo sapiens GN=A2M PE=1 SV=3	277	127.912
K.SLGNVN[+2.988]FTVSAEALESQELC[+57.021]GTEVPSVPEHGR.K	C[+57], N[+3]	854.914	4	3416.64	3416.62	0	5.9	864	Specific	214.24	214.24	54.41	3.92	64	>sp|P01023|A2MG_HUMAN Alpha-2-macroglobulin OS=Homo sapiens GN=A2M PE=1 SV=3	277	98.6246
K.SLGNVN[+2.988]FTVSAEALESQELC[+57.021]GTEVPSVPEHGR.K	C[+57], N[+3]	1139.55	3	3416.63	3416.62	0	3.4	864	Specific	215.54	215.54	69.53	6.1	64	>sp|P01023|A2MG_HUMAN Alpha-2-macroglobulin OS=Homo sapiens GN=A2M PE=1 SV=3	277	121.689
K.SLGNVN[+2.988]FTVSAEALESQELC[+57.021]GTEVPSVPEHGR.K	C[+57], N[+3]	1139.55	3	3416.63	3416.62	0	5.3	864	Specific	224.33	224.33	42.99	7.92	64	>sp|P01023|A2MG_HUMAN Alpha-2-macroglobulin OS=Homo sapiens GN=A2M PE=1 SV=3	277	125.815
K.SLGNVN[+2.988]FTVSAEALESQELC[+57.021]GTEVPSVPEHGR.K	C[+57], N[+3]	1139.55	3	3416.63	3416.62	0	4.7	864	Specific	227.76	227.76	61.85	6.04	64	>sp|P01023|A2MG_HUMAN Alpha-2-macroglobulin OS=Homo sapiens GN=A2M PE=1 SV=3	277	127.846
K.SLGNVN[+2.988]FTVSAEALESQELC[+57.021]GTEVPSVPEHGR.K	C[+57], N[+3]	1139.55	3	3416.63	3416.62	0	4.9	864	Specific	232.21	232.21	83.08	7.82	64	>sp|P01023|A2MG_HUMAN Alpha-2-macroglobulin OS=Homo sapiens GN=A2M PE=1 SV=3	277	126.799
K.SLGNVN[+2.988]FTVSAEALESQELC[+57.021]GTEVPSVPEHGR.K	C[+57], N[+3]	1139.55	3	3416.64	3416.62	0	6.1	864	Specific	235.37	235.37	62.62	5.3	64	>sp|P01023|A2MG_HUMAN Alpha-2-macroglobulin OS=Homo sapiens GN=A2M PE=1 SV=3	277	83.5592
K.SLGNVN[+2.988]FTVSAEALESQELC[+57.021]GTEVPSVPEHGR.K	C[+57], N[+3]	1139.55	3	3416.64	3416.62	0	5.7	864	Specific	238.42	238.42	77.6	6.73	64	>sp|P01023|A2MG_HUMAN Alpha-2-macroglobulin OS=Homo sapiens GN=A2M PE=1 SV=3	277	111.619
K.SLGNVN[+2.988]FTVSAEALESQELC[+57.021]GTEVPSVPEHGR.K	C[+57], N[+3]	1139.55	3	3416.64	3416.62	0	6.5	864	Specific	247.15	240.66	71.86	6.37	64	>sp|P01023|A2MG_HUMAN Alpha-2-macroglobulin OS=Homo sapiens GN=A2M PE=1 SV=3	277	93.3844
K.SLGNVN[+2.988]FTVSAEALESQELC[+57.021]GTEVPSVPEHGR.K	C[+57], N[+3]	854.913	4	3416.63	3416.62	0	4.1	864	Specific	249.26	249.26	22.33	5.52	64	>sp|P01023|A2MG_HUMAN Alpha-2-macroglobulin OS=Homo sapiens GN=A2M PE=1 SV=3	277	89.5017
K.SLGNVN[+2.988]FTVSAEALESQELC[+57.021]GTEVPSVPEHGR.K	C[+57], N[+3]	854.912	4	3416.63	3416.62	0	3	864	Specific	266.66	266.66	32.22	6.86	64	>sp|P01023|A2MG_HUMAN Alpha-2-macroglobulin OS=Homo sapiens GN=A2M PE=1 SV=3	277	116.265
K.SLGNVN[+2.988]FTVSAEALESQELC[+57.021]GTEVPSVPEHGR.K	C[+57], N[+3]	854.914	4	3416.64	3416.62	0	5.9	864	Specific	267.43	267.43	24.78	7.09	64	>sp|P01023|A2MG_HUMAN Alpha-2-macroglobulin OS=Homo sapiens GN=A2M PE=1 SV=3	277	119.326
K.SLGNVN[+2.988]FTVSAEALESQELC[+57.021]GTEVPSVPEHGR.K	C[+57], N[+3]	1139.55	3	3416.63	3416.62	0	5	864	Specific	269.39	269.39	79.09	6.56	64	>sp|P01023|A2MG_HUMAN Alpha-2-macroglobulin OS=Homo sapiens GN=A2M PE=1 SV=3	277	137.879
K.SLGNVN[+2.988]FTVSAEALESQELC[+57.021]GTEVPSVPEHGR.K	C[+57], N[+3]	854.914	4	3416.64	3416.62	0	5.6	864	Specific	272.21	272.21	64.48	7.09	64	>sp|P01023|A2MG_HUMAN Alpha-2-macroglobulin OS=Homo sapiens GN=A2M PE=1 SV=3	277	116.381
K.SLGNVN[+2.988]FTVSAEALESQELC[+57.021]GTEVPSVPEHGR.K	C[+57], N[+3]	1139.55	3	3416.63	3416.62	0	4.4	864	Specific	275.24	275.24	77.42	8.33	64	>sp|P01023|A2MG_HUMAN Alpha-2-macroglobulin OS=Homo sapiens GN=A2M PE=1 SV=3	277	136.28
K.SLGN[+2.988]VNFTVSAEALESQELC[+57.021]GTEVPSVPEHGR.K	C[+57], N[+3]	854.914	4	3416.64	3416.62	0	5.9	864	Specific	276.61	276.61	0	6.74	64	>sp|P01023|A2MG_HUMAN Alpha-2-macroglobulin OS=Homo sapiens GN=A2M PE=1 SV=3	277	119.325
K.SLGNVN[+2.988]FTVSAEALESQELC[+57.021]GTEVPSVPEHGR.K	C[+57], N[+3]	1139.55	3	3416.63	3416.62	0	4	864	Specific	285.48	285.48	108.25	8.52	64	>sp|P01023|A2MG_HUMAN Alpha-2-macroglobulin OS=Homo sapiens GN=A2M PE=1 SV=3	277	125.773
K.SLGNVN[+2.988]FTVSAEALESQELC[+57.021]GTEVPSVPEHGR.K	C[+57], N[+3]	854.914	4	3416.63	3416.62	0	5.3	864	Specific	289.53	289.53	31.17	7.46	64	>sp|P01023|A2MG_HUMAN Alpha-2-macroglobulin OS=Homo sapiens GN=A2M PE=1 SV=3	277	128.002
K.SLGNVN[+2.988]FTVSAEALESQELC[+57.021]GTEVPSVPEHGR.K	C[+57], N[+3]	854.913	4	3416.63	3416.62	0	4.4	864	Specific	291.01	291.01	34.8	7.18	64	>sp|P01023|A2MG_HUMAN Alpha-2-macroglobulin OS=Homo sapiens GN=A2M PE=1 SV=3	277	125.144
K.SLGNVN[+2.988]FTVSAEALESQELC[+57.021]GTEVPSVPEHGR.K	C[+57], N[+3]	1139.55	3	3416.63	3416.62	0	3.5	864	Specific	291.88	291.88	75.41	8.1	64	>sp|P01023|A2MG_HUMAN Alpha-2-macroglobulin OS=Homo sapiens GN=A2M PE=1 SV=3	277	120.529
K.SLGNVN[+2.988]FTVSAEALESQELC[+57.021]GTEVPSVPEHGR.K	C[+57], N[+3]	854.911	4	3416.62	3416.62	0	2.3	864	Specific	294.98	294.98	28.19	6.37	64	>sp|P01023|A2MG_HUMAN Alpha-2-macroglobulin OS=Homo sapiens GN=A2M PE=1 SV=3	277	128.524
K.SLGNVN[+2.988]FTVSAEALESQELC[+57.021]GTEVPSVPEHGR.K	C[+57], N[+3]	1139.55	3	3416.63	3416.62	0	3.7	864	Specific	296.68	296.68	134.07	8.1	64	>sp|P01023|A2MG_HUMAN Alpha-2-macroglobulin OS=Homo sapiens GN=A2M PE=1 SV=3	277	128.374
K.SLGNVN[+2.988]FTVSAEALESQELC[+57.021]GTEVPSVPEHGR.K	C[+57], N[+3]	854.914	4	3416.64	3416.62	0	5.7	864	Specific	302.38	302.38	30.68	7.68	64	>sp|P01023|A2MG_HUMAN Alpha-2-macroglobulin OS=Homo sapiens GN=A2M PE=1 SV=3	277	116.448
K.SLGNVN[+2.988]FTVSAEALESQELC[+57.021]GTEVPSVPEHGR.K	C[+57], N[+3]	1139.55	3	3416.65	3416.62	0	9	864	Specific	302.88	302.88	123.95	8.07	64	>sp|P01023|A2MG_HUMAN Alpha-2-macroglobulin OS=Homo sapiens GN=A2M PE=1 SV=3	277	139.039
K.SLGNVN[+2.988]FTVSAEALESQELC[+57.021]GTEVPSVPEHGR.K	C[+57], N[+3]	1139.55	3	3416.63	3416.62	0	3.5	864	Specific	307.16	307.16	86.72	8.5	64	>sp|P01023|A2MG_HUMAN Alpha-2-macroglobulin OS=Homo sapiens GN=A2M PE=1 SV=3	277	120.131
K.SLGNVN[+2.988]FTVSAEALESQELC[+57.021]GTEVPSVPEHGR.K	C[+57], N[+3]	1139.55	3	3416.63	3416.62	0	5.2	864	Specific	309.73	309.73	134.04	8.92	64	>sp|P01023|A2MG_HUMAN Alpha-2-macroglobulin OS=Homo sapiens GN=A2M PE=1 SV=3	277	128.894
K.SLGNVN[+2.988]FTVSAEALESQELC[+57.021]GTEVPSVPEHGR.K	C[+57], N[+3]	854.913	4	3416.63	3416.62	0	3.8	864	Specific	312.83	312.83	21.16	6.81	64	>sp|P01023|A2MG_HUMAN Alpha-2-macroglobulin OS=Homo sapiens GN=A2M PE=1 SV=3	277	116.204
K.SLGNVN[+2.988]FTVSAEALESQELC[+57.021]GTEVPSVPEHGR.K	C[+57], N[+3]	1139.55	3	3416.63	3416.62	0	4.8	864	Specific	321.25	321.25	31.3	8.65	64	>sp|P01023|A2MG_HUMAN Alpha-2-macroglobulin OS=Homo sapiens GN=A2M PE=1 SV=3	277	114.944
K.SLGNVN[+2.988]FTVSAEALESQELC[+57.021]GTEVPSVPEHGR.K	C[+57], N[+3]	1139.55	3	3416.63	3416.62	0	5	864	Specific	332.19	332.19	118.54	9.27	64	>sp|P01023|A2MG_HUMAN Alpha-2-macroglobulin OS=Homo sapiens GN=A2M PE=1 SV=3	277	125.262
K.SLGNVN[+2.988]FTVSAEALESQELC[+57.021]GTEVPSVPEHGR.K	C[+57], N[+3]	854.913	4	3416.63	3416.62	0	3.6	864	Specific	340.45	340.45	53.72	7.18	64	>sp|P01023|A2MG_HUMAN Alpha-2-macroglobulin OS=Homo sapiens GN=A2M PE=1 SV=3	277	92.901
K.SLGNVN[+2.988]FTVSAEALESQELC[+57.021]GTEVPSVPEHGR.K	C[+57], N[+3]	1139.55	3	3416.63	3416.62	0	3.2	864	Specific	344.88	344.88	115.93	9.06	64	>sp|P01023|A2MG_HUMAN Alpha-2-macroglobulin OS=Homo sapiens GN=A2M PE=1 SV=3	277	117.04
K.SLGNVN[+2.988]FTVSAEALESQELC[+57.021]GTEVPSVPEHGR.K	C[+57], N[+3]	1139.55	3	3416.63	3416.62	0	2.9	864	Specific	346.31	346.31	95.16	8.11	64	>sp|P01023|A2MG_HUMAN Alpha-2-macroglobulin OS=Homo sapiens GN=A2M PE=1 SV=3	277	109.726
K.SLGNVN[+2.988]FTVSAEALESQELC[+57.021]GTEVPSVPEHGR.K	C[+57], N[+3]	1139.55	3	3416.63	3416.62	0	4.6	864	Specific	347.38	347.38	89.84	9.48	64	>sp|P01023|A2MG_HUMAN Alpha-2-macroglobulin OS=Homo sapiens GN=A2M PE=1 SV=3	277	123.219
K.SLGNVN[+2.988]FTVSAEALESQELC[+57.021]GTEVPSVPEHGR.K	C[+57], N[+3]	1139.55	3	3416.63	3416.62	0	5.1	864	Specific	348.09	348.09	136.87	9.48	64	>sp|P01023|A2MG_HUMAN Alpha-2-macroglobulin OS=Homo sapiens GN=A2M PE=1 SV=3	277	122.197
K.SLGNVN[+2.988]FTVSAEALESQELC[+57.021]GTEVPSVPEHGR.K	C[+57], N[+3]	1139.55	3	3416.63	3416.62	0	5.4	864	Specific	348.71	348.71	102.4	9.58	64	>sp|P01023|A2MG_HUMAN Alpha-2-macroglobulin OS=Homo sapiens GN=A2M PE=1 SV=3	277	122.708
K.SLGNVN[+2.988]FTVSAEALESQELC[+57.021]GTEVPSVPEHGR.K	C[+57], N[+3]	854.912	4	3416.63	3416.62	0	3	864	Specific	350.08	350.08	69.72	8.2	64	>sp|P01023|A2MG_HUMAN Alpha-2-macroglobulin OS=Homo sapiens GN=A2M PE=1 SV=3	277	116.257
K.SLGNVN[+2.988]FTVSAEALESQELC[+57.021]GTEVPSVPEHGR.K	C[+57], N[+3]	854.915	4	3416.64	3416.62	0	6.1	864	Specific	350.72	350.72	47.94	7.7	64	>sp|P01023|A2MG_HUMAN Alpha-2-macroglobulin OS=Homo sapiens GN=A2M PE=1 SV=3	277	100.817
K.SLGNVN[+2.988]FTVSAEALESQELC[+57.021]GTEVPSVPEHGR.K	C[+57], N[+3]	1139.55	3	3416.64	3416.62	0	7.7	864	Specific	351.77	351.77	144.45	9.03	64	>sp|P01023|A2MG_HUMAN Alpha-2-macroglobulin OS=Homo sapiens GN=A2M PE=1 SV=3	277	124.242
K.SLGNVN[+2.988]FTVSAEALESQELC[+57.021]GTEVPSVPEHGR.K	C[+57], N[+3]	854.913	4	3416.63	3416.62	0	3.8	864	Specific	357.96	357.96	47.4	7.37	64	>sp|P01023|A2MG_HUMAN Alpha-2-macroglobulin OS=Homo sapiens GN=A2M PE=1 SV=3	277	92.3712
K.SLGNVN[+2.988]FTVSAEALESQELC[+57.021]GTEVPSVPEHGR.K	C[+57], N[+3]	854.914	4	3416.63	3416.62	0	5.1	864	Specific	362.98	362.98	64.77	9.97	64	>sp|P01023|A2MG_HUMAN Alpha-2-macroglobulin OS=Homo sapiens GN=A2M PE=1 SV=3	277	126.709
K.SLGNVN[+2.988]FTVSAEALESQELC[+57.021]GTEVPSVPEHGR.K	C[+57], N[+3]	1139.55	3	3416.63	3416.62	0	3.9	864	Specific	365	365	136.48	9.46	64	>sp|P01023|A2MG_HUMAN Alpha-2-macroglobulin OS=Homo sapiens GN=A2M PE=1 SV=3	277	126.288
K.SLGNVN[+2.988]FTVSAEALESQELC[+57.021]GTEVPSVPEHGR.K	C[+57], N[+3]	854.914	4	3416.63	3416.62	0	5.3	864	Specific	369.26	369.26	44.86	9.01	64	>sp|P01023|A2MG_HUMAN Alpha-2-macroglobulin OS=Homo sapiens GN=A2M PE=1 SV=3	277	97.3739
K.SLGNVN[+2.988]FTVSAEALESQELC[+57.021]GTEVPSVPEHGR.K	C[+57], N[+3]	1139.55	3	3416.63	3416.62	0	4.7	864	Specific	374.43	374.43	105.97	9.88	64	>sp|P01023|A2MG_HUMAN Alpha-2-macroglobulin OS=Homo sapiens GN=A2M PE=1 SV=3	277	121.179
K.SLGNVN[+2.988]FTVSAEALESQELC[+57.021]GTEVPSVPEHGR.K	C[+57], N[+3]	1139.55	3	3416.63	3416.62	0	3.5	864	Specific	383.02	383.02	87.94	10.87	64	>sp|P01023|A2MG_HUMAN Alpha-2-macroglobulin OS=Homo sapiens GN=A2M PE=1 SV=3	277	120.13
K.SLGNVN[+2.988]FTVSAEALESQELC[+57.021]GTEVPSVPEHGR.K	C[+57], N[+3]	854.913	4	3416.63	3416.62	0	4.2	864	Specific	391.59	360.02	44.73	9.44	64	>sp|P01023|A2MG_HUMAN Alpha-2-macroglobulin OS=Homo sapiens GN=A2M PE=1 SV=3	277	97.913
K.SLGNVN[+2.988]FTVSAEALESQELC[+57.021]GTEVPSVPEHGR.K	C[+57], N[+3]	854.913	4	3416.63	3416.62	0	4.2	864	Specific	392.42	336.56	61.76	8.71	64	>sp|P01023|A2MG_HUMAN Alpha-2-macroglobulin OS=Homo sapiens GN=A2M PE=1 SV=3	277	97.8973
K.SLGNVN[+2.988]FTVSAEALESQELC[+57.021]GTEVPSVPEHGR.K	C[+57], N[+3]	854.913	4	3416.63	3416.62	0	3.7	864	Specific	396.9	396.9	67.1	10.96	64	>sp|P01023|A2MG_HUMAN Alpha-2-macroglobulin OS=Homo sapiens GN=A2M PE=1 SV=3	277	126.2
K.SLGNVN[+2.988]FTVSAEALESQELC[+57.021]GTEVPSVPEHGR.K	C[+57], N[+3]	854.912	4	3416.63	3416.62	0	3	864	Specific	398.51	398.51	50.63	9.82	64	>sp|P01023|A2MG_HUMAN Alpha-2-macroglobulin OS=Homo sapiens GN=A2M PE=1 SV=3	277	116.259
K.SLGNVN[+2.988]FTVSAEALESQELC[+57.021]GTEVPSVPEHGR.K	C[+57], N[+3]	1139.55	3	3416.64	3416.62	0	5.7	864	Specific	400.8	400.8	109.15	11.42	64	>sp|P01023|A2MG_HUMAN Alpha-2-macroglobulin OS=Homo sapiens GN=A2M PE=1 SV=3	277	112.032
K.SLGNVN[+2.988]FTVSAEALESQELC[+57.021]GTEVPSVPEHGR.K	C[+57], N[+3]	1139.55	3	3416.64	3416.62	0	6.1	864	Specific	402.81	358.93	75.36	7.96	64	>sp|P01023|A2MG_HUMAN Alpha-2-macroglobulin OS=Homo sapiens GN=A2M PE=1 SV=3	277	91.681
K.SLGNVN[+2.988]FTVSAEALESQELC[+57.021]GTEVPSVPEHGR.K	C[+57], N[+3]	854.914	4	3416.63	3416.62	0	5.4	864	Specific	404.34	404.34	34.35	11.51	64	>sp|P01023|A2MG_HUMAN Alpha-2-macroglobulin OS=Homo sapiens GN=A2M PE=1 SV=3	277	127.242
K.SLGNVN[+2.988]FTVSAEALESQELC[+57.021]GTEVPSVPEHGR.K	C[+57], N[+3]	1139.55	3	3416.63	3416.62	0	4.8	864	Specific	404.43	404.43	119.98	11.33	64	>sp|P01023|A2MG_HUMAN Alpha-2-macroglobulin OS=Homo sapiens GN=A2M PE=1 SV=3	277	120.668
K.SLGNVN[+2.988]FTVSAEALESQELC[+57.021]GTEVPSVPEHGR.K	C[+57], N[+3]	684.133	5	3416.64	3416.62	0	6	864	Specific	405.42	405.42	65.88	10.27	64	>sp|P01023|A2MG_HUMAN Alpha-2-macroglobulin OS=Homo sapiens GN=A2M PE=1 SV=3	277	84.8918
K.SLGNVN[+2.988]FTVSAEALESQELC[+57.021]GTEVPSVPEHGR.K	C[+57], N[+3]	1139.55	3	3416.64	3416.62	0	6.6	864	Specific	406.88	406.88	108.28	9.92	64	>sp|P01023|A2MG_HUMAN Alpha-2-macroglobulin OS=Homo sapiens GN=A2M PE=1 SV=3	277	93.446
K.SLGN[+2.988]VNFTVSAEALESQELC[+57.021]GTEVPSVPEHGR.K	C[+57], N[+3]	854.913	4	3416.63	3416.62	0	3.8	864	Specific	411.68	411.68	0	10.99	64	>sp|P01023|A2MG_HUMAN Alpha-2-macroglobulin OS=Homo sapiens GN=A2M PE=1 SV=3	277	122.504
K.SLGNVN[+2.988]FTVSAEALESQELC[+57.021]GTEVPSVPEHGR.K	C[+57], N[+3]	1139.55	3	3416.63	3416.62	0	5	864	Specific	411.97	411.97	128.27	11.33	64	>sp|P01023|A2MG_HUMAN Alpha-2-macroglobulin OS=Homo sapiens GN=A2M PE=1 SV=3	277	114.604
K.SLGNVN[+2.988]FTVSAEALESQELC[+57.021]GTEVPSVPEHGR.K	C[+57], N[+3]	854.913	4	3416.63	3416.62	0	4.4	864	Specific	415.53	411.43	51.31	9.99	64	>sp|P01023|A2MG_HUMAN Alpha-2-macroglobulin OS=Homo sapiens GN=A2M PE=1 SV=3	277	98.9484
K.SLGN[+2.988]VNFTVSAEALESQELC[+57.021]GTEVPSVPEHGR.K	C[+57], N[+3]	854.913	4	3416.63	3416.62	0	4.2	864	Specific	416.64	416.64	0	11.41	64	>sp|P01023|A2MG_HUMAN Alpha-2-macroglobulin OS=Homo sapiens GN=A2M PE=1 SV=3	277	123.589
K.SLGNVN[+2.988]FTVSAEALESQELC[+57.021]GTEVPSVPEHGR.K	C[+57], N[+3]	1139.55	3	3416.64	3416.62	0	5.9	864	Specific	417.49	417.49	117.81	11.42	64	>sp|P01023|A2MG_HUMAN Alpha-2-macroglobulin OS=Homo sapiens GN=A2M PE=1 SV=3	277	124.751
K.SLGNVN[+2.988]FTVSAEALESQELC[+57.021]GTEVPSVPEHGR.K	C[+57], N[+3]	1139.55	3	3416.63	3416.62	0	5.5	864	Specific	419.72	419.72	104.94	11.42	64	>sp|P01023|A2MG_HUMAN Alpha-2-macroglobulin OS=Homo sapiens GN=A2M PE=1 SV=3	277	91.2666
K.SLGNVN[+2.988]FTVSAEALESQELC[+57.021]GTEVPSVPEHGR.K	C[+57], N[+3]	854.912	4	3416.63	3416.62	0	3	864	Specific	419.75	419.75	28.68	10.99	64	>sp|P01023|A2MG_HUMAN Alpha-2-macroglobulin OS=Homo sapiens GN=A2M PE=1 SV=3	277	120.337
K.SLGNVN[+2.988]FTVSAEALESQELC[+57.021]GTEVPSVPEHGR.K	C[+57], N[+3]	854.914	4	3416.64	3416.62	0	5.9	864	Specific	420.01	420.01	77.21	11.82	64	>sp|P01023|A2MG_HUMAN Alpha-2-macroglobulin OS=Homo sapiens GN=A2M PE=1 SV=3	277	119.323
K.SLGNVN[+2.988]FTVSAEALESQELC[+57.021]GTEVPSVPEHGR.K	C[+57], N[+3]	854.912	4	3416.62	3416.62	0	2.6	864	Specific	421.48	421.48	61.69	9.49	64	>sp|P01023|A2MG_HUMAN Alpha-2-macroglobulin OS=Homo sapiens GN=A2M PE=1 SV=3	277	92.8789
K.SLGNVN[+2.988]FTVSAEALESQELC[+57.021]GTEVPSVPEHGR.K	C[+57], N[+3]	1708.81	2	3416.62	3416.62	0	1.5	864	Specific	422.46	411.98	37.05	7.79	64	>sp|P01023|A2MG_HUMAN Alpha-2-macroglobulin OS=Homo sapiens GN=A2M PE=1 SV=3	277	78.0186
K.SLGNVN[+2.988]FTVSAEALESQELC[+57.021]GTEVPSVPEHGR.K	C[+57], N[+3]	854.915	4	3416.64	3416.62	0	6.1	864	Specific	423.66	415.69	27.28	10.64	64	>sp|P01023|A2MG_HUMAN Alpha-2-macroglobulin OS=Homo sapiens GN=A2M PE=1 SV=3	277	105.906
K.SLGNVN[+2.988]FTVSAEALESQELC[+57.021]GTEVPSVPEHGR.K	C[+57], N[+3]	854.913	4	3416.63	3416.62	0	3.6	864	Specific	425.47	396.68	53.55	10.17	64	>sp|P01023|A2MG_HUMAN Alpha-2-macroglobulin OS=Homo sapiens GN=A2M PE=1 SV=3	277	97.4038
K.SLGNVN[+2.988]FTVSAEALESQELC[+57.021]GTEVPSVPEHGR.K	C[+57], N[+3]	1139.55	3	3416.63	3416.62	0	5	864	Specific	425.53	425.53	88.98	11.64	64	>sp|P01023|A2MG_HUMAN Alpha-2-macroglobulin OS=Homo sapiens GN=A2M PE=1 SV=3	277	123.961
K.SLGNVN[+2.988]FTVSAEALESQELC[+57.021]GTEVPSVPEHGR.K	C[+57], N[+3]	854.912	4	3416.63	3416.62	0	3	864	Specific	428.23	428.23	74.55	10.17	64	>sp|P01023|A2MG_HUMAN Alpha-2-macroglobulin OS=Homo sapiens GN=A2M PE=1 SV=3	277	116.255
K.SLGNVN[+2.988]FTVSAEALESQELC[+57.021]GTEVPSVPEHGR.K	C[+57], N[+3]	854.913	4	3416.63	3416.62	0	4.3	864	Specific	429.5	429.5	58.48	10.54	64	>sp|P01023|A2MG_HUMAN Alpha-2-macroglobulin OS=Homo sapiens GN=A2M PE=1 SV=3	277	101.058
K.SLGNVN[+2.988]FTVSAEALESQELC[+57.021]GTEVPSVPEHGR.K	C[+57], N[+3]	854.914	4	3416.63	3416.62	0	5.3	864	Specific	430.14	430.14	60.5	10.4	64	>sp|P01023|A2MG_HUMAN Alpha-2-macroglobulin OS=Homo sapiens GN=A2M PE=1 SV=3	277	81.8294
K.SLGNVN[+2.988]FTVSAEALESQELC[+57.021]GTEVPSVPEHGR.K	C[+57], N[+3]	684.133	5	3416.64	3416.62	0	5.9	864	Specific	433.14	430.58	52.24	10	64	>sp|P01023|A2MG_HUMAN Alpha-2-macroglobulin OS=Homo sapiens GN=A2M PE=1 SV=3	277	79.4535
K.SLGNVN[+2.988]FTVSAEALESQELC[+57.021]GTEVPSVPEHGR.K	C[+57], N[+3]	854.913	4	3416.63	3416.62	0	3.6	864	Specific	438.51	438.51	69.68	10.12	64	>sp|P01023|A2MG_HUMAN Alpha-2-macroglobulin OS=Homo sapiens GN=A2M PE=1 SV=3	277	92.3444
K.SLGNVN[+2.988]FTVSAEALESQELC[+57.021]GTEVPSVPEHGR.K	C[+57], N[+3]	1139.55	3	3416.63	3416.62	0	5.2	864	Specific	445.01	445.01	90.38	10.55	64	>sp|P01023|A2MG_HUMAN Alpha-2-macroglobulin OS=Homo sapiens GN=A2M PE=1 SV=3	277	89.7424
K.SLGNVN[+2.988]FTVSAEALESQELC[+57.021]GTEVPSVPEHGR.K	C[+57], N[+3]	1139.55	3	3416.63	3416.62	0	5.5	864	Specific	445.56	445.56	130.74	11.78	64	>sp|P01023|A2MG_HUMAN Alpha-2-macroglobulin OS=Homo sapiens GN=A2M PE=1 SV=3	277	123.73
K.SLGNVN[+2.988]FTVSAEALESQELC[+57.021]GTEVPSVPEHGR.K	C[+57], N[+3]	854.915	4	3416.64	3416.62	0	6	864	Specific	451.7	451.7	40	10.92	64	>sp|P01023|A2MG_HUMAN Alpha-2-macroglobulin OS=Homo sapiens GN=A2M PE=1 SV=3	277	87.0233
K.SLGNVN[+2.988]FTVSAEALESQELC[+57.021]GTEVPSVPEHGR.K	C[+57], N[+3]	1139.55	3	3416.63	3416.62	0	3.9	864	Specific	452.97	452.97	95.59	11.27	64	>sp|P01023|A2MG_HUMAN Alpha-2-macroglobulin OS=Homo sapiens GN=A2M PE=1 SV=3	277	118.719
K.SLGNVN[+2.988]FTVSAEALESQELC[+57.021]GTEVPSVPEHGR.K	C[+57], N[+3]	854.914	4	3416.63	3416.62	0	5.1	864	Specific	456.67	426.93	64.12	11.77	64	>sp|P01023|A2MG_HUMAN Alpha-2-macroglobulin OS=Homo sapiens GN=A2M PE=1 SV=3	277	97.3103
K.SLGNVN[+2.988]FTVSAEALESQELC[+57.021]GTEVPSVPEHGR.K	C[+57], N[+3]	1139.55	3	3416.63	3416.62	0	5.2	864	Specific	459.66	459.66	110.85	11.69	64	>sp|P01023|A2MG_HUMAN Alpha-2-macroglobulin OS=Homo sapiens GN=A2M PE=1 SV=3	277	118.084
K.SLGNVN[+2.988]FTVSAEALESQELC[+57.021]GTEVPSVPEHGR.K	C[+57], N[+3]	1139.55	3	3416.63	3416.62	0	4	864	Specific	459.88	459.88	118.02	11.69	64	>sp|P01023|A2MG_HUMAN Alpha-2-macroglobulin OS=Homo sapiens GN=A2M PE=1 SV=3	277	117.573
K.SLGNVN[+2.988]FTVSAEALESQELC[+57.021]GTEVPSVPEHGR.K	C[+57], N[+3]	854.913	4	3416.63	3416.62	0	3.6	864	Specific	465.25	406.5	47.58	11.23	64	>sp|P01023|A2MG_HUMAN Alpha-2-macroglobulin OS=Homo sapiens GN=A2M PE=1 SV=3	277	97.7479
K.SLGNVN[+2.988]FTVSAEALESQELC[+57.021]GTEVPSVPEHGR.K	C[+57], N[+3]	854.914	4	3416.64	3416.62	0	5.6	864	Specific	466.19	465.52	6.77	10.6	64	>sp|P01023|A2MG_HUMAN Alpha-2-macroglobulin OS=Homo sapiens GN=A2M PE=1 SV=3	277	85.3926
K.SLGNVN[+2.988]FTVSAEALESQELC[+57.021]GTEVPSVPEHGR.K	C[+57], N[+3]	1139.55	3	3416.63	3416.62	0	4.6	864	Specific	466.26	466.26	107	11.56	64	>sp|P01023|A2MG_HUMAN Alpha-2-macroglobulin OS=Homo sapiens GN=A2M PE=1 SV=3	277	119.616
K.SLGNVN[+2.988]FTVSAEALESQELC[+57.021]GTEVPSVPEHGR.K	C[+57], N[+3]	1139.55	3	3416.64	3416.62	0	6	864	Specific	470.52	470.52	148.15	11.65	64	>sp|P01023|A2MG_HUMAN Alpha-2-macroglobulin OS=Homo sapiens GN=A2M PE=1 SV=3	277	118.596
K.SLGNVN[+2.988]FTVSAEALESQELC[+57.021]GTEVPSVPEHGR.K	C[+57], N[+3]	1139.55	3	3416.63	3416.62	0	3.9	864	Specific	471.57	471.57	164.15	11.14	64	>sp|P01023|A2MG_HUMAN Alpha-2-macroglobulin OS=Homo sapiens GN=A2M PE=1 SV=3	277	115.142
K.SLGNVN[+2.988]FTVSAEALESQELC[+57.021]GTEVPSVPEHGR.K	C[+57], N[+3]	1139.55	3	3416.63	3416.62	0	3.5	864	Specific	472.61	472.61	118.99	11.14	64	>sp|P01023|A2MG_HUMAN Alpha-2-macroglobulin OS=Homo sapiens GN=A2M PE=1 SV=3	277	120.127
K.SLGNVN[+2.988]FTVSAEALESQELC[+57.021]GTEVPSVPEHGR.K	C[+57], N[+3]	854.914	4	3416.64	3416.62	0	5.8	864	Specific	473.27	473.27	32.42	11.74	64	>sp|P01023|A2MG_HUMAN Alpha-2-macroglobulin OS=Homo sapiens GN=A2M PE=1 SV=3	277	122.083
K.SLGNVN[+2.988]FTVSAEALESQELC[+57.021]GTEVPSVPEHGR.K	C[+57], N[+3]	1139.55	3	3416.63	3416.62	0	4.7	864	Specific	473.46	473.46	161.75	11.56	64	>sp|P01023|A2MG_HUMAN Alpha-2-macroglobulin OS=Homo sapiens GN=A2M PE=1 SV=3	277	112.53
K.SLGNVN[+2.988]FTVSAEALESQELC[+57.021]GTEVPSVPEHGR.K	C[+57], N[+3]	684.132	5	3416.63	3416.62	0	4.8	864	Specific	482.86	482.86	67.67	11.2	64	>sp|P01023|A2MG_HUMAN Alpha-2-macroglobulin OS=Homo sapiens GN=A2M PE=1 SV=3	277	105.226
K.SLGNVN[+2.988]FTVSAEALESQELC[+57.021]GTEVPSVPEHGR.K	C[+57], N[+3]	1139.55	3	3416.63	3416.62	0	3.7	864	Specific	486.33	486.33	113.37	11.35	64	>sp|P01023|A2MG_HUMAN Alpha-2-macroglobulin OS=Homo sapiens GN=A2M PE=1 SV=3	277	102.892
K.SLGNVN[+2.988]FTVSAEALESQELC[+57.021]GTEVPSVPEHGR.K	C[+57], N[+3]	1139.55	3	3416.63	3416.62	0	4.3	864	Specific	488.8	488.8	145.76	11.77	64	>sp|P01023|A2MG_HUMAN Alpha-2-macroglobulin OS=Homo sapiens GN=A2M PE=1 SV=3	277	111.484
K.SLGNVN[+2.988]FTVSAEALESQELC[+57.021]GTEVPSVPEHGR.K	C[+57], N[+3]	854.913	4	3416.63	3416.62	0	3.6	864	Specific	491.09	491.09	32.11	11.44	64	>sp|P01023|A2MG_HUMAN Alpha-2-macroglobulin OS=Homo sapiens GN=A2M PE=1 SV=3	277	124.121
K.SLGNVN[+2.988]FTVSAEALESQELC[+57.021]GTEVPSVPEHGR.K	C[+57], N[+3]	684.132	5	3416.63	3416.62	0	4.1	864	Specific	491.99	479.42	61.63	10.67	64	>sp|P01023|A2MG_HUMAN Alpha-2-macroglobulin OS=Homo sapiens GN=A2M PE=1 SV=3	277	82.4401
K.SLGNVN[+2.988]FTVSAEALESQELC[+57.021]GTEVPSVPEHGR.K	C[+57], N[+3]	1139.55	3	3416.63	3416.62	0	3.5	864	Specific	495.04	495.04	156.39	11.35	64	>sp|P01023|A2MG_HUMAN Alpha-2-macroglobulin OS=Homo sapiens GN=A2M PE=1 SV=3	277	119.106
K.SLGNVN[+2.988]FTVSAEALESQELC[+57.021]GTEVPSVPEHGR.K	C[+57], N[+3]	1139.55	3	3416.63	3416.62	0	3.5	864	Specific	495.66	495.66	120.58	11.35	64	>sp|P01023|A2MG_HUMAN Alpha-2-macroglobulin OS=Homo sapiens GN=A2M PE=1 SV=3	277	108.465
K.SLGNVN[+2.988]FTVSAEALESQELC[+57.021]GTEVPSVPEHGR.K	C[+57], N[+3]	854.917	4	3416.64	3416.62	0	8.4	864	Specific	496.65	496.65	36.51	11.01	64	>sp|P01023|A2MG_HUMAN Alpha-2-macroglobulin OS=Homo sapiens GN=A2M PE=1 SV=3	277	109.935
K.SLGNVN[+2.988]FTVSAEALESQELC[+57.021]GTEVPSVPEHGR.K	C[+57], N[+3]	854.914	4	3416.63	3416.62	0	5.3	864	Specific	498.49	498.49	31.16	11.86	64	>sp|P01023|A2MG_HUMAN Alpha-2-macroglobulin OS=Homo sapiens GN=A2M PE=1 SV=3	277	115.744
K.SLGNVN[+2.988]FTVSAEALESQELC[+57.021]GTEVPSVPEHGR.K	C[+57], N[+3]	854.914	4	3416.64	3416.62	0	5.6	864	Specific	499.11	466.03	59.83	11	64	>sp|P01023|A2MG_HUMAN Alpha-2-macroglobulin OS=Homo sapiens GN=A2M PE=1 SV=3	277	100.754
K.SLGNVN[+2.988]FTVSAEALESQELC[+57.021]GTEVPSVPEHGR.K	C[+57], N[+3]	1139.55	3	3416.64	3416.62	0	6.8	864	Specific	503.16	503.16	119.22	11.59	64	>sp|P01023|A2MG_HUMAN Alpha-2-macroglobulin OS=Homo sapiens GN=A2M PE=1 SV=3	277	110.423
K.SLGNVN[+2.988]FTVSAEALESQELC[+57.021]GTEVPSVPEHGR.K	C[+57], N[+3]	854.914	4	3416.63	3416.62	0	5.1	864	Specific	505.69	505.69	61.64	11.52	64	>sp|P01023|A2MG_HUMAN Alpha-2-macroglobulin OS=Homo sapiens GN=A2M PE=1 SV=3	277	109.669
K.SLGNVN[+2.988]FTVSAEALESQELC[+57.021]GTEVPSVPEHGR.K	C[+57], N[+3]	1139.55	3	3416.64	3416.62	0	6	864	Specific	509.45	442.5	109.6	10.95	64	>sp|P01023|A2MG_HUMAN Alpha-2-macroglobulin OS=Homo sapiens GN=A2M PE=1 SV=3	277	92.217
K.SLGNVN[+2.988]FTVSAEALESQELC[+57.021]GTEVPSVPEHGR.K	C[+57], N[+3]	1139.55	3	3416.64	3416.62	0	7.1	864	Specific	513.15	513.15	110.05	11.59	64	>sp|P01023|A2MG_HUMAN Alpha-2-macroglobulin OS=Homo sapiens GN=A2M PE=1 SV=3	277	109.872
K.SLGNVN[+2.988]FTVSAEALESQELC[+57.021]GTEVPSVPEHGR.K	C[+57], N[+3]	570.278	6	3416.63	3416.62	0	4.2	864	Specific	515.7	507.23	53.68	10.83	64	>sp|P01023|A2MG_HUMAN Alpha-2-macroglobulin OS=Homo sapiens GN=A2M PE=1 SV=3	277	78.3462
K.SLGNVN[+2.988]FTVSAEALESQELC[+57.021]GTEVPSVPEHGR.K	C[+57], N[+3]	1139.55	3	3416.64	3416.62	0	5.8	864	Specific	517.57	517.57	159.33	12.14	64	>sp|P01023|A2MG_HUMAN Alpha-2-macroglobulin OS=Homo sapiens GN=A2M PE=1 SV=3	277	116.733
K.SLGNVN[+2.988]FTVSAEALESQELC[+57.021]GTEVPSVPEHGR.K	C[+57], N[+3]	1139.55	3	3416.64	3416.62	0	5.9	864	Specific	517.83	450.66	123.22	10.95	64	>sp|P01023|A2MG_HUMAN Alpha-2-macroglobulin OS=Homo sapiens GN=A2M PE=1 SV=3	277	92.1554
K.SLGNVN[+2.988]FTVSAEALESQELC[+57.021]GTEVPSVPEHGR.K	C[+57], N[+3]	854.914	4	3416.64	3416.62	0	5.9	864	Specific	525.73	525.73	63.18	12.28	64	>sp|P01023|A2MG_HUMAN Alpha-2-macroglobulin OS=Homo sapiens GN=A2M PE=1 SV=3	277	119.317
K.SLGNVN[+2.988]FTVSAEALESQELC[+57.021]GTEVPSVPEHGR.K	C[+57], N[+3]	1139.55	3	3416.63	3416.62	0	3.9	864	Specific	525.75	525.75	118.03	11.68	64	>sp|P01023|A2MG_HUMAN Alpha-2-macroglobulin OS=Homo sapiens GN=A2M PE=1 SV=3	277	98.0161
K.SLGNVN[+2.988]FTVSAEALESQELC[+57.021]GTEVPSVPEHGR.K	C[+57], N[+3]	1139.55	3	3416.64	3416.62	0	5.9	864	Specific	531.24	531.24	103.09	12.19	64	>sp|P01023|A2MG_HUMAN Alpha-2-macroglobulin OS=Homo sapiens GN=A2M PE=1 SV=3	277	102.165
K.SLGNVN[+2.988]FTVSAEALESQELC[+57.021]GTEVPSVPEHGR.K	C[+57], N[+3]	1139.55	3	3416.63	3416.62	0	4.9	864	Specific	536.63	536.63	134.54	12.09	64	>sp|P01023|A2MG_HUMAN Alpha-2-macroglobulin OS=Homo sapiens GN=A2M PE=1 SV=3	277	100.919
K.SLGNVN[+2.988]FTVSAEALESQELC[+57.021]GTEVPSVPEHGR.K	C[+57], N[+3]	854.913	4	3416.63	3416.62	0	4.7	864	Specific	537.23	537.23	33.04	12.18	64	>sp|P01023|A2MG_HUMAN Alpha-2-macroglobulin OS=Homo sapiens GN=A2M PE=1 SV=3	277	123.039
K.SLGNVN[+2.988]FTVSAEALESQELC[+57.021]GTEVPSVPEHGR.K	C[+57], N[+3]	1139.55	3	3416.63	3416.62	0	4.7	864	Specific	545.56	545.56	124.44	12.23	64	>sp|P01023|A2MG_HUMAN Alpha-2-macroglobulin OS=Homo sapiens GN=A2M PE=1 SV=3	277	115.657
K.SLGNVN[+2.988]FTVSAEALESQELC[+57.021]GTEVPSVPEHGR.K	C[+57], N[+3]	1139.55	3	3416.64	3416.62	0	5.7	864	Specific	545.7	534.8	141.67	12.33	64	>sp|P01023|A2MG_HUMAN Alpha-2-macroglobulin OS=Homo sapiens GN=A2M PE=1 SV=3	277	112.021
K.SLGNVN[+2.988]FTVSAEALESQELC[+57.021]GTEVPSVPEHGR.K	C[+57], N[+3]	1139.55	3	3416.64	3416.62	0	5.7	864	Specific	546.73	546.73	146.57	12.33	64	>sp|P01023|A2MG_HUMAN Alpha-2-macroglobulin OS=Homo sapiens GN=A2M PE=1 SV=3	277	116.198
K.SLGNVN[+2.988]FTVSAEALESQELC[+57.021]GTEVPSVPEHGR.K	C[+57], N[+3]	1139.55	3	3416.63	3416.62	0	5.1	864	Specific	557.92	533.42	140.41	11.28	64	>sp|P01023|A2MG_HUMAN Alpha-2-macroglobulin OS=Homo sapiens GN=A2M PE=1 SV=3	277	91.6436
K.SLGNVN[+2.988]FTVSAEALESQELC[+57.021]GTEVPSVPEHGR.K	C[+57], N[+3]	854.913	4	3416.63	3416.62	0	4.6	864	Specific	559.38	559.38	57.17	12.32	64	>sp|P01023|A2MG_HUMAN Alpha-2-macroglobulin OS=Homo sapiens GN=A2M PE=1 SV=3	277	124.631
K.SLGNVN[+2.988]FTVSAEALESQELC[+57.021]GTEVPSVPEHGR.K	C[+57], N[+3]	1139.55	3	3416.62	3416.62	0	2.3	864	Specific	562.16	562.16	137.2	11.31	64	>sp|P01023|A2MG_HUMAN Alpha-2-macroglobulin OS=Homo sapiens GN=A2M PE=1 SV=3	277	110.945
K.SLGNVN[+2.988]FTVSAEALESQELC[+57.021]GTEVPSVPEHGR.K	C[+57], N[+3]	854.913	4	3416.63	3416.62	0	4.4	864	Specific	562.76	562.76	90.25	12.45	64	>sp|P01023|A2MG_HUMAN Alpha-2-macroglobulin OS=Homo sapiens GN=A2M PE=1 SV=3	277	98.9405
K.SLGNVN[+2.988]FTVSAEALESQELC[+57.021]GTEVPSVPEHGR.K	C[+57], N[+3]	854.915	4	3416.64	3416.62	0	6.1	864	Specific	563.55	563.55	80.96	12.55	64	>sp|P01023|A2MG_HUMAN Alpha-2-macroglobulin OS=Homo sapiens GN=A2M PE=1 SV=3	277	106.412
K.SLGNVN[+2.988]FTVSAEALESQELC[+57.021]GTEVPSVPEHGR.K	C[+57], N[+3]	854.913	4	3416.63	3416.62	0	4.1	864	Specific	570.5	570.5	85.78	12.45	64	>sp|P01023|A2MG_HUMAN Alpha-2-macroglobulin OS=Homo sapiens GN=A2M PE=1 SV=3	277	98.9062
K.SLGNVN[+2.988]FTVSAEALESQELC[+57.021]GTEVPSVPEHGR.K	C[+57], N[+3]	1139.55	3	3416.64	3416.62	0	7.9	864	Specific	572.91	562.01	159.12	11.51	64	>sp|P01023|A2MG_HUMAN Alpha-2-macroglobulin OS=Homo sapiens GN=A2M PE=1 SV=3	277	114.091
K.SLGNVN[+2.988]FTVSAEALESQELC[+57.021]GTEVPSVPEHGR.K	C[+57], N[+3]	854.913	4	3416.63	3416.62	0	4.7	864	Specific	577.95	577.95	34.48	12.45	64	>sp|P01023|A2MG_HUMAN Alpha-2-macroglobulin OS=Homo sapiens GN=A2M PE=1 SV=3	277	117.273
K.SLGNVN[+2.988]FTVSAEALESQELC[+57.021]GTEVPSVPEHGR.K	C[+57], N[+3]	1139.55	3	3416.63	3416.62	0	5.3	864	Specific	579.39	554.52	136.01	12.46	64	>sp|P01023|A2MG_HUMAN Alpha-2-macroglobulin OS=Homo sapiens GN=A2M PE=1 SV=3	277	113.04
K.SLGNVN[+2.988]FTVSAEALESQELC[+57.021]GTEVPSVPEHGR.K	C[+57], N[+3]	854.914	4	3416.63	3416.62	0	5	864	Specific	580.06	508.53	53.1	13.62	64	>sp|P01023|A2MG_HUMAN Alpha-2-macroglobulin OS=Homo sapiens GN=A2M PE=1 SV=3	277	97.2773
K.SLGNVN[+2.988]FTVSAEALESQELC[+57.021]GTEVPSVPEHGR.K	C[+57], N[+3]	570.278	6	3416.63	3416.62	0	4.4	864	Specific	586.76	541.26	84.78	12.66	64	>sp|P01023|A2MG_HUMAN Alpha-2-macroglobulin OS=Homo sapiens GN=A2M PE=1 SV=3	277	78.5729
K.SLGNVN[+2.988]FTVSAEALESQELC[+57.021]GTEVPSVPEHGR.K	C[+57], N[+3]	854.914	4	3416.63	3416.62	0	5.3	864	Specific	588.84	588.84	63.17	13.62	64	>sp|P01023|A2MG_HUMAN Alpha-2-macroglobulin OS=Homo sapiens GN=A2M PE=1 SV=3	277	101.263
K.SLGNVN[+2.988]FTVSAEALESQELC[+57.021]GTEVPSVPEHGR.K	C[+57], N[+3]	854.914	4	3416.63	3416.62	0	5.1	864	Specific	589.54	519.94	76.55	13.62	64	>sp|P01023|A2MG_HUMAN Alpha-2-macroglobulin OS=Homo sapiens GN=A2M PE=1 SV=3	277	97.316
K.SLGNVN[+2.988]FTVSAEALESQELC[+57.021]GTEVPSVPEHGR.K	C[+57], N[+3]	854.913	4	3416.63	3416.62	0	4.4	864	Specific	597.37	597.37	67.15	13.62	64	>sp|P01023|A2MG_HUMAN Alpha-2-macroglobulin OS=Homo sapiens GN=A2M PE=1 SV=3	277	121.391
K.SLGNVN[+2.988]FTVSAEALESQELC[+57.021]GTEVPSVPEHGR.K	C[+57], N[+3]	1139.55	3	3416.63	3416.62	0	5.5	864	Specific	600.63	572.55	94.01	14.63	64	>sp|P01023|A2MG_HUMAN Alpha-2-macroglobulin OS=Homo sapiens GN=A2M PE=1 SV=3	277	83.0601
K.SLGNVN[+2.988]FTVSAEALESQELC[+57.021]GTEVPSVPEHGR.K	C[+57], N[+3]	854.914	4	3416.63	3416.62	0	4.9	864	Specific	606.66	606.66	64.96	14.62	64	>sp|P01023|A2MG_HUMAN Alpha-2-macroglobulin OS=Homo sapiens GN=A2M PE=1 SV=3	277	120.851
K.SLGNVN[+2.988]FTVSAEALESQELC[+57.021]GTEVPSVPEHGR.K	C[+57], N[+3]	854.914	4	3416.64	3416.62	0	5.7	864	Specific	609.69	609.69	71.59	14.72	64	>sp|P01023|A2MG_HUMAN Alpha-2-macroglobulin OS=Homo sapiens GN=A2M PE=1 SV=3	277	101.249
K.SLGNVN[+2.988]FTVSAEALESQELC[+57.021]GTEVPSVPEHGR.K	C[+57], N[+3]	854.914	4	3416.63	3416.62	0	5.2	864	Specific	613.59	613.59	73.46	14.62	64	>sp|P01023|A2MG_HUMAN Alpha-2-macroglobulin OS=Homo sapiens GN=A2M PE=1 SV=3	277	101.094
K.SLGNVN[+2.988]FTVSAEALESQELC[+57.021]GTEVPSVPEHGR.K	C[+57], N[+3]	854.915	4	3416.64	3416.62	0	6.3	864	Specific	622.12	622.12	60.69	14.72	64	>sp|P01023|A2MG_HUMAN Alpha-2-macroglobulin OS=Homo sapiens GN=A2M PE=1 SV=3	277	104.797
K.SLGNVN[+2.988]FTVSAEALESQELC[+57.021]GTEVPSVPEHGR.K	C[+57], N[+3]	1139.55	3	3416.64	3416.62	0	6.6	864	Specific	625.06	625.06	122.78	14.08	64	>sp|P01023|A2MG_HUMAN Alpha-2-macroglobulin OS=Homo sapiens GN=A2M PE=1 SV=3	277	99.5053
K.SLGNVN[+2.988]FTVSAEALESQELC[+57.021]GTEVPSVPEHGR.K	C[+57], N[+3]	854.913	4	3416.63	3416.62	0	3.8	864	Specific	627.75	605.31	70.19	14.2	64	>sp|P01023|A2MG_HUMAN Alpha-2-macroglobulin OS=Homo sapiens GN=A2M PE=1 SV=3	277	95.124
K.SLGNVN[+2.988]FTVSAEALESQELC[+57.021]GTEVPSVPEHGR.K	C[+57], N[+3]	854.915	4	3416.64	3416.62	0	6.4	864	Specific	629.2	629.2	60.86	14.72	64	>sp|P01023|A2MG_HUMAN Alpha-2-macroglobulin OS=Homo sapiens GN=A2M PE=1 SV=3	277	115.205
K.SLGNVN[+2.988]FTVSAEALESQELC[+57.021]GTEVPSVPEHGR.K	C[+57], N[+3]	1139.55	3	3416.64	3416.62	0	6.5	864	Specific	634.11	634.11	124.76	14.63	64	>sp|P01023|A2MG_HUMAN Alpha-2-macroglobulin OS=Homo sapiens GN=A2M PE=1 SV=3	277	113.553
K.SLGNVN[+2.988]FTVSAEALESQELC[+57.021]GTEVPSVPEHGR.K	C[+57], N[+3]	854.913	4	3416.63	3416.62	0	4.1	864	Specific	634.76	634.76	55.66	14.62	64	>sp|P01023|A2MG_HUMAN Alpha-2-macroglobulin OS=Homo sapiens GN=A2M PE=1 SV=3	277	98.9126
K.SLGNVN[+2.988]FTVSAEALESQELC[+57.021]GTEVPSVPEHGR.K	C[+57], N[+3]	854.914	4	3416.63	3416.62	0	5.3	864	Specific	646.49	646.49	53.98	14.62	64	>sp|P01023|A2MG_HUMAN Alpha-2-macroglobulin OS=Homo sapiens GN=A2M PE=1 SV=3	277	116.763
K.SLGNVN[+2.988]FTVSAEALESQELC[+57.021]GTEVPSVPEHGR.K	C[+57], N[+3]	570.278	6	3416.63	3416.62	0	4.4	864	Specific	649.42	630.24	69.4	14.27	64	>sp|P01023|A2MG_HUMAN Alpha-2-macroglobulin OS=Homo sapiens GN=A2M PE=1 SV=3	277	78.5857
K.SLGNVN[+2.988]FTVSAEALESQELC[+57.021]GTEVPSVPEHGR.K	C[+57], N[+3]	1139.55	3	3416.64	3416.62	0	6.1	864	Specific	650.02	650.02	143.4	15.63	64	>sp|P01023|A2MG_HUMAN Alpha-2-macroglobulin OS=Homo sapiens GN=A2M PE=1 SV=3	277	100.036
K.SLGNVN[+2.988]FTVSAEALESQELC[+57.021]GTEVPSVPEHGR.K	C[+57], N[+3]	854.913	4	3416.63	3416.62	0	4.6	864	Specific	650.78	650.78	81.86	15.62	64	>sp|P01023|A2MG_HUMAN Alpha-2-macroglobulin OS=Homo sapiens GN=A2M PE=1 SV=3	277	89.7361
K.SLGNVN[+2.988]FTVSAEALESQELC[+57.021]GTEVPSVPEHGR.K	C[+57], N[+3]	854.914	4	3416.64	3416.62	0	5.6	864	Specific	650.97	607.43	82.11	15.72	64	>sp|P01023|A2MG_HUMAN Alpha-2-macroglobulin OS=Homo sapiens GN=A2M PE=1 SV=3	277	97.1278
K.SLGNVN[+2.988]FTVSAEALESQELC[+57.021]GTEVPSVPEHGR.K	C[+57], N[+3]	854.913	4	3416.63	3416.62	0	4.6	864	Specific	653.1	636.95	97.87	15.62	64	>sp|P01023|A2MG_HUMAN Alpha-2-macroglobulin OS=Homo sapiens GN=A2M PE=1 SV=3	277	97.1893
K.SLGNVN[+2.988]FTVSAEALESQELC[+57.021]GTEVPSVPEHGR.K	C[+57], N[+3]	684.132	5	3416.63	3416.62	0	4.7	864	Specific	653.58	628.04	83.26	15.57	64	>sp|P01023|A2MG_HUMAN Alpha-2-macroglobulin OS=Homo sapiens GN=A2M PE=1 SV=3	277	80.5748
K.SLGNVN[+2.988]FTVSAEALESQELC[+57.021]GTEVPSVPEHGR.K	C[+57], N[+3]	854.913	4	3416.63	3416.62	0	4.6	864	Specific	653.93	653.93	68.59	15.62	64	>sp|P01023|A2MG_HUMAN Alpha-2-macroglobulin OS=Homo sapiens GN=A2M PE=1 SV=3	277	114.094
K.SLGNVN[+2.988]FTVSAEALESQELC[+57.021]GTEVPSVPEHGR.K	C[+57], N[+3]	1139.55	3	3416.63	3416.62	0	5.1	864	Specific	654.82	630.11	121.92	14.92	64	>sp|P01023|A2MG_HUMAN Alpha-2-macroglobulin OS=Homo sapiens GN=A2M PE=1 SV=3	277	91.6136
K.SLGNVN[+2.988]FTVSAEALESQELC[+57.021]GTEVPSVPEHGR.K	C[+57], N[+3]	1139.55	3	3416.63	3416.62	0	5.1	864	Specific	654.88	549.66	134.22	15.54	64	>sp|P01023|A2MG_HUMAN Alpha-2-macroglobulin OS=Homo sapiens GN=A2M PE=1 SV=3	277	91.6181
K.SLGNVN[+2.988]FTVSAEALESQELC[+57.021]GTEVPSVPEHGR.K	C[+57], N[+3]	1139.55	3	3416.63	3416.62	0	5.4	864	Specific	654.91	593.32	114.88	15.63	64	>sp|P01023|A2MG_HUMAN Alpha-2-macroglobulin OS=Homo sapiens GN=A2M PE=1 SV=3	277	92.1269
K.SLGNVN[+2.988]FTVSAEALESQELC[+57.021]GTEVPSVPEHGR.K	C[+57], N[+3]	854.915	4	3416.64	3416.62	0	6.3	864	Specific	656.7	656.7	30.15	15.72	64	>sp|P01023|A2MG_HUMAN Alpha-2-macroglobulin OS=Homo sapiens GN=A2M PE=1 SV=3	277	117.784
K.SLGNVN[+2.988]FTVSAEALESQELC[+57.021]GTEVPSVPEHGR.K	C[+57], N[+3]	854.914	4	3416.64	3416.62	0	5.7	864	Specific	661.2	661.2	60.97	15.72	64	>sp|P01023|A2MG_HUMAN Alpha-2-macroglobulin OS=Homo sapiens GN=A2M PE=1 SV=3	277	103.211
K.SLGNVN[+2.988]FTVSAEALESQELC[+57.021]GTEVPSVPEHGR.K	C[+57], N[+3]	1139.55	3	3416.63	3416.62	0	5.5	864	Specific	661.69	661.69	157.06	15.63	64	>sp|P01023|A2MG_HUMAN Alpha-2-macroglobulin OS=Homo sapiens GN=A2M PE=1 SV=3	277	100.549
K.SLGNVN[+2.988]FTVSAEALESQELC[+57.021]GTEVPSVPEHGR.K	C[+57], N[+3]	854.912	4	3416.63	3416.62	0	3.3	864	Specific	666.68	666.68	30.01	15.2	64	>sp|P01023|A2MG_HUMAN Alpha-2-macroglobulin OS=Homo sapiens GN=A2M PE=1 SV=3	277	118.806
K.SLGNVN[+2.988]FTVSAEALESQELC[+57.021]GTEVPSVPEHGR.K	C[+57], N[+3]	854.914	4	3416.63	3416.62	0	5.1	864	Specific	670.19	670.19	65.13	15.62	64	>sp|P01023|A2MG_HUMAN Alpha-2-macroglobulin OS=Homo sapiens GN=A2M PE=1 SV=3	277	119.826
K.SLGNVN[+2.988]FTVSAEALESQELC[+57.021]GTEVPSVPEHGR.K	C[+57], N[+3]	1139.55	3	3416.63	3416.62	0	4.9	864	Specific	671.08	671.08	134.84	15.54	64	>sp|P01023|A2MG_HUMAN Alpha-2-macroglobulin OS=Homo sapiens GN=A2M PE=1 SV=3	277	101.624
K.SLGNVN[+2.988]FTVSAEALESQELC[+57.021]GTEVPSVPEHGR.K	C[+57], N[+3]	854.915	4	3416.64	3416.62	0	6.1	864	Specific	673.06	673.06	30.02	15.72	64	>sp|P01023|A2MG_HUMAN Alpha-2-macroglobulin OS=Homo sapiens GN=A2M PE=1 SV=3	277	114.638
K.SLGNVN[+2.988]FTVSAEALESQELC[+57.021]GTEVPSVPEHGR.K	C[+57], N[+3]	1139.55	3	3416.64	3416.62	0	6.4	864	Specific	677.62	677.62	117.36	15.63	64	>sp|P01023|A2MG_HUMAN Alpha-2-macroglobulin OS=Homo sapiens GN=A2M PE=1 SV=3	277	83.6345
K.SLGNVN[+2.988]FTVSAEALESQELC[+57.021]GTEVPSVPEHGR.K	C[+57], N[+3]	854.914	4	3416.63	3416.62	0	5.5	864	Specific	677.9	674.47	104.03	15.72	64	>sp|P01023|A2MG_HUMAN Alpha-2-macroglobulin OS=Homo sapiens GN=A2M PE=1 SV=3	277	88.7288
K.SLGNVN[+2.988]FTVSAEALESQELC[+57.021]GTEVPSVPEHGR.K	C[+57], N[+3]	854.915	4	3416.64	3416.62	0	6.6	864	Specific	683.2	683.2	80.32	15.72	64	>sp|P01023|A2MG_HUMAN Alpha-2-macroglobulin OS=Homo sapiens GN=A2M PE=1 SV=3	277	100.559
K.SLGNVN[+2.988]FTVSAEALESQELC[+57.021]GTEVPSVPEHGR.K	C[+57], N[+3]	854.913	4	3416.63	3416.62	0	4.3	864	Specific	689.8	689.8	58.78	15.62	64	>sp|P01023|A2MG_HUMAN Alpha-2-macroglobulin OS=Homo sapiens GN=A2M PE=1 SV=3	277	109.823
K.SLGNVN[+2.988]FTVSAEALESQELC[+57.021]GTEVPSVPEHGR.K	C[+57], N[+3]	1139.55	3	3416.64	3416.62	0	5.9	864	Specific	691.35	691.35	128.54	15.63	64	>sp|P01023|A2MG_HUMAN Alpha-2-macroglobulin OS=Homo sapiens GN=A2M PE=1 SV=3	277	92.1618
K.SLGNVN[+2.988]FTVSAEALESQELC[+57.021]GTEVPSVPEHGR.K	C[+57], N[+3]	854.915	4	3416.64	3416.62	0	6.5	864	Specific	693.62	693.62	63.5	15.72	64	>sp|P01023|A2MG_HUMAN Alpha-2-macroglobulin OS=Homo sapiens GN=A2M PE=1 SV=3	277	108.617
K.SLGNVN[+2.988]FTVSAEALESQELC[+57.021]GTEVPSVPEHGR.K	C[+57], N[+3]	854.914	4	3416.63	3416.62	0	5.1	864	Specific	694.98	690.87	79.59	15.62	64	>sp|P01023|A2MG_HUMAN Alpha-2-macroglobulin OS=Homo sapiens GN=A2M PE=1 SV=3	277	81.366
K.SLGNVN[+2.988]FTVSAEALESQELC[+57.021]GTEVPSVPEHGR.K	C[+57], N[+3]	854.915	4	3416.64	3416.62	0	6.1	864	Specific	697.13	697.13	92.86	15.72	64	>sp|P01023|A2MG_HUMAN Alpha-2-macroglobulin OS=Homo sapiens GN=A2M PE=1 SV=3	277	106.415
K.SLGNVN[+2.988]FTVSAEALESQELC[+57.021]GTEVPSVPEHGR.K	C[+57], N[+3]	854.914	4	3416.63	3416.62	0	5	864	Specific	699.25	656.43	89.12	15.62	64	>sp|P01023|A2MG_HUMAN Alpha-2-macroglobulin OS=Homo sapiens GN=A2M PE=1 SV=3	277	97.2711
K.SLGNVN[+2.988]FTVSAEALESQELC[+57.021]GTEVPSVPEHGR.K	C[+57], N[+3]	854.914	4	3416.63	3416.62	0	5.2	864	Specific	700.84	700.84	62.8	16.62	64	>sp|P01023|A2MG_HUMAN Alpha-2-macroglobulin OS=Homo sapiens GN=A2M PE=1 SV=3	277	114.668
K.SLGNVN[+2.988]FTVSAEALESQELC[+57.021]GTEVPSVPEHGR.K	C[+57], N[+3]	854.912	4	3416.63	3416.62	0	3.3	864	Specific	701.94	701.94	64.8	16.2	64	>sp|P01023|A2MG_HUMAN Alpha-2-macroglobulin OS=Homo sapiens GN=A2M PE=1 SV=3	277	118.295
K.SLGNVN[+2.988]FTVSAEALESQELC[+57.021]GTEVPSVPEHGR.K	C[+57], N[+3]	1139.55	3	3416.63	3416.62	0	5.5	864	Specific	704.49	704.49	123.73	16.63	64	>sp|P01023|A2MG_HUMAN Alpha-2-macroglobulin OS=Homo sapiens GN=A2M PE=1 SV=3	277	101.036
K.SLGNVN[+2.988]FTVSAEALESQELC[+57.021]GTEVPSVPEHGR.K	C[+57], N[+3]	854.914	4	3416.63	3416.62	0	4.9	864	Specific	705.18	699.07	74.39	16.62	64	>sp|P01023|A2MG_HUMAN Alpha-2-macroglobulin OS=Homo sapiens GN=A2M PE=1 SV=3	277	100.518
K.SLGNVN[+2.988]FTVSAEALESQELC[+57.021]GTEVPSVPEHGR.K	C[+57], N[+3]	854.913	4	3416.63	3416.62	0	4.2	864	Specific	713.89	687.05	52.73	16.62	64	>sp|P01023|A2MG_HUMAN Alpha-2-macroglobulin OS=Homo sapiens GN=A2M PE=1 SV=3	277	85.4256
K.SLGNVN[+2.988]FTVSAEALESQELC[+57.021]GTEVPSVPEHGR.K	C[+57], N[+3]	684.132	5	3416.63	3416.62	0	4.8	864	Specific	721.7	721.7	27.74	16.57	64	>sp|P01023|A2MG_HUMAN Alpha-2-macroglobulin OS=Homo sapiens GN=A2M PE=1 SV=3	277	105.35
K.SLGNVN[+2.988]FTVSAEALESQELC[+57.021]GTEVPSVPEHGR.K	C[+57], N[+3]	854.914	4	3416.63	3416.62	0	5.3	864	Specific	722.54	722.54	60.53	16.62	64	>sp|P01023|A2MG_HUMAN Alpha-2-macroglobulin OS=Homo sapiens GN=A2M PE=1 SV=3	277	113.58
K.SLGNVN[+2.988]FTVSAEALESQELC[+57.021]GTEVPSVPEHGR.K	C[+57], N[+3]	854.911	4	3416.62	3416.62	0	2.3	864	Specific	726.88	726.88	76.09	15.57	64	>sp|P01023|A2MG_HUMAN Alpha-2-macroglobulin OS=Homo sapiens GN=A2M PE=1 SV=3	277	94.1293
K.SLGNVN[+2.988]FTVSAEALESQELC[+57.021]GTEVPSVPEHGR.K	C[+57], N[+3]	854.913	4	3416.63	3416.62	0	3.7	864	Specific	728.87	728.87	63.76	16.2	64	>sp|P01023|A2MG_HUMAN Alpha-2-macroglobulin OS=Homo sapiens GN=A2M PE=1 SV=3	277	89.3899
K.SLGNVN[+2.988]FTVSAEALESQELC[+57.021]GTEVPSVPEHGR.K	C[+57], N[+3]	854.913	4	3416.63	3416.62	0	4.1	864	Specific	729.92	711.01	83.52	16.62	64	>sp|P01023|A2MG_HUMAN Alpha-2-macroglobulin OS=Homo sapiens GN=A2M PE=1 SV=3	277	98.9173
K.SLGNVN[+2.988]FTVSAEALESQELC[+57.021]GTEVPSVPEHGR.K	C[+57], N[+3]	854.914	4	3416.63	3416.62	0	5.5	864	Specific	730.98	719.48	94.21	16.72	64	>sp|P01023|A2MG_HUMAN Alpha-2-macroglobulin OS=Homo sapiens GN=A2M PE=1 SV=3	277	88.762
K.SLGNVN[+2.988]FTVSAEALESQELC[+57.021]GTEVPSVPEHGR.K	C[+57], N[+3]	1139.55	3	3416.63	3416.62	0	4.5	864	Specific	731.26	731.26	145.36	16.54	64	>sp|P01023|A2MG_HUMAN Alpha-2-macroglobulin OS=Homo sapiens GN=A2M PE=1 SV=3	277	98.9656
K.SLGNVN[+2.988]FTVSAEALESQELC[+57.021]GTEVPSVPEHGR.K	C[+57], N[+3]	854.914	4	3416.63	3416.62	0	4.8	864	Specific	734.35	675.95	81.54	16.62	64	>sp|P01023|A2MG_HUMAN Alpha-2-macroglobulin OS=Homo sapiens GN=A2M PE=1 SV=3	277	85.5613
K.SLGNVN[+2.988]FTVSAEALESQELC[+57.021]GTEVPSVPEHGR.K	C[+57], N[+3]	854.914	4	3416.63	3416.62	0	5.5	864	Specific	740.41	707.75	93.15	16.72	64	>sp|P01023|A2MG_HUMAN Alpha-2-macroglobulin OS=Homo sapiens GN=A2M PE=1 SV=3	277	81.6908
K.SLGNVN[+2.988]FTVSAEALESQELC[+57.021]GTEVPSVPEHGR.K	C[+57], N[+3]	854.914	4	3416.63	3416.62	0	5	864	Specific	751.7	751.7	93.21	17.62	64	>sp|P01023|A2MG_HUMAN Alpha-2-macroglobulin OS=Homo sapiens GN=A2M PE=1 SV=3	277	81.3805
K.SLGNVN[+2.988]FTVSAEALESQELC[+57.021]GTEVPSVPEHGR.K	C[+57], N[+3]	1139.55	3	3416.64	3416.62	0	6	864	Specific	756.54	606.94	129.18	17.63	64	>sp|P01023|A2MG_HUMAN Alpha-2-macroglobulin OS=Homo sapiens GN=A2M PE=1 SV=3	277	92.2233
K.SLGNVN[+2.988]FTVSAEALESQELC[+57.021]GTEVPSVPEHGR.K	C[+57], N[+3]	854.914	4	3416.64	3416.62	0	5.6	864	Specific	758.37	758.37	58.49	17.72	64	>sp|P01023|A2MG_HUMAN Alpha-2-macroglobulin OS=Homo sapiens GN=A2M PE=1 SV=3	277	105.316
K.SLGNVN[+2.988]FTVSAEALESQELC[+57.021]GTEVPSVPEHGR.K	C[+57], N[+3]	1139.55	3	3416.64	3416.62	0	5.9	864	Specific	761.79	708.4	125.9	17.63	64	>sp|P01023|A2MG_HUMAN Alpha-2-macroglobulin OS=Homo sapiens GN=A2M PE=1 SV=3	277	92.1525
K.SLGNVN[+2.988]FTVSAEALESQELC[+57.021]GTEVPSVPEHGR.K	C[+57], N[+3]	854.913	4	3416.63	3416.62	0	3.7	864	Specific	765.02	763.82	92.1	17.2	64	>sp|P01023|A2MG_HUMAN Alpha-2-macroglobulin OS=Homo sapiens GN=A2M PE=1 SV=3	277	89.3776
K.SLGNVN[+2.988]FTVSAEALESQELC[+57.021]GTEVPSVPEHGR.K	C[+57], N[+3]	854.914	4	3416.63	3416.62	0	5	864	Specific	769.63	769.63	67.35	17.62	64	>sp|P01023|A2MG_HUMAN Alpha-2-macroglobulin OS=Homo sapiens GN=A2M PE=1 SV=3	277	112.559
K.SLGNVN[+2.988]FTVSAEALESQELC[+57.021]GTEVPSVPEHGR.K	C[+57], N[+3]	854.914	4	3416.63	3416.62	0	4.9	864	Specific	769.81	769.81	64.47	17.62	64	>sp|P01023|A2MG_HUMAN Alpha-2-macroglobulin OS=Homo sapiens GN=A2M PE=1 SV=3	277	100.515
K.SLGNVN[+2.988]FTVSAEALESQELC[+57.021]GTEVPSVPEHGR.K	C[+57], N[+3]	1139.55	3	3416.63	3416.62	0	5.5	864	Specific	777.02	777.02	163.87	17.63	64	>sp|P01023|A2MG_HUMAN Alpha-2-macroglobulin OS=Homo sapiens GN=A2M PE=1 SV=3	277	101.088
K.SLGNVN[+2.988]FTVSAEALESQELC[+57.021]GTEVPSVPEHGR.K	C[+57], N[+3]	854.915	4	3416.64	3416.62	0	6.1	864	Specific	790.95	790.95	67.36	17.72	64	>sp|P01023|A2MG_HUMAN Alpha-2-macroglobulin OS=Homo sapiens GN=A2M PE=1 SV=3	277	112.025
K.SLGNVN[+2.988]FTVSAEALESQELC[+57.021]GTEVPSVPEHGR.K	C[+57], N[+3]	1139.55	3	3416.63	3416.62	0	5.5	864	Specific	798.32	778.51	178.27	17.63	64	>sp|P01023|A2MG_HUMAN Alpha-2-macroglobulin OS=Homo sapiens GN=A2M PE=1 SV=3	277	94.7253
K.SLGNVN[+2.988]FTVSAEALESQELC[+57.021]GTEVPSVPEHGR.K	C[+57], N[+3]	854.913	4	3416.63	3416.62	0	4.6	864	Specific	799.96	797.37	104.51	17.62	64	>sp|P01023|A2MG_HUMAN Alpha-2-macroglobulin OS=Homo sapiens GN=A2M PE=1 SV=3	277	81.2958
K.SLGNVN[+2.988]FTVSAEALESQELC[+57.021]GTEVPSVPEHGR.K	C[+57], N[+3]	854.912	4	3416.63	3416.62	0	2.7	864	Specific	800	800	63.64	16.57	64	>sp|P01023|A2MG_HUMAN Alpha-2-macroglobulin OS=Homo sapiens GN=A2M PE=1 SV=3	277	107.013
K.SLGNVN[+2.988]FTVSAEALESQELC[+57.021]GTEVPSVPEHGR.K	C[+57], N[+3]	854.914	4	3416.63	3416.62	0	5.1	864	Specific	801.41	801.41	93	18.62	64	>sp|P01023|A2MG_HUMAN Alpha-2-macroglobulin OS=Homo sapiens GN=A2M PE=1 SV=3	277	81.2677
K.SLGNVN[+2.988]FTVSAEALESQELC[+57.021]GTEVPSVPEHGR.K	C[+57], N[+3]	854.913	4	3416.63	3416.62	0	3.7	864	Specific	808.44	808.44	94.6	18.2	64	>sp|P01023|A2MG_HUMAN Alpha-2-macroglobulin OS=Homo sapiens GN=A2M PE=1 SV=3	277	89.3807
K.SLGNVN[+2.988]FTVSAEALESQELC[+57.021]GTEVPSVPEHGR.K	C[+57], N[+3]	854.914	4	3416.63	3416.62	0	4.9	864	Specific	815.04	815.04	65.07	18.62	64	>sp|P01023|A2MG_HUMAN Alpha-2-macroglobulin OS=Homo sapiens GN=A2M PE=1 SV=3	277	81.4854
K.SLGNVN[+2.988]FTVSAEALESQELC[+57.021]GTEVPSVPEHGR.K	C[+57], N[+3]	1139.55	3	3416.63	3416.62	0	4.5	864	Specific	819.72	785.66	188.41	18.54	64	>sp|P01023|A2MG_HUMAN Alpha-2-macroglobulin OS=Homo sapiens GN=A2M PE=1 SV=3	277	95.805
K.SLGNVN[+2.988]FTVSAEALESQELC[+57.021]GTEVPSVPEHGR.K	C[+57], N[+3]	854.914	4	3416.63	3416.62	0	5.1	864	Specific	822.33	822.33	78.03	18.62	64	>sp|P01023|A2MG_HUMAN Alpha-2-macroglobulin OS=Homo sapiens GN=A2M PE=1 SV=3	277	113.07
K.SLGNVN[+2.988]FTVSAEALESQELC[+57.021]GTEVPSVPEHGR.K	C[+57], N[+3]	1708.82	2	3416.63	3416.62	0	4.5	864	Specific	822.66	696.08	84.42	17.85	64	>sp|P01023|A2MG_HUMAN Alpha-2-macroglobulin OS=Homo sapiens GN=A2M PE=1 SV=3	277	78.5401
K.SLGNVN[+2.988]FTVSAEALESQELC[+57.021]GTEVPSVPEHGR.K	C[+57], N[+3]	854.913	4	3416.63	3416.62	0	4.8	864	Specific	833.67	833.67	76.82	18.62	64	>sp|P01023|A2MG_HUMAN Alpha-2-macroglobulin OS=Homo sapiens GN=A2M PE=1 SV=3	277	111.486
K.SLGNVN[+2.988]FTVSAEALESQELC[+57.021]GTEVPSVPEHGR.K	C[+57], N[+3]	854.913	4	3416.63	3416.62	0	4.6	864	Specific	842.33	842.33	79.9	18.62	64	>sp|P01023|A2MG_HUMAN Alpha-2-macroglobulin OS=Homo sapiens GN=A2M PE=1 SV=3	277	110.972
K.SLGNVN[+2.988]FTVSAEALESQELC[+57.021]GTEVPSVPEHGR.K	C[+57], N[+3]	1139.55	3	3416.63	3416.62	0	5.4	864	Specific	844.78	844.78	199.03	18.63	64	>sp|P01023|A2MG_HUMAN Alpha-2-macroglobulin OS=Homo sapiens GN=A2M PE=1 SV=3	277	96.3391
K.SLGNVN[+2.988]FTVSAEALESQELC[+57.021]GTEVPSVPEHGR.K	C[+57], N[+3]	854.913	4	3416.63	3416.62	0	4.4	864	Specific	847.13	847.13	58.19	18.62	64	>sp|P01023|A2MG_HUMAN Alpha-2-macroglobulin OS=Homo sapiens GN=A2M PE=1 SV=3	277	107.607
K.SLGNVN[+2.988]FTVSAEALESQELC[+57.021]GTEVPSVPEHGR.K	C[+57], N[+3]	854.913	4	3416.63	3416.62	0	3.7	864	Specific	847.38	846.71	95.23	18.2	64	>sp|P01023|A2MG_HUMAN Alpha-2-macroglobulin OS=Homo sapiens GN=A2M PE=1 SV=3	277	89.3791
K.SLGNVN[+2.988]FTVSAEALESQELC[+57.021]GTEVPSVPEHGR.K	C[+57], N[+3]	1139.55	3	3416.64	3416.62	0	6.1	864	Specific	860.18	860.18	169.26	19.63	64	>sp|P01023|A2MG_HUMAN Alpha-2-macroglobulin OS=Homo sapiens GN=A2M PE=1 SV=3	277	98.4281
K.SLGNVN[+2.988]FTVSAEALESQELC[+57.021]GTEVPSVPEHGR.K	C[+57], N[+3]	1139.55	3	3416.63	3416.62	0	4.3	864	Specific	863	827.03	163.68	19.54	64	>sp|P01023|A2MG_HUMAN Alpha-2-macroglobulin OS=Homo sapiens GN=A2M PE=1 SV=3	277	91.4477
K.SLGNVN[+2.988]FTVSAEALESQELC[+57.021]GTEVPSVPEHGR.K	C[+57], N[+3]	1139.55	3	3416.63	3416.62	0	5.2	864	Specific	864.71	859.48	195.89	19.54	64	>sp|P01023|A2MG_HUMAN Alpha-2-macroglobulin OS=Homo sapiens GN=A2M PE=1 SV=3	277	92.6621
K.SLGNVN[+2.988]FTVSAEALESQELC[+57.021]GTEVPSVPEHGR.K	C[+57], N[+3]	854.913	4	3416.63	3416.62	0	4.1	864	Specific	867.05	867.05	55.42	19.62	64	>sp|P01023|A2MG_HUMAN Alpha-2-macroglobulin OS=Homo sapiens GN=A2M PE=1 SV=3	277	106.601
K.SLGNVN[+2.988]FTVSAEALESQELC[+57.021]GTEVPSVPEHGR.K	C[+57], N[+3]	1139.55	3	3416.63	3416.62	0	2.9	864	Specific	872.6	827.85	218.89	19.12	64	>sp|P01023|A2MG_HUMAN Alpha-2-macroglobulin OS=Homo sapiens GN=A2M PE=1 SV=3	277	97.3855
K.SLGNVN[+2.988]FTVSAEALESQELC[+57.021]GTEVPSVPEHGR.K	C[+57], N[+3]	1139.55	3	3416.63	3416.62	0	4.8	864	Specific	874.84	840.6	140.61	19.54	64	>sp|P01023|A2MG_HUMAN Alpha-2-macroglobulin OS=Homo sapiens GN=A2M PE=1 SV=3	277	82.0818
K.SLGNVN[+2.988]FTVSAEALESQELC[+57.021]GTEVPSVPEHGR.K	C[+57], N[+3]	684.132	5	3416.63	3416.62	0	4.4	864	Specific	882.12	770.16	93.35	19.57	64	>sp|P01023|A2MG_HUMAN Alpha-2-macroglobulin OS=Homo sapiens GN=A2M PE=1 SV=3	277	80.0063
K.SLGNVN[+2.988]FTVSAEALESQELC[+57.021]GTEVPSVPEHGR.K	C[+57], N[+3]	570.278	6	3416.63	3416.62	0	4.5	864	Specific	883.96	853.15	93.51	19.27	64	>sp|P01023|A2MG_HUMAN Alpha-2-macroglobulin OS=Homo sapiens GN=A2M PE=1 SV=3	277	78.0501
K.SLGNVN[+2.988]FTVSAEALESQELC[+57.021]GTEVPSVPEHGR.K	C[+57], N[+3]	684.131	5	3416.63	3416.62	0	3.6	864	Specific	884.13	868.43	91.66	19.15	64	>sp|P01023|A2MG_HUMAN Alpha-2-macroglobulin OS=Homo sapiens GN=A2M PE=1 SV=3	277	78.4269
K.SLGNVN[+2.988]FTVSAEALESQELC[+57.021]GTEVPSVPEHGR.K	C[+57], N[+3]	854.914	4	3416.64	3416.62	0	5.7	864	Specific	888.52	881.93	89.75	19.72	64	>sp|P01023|A2MG_HUMAN Alpha-2-macroglobulin OS=Homo sapiens GN=A2M PE=1 SV=3	277	80.2301
K.SLGNVN[+2.988]FTVSAEALESQELC[+57.021]GTEVPSVPEHGR.K	C[+57], N[+3]	1139.55	3	3416.63	3416.62	0	5.1	864	Specific	905.97	840.92	129.51	20.54	64	>sp|P01023|A2MG_HUMAN Alpha-2-macroglobulin OS=Homo sapiens GN=A2M PE=1 SV=3	277	82.1681
K.SLGNVN[+2.988]FTVSAEALESQELC[+57.021]GTEVPSVPEHGR.K	C[+57], N[+3]	854.914	4	3416.64	3416.62	0	5.6	864	Specific	908.81	908.81	56.29	20.72	64	>sp|P01023|A2MG_HUMAN Alpha-2-macroglobulin OS=Homo sapiens GN=A2M PE=1 SV=3	277	98.3762
K.SLGNVN[+2.988]FTVSAEALESQELC[+57.021]GTEVPSVPEHGR.K	C[+57], N[+3]	1139.55	3	3416.64	3416.62	0	5.9	864	Specific	913.08	903.7	209.37	20.63	64	>sp|P01023|A2MG_HUMAN Alpha-2-macroglobulin OS=Homo sapiens GN=A2M PE=1 SV=3	277	77.8124
K.SLGNVN[+2.988]FTVSAEALESQELC[+57.021]GTEVPSVPEHGR.K	C[+57], N[+3]	1139.55	3	3416.64	3416.62	0	5.8	864	Specific	920.55	903.61	180.01	20.63	64	>sp|P01023|A2MG_HUMAN Alpha-2-macroglobulin OS=Homo sapiens GN=A2M PE=1 SV=3	277	93.1971
K.SLGNVN[+2.988]FTVSAEALESQELC[+57.021]GTEVPSVPEHGR.K	C[+57], N[+3]	1139.55	3	3416.63	3416.62	0	3.9	864	Specific	929.14	929.14	167.98	20.12	64	>sp|P01023|A2MG_HUMAN Alpha-2-macroglobulin OS=Homo sapiens GN=A2M PE=1 SV=3	277	89.5823
K.SLGNVN[+2.988]FTVSAEALESQELC[+57.021]GTEVPSVPEHGR.K	C[+57], N[+3]	1139.55	3	3416.63	3416.62	0	4.6	864	Specific	931.75	906.02	213.61	20.54	64	>sp|P01023|A2MG_HUMAN Alpha-2-macroglobulin OS=Homo sapiens GN=A2M PE=1 SV=3	277	95.2655
K.SLGNVN[+2.988]FTVSAEALESQELC[+57.021]GTEVPSVPEHGR.K	C[+57], N[+3]	1139.55	3	3416.63	3416.62	0	5.3	864	Specific	937.18	937.18	181.33	20.63	64	>sp|P01023|A2MG_HUMAN Alpha-2-macroglobulin OS=Homo sapiens GN=A2M PE=1 SV=3	277	86.0616
K.SLGNVN[+2.988]FTVSAEALESQELC[+57.021]GTEVPSVPEHGR.K	C[+57], N[+3]	1139.55	3	3416.63	3416.62	0	5.1	864	Specific	944.34	943.69	202.55	20.54	64	>sp|P01023|A2MG_HUMAN Alpha-2-macroglobulin OS=Homo sapiens GN=A2M PE=1 SV=3	277	96.8522
K.SLGNVN[+2.988]FTVSAEALESQELC[+57.021]GTEVPSVPEHGR.K	C[+57], N[+3]	854.914	4	3416.63	3416.62	0	5	864	Specific	947.81	947.81	60.79	20.62	64	>sp|P01023|A2MG_HUMAN Alpha-2-macroglobulin OS=Homo sapiens GN=A2M PE=1 SV=3	277	101.955
K.SLGNVN[+0.984]FTVSAEALESQELC[+57.021]GTEVPSVPEHGR.K	C[+57], N[+1]	1138.88	3	3414.63	3414.61	0	4	864	Specific	950.42	926.07	123.94	21.12	64	>sp|P01023|A2MG_HUMAN Alpha-2-macroglobulin OS=Homo sapiens GN=A2M PE=1 SV=3	277	80.8839
K.SLGNVN[+2.988]FTVSAEALESQELC[+57.021]GTEVPSVPEHGR.K	C[+57], N[+3]	1139.55	3	3416.64	3416.62	0	6	864	Specific	952.86	943.42	217.84	21.63	64	>sp|P01023|A2MG_HUMAN Alpha-2-macroglobulin OS=Homo sapiens GN=A2M PE=1 SV=3	277	94.2145
K.SLGNVN[+0.984]FTVSAEALESQELC[+57.021]GTEVPSVPEHGR.K	C[+57], N[+1]	854.413	4	3414.63	3414.61	0	5.7	864	Specific	954.04	954.04	71.07	21.72	64	>sp|P01023|A2MG_HUMAN Alpha-2-macroglobulin OS=Homo sapiens GN=A2M PE=1 SV=3	277	78.0784
K.SLGNVN[+2.988]FTVSAEALESQELC[+57.021]GTEVPSVPEHGR.K	C[+57], N[+3]	1139.55	3	3416.64	3416.62	0	5.7	864	Specific	956.28	925.33	211.85	21.63	64	>sp|P01023|A2MG_HUMAN Alpha-2-macroglobulin OS=Homo sapiens GN=A2M PE=1 SV=3	277	93.706
K.SLGNVN[+2.988]FTVSAEALESQELC[+57.021]GTEVPSVPEHGR.K	C[+57], N[+3]	1139.55	3	3416.64	3416.62	0	5.8	864	Specific	956.95	949.27	163.66	21.63	64	>sp|P01023|A2MG_HUMAN Alpha-2-macroglobulin OS=Homo sapiens GN=A2M PE=1 SV=3	277	90.0871
K.SLGNVN[+2.988]FTVSAEALESQELC[+57.021]GTEVPSVPEHGR.K	C[+57], N[+3]	854.916	4	3416.64	3416.62	0	8.1	864	Specific	957.12	957.12	83.69	20.77	64	>sp|P01023|A2MG_HUMAN Alpha-2-macroglobulin OS=Homo sapiens GN=A2M PE=1 SV=3	277	101.418
K.SLGNVN[+2.988]FTVSAEALESQELC[+57.021]GTEVPSVPEHGR.K	C[+57], N[+3]	854.911	4	3416.62	3416.62	0	2.3	864	Specific	962.14	951.66	69.44	20.57	64	>sp|P01023|A2MG_HUMAN Alpha-2-macroglobulin OS=Homo sapiens GN=A2M PE=1 SV=3	277	94.1277
K.SLGNVN[+2.988]FTVSAEALESQELC[+57.021]GTEVPSVPEHGR.K	C[+57], N[+3]	854.913	4	3416.63	3416.62	0	4.7	864	Specific	963.59	918.82	90.92	21.62	64	>sp|P01023|A2MG_HUMAN Alpha-2-macroglobulin OS=Homo sapiens GN=A2M PE=1 SV=3	277	92.5383
K.SLGNVN[+2.988]FTVSAEALESQELC[+57.021]GTEVPSVPEHGR.K	C[+57], N[+3]	854.914	4	3416.63	3416.62	0	4.9	864	Specific	972.96	972.96	64.48	21.62	64	>sp|P01023|A2MG_HUMAN Alpha-2-macroglobulin OS=Homo sapiens GN=A2M PE=1 SV=3	277	99.4502
K.SLGNVN[+2.988]FTVSAEALESQELC[+57.021]GTEVPSVPEHGR.K	C[+57], N[+3]	854.914	4	3416.63	3416.62	0	5.3	864	Specific	988.38	988.38	60.34	21.72	64	>sp|P01023|A2MG_HUMAN Alpha-2-macroglobulin OS=Homo sapiens GN=A2M PE=1 SV=3	277	107.545
K.SLGNVN[+2.988]FTVSAEALESQELC[+57.021]GTEVPSVPEHGR.K	C[+57], N[+3]	1139.55	3	3416.63	3416.62	0	3.9	864	Specific	992.2	985.13	184.73	21.12	64	>sp|P01023|A2MG_HUMAN Alpha-2-macroglobulin OS=Homo sapiens GN=A2M PE=1 SV=3	277	81.9442
K.SLGNVN[+2.988]FTVSAEALESQELC[+57.021]GTEVPSVPEHGR.K	C[+57], N[+3]	854.915	4	3416.64	3416.62	0	6.3	864	Specific	1003.84	1003.84	84.94	22.72	64	>sp|P01023|A2MG_HUMAN Alpha-2-macroglobulin OS=Homo sapiens GN=A2M PE=1 SV=3	277	93.5955
K.SLGNVN[+2.988]FTVSAEALESQELC[+57.021]GTEVPSVPEHGR.K	C[+57], N[+3]	854.913	4	3416.63	3416.62	0	4	864	Specific	1013.1	1003.48	80.65	22.2	64	>sp|P01023|A2MG_HUMAN Alpha-2-macroglobulin OS=Homo sapiens GN=A2M PE=1 SV=3	277	96.7309
K.SLGNVN[+2.988]FTVSAEALESQELC[+57.021]GTEVPSVPEHGR.K	C[+57], N[+3]	1139.55	3	3416.64	3416.62	0	7.2	864	Specific	1016.7	886	204.96	22.08	64	>sp|P01023|A2MG_HUMAN Alpha-2-macroglobulin OS=Homo sapiens GN=A2M PE=1 SV=3	277	89.0524
K.SLGNVN[+0.984]FTVSAEALESQELC[+57.021]GTEVPSVPEHGR.K	C[+57], N[+1]	1138.88	3	3414.62	3414.61	0	3.5	864	Specific	1017.35	1001.88	126.06	22.12	64	>sp|P01023|A2MG_HUMAN Alpha-2-macroglobulin OS=Homo sapiens GN=A2M PE=1 SV=3	277	79.0461
K.SLGNVN[+2.988]FTVSAEALESQELC[+57.021]GTEVPSVPEHGR.K	C[+57], N[+3]	854.914	4	3416.63	3416.62	0	5	864	Specific	1022.23	1022.23	93.67	22.62	64	>sp|P01023|A2MG_HUMAN Alpha-2-macroglobulin OS=Homo sapiens GN=A2M PE=1 SV=3	277	95.1743
K.SLGNVN[+2.988]FTVSAEALESQELC[+57.021]GTEVPSVPEHGR.K	C[+57], N[+3]	1139.55	3	3416.63	3416.62	0	4.7	864	Specific	1023.56	968.24	179.4	22.54	64	>sp|P01023|A2MG_HUMAN Alpha-2-macroglobulin OS=Homo sapiens GN=A2M PE=1 SV=3	277	82.1262
K.SLGNVN[+0.984]FTVSAEALESQELC[+57.021]GTEVPSVPEHGR.K	C[+57], N[+1]	1138.88	3	3414.63	3414.61	0	4.8	864	Specific	1024.63	965.98	119.62	22.54	64	>sp|P01023|A2MG_HUMAN Alpha-2-macroglobulin OS=Homo sapiens GN=A2M PE=1 SV=3	277	78.0876
K.SLGNVN[+2.988]FTVSAEALESQELC[+57.021]GTEVPSVPEHGR.K	C[+57], N[+3]	854.914	4	3416.63	3416.62	0	5.3	864	Specific	1033.07	1005.21	80.94	22.62	64	>sp|P01023|A2MG_HUMAN Alpha-2-macroglobulin OS=Homo sapiens GN=A2M PE=1 SV=3	277	92.0053
K.SLGNVN[+2.988]FTVSAEALESQELC[+57.021]GTEVPSVPEHGR.K	C[+57], N[+3]	1139.55	3	3416.64	3416.62	0	6	864	Specific	1044.05	1003.65	185.42	22.63	64	>sp|P01023|A2MG_HUMAN Alpha-2-macroglobulin OS=Homo sapiens GN=A2M PE=1 SV=3	277	84.4877
K.SLGNVN[+2.988]FTVSAEALESQELC[+57.021]GTEVPSVPEHGR.K	C[+57], N[+3]	1139.55	3	3416.64	3416.62	0	6.4	864	Specific	1046.2	1009.55	206.82	22.63	64	>sp|P01023|A2MG_HUMAN Alpha-2-macroglobulin OS=Homo sapiens GN=A2M PE=1 SV=3	277	90.5959
K.SLGNVN[+2.988]FTVSAEALESQELC[+57.021]GTEVPSVPEHGR.K	C[+57], N[+3]	1139.55	3	3416.64	3416.62	0	6.5	864	Specific	1046.23	991.34	189.93	22.63	64	>sp|P01023|A2MG_HUMAN Alpha-2-macroglobulin OS=Homo sapiens GN=A2M PE=1 SV=3	277	83.4669
K.SLGNVN[+2.988]FTVSAEALESQELC[+57.021]GTEVPSVPEHGR.K	C[+57], N[+3]	1139.55	3	3416.63	3416.62	0	4.9	864	Specific	1048.58	1024.63	181.31	22.54	64	>sp|P01023|A2MG_HUMAN Alpha-2-macroglobulin OS=Homo sapiens GN=A2M PE=1 SV=3	277	86.5912
K.SLGNVN[+2.988]FTVSAEALESQELC[+57.021]GTEVPSVPEHGR.K	C[+57], N[+3]	854.913	4	3416.63	3416.62	0	4.2	864	Specific	1051.74	1038.85	106.77	23.62	64	>sp|P01023|A2MG_HUMAN Alpha-2-macroglobulin OS=Homo sapiens GN=A2M PE=1 SV=3	277	78.5256
K.SLGNVN[+2.988]FTVSAEALESQELC[+57.021]GTEVPSVPEHGR.K	C[+57], N[+3]	1139.55	3	3416.64	3416.62	0	6	864	Specific	1052.13	988.06	155.2	23.63	64	>sp|P01023|A2MG_HUMAN Alpha-2-macroglobulin OS=Homo sapiens GN=A2M PE=1 SV=3	277	80.8839
K.SLGNVN[+2.988]FTVSAEALESQELC[+57.021]GTEVPSVPEHGR.K	C[+57], N[+3]	854.914	4	3416.64	3416.62	0	5.6	864	Specific	1052.56	1052.42	83.31	23.72	64	>sp|P01023|A2MG_HUMAN Alpha-2-macroglobulin OS=Homo sapiens GN=A2M PE=1 SV=3	277	93.0518
K.SLGNVN[+2.988]FTVSAEALESQELC[+57.021]GTEVPSVPEHGR.K	C[+57], N[+3]	854.914	4	3416.63	3416.62	0	5.5	864	Specific	1054.44	1054.44	90.32	23.72	64	>sp|P01023|A2MG_HUMAN Alpha-2-macroglobulin OS=Homo sapiens GN=A2M PE=1 SV=3	277	88.8497
K.SLGNVN[+2.988]FTVSAEALESQELC[+57.021]GTEVPSVPEHGR.K	C[+57], N[+3]	1139.55	3	3416.64	3416.62	0	6	864	Specific	1073.27	983.44	198.02	23.63	64	>sp|P01023|A2MG_HUMAN Alpha-2-macroglobulin OS=Homo sapiens GN=A2M PE=1 SV=3	277	91.1046
K.SLGNVN[+2.988]FTVSAEALESQELC[+57.021]GTEVPSVPEHGR.K	C[+57], N[+3]	1139.55	3	3416.63	3416.62	0	4.7	864	Specific	1075.23	1003.76	196.7	23.54	64	>sp|P01023|A2MG_HUMAN Alpha-2-macroglobulin OS=Homo sapiens GN=A2M PE=1 SV=3	277	83.9747
K.SLGNVN[+2.988]FTVSAEALESQELC[+57.021]GTEVPSVPEHGR.K	C[+57], N[+3]	854.915	4	3416.64	3416.62	0	6.8	864	Specific	1075.84	1075.84	89.25	23.17	64	>sp|P01023|A2MG_HUMAN Alpha-2-macroglobulin OS=Homo sapiens GN=A2M PE=1 SV=3	277	99.9791
K.SLGNVN[+2.988]FTVSAEALESQELC[+57.021]GTEVPSVPEHGR.K	C[+57], N[+3]	1139.55	3	3416.63	3416.62	0	5.2	864	Specific	1085.68	1043.85	178.7	23.54	64	>sp|P01023|A2MG_HUMAN Alpha-2-macroglobulin OS=Homo sapiens GN=A2M PE=1 SV=3	277	87.6075
K.SLGNVN[+2.988]FTVSAEALESQELC[+57.021]GTEVPSVPEHGR.K	C[+57], N[+3]	854.913	4	3416.63	3416.62	0	4.8	864	Specific	1089.12	1089.12	93.75	23.62	64	>sp|P01023|A2MG_HUMAN Alpha-2-macroglobulin OS=Homo sapiens GN=A2M PE=1 SV=3	277	94.6629
K.SLGNVN[+2.988]FTVSAEALESQELC[+57.021]GTEVPSVPEHGR.K	C[+57], N[+3]	1139.55	3	3416.63	3416.62	0	4.4	864	Specific	1090.95	989.13	193.03	23.54	64	>sp|P01023|A2MG_HUMAN Alpha-2-macroglobulin OS=Homo sapiens GN=A2M PE=1 SV=3	277	85.0213
K.SLGNVN[+2.988]FTVSAEALESQELC[+57.021]GTEVPSVPEHGR.K	C[+57], N[+3]	854.914	4	3416.64	3416.62	0	5.7	864	Specific	1091.82	1091.82	98.1	23.72	64	>sp|P01023|A2MG_HUMAN Alpha-2-macroglobulin OS=Homo sapiens GN=A2M PE=1 SV=3	277	89.9089
K.SLGNVN[+2.988]FTVSAEALESQELC[+57.021]GTEVPSVPEHGR.K	C[+57], N[+3]	684.133	5	3416.64	3416.62	0	5.7	864	Specific	1094.35	1060.64	102.63	23.67	64	>sp|P01023|A2MG_HUMAN Alpha-2-macroglobulin OS=Homo sapiens GN=A2M PE=1 SV=3	277	77.8926
K.SLGNVN[+2.988]FTVSAEALESQELC[+57.021]GTEVPSVPEHGR.K	C[+57], N[+3]	1139.55	3	3416.64	3416.62	0	6	864	Specific	1111.37	1038.96	186.95	24.63	64	>sp|P01023|A2MG_HUMAN Alpha-2-macroglobulin OS=Homo sapiens GN=A2M PE=1 SV=3	277	85.5414
K.SLGNVN[+2.988]FTVSAEALESQELC[+57.021]GTEVPSVPEHGR.K	C[+57], N[+3]	854.914	4	3416.63	3416.62	0	4.9	864	Specific	1116.18	1114.88	100.13	24.62	64	>sp|P01023|A2MG_HUMAN Alpha-2-macroglobulin OS=Homo sapiens GN=A2M PE=1 SV=3	277	90.9294
K.SLGNVN[+2.988]FTVSAEALESQELC[+57.021]GTEVPSVPEHGR.K	C[+57], N[+3]	854.913	4	3416.63	3416.62	0	4.6	864	Specific	1119	1119	88.07	24.62	64	>sp|P01023|A2MG_HUMAN Alpha-2-macroglobulin OS=Homo sapiens GN=A2M PE=1 SV=3	277	96.2195
K.SLGNVN[+2.988]FTVSAEALESQELC[+57.021]GTEVPSVPEHGR.K	C[+57], N[+3]	854.914	4	3416.63	3416.62	0	5.1	864	Specific	1119.33	1090.81	72.41	24.62	64	>sp|P01023|A2MG_HUMAN Alpha-2-macroglobulin OS=Homo sapiens GN=A2M PE=1 SV=3	277	91.4665
K.SLGNVN[+2.988]FTVSAEALESQELC[+57.021]GTEVPSVPEHGR.K	C[+57], N[+3]	1139.55	3	3416.64	3416.62	0	6.2	864	Specific	1123.68	1069.7	197.84	24.63	64	>sp|P01023|A2MG_HUMAN Alpha-2-macroglobulin OS=Homo sapiens GN=A2M PE=1 SV=3	277	82.4516
K.SLGNVN[+2.988]FTVSAEALESQELC[+57.021]GTEVPSVPEHGR.K	C[+57], N[+3]	854.914	4	3416.63	3416.62	0	4.9	864	Specific	1126.04	1075.14	92.27	24.62	64	>sp|P01023|A2MG_HUMAN Alpha-2-macroglobulin OS=Homo sapiens GN=A2M PE=1 SV=3	277	81.47
K.SLGNVN[+2.988]FTVSAEALESQELC[+57.021]GTEVPSVPEHGR.K	C[+57], N[+3]	1139.55	3	3416.64	3416.62	0	5.8	864	Specific	1131.75	1072.22	207.32	24.63	64	>sp|P01023|A2MG_HUMAN Alpha-2-macroglobulin OS=Homo sapiens GN=A2M PE=1 SV=3	277	87.099
K.SLGNVN[+2.988]FTVSAEALESQELC[+57.021]GTEVPSVPEHGR.K	C[+57], N[+3]	1139.55	3	3416.63	3416.62	0	4.6	864	Specific	1134.4	1071.53	139.59	24.54	64	>sp|P01023|A2MG_HUMAN Alpha-2-macroglobulin OS=Homo sapiens GN=A2M PE=1 SV=3	277	79.0461
K.SLGNVN[+2.988]FTVSAEALESQELC[+57.021]GTEVPSVPEHGR.K	C[+57], N[+3]	684.131	5	3416.63	3416.62	0	3.6	864	Specific	1135.25	1077.9	89.36	24.15	64	>sp|P01023|A2MG_HUMAN Alpha-2-macroglobulin OS=Homo sapiens GN=A2M PE=1 SV=3	277	78.4241
K.SLGNVN[+2.988]FTVSAEALESQELC[+57.021]GTEVPSVPEHGR.K	C[+57], N[+3]	1139.55	3	3416.63	3416.62	0	4.8	864	Specific	1141.08	1047.62	198.58	24.54	64	>sp|P01023|A2MG_HUMAN Alpha-2-macroglobulin OS=Homo sapiens GN=A2M PE=1 SV=3	277	82.958
K.SLGNVN[+2.988]FTVSAEALESQELC[+57.021]GTEVPSVPEHGR.K	C[+57], N[+3]	854.914	4	3416.63	3416.62	0	5.1	864	Specific	1156.18	1156.18	110.74	25.62	64	>sp|P01023|A2MG_HUMAN Alpha-2-macroglobulin OS=Homo sapiens GN=A2M PE=1 SV=3	277	95.7107
K.SLGNVN[+2.988]FTVSAEALESQELC[+57.021]GTEVPSVPEHGR.K	C[+57], N[+3]	1139.55	3	3416.63	3416.62	0	5.4	864	Specific	1168.12	1046.6	226.21	25.63	64	>sp|P01023|A2MG_HUMAN Alpha-2-macroglobulin OS=Homo sapiens GN=A2M PE=1 SV=3	277	80.9297
K.SLGNVN[+2.988]FTVSAEALESQELC[+57.021]GTEVPSVPEHGR.K	C[+57], N[+3]	1139.55	3	3416.63	3416.62	0	5.1	864	Specific	1168.24	1066.83	173.04	25.54	64	>sp|P01023|A2MG_HUMAN Alpha-2-macroglobulin OS=Homo sapiens GN=A2M PE=1 SV=3	277	78.1715
K.SLGNVN[+2.988]FTVSAEALESQELC[+57.021]GTEVPSVPEHGR.K	C[+57], N[+3]	854.914	4	3416.63	3416.62	0	5.5	864	Specific	1169.98	1137.93	104.43	25.72	64	>sp|P01023|A2MG_HUMAN Alpha-2-macroglobulin OS=Homo sapiens GN=A2M PE=1 SV=3	277	78.0784
K.SLGNVN[+2.988]FTVSAEALESQELC[+57.021]GTEVPSVPEHGR.K	C[+57], N[+3]	854.915	4	3416.64	3416.62	0	7.1	864	Specific	1179.6	1170.75	78.06	25.17	64	>sp|P01023|A2MG_HUMAN Alpha-2-macroglobulin OS=Homo sapiens GN=A2M PE=1 SV=3	277	90.4163
K.SLGNVN[+2.988]FTVSAEALESQELC[+57.021]GTEVPSVPEHGR.K	C[+57], N[+3]	1139.55	3	3416.63	3416.62	0	5.1	864	Specific	1180.44	1059.04	187.78	25.54	64	>sp|P01023|A2MG_HUMAN Alpha-2-macroglobulin OS=Homo sapiens GN=A2M PE=1 SV=3	277	81.4376
K.SLGNVN[+2.988]FTVSAEALESQELC[+57.021]GTEVPSVPEHGR.K	C[+57], N[+3]	854.914	4	3416.63	3416.62	0	5.5	864	Specific	1187.84	1152.72	98.36	25.72	64	>sp|P01023|A2MG_HUMAN Alpha-2-macroglobulin OS=Homo sapiens GN=A2M PE=1 SV=3	277	77.9934
K.SLGNVN[+2.988]FTVSAEALESQELC[+57.021]GTEVPSVPEHGR.K	C[+57], N[+3]	854.913	4	3416.63	3416.62	0	3.7	864	Specific	1189.22	1179.47	89.95	25.2	64	>sp|P01023|A2MG_HUMAN Alpha-2-macroglobulin OS=Homo sapiens GN=A2M PE=1 SV=3	277	82.0071
K.SLGNVN[+2.988]FTVSAEALESQELC[+57.021]GTEVPSVPEHGR.K	C[+57], N[+3]	854.914	4	3416.63	3416.62	0	4.9	864	Specific	1193.28	1181.06	78.29	25.62	64	>sp|P01023|A2MG_HUMAN Alpha-2-macroglobulin OS=Homo sapiens GN=A2M PE=1 SV=3	277	87.3111
K.SLGNVN[+2.988]FTVSAEALESQELC[+57.021]GTEVPSVPEHGR.K	C[+57], N[+3]	854.914	4	3416.64	3416.62	0	5.6	864	Specific	1195.94	1152.07	106.26	25.72	64	>sp|P01023|A2MG_HUMAN Alpha-2-macroglobulin OS=Homo sapiens GN=A2M PE=1 SV=3	277	83.0506
K.SLGNVN[+2.988]FTVSAEALESQELC[+57.021]GTEVPSVPEHGR.K	C[+57], N[+3]	854.914	4	3416.63	3416.62	0	4.8	864	Specific	1205.67	1205.48	91.26	26.62	64	>sp|P01023|A2MG_HUMAN Alpha-2-macroglobulin OS=Homo sapiens GN=A2M PE=1 SV=3	277	86.2647
K.SLGNVN[+2.988]FTVSAEALESQELC[+57.021]GTEVPSVPEHGR.K	C[+57], N[+3]	1139.55	3	3416.64	3416.62	0	5.8	864	Specific	1220.11	1143.35	150.79	26.63	64	>sp|P01023|A2MG_HUMAN Alpha-2-macroglobulin OS=Homo sapiens GN=A2M PE=1 SV=3	277	77.938
K.SLGNVN[+2.988]FTVSAEALESQELC[+57.021]GTEVPSVPEHGR.K	C[+57], N[+3]	1139.55	3	3416.63	3416.62	0	5.1	864	Specific	1229.71	1139	194.73	26.54	64	>sp|P01023|A2MG_HUMAN Alpha-2-macroglobulin OS=Homo sapiens GN=A2M PE=1 SV=3	277	78.1398
K.SLGNVN[+2.988]FTVSAEALESQELC[+57.021]GTEVPSVPEHGR.K	C[+57], N[+3]	854.913	4	3416.63	3416.62	0	4.7	864	Specific	1239.49	1198.89	95.81	26.62	64	>sp|P01023|A2MG_HUMAN Alpha-2-macroglobulin OS=Homo sapiens GN=A2M PE=1 SV=3	277	85.2035
K.SLGNVN[+2.988]FTVSAEALESQELC[+57.021]GTEVPSVPEHGR.K	C[+57], N[+3]	1139.55	3	3416.64	3416.62	0	6	864	Specific	1240.35	1108.72	225.7	26.63	64	>sp|P01023|A2MG_HUMAN Alpha-2-macroglobulin OS=Homo sapiens GN=A2M PE=1 SV=3	277	80.421
K.SLGNVN[+2.988]FTVSAEALESQELC[+57.021]GTEVPSVPEHGR.K	C[+57], N[+3]	854.914	4	3416.64	3416.62	0	5.6	864	Specific	1249.32	1238.35	97.49	26.72	64	>sp|P01023|A2MG_HUMAN Alpha-2-macroglobulin OS=Homo sapiens GN=A2M PE=1 SV=3	277	86.7733
K.SLGNVN[+2.988]FTVSAEALESQELC[+57.021]GTEVPSVPEHGR.K	C[+57], N[+3]	854.913	4	3416.63	3416.62	0	4.1	864	Specific	1249.64	1217.89	103.29	26.62	64	>sp|P01023|A2MG_HUMAN Alpha-2-macroglobulin OS=Homo sapiens GN=A2M PE=1 SV=3	277	84.1269
K.SLGNVN[+2.988]FTVSAEALESQELC[+57.021]GTEVPSVPEHGR.K	C[+57], N[+3]	854.915	4	3416.64	3416.62	0	6	864	Specific	1267.16	1194.04	90.24	27.72	64	>sp|P01023|A2MG_HUMAN Alpha-2-macroglobulin OS=Homo sapiens GN=A2M PE=1 SV=3	277	83.5906
K.SLGNVN[+2.988]FTVSAEALESQELC[+57.021]GTEVPSVPEHGR.K	C[+57], N[+3]	854.914	4	3416.63	3416.62	0	5.1	864	Specific	1281.79	1252.82	91.72	27.62	64	>sp|P01023|A2MG_HUMAN Alpha-2-macroglobulin OS=Homo sapiens GN=A2M PE=1 SV=3	277	80.9598
K.SLGNVN[+2.988]FTVSAEALESQELC[+57.021]GTEVPSVPEHGR.K	C[+57], N[+3]	1139.55	3	3416.63	3416.62	0	5.3	864	Specific	1281.98	1159.65	228.32	27.63	64	>sp|P01023|A2MG_HUMAN Alpha-2-macroglobulin OS=Homo sapiens GN=A2M PE=1 SV=3	277	79.8886
K.SLGNVN[+2.988]FTVSAEALESQELC[+57.021]GTEVPSVPEHGR.K	C[+57], N[+3]	854.914	4	3416.64	3416.62	0	5.9	864	Specific	1288.17	1243.96	96.04	27.72	64	>sp|P01023|A2MG_HUMAN Alpha-2-macroglobulin OS=Homo sapiens GN=A2M PE=1 SV=3	277	80.4509
K.SLGNVN[+2.988]FTVSAEALESQELC[+57.021]GTEVPSVPEHGR.K	C[+57], N[+3]	1139.55	3	3416.63	3416.62	0	4.9	864	Specific	1289.95	1210.7	145.81	27.54	64	>sp|P01023|A2MG_HUMAN Alpha-2-macroglobulin OS=Homo sapiens GN=A2M PE=1 SV=3	277	78.4578
K.SLGNVN[+2.988]FTVSAEALESQELC[+57.021]GTEVPSVPEHGR.K	C[+57], N[+3]	854.914	4	3416.64	3416.62	0	5.7	864	Specific	1300.53	1269.47	109	28.72	64	>sp|P01023|A2MG_HUMAN Alpha-2-macroglobulin OS=Homo sapiens GN=A2M PE=1 SV=3	277	84.6654
K.SLGNVN[+2.988]FTVSAEALESQELC[+57.021]GTEVPSVPEHGR.K	C[+57], N[+3]	854.913	4	3416.63	3416.62	0	4.8	864	Specific	1331.82	1326.82	98.1	28.62	64	>sp|P01023|A2MG_HUMAN Alpha-2-macroglobulin OS=Homo sapiens GN=A2M PE=1 SV=3	277	82.5411
K.SLGNVN[+2.988]FTVSAEALESQELC[+57.021]GTEVPSVPEHGR.K	C[+57], N[+3]	1139.55	3	3416.63	3416.62	0	5	864	Specific	1334.98	1220.33	195.29	28.54	64	>sp|P01023|A2MG_HUMAN Alpha-2-macroglobulin OS=Homo sapiens GN=A2M PE=1 SV=3	277	78.1068
K.SLGNVN[+2.988]FTVSAEALESQELC[+57.021]GTEVPSVPEHGR.K	C[+57], N[+3]	1139.55	3	3416.64	3416.62	0	6	864	Specific	1345.49	1216.37	218.41	28.63	64	>sp|P01023|A2MG_HUMAN Alpha-2-macroglobulin OS=Homo sapiens GN=A2M PE=1 SV=3	277	79.383
K.SLGNVN[+2.988]FTVSAEALESQELC[+57.021]GTEVPSVPEHGR.K	C[+57], N[+3]	854.914	4	3416.63	3416.62	0	4.9	864	Specific	1352.93	1313.31	107.43	29.62	64	>sp|P01023|A2MG_HUMAN Alpha-2-macroglobulin OS=Homo sapiens GN=A2M PE=1 SV=3	277	79.9182
K.SLGNVN[+2.988]FTVSAEALESQELC[+57.021]GTEVPSVPEHGR.K	C[+57], N[+3]	1139.55	3	3416.63	3416.62	0	4.7	864	Specific	1359.94	1273.11	210.62	29.53	64	>sp|P01023|A2MG_HUMAN Alpha-2-macroglobulin OS=Homo sapiens GN=A2M PE=1 SV=3	277	78.3362
K.SLGNVN[+2.988]FTVSAEALESQELC[+57.021]GTEVPSVPEHGR.K	C[+57], N[+3]	854.914	4	3416.63	3416.62	0	5.4	864	Specific	1367.75	1329.6	138.89	29.72	64	>sp|P01023|A2MG_HUMAN Alpha-2-macroglobulin OS=Homo sapiens GN=A2M PE=1 SV=3	277	79.3843
K.SLGNVN[+2.988]FTVSAEALESQELC[+57.021]GTEVPSVPEHGR.K	C[+57], N[+3]	854.913	4	3416.63	3416.62	0	4.1	864	Specific	1376.43	1311.83	106.58	29.62	64	>sp|P01023|A2MG_HUMAN Alpha-2-macroglobulin OS=Homo sapiens GN=A2M PE=1 SV=3	277	78.3384
K.SLGNVN[+2.988]FTVSAEALESQELC[+57.021]GTEVPSVPEHGR.K	C[+57], N[+3]	854.913	4	3416.63	3416.62	0	4.1	864	Specific	1400.47	1325.75	116.77	30.6	64	>sp|P01023|A2MG_HUMAN Alpha-2-macroglobulin OS=Homo sapiens GN=A2M PE=1 SV=3	277	78.8655
K.SLGNVN[+2.988]FTVSAEALESQELC[+57.021]GTEVPSVPEHGR.K	C[+57], N[+3]	1139.55	3	3416.63	3416.62	0	4.3	864	Specific	1407.81	1281.42	215.04	30.52	64	>sp|P01023|A2MG_HUMAN Alpha-2-macroglobulin OS=Homo sapiens GN=A2M PE=1 SV=3	277	78.8631
K.SLGN[+0.984]VN[+0.984]FTVSAEALESQELC[+57.021]GTEVPSVPEHGR.K	C[+57], N[+1]*2	854.661	4	3415.62	3415.6	0	8.2	864	Specific	229.75	229.75	229.75	5.63	64	>sp|P01023|A2MG_HUMAN Alpha-2-macroglobulin OS=Homo sapiens GN=A2M PE=1 SV=3	277	125.144
K.SLGN[+0.984]VN[+2.988]FTVSAEALESQELC[+57.021]GTEVPSVPEHGR.K	C[+57], N[+1][+3]	855.163	4	3417.63	3417.6	0	9	864	Specific	301.74	301.74	24.45	6.73	64	>sp|P01023|A2MG_HUMAN Alpha-2-macroglobulin OS=Homo sapiens GN=A2M PE=1 SV=3	277	97.8159
K.SLGN[+0.984]VN[+2.988]FTVSAEALESQELC[+57.021]GTEVPSVPEHGR.K	C[+57], N[+1][+3]	684.332	5	3417.63	3417.6	0	8.8	864	Specific	440.2	346.62	31.89	7.59	64	>sp|P01023|A2MG_HUMAN Alpha-2-macroglobulin OS=Homo sapiens GN=A2M PE=1 SV=3	277	79.4754
K.SLGN[+0.984]VN[+2.988]FTVSAEALESQELC[+57.021]GTEVPSVPEHGR.K	C[+57], N[+1][+3]	684.332	5	3417.63	3417.6	0	9.5	864	Specific	455.94	338.01	25.95	7.54	64	>sp|P01023|A2MG_HUMAN Alpha-2-macroglobulin OS=Homo sapiens GN=A2M PE=1 SV=3	277	82.3977
K.SLGN[+0.984]VN[+2.988]FTVSAEALESQELC[+57.021]GTEVPSVPEHGR.K	C[+57], N[+1][+3]	684.332	5	3417.63	3417.6	0	8.8	864	Specific	458.84	430.6	17.62	9.69	64	>sp|P01023|A2MG_HUMAN Alpha-2-macroglobulin OS=Homo sapiens GN=A2M PE=1 SV=3	277	79.471
K.SLGN[+0.984]VN[+2.988]FTVSAEALESQELC[+57.021]GTEVPSVPEHGR.K	C[+57], N[+1][+3]	570.444	6	3417.63	3417.6	0	8.9	864	Specific	473.55	443.85	42.83	9.26	64	>sp|P01023|A2MG_HUMAN Alpha-2-macroglobulin OS=Homo sapiens GN=A2M PE=1 SV=3	277	78.6055
K.SLGN[+0.984]VN[+2.988]FTVSAEALESQELC[+57.021]GTEVPSVPEHGR.K	C[+57], N[+1][+3]	684.332	5	3417.63	3417.6	0	8.8	864	Specific	475.54	449.35	31.42	9.32	64	>sp|P01023|A2MG_HUMAN Alpha-2-macroglobulin OS=Homo sapiens GN=A2M PE=1 SV=3	277	79.4739
K.SLGN[+0.984]VN[+0.984]FTVSAEALESQELC[+57.021]GTEVPSVPEHGR.K	C[+57], N[+1]*2	683.932	5	3415.63	3415.6	0	9.9	864	Specific	483.59	483.59	483.59	10.52	64	>sp|P01023|A2MG_HUMAN Alpha-2-macroglobulin OS=Homo sapiens GN=A2M PE=1 SV=3	277	107.246
K.SLGN[+0.984]VN[+0.984]FTVSAEALESQELC[+57.021]GTEVPSVPEHGR.K	C[+57], N[+1]*2	854.662	4	3415.63	3415.6	0	8.7	864	Specific	568.47	568.47	568.47	11.6	64	>sp|P01023|A2MG_HUMAN Alpha-2-macroglobulin OS=Homo sapiens GN=A2M PE=1 SV=3	277	110.463
K.SLGN[+0.984]VN[+0.984]FTVSAEALESQELC[+57.021]GTEVPSVPEHGR.K	C[+57], N[+1]*2	854.662	4	3415.62	3415.6	0	8.5	864	Specific	582.02	582.02	582.02	12.77	64	>sp|P01023|A2MG_HUMAN Alpha-2-macroglobulin OS=Homo sapiens GN=A2M PE=1 SV=3	277	107.013
K.SLGN[+0.984]VN[+0.984]FTVSAEALESQELC[+57.021]GTEVPSVPEHGR.K	C[+57], N[+1]*2	683.931	5	3415.62	3415.6	0	8.6	864	Specific	808.35	756.97	756.97	17.72	64	>sp|P01023|A2MG_HUMAN Alpha-2-macroglobulin OS=Homo sapiens GN=A2M PE=1 SV=3	277	77.8926
K.SLGN[+0.984]VN[+2.988]FTVSAEALESQELC[+57.021]GTEVPSVPEHGR.K	C[+57], N[+1][+3]	855.164	4	3417.63	3417.6	0	10	864	Specific	864.03	757.43	30.28	18.34	64	>sp|P01023|A2MG_HUMAN Alpha-2-macroglobulin OS=Homo sapiens GN=A2M PE=1 SV=3	277	85.7399
K.SLGN[+0.984]VN[+2.988]FTVSAEALESQELC[+57.021]GTEVPSVPEHGR.K	C[+57], N[+1][+3]	855.164	4	3417.63	3417.6	0	10	864	Specific	907.73	907.73	19.11	19.34	64	>sp|P01023|A2MG_HUMAN Alpha-2-macroglobulin OS=Homo sapiens GN=A2M PE=1 SV=3	277	94.6629
K.LPPNVVEESAR.A		605.828	2	1210.65	1210.64	0	5.2	935	Specific	136.78	65.31	65.31	1.88	64	>sp|P01023|A2MG_HUMAN Alpha-2-macroglobulin OS=Homo sapiens GN=A2M PE=1 SV=3	277	42.3999
K.LPPNVVEESAR.A		605.828	2	1210.65	1210.64	0	4.8	935	Specific	306.54	146.8	146.8	4.08	64	>sp|P01023|A2MG_HUMAN Alpha-2-macroglobulin OS=Homo sapiens GN=A2M PE=1 SV=3	277	42.9504
K.LPPNVVEESAR.A		605.828	2	1210.65	1210.64	0	4.9	935	Specific	357.8	179.92	179.92	4.66	64	>sp|P01023|A2MG_HUMAN Alpha-2-macroglobulin OS=Homo sapiens GN=A2M PE=1 SV=3	277	42.8609
K.LPPNVVEESAR.A		605.828	2	1210.65	1210.64	0	4.8	935	Specific	368.15	173.07	173.07	5.46	64	>sp|P01023|A2MG_HUMAN Alpha-2-macroglobulin OS=Homo sapiens GN=A2M PE=1 SV=3	277	42.8481
K.LPPNVVEESAR.A		605.827	2	1210.65	1210.64	0	4.1	935	Specific	408.51	182.18	182.18	5.48	64	>sp|P01023|A2MG_HUMAN Alpha-2-macroglobulin OS=Homo sapiens GN=A2M PE=1 SV=3	277	43.0503
K.LPPNVVEESAR.A		605.828	2	1210.65	1210.64	0	5.1	935	Specific	426.22	145.2	145.2	5.55	64	>sp|P01023|A2MG_HUMAN Alpha-2-macroglobulin OS=Homo sapiens GN=A2M PE=1 SV=3	277	41.9804
K.LPPNVVEESAR.A		605.828	2	1210.65	1210.64	0	5.1	935	Specific	430.49	202.02	202.02	6.74	64	>sp|P01023|A2MG_HUMAN Alpha-2-macroglobulin OS=Homo sapiens GN=A2M PE=1 SV=3	277	43.5564
K.LPPNVVEESAR.A		605.827	2	1210.65	1210.64	0	4.1	935	Specific	455.48	196.89	196.89	5.84	64	>sp|P01023|A2MG_HUMAN Alpha-2-macroglobulin OS=Homo sapiens GN=A2M PE=1 SV=3	277	43.0443
K.LPPNVVEESAR.A		605.828	2	1210.65	1210.64	0	5.1	935	Specific	512.04	265.55	265.55	7.91	64	>sp|P01023|A2MG_HUMAN Alpha-2-macroglobulin OS=Homo sapiens GN=A2M PE=1 SV=3	277	41.9698
K.LPPNVVEESAR.A		605.828	2	1210.65	1210.64	0	5.7	935	Specific	528.85	273.55	273.55	8.06	64	>sp|P01023|A2MG_HUMAN Alpha-2-macroglobulin OS=Homo sapiens GN=A2M PE=1 SV=3	277	42.5057
R.QLNYK.H		333.186	2	665.365	665.362	0	4.3	1015	Specific	303.46	35.67	35.67	2.11	64	>sp|P01023|A2MG_HUMAN Alpha-2-macroglobulin OS=Homo sapiens GN=A2M PE=1 SV=3	277	22.6484
R.QLNYK.H		333.186	2	665.365	665.362	0	4.5	1015	Specific	316.46	35.73	35.73	2.11	64	>sp|P01023|A2MG_HUMAN Alpha-2-macroglobulin OS=Homo sapiens GN=A2M PE=1 SV=3	277	22.604
K.HYDGSYSTFGER.Y		709.805	2	1418.6	1418.6	0	4.1	1020	Specific	420.6	360	360	4.83	64	>sp|P01023|A2MG_HUMAN Alpha-2-macroglobulin OS=Homo sapiens GN=A2M PE=1 SV=3	277	39.1268
K.HYDGSYSTFGER.Y		473.539	3	1418.6	1418.6	0	4.4	1020	Specific	476.49	398.72	398.72	8.28	64	>sp|P01023|A2MG_HUMAN Alpha-2-macroglobulin OS=Homo sapiens GN=A2M PE=1 SV=3	277	39.2379
K.HYDGSYSTFGER.Y		473.54	3	1418.6	1418.6	0	5	1020	Specific	558.79	437.19	437.19	9	64	>sp|P01023|A2MG_HUMAN Alpha-2-macroglobulin OS=Homo sapiens GN=A2M PE=1 SV=3	277	39.0908
R.AYIFIDEAHITQALIWLSQR.Q		597.826	4	2388.28	2388.27	0	5.3	1054	Specific	718.15	676.84	676.84	14.87	64	>sp|P01023|A2MG_HUMAN Alpha-2-macroglobulin OS=Homo sapiens GN=A2M PE=1 SV=3	277	107.101
R.AYIFIDEAHITQALIWLSQR.Q		796.766	3	2388.28	2388.27	0	4.9	1054	Specific	883.31	835.18	835.18	17.79	64	>sp|P01023|A2MG_HUMAN Alpha-2-macroglobulin OS=Homo sapiens GN=A2M PE=1 SV=3	277	107.041
K.DNGC[+57.021]FR.S	C[+57]	384.66	2	768.313	768.309	0	4.7	1076	Specific	299.54	164.84	164.84	4.91	64	>sp|P01023|A2MG_HUMAN Alpha-2-macroglobulin OS=Homo sapiens GN=A2M PE=1 SV=3	277	21.5949
R.SSGSLLNNAIK.G		552.309	2	1103.61	1103.61	0	5	1082	Specific	556.42	413.25	413.25	10.17	64	>sp|P01023|A2MG_HUMAN Alpha-2-macroglobulin OS=Homo sapiens GN=A2M PE=1 SV=3	277	47.1391
K.TAQEGDHGSHVYTK.A		383.182	4	1529.7	1529.7	0	4.2	1134	Specific	262.18	231.53	231.53	3.54	64	>sp|P01023|A2MG_HUMAN Alpha-2-macroglobulin OS=Homo sapiens GN=A2M PE=1 SV=3	277	17.669
K.TAQEGDHGSHVYTK.A		510.573	3	1529.7	1529.7	0	4.1	1134	Specific	287.13	277.44	277.44	4.48	64	>sp|P01023|A2MG_HUMAN Alpha-2-macroglobulin OS=Homo sapiens GN=A2M PE=1 SV=3	277	17.6499
K.TAQEGDHGSHVYTK.A		510.573	3	1529.71	1529.7	0	4.8	1134	Specific	467.84	400.08	400.08	8.78	64	>sp|P01023|A2MG_HUMAN Alpha-2-macroglobulin OS=Homo sapiens GN=A2M PE=1 SV=3	277	17.8163
K.SLNEEAVK.K		445.237	2	889.466	889.462	0	4.4	1169	Specific	305.49	113.39	113.39	3.92	64	>sp|P01023|A2MG_HUMAN Alpha-2-macroglobulin OS=Homo sapiens GN=A2M PE=1 SV=3	277	26.3846
K.SLNEEAVK.K		445.237	2	889.466	889.462	0	4.4	1169	Specific	354.24	128.89	128.89	5.72	64	>sp|P01023|A2MG_HUMAN Alpha-2-macroglobulin OS=Homo sapiens GN=A2M PE=1 SV=3	277	26.3924
K.DNSVHWER.P		348.163	3	1042.47	1042.47	0	4.5	1178	Specific	414.38	401.14	401.14	8.03	64	>sp|P01023|A2MG_HUMAN Alpha-2-macroglobulin OS=Homo sapiens GN=A2M PE=1 SV=3	277	34.0424
K.DNSVHWER.P		521.741	2	1042.48	1042.47	0	5.2	1178	Specific	480.43	346.15	346.15	7.47	64	>sp|P01023|A2MG_HUMAN Alpha-2-macroglobulin OS=Homo sapiens GN=A2M PE=1 SV=3	277	34.044
K.DNSVHWERPQKPK.A		405.964	4	1620.83	1620.82	0	5.1	1178	Specific	196.74	181.32	181.32	2.22	64	>sp|P01023|A2MG_HUMAN Alpha-2-macroglobulin OS=Homo sapiens GN=A2M PE=1 SV=3	277	34.1678
K.DNSVHWERPQKPK.A		540.949	3	1620.83	1620.82	0	5.7	1178	Specific	361.33	361.33	361.33	6.68	64	>sp|P01023|A2MG_HUMAN Alpha-2-macroglobulin OS=Homo sapiens GN=A2M PE=1 SV=3	277	34.2544
K.DN[+2.988]SVHWERPQKPK.A	N[+3]	406.71	4	1623.82	1623.81	0	4.2	1178	Specific	189.97	180.3	180.3	1.99	64	>sp|P01023|A2MG_HUMAN Alpha-2-macroglobulin OS=Homo sapiens GN=A2M PE=1 SV=3	277	34.734
K.DN[+2.988]SVHWERPQKPK.A	N[+3]	406.71	4	1623.82	1623.81	0	4.2	1178	Specific	203.94	167.08	167.08	2	64	>sp|P01023|A2MG_HUMAN Alpha-2-macroglobulin OS=Homo sapiens GN=A2M PE=1 SV=3	277	34.7309
R.PQK.P		372.23	1	372.23	372.224	0	15.4	1186	Specific	9.55	9.55	9.55	0.05	64	>sp|P01023|A2MG_HUMAN Alpha-2-macroglobulin OS=Homo sapiens GN=A2M PE=1 SV=3	277	119.125
K.YGAATFTR.T		443.727	2	886.446	886.442	0	5.2	1264	Specific	252.9	72.28	72.28	2.54	64	>sp|P01023|A2MG_HUMAN Alpha-2-macroglobulin OS=Homo sapiens GN=A2M PE=1 SV=3	277	36.9203
K.YGAATFTR.T		443.727	2	886.446	886.442	0	5.2	1264	Specific	307.76	44.97	44.97	2.77	64	>sp|P01023|A2MG_HUMAN Alpha-2-macroglobulin OS=Homo sapiens GN=A2M PE=1 SV=3	277	36.9175
K.YGAATFTR.T		443.727	2	886.446	886.442	0	5.2	1264	Specific	359.03	68.08	68.08	3.19	64	>sp|P01023|A2MG_HUMAN Alpha-2-macroglobulin OS=Homo sapiens GN=A2M PE=1 SV=3	277	37.0397
K.YGAATFTR.T		443.727	2	886.446	886.442	0	5.2	1264	Specific	378.03	74.5	74.5	3.75	64	>sp|P01023|A2MG_HUMAN Alpha-2-macroglobulin OS=Homo sapiens GN=A2M PE=1 SV=3	277	37.0229
K.AAQVTIQSSGTFSSK.F		756.393	2	1511.78	1511.77	0	5.4	1275	Specific	444.72	444.72	444.72	10.27	64	>sp|P01023|A2MG_HUMAN Alpha-2-macroglobulin OS=Homo sapiens GN=A2M PE=1 SV=3	277	42.7189
K.FQVDNNNR.L		503.739	2	1006.47	1006.47	0	0.3	1290	Specific	106.9	106.9	106.9	0.71	64	>sp|P01023|A2MG_HUMAN Alpha-2-macroglobulin OS=Homo sapiens GN=A2M PE=1 SV=3	277	29.1285
K.FQVDNNNR.L		503.741	2	1006.48	1006.47	0	5.2	1290	Specific	384.23	208.42	208.42	5.53	64	>sp|P01023|A2MG_HUMAN Alpha-2-macroglobulin OS=Homo sapiens GN=A2M PE=1 SV=3	277	27.6346
K.FQVDNNNR.L		503.742	2	1006.48	1006.47	0	6.4	1290	Specific	414.82	225.63	225.63	5.66	64	>sp|P01023|A2MG_HUMAN Alpha-2-macroglobulin OS=Homo sapiens GN=A2M PE=1 SV=3	277	27.5404
K.FQVDN[+0.984]NNR.L	N[+1]	504.233	2	1007.46	1007.45	0	4.4	1290	Specific	304.52	193.73	0	4.48	64	>sp|P01023|A2MG_HUMAN Alpha-2-macroglobulin OS=Homo sapiens GN=A2M PE=1 SV=3	277	29.1285
R.LLLQQVSLPELPGEYSMK.V		1023.06	2	2045.11	2045.1	0	4.7	1298	Specific	366.34	366.34	366.34	8.13	64	>sp|P01023|A2MG_HUMAN Alpha-2-macroglobulin OS=Homo sapiens GN=A2M PE=1 SV=3	277	86.3304
R.LLLQQVSLPELPGEYSMK.V		682.374	3	2045.11	2045.1	0	4.1	1298	Specific	609.97	602.4	602.4	12.45	64	>sp|P01023|A2MG_HUMAN Alpha-2-macroglobulin OS=Homo sapiens GN=A2M PE=1 SV=3	277	86.2846
K.VTGEGC[+57.021]VYLQTSLK.Y	C[+57]	777.899	2	1554.79	1554.78	0	4.5	1316	Specific	277.61	212.72	212.72	4.95	64	>sp|P01023|A2MG_HUMAN Alpha-2-macroglobulin OS=Homo sapiens GN=A2M PE=1 SV=3	277	54.5274
K.MVSGFIPLKPTVK.M		472.951	3	1416.84	1416.83	0	6.8	1385	Specific	495.93	391	391	9.23	64	>sp|P01023|A2MG_HUMAN Alpha-2-macroglobulin OS=Homo sapiens GN=A2M PE=1 SV=3	277	60.5816
K.M[+15.995]VSGFIPLKPTVK.M	M[+16]	478.282	3	1432.83	1432.82	0	5.2	1385	Specific	91.38	91.38	91.38	1.85	64	>sp|P01023|A2MG_HUMAN Alpha-2-macroglobulin OS=Homo sapiens GN=A2M PE=1 SV=3	277	56.1605
K.M[+15.995]VSGFIPLKPTVK.M	M[+16]	478.282	3	1432.83	1432.82	0	5.5	1385	Specific	472.5	374.24	374.24	7.05	64	>sp|P01023|A2MG_HUMAN Alpha-2-macroglobulin OS=Homo sapiens GN=A2M PE=1 SV=3	277	56.22
R.TEVSSNHVLIYLDK.V		539.957	3	1617.86	1617.85	0	5.1	1408	Specific	554.93	484.54	484.54	10.14	64	>sp|P01023|A2MG_HUMAN Alpha-2-macroglobulin OS=Homo sapiens GN=A2M PE=1 SV=3	277	57.3692
R.TEVSSN[+0.984]HVLIYLDK.V	N[+1]	540.285	3	1618.84	1618.83	0	5.5	1408	Specific	149.81	147.05	147.05	2.21	64	>sp|P01023|A2MG_HUMAN Alpha-2-macroglobulin OS=Homo sapiens GN=A2M PE=1 SV=3	277	57.8756
K.VSNQTLSLFFTVLQDVPVR.D		721.729	3	2163.17	2163.18	0	-4.2	1422	Specific	414.75	329.97	329.97	5.79	64	>sp|P01023|A2MG_HUMAN Alpha-2-macroglobulin OS=Homo sapiens GN=A2M PE=1 SV=3	277	110.566
K.VSN[+2.988]QTLSLFFTVLQDVPVR.D	N[+3]	722.731	3	2166.18	2166.17	0	4.7	1422	Specific	301.81	301.81	301.81	6.12	64	>sp|P01023|A2MG_HUMAN Alpha-2-macroglobulin OS=Homo sapiens GN=A2M PE=1 SV=3	277	112.028
K.VSN[+2.988]QTLSLFFTVLQDVPVR.D	N[+3]	722.728	3	2166.17	2166.17	0	0.3	1422	Specific	323.53	323.53	323.53	5.61	64	>sp|P01023|A2MG_HUMAN Alpha-2-macroglobulin OS=Homo sapiens GN=A2M PE=1 SV=3	277	112.566
K.VSN[+2.988]QTLSLFFTVLQDVPVR.D	N[+3]	722.731	3	2166.18	2166.17	0	4	1422	Specific	449.77	433.8	433.8	9.6	64	>sp|P01023|A2MG_HUMAN Alpha-2-macroglobulin OS=Homo sapiens GN=A2M PE=1 SV=3	277	111.471
K.VSN[+2.988]QTLSLFFTVLQDVPVR.D	N[+3]	722.732	3	2166.18	2166.17	0	5.7	1422	Specific	510	504.23	504.23	10.48	64	>sp|P01023|A2MG_HUMAN Alpha-2-macroglobulin OS=Homo sapiens GN=A2M PE=1 SV=3	277	106.164
K.VSN[+2.988]QTLSLFFTVLQDVPVR.D	N[+3]	722.732	3	2166.18	2166.17	0	5.8	1422	Specific	629.87	597.16	597.16	12.97	64	>sp|P01023|A2MG_HUMAN Alpha-2-macroglobulin OS=Homo sapiens GN=A2M PE=1 SV=3	277	110.412
K.VSN[+2.988]QTLSLFFTVLQDVPVR.D	N[+3]	542.301	4	2166.18	2166.17	0	5.7	1422	Specific	636.16	562	562	12.92	64	>sp|P01023|A2MG_HUMAN Alpha-2-macroglobulin OS=Homo sapiens GN=A2M PE=1 SV=3	277	110.481
K.VSN[+2.988]QTLSLFFTVLQDVPVR.D	N[+3]	722.732	3	2166.18	2166.17	0	5.8	1422	Specific	649.94	605.73	605.73	12.97	64	>sp|P01023|A2MG_HUMAN Alpha-2-macroglobulin OS=Homo sapiens GN=A2M PE=1 SV=3	277	110.407
K.VSN[+2.988]QTLSLFFTVLQDVPVR.D	N[+3]	722.732	3	2166.18	2166.17	0	5.9	1422	Specific	651.31	596.75	596.75	13.97	64	>sp|P01023|A2MG_HUMAN Alpha-2-macroglobulin OS=Homo sapiens GN=A2M PE=1 SV=3	277	110.942
K.VSN[+2.988]QTLSLFFTVLQDVPVR.D	N[+3]	1083.6	2	2166.18	2166.17	0	6.3	1422	Specific	707.14	682	682	14.88	64	>sp|P01023|A2MG_HUMAN Alpha-2-macroglobulin OS=Homo sapiens GN=A2M PE=1 SV=3	277	110.469
K.VSN[+2.988]QTLSLFFTVLQDVPVR.D	N[+3]	722.732	3	2166.18	2166.17	0	5.7	1422	Specific	741.81	685.2	685.2	14.97	64	>sp|P01023|A2MG_HUMAN Alpha-2-macroglobulin OS=Homo sapiens GN=A2M PE=1 SV=3	277	110.502
K.VSN[+2.988]QTLSLFFTVLQDVPVR.D	N[+3]	1083.59	2	2166.18	2166.17	0	4.9	1422	Specific	762.56	725.55	725.55	15.79	64	>sp|P01023|A2MG_HUMAN Alpha-2-macroglobulin OS=Homo sapiens GN=A2M PE=1 SV=3	277	110.68
K.VSN[+2.988]QTLSLFFTVLQDVPVR.D	N[+3]	1083.59	2	2166.18	2166.17	0	4.4	1422	Specific	771.51	757.88	757.88	15.79	64	>sp|P01023|A2MG_HUMAN Alpha-2-macroglobulin OS=Homo sapiens GN=A2M PE=1 SV=3	277	110.59
K.VSN[+2.988]QTLSLFFTVLQDVPVR.D	N[+3]	1083.59	2	2166.18	2166.17	0	5.2	1422	Specific	773.64	739.33	739.33	15.79	64	>sp|P01023|A2MG_HUMAN Alpha-2-macroglobulin OS=Homo sapiens GN=A2M PE=1 SV=3	277	110.618
R.DLKPAIVK.V		442.286	2	883.565	883.561	0	4.5	1441	Specific	422.11	213.06	213.06	6.01	64	>sp|P01023|A2MG_HUMAN Alpha-2-macroglobulin OS=Homo sapiens GN=A2M PE=1 SV=3	277	36.0867
K.DLGNA.-		489.232	1	489.232	489.23	0	4.2	1470	CRagged	175.14	175.14	175.14	2	64	>sp|P01023|A2MG_HUMAN Alpha-2-macroglobulin OS=Homo sapiens GN=A2M PE=1 SV=3	277	17.6201
K.DLGNA.-		489.233	1	489.233	489.23	0	4.5	1470	CRagged	191.82	191.82	191.82	2	64	>sp|P01023|A2MG_HUMAN Alpha-2-macroglobulin OS=Homo sapiens GN=A2M PE=1 SV=3	277	18.147
K.DLGNA.-		489.233	1	489.233	489.23	0	5.6	1470	CRagged	200.59	197.22	197.22	2.22	64	>sp|P01023|A2MG_HUMAN Alpha-2-macroglobulin OS=Homo sapiens GN=A2M PE=1 SV=3	277	18.7134
K.NYYK.L		587.286	1	587.286	587.282	0	5.7	54	Specific	376.36	38.47	38.47	2.41	54	>sp|P00738|HPT_HUMAN Haptoglobin OS=Homo sapiens GN=HP PE=1 SV=1	16090	16.9057
R.TEGDGVYTLNDK.K		656.31	2	1311.61	1311.61	0	4.7	60	Specific	740.4	441.46	441.46	14.45	54	>sp|P00738|HPT_HUMAN Haptoglobin OS=Homo sapiens GN=HP PE=1 SV=1	16090	41.1859
R.TEGDGVYTLN[+0.984]DK.K	N[+1]	656.803	2	1312.6	1312.59	0	6.2	60	Specific	421.67	325.06	325.06	7.93	54	>sp|P00738|HPT_HUMAN Haptoglobin OS=Homo sapiens GN=HP PE=1 SV=1	16090	42.5089
R.TEGDGVYTLNDKK.Q		720.348	2	1439.69	1439.7	0	-9.1	60	Specific	189.74	141.69	141.69	0.71	54	>sp|P00738|HPT_HUMAN Haptoglobin OS=Homo sapiens GN=HP PE=1 SV=1	16090	41.8956
K.AVGDKLPEC[+57.021]EADDGC[+57.021]PKPPEIAHGYVEHSVR.Y	C[+57]*2	687.329	5	3432.62	3432.59	0	6.1	78	Specific	825.99	825.99	825.99	16.18	54	>sp|P00738|HPT_HUMAN Haptoglobin OS=Homo sapiens GN=HP PE=1 SV=1	16090	51.3053
K.LPEC[+57.021]EADDGC[+57.021]PKPPEIAHGYVEHSVR.Y	C[+57]*2	593.278	5	2962.36	2962.35	0	5.7	83	Specific	476.47	476.47	476.47	10.24	54	>sp|P00738|HPT_HUMAN Haptoglobin OS=Homo sapiens GN=HP PE=1 SV=1	16090	49.984
K.LPEC[+57.021]EADDGC[+57.021]PKPPEIAHGYVEHSVR.Y	C[+57]*2	593.278	5	2962.36	2962.35	0	4.7	83	Specific	515.89	515.89	515.89	11.24	54	>sp|P00738|HPT_HUMAN Haptoglobin OS=Homo sapiens GN=HP PE=1 SV=1	16090	49.934
K.LPEC[+57.021]EADDGC[+57.021]PKPPEIAHGYVEHSVR.Y	C[+57]*2	593.278	5	2962.36	2962.35	0	4.6	83	Specific	572.77	572.77	572.77	11.56	54	>sp|P00738|HPT_HUMAN Haptoglobin OS=Homo sapiens GN=HP PE=1 SV=1	16090	49.9557
K.LPEC[+57.021]EADDGC[+57.021]PKPPEIAHGYVEHSVR.Y	C[+57]*2	741.345	4	2962.36	2962.35	0	4	83	Specific	807.61	782.96	782.96	16.62	54	>sp|P00738|HPT_HUMAN Haptoglobin OS=Homo sapiens GN=HP PE=1 SV=1	16090	49.962
R.TEGDGVYTLNNEK.Q		720.338	2	1439.67	1439.66	0	3	119	Specific	661.58	434.86	434.86	13.03	54	>sp|P00738|HPT_HUMAN Haptoglobin OS=Homo sapiens GN=HP PE=1 SV=1	16090	40.2149
R.TEGDGVYTLN[+0.984]NEK.Q	N[+1]	720.832	2	1440.66	1440.65	0	6.1	119	Specific	280.81	270.2	0	6.41	54	>sp|P00738|HPT_HUMAN Haptoglobin OS=Homo sapiens GN=HP PE=1 SV=1	16090	42.7295
R.TEGDGVYTLN[+0.984]NEK.Q	N[+1]	720.832	2	1440.66	1440.65	0	5.5	119	Specific	431.5	359.29	26.3	8.14	54	>sp|P00738|HPT_HUMAN Haptoglobin OS=Homo sapiens GN=HP PE=1 SV=1	16090	41.8956
K.QWINK.A		344.694	2	688.38	688.378	0	4.2	132	Specific	301.61	20.6	20.6	2.24	54	>sp|P00738|HPT_HUMAN Haptoglobin OS=Homo sapiens GN=HP PE=1 SV=1	16090	31.7745
K.AVGDKLPEC[+57.021]EAVC[+57.021]GK.P	C[+57]*2	544.932	3	1632.78	1632.77	0	5.2	137	Specific	484.86	380.73	380.73	8.64	54	>sp|P00738|HPT_HUMAN Haptoglobin OS=Homo sapiens GN=HP PE=1 SV=1	16090	39.7639
K.LPEC[+57.021]EAVC[+57.021]GK.P	C[+57]*2	581.767	2	1162.53	1162.52	0	3.8	142	Specific	427.26	355.94	355.94	7.04	54	>sp|P00738|HPT_HUMAN Haptoglobin OS=Homo sapiens GN=HP PE=1 SV=1	16090	34.6468
K.LPEC[+57.021]EAVC[+57.021]GKPK.N	C[+57]*2	463.231	3	1387.68	1387.67	0	5.3	142	Specific	349.17	278.2	278.2	5.4	54	>sp|P00738|HPT_HUMAN Haptoglobin OS=Homo sapiens GN=HP PE=1 SV=1	16090	31.9821
K.LPEC[+57.021]EAVC[+57.021]GKPK.N	C[+57]*2	463.231	3	1387.68	1387.67	0	4.9	142	Specific	414.21	355.52	355.52	6.59	54	>sp|P00738|HPT_HUMAN Haptoglobin OS=Homo sapiens GN=HP PE=1 SV=1	16090	31.9041
K.NPANPVQR.I		448.243	2	895.478	895.474	0	4.3	154	Specific	185.64	101.57	101.57	1.99	54	>sp|P00738|HPT_HUMAN Haptoglobin OS=Homo sapiens GN=HP PE=1 SV=1	16090	22.7659
K.NPANPVQR.I		448.243	2	895.479	895.474	0	4.8	154	Specific	295.64	213.8	213.8	4.96	54	>sp|P00738|HPT_HUMAN Haptoglobin OS=Homo sapiens GN=HP PE=1 SV=1	16090	22.8126
R.ILGGHLDAK.G		462.271	2	923.535	923.531	0	4.5	162	Specific	319.69	124.83	124.83	3.51	54	>sp|P00738|HPT_HUMAN Haptoglobin OS=Homo sapiens GN=HP PE=1 SV=1	16090	34.6793
R.ILGGHLDAK.G		462.271	2	923.534	923.531	0	3.4	162	Specific	321.76	98.68	98.68	3.14	54	>sp|P00738|HPT_HUMAN Haptoglobin OS=Homo sapiens GN=HP PE=1 SV=1	16090	35.2183
R.ILGGHLDAK.G		462.271	2	923.534	923.531	0	3.8	162	Specific	395.99	131.09	131.09	3.89	54	>sp|P00738|HPT_HUMAN Haptoglobin OS=Homo sapiens GN=HP PE=1 SV=1	16090	34.9739
R.ILGGHLDAK.G		462.271	2	923.535	923.531	0	4.6	162	Specific	444.14	142.71	142.71	5.44	54	>sp|P00738|HPT_HUMAN Haptoglobin OS=Homo sapiens GN=HP PE=1 SV=1	16090	34.7015
R.ILGGHLDAK.G		462.271	2	923.535	923.531	0	4.5	162	Specific	445.93	132.82	132.82	5.79	54	>sp|P00738|HPT_HUMAN Haptoglobin OS=Homo sapiens GN=HP PE=1 SV=1	16090	34.664
R.ILGGHLDAK.G		308.516	3	923.535	923.531	0	4.1	162	Specific	490.03	180.56	180.56	5.93	54	>sp|P00738|HPT_HUMAN Haptoglobin OS=Homo sapiens GN=HP PE=1 SV=1	16090	34.639
R.ILGGHLDAK.G		462.271	2	923.535	923.531	0	4.6	162	Specific	511.36	181.61	181.61	6.88	54	>sp|P00738|HPT_HUMAN Haptoglobin OS=Homo sapiens GN=HP PE=1 SV=1	16090	34.6952
K.GSFPWQAK.M		460.737	2	920.467	920.462	0	4.6	171	Specific	419.61	211.81	211.81	5.21	54	>sp|P00738|HPT_HUMAN Haptoglobin OS=Homo sapiens GN=HP PE=1 SV=1	16090	55.5696
K.GSFPWQAK.M		460.737	2	920.467	920.462	0	5.3	171	Specific	422.72	268.11	268.11	6.04	54	>sp|P00738|HPT_HUMAN Haptoglobin OS=Homo sapiens GN=HP PE=1 SV=1	16090	56.0954
K.M[+15.995]VSHHNLTTGATLINEQWLLTTAK.N	M[+16]	674.606	4	2695.4	2695.39	0	5.5	179	Specific	124.26	102.52	102.52	1.99	54	>sp|P00738|HPT_HUMAN Haptoglobin OS=Homo sapiens GN=HP PE=1 SV=1	16090	76.0478
K.MVSHHN[+2.988]LTTGATLINEQWLLTTAK.N	N[+3]	894.795	3	2682.37	2682.38	0	-3.9	179	Specific	131.7	131.7	72.33	1.87	54	>sp|P00738|HPT_HUMAN Haptoglobin OS=Homo sapiens GN=HP PE=1 SV=1	16090	90.3167
K.MVSHHN[+2.988]LTTGATLINEQWLLTTAK.N	N[+3]	671.354	4	2682.39	2682.38	0	4.9	179	Specific	152.05	152.05	24.11	2.28	54	>sp|P00738|HPT_HUMAN Haptoglobin OS=Homo sapiens GN=HP PE=1 SV=1	16090	96.109
K.MVSHHN[+0.984]LTTGATLINEQWLLTTAK.N	N[+1]	670.846	4	2680.36	2680.38	0	-4.5	179	Specific	175.36	175.36	56.17	2	54	>sp|P00738|HPT_HUMAN Haptoglobin OS=Homo sapiens GN=HP PE=1 SV=1	16090	74.4745
K.MVSHHN[+0.984]LTTGATLINEQWLLTTAK.N	N[+1]	894.131	3	2680.38	2680.38	0	1.1	179	Specific	179.97	179.97	88.55	2.13	54	>sp|P00738|HPT_HUMAN Haptoglobin OS=Homo sapiens GN=HP PE=1 SV=1	16090	75.0135
K.MVSHHN[+2.988]LTTGATLINEQWLLTTAK.N	N[+3]	894.794	3	2682.37	2682.38	0	-4.4	179	Specific	184.25	184.25	101.13	1.99	54	>sp|P00738|HPT_HUMAN Haptoglobin OS=Homo sapiens GN=HP PE=1 SV=1	16090	91.2951
K.MVSHHN[+2.988]LTTGATLINEQWLLTTAK.N	N[+3]	671.353	4	2682.39	2682.38	0	3.4	179	Specific	185.76	171.39	73.96	2.27	54	>sp|P00738|HPT_HUMAN Haptoglobin OS=Homo sapiens GN=HP PE=1 SV=1	16090	81.2926
K.MVSHHN[+2.988]LTTGATLINEQWLLTTAK.N	N[+3]	671.355	4	2682.4	2682.38	0	6.5	179	Specific	231.19	158.35	77.08	3.69	54	>sp|P00738|HPT_HUMAN Haptoglobin OS=Homo sapiens GN=HP PE=1 SV=1	16090	84.5522
K.M[+15.995]VSHHNLTTGATLINEQWLLTTAK.N	M[+16]	674.601	4	2695.38	2695.39	0	-1.9	179	Specific	256.69	256.69	256.69	2.77	54	>sp|P00738|HPT_HUMAN Haptoglobin OS=Homo sapiens GN=HP PE=1 SV=1	16090	74.7468
K.MVSHHN[+2.988]LTTGATLINEQWLLTTAK.N	N[+3]	671.355	4	2682.4	2682.38	0	6.6	179	Specific	301.28	294.91	184.16	6.3	54	>sp|P00738|HPT_HUMAN Haptoglobin OS=Homo sapiens GN=HP PE=1 SV=1	16090	80.8807
K.M[+15.995]VSHHNLTTGATLINEQWLLTTAK.N	M[+16]	674.601	4	2695.38	2695.39	0	-1.9	179	Specific	307.59	307.59	307.59	4.5	54	>sp|P00738|HPT_HUMAN Haptoglobin OS=Homo sapiens GN=HP PE=1 SV=1	16090	74.4766
K.M[+15.995]VSHHNLTTGATLINEQWLLTTAK.N	M[+16]	899.135	3	2695.39	2695.39	0	1.5	179	Specific	332	332	332	5.2	54	>sp|P00738|HPT_HUMAN Haptoglobin OS=Homo sapiens GN=HP PE=1 SV=1	16090	82.4261
K.MVSHHN[+2.988]LTTGATLINEQWLLTTAK.N	N[+3]	671.355	4	2682.4	2682.38	0	6.9	179	Specific	339.16	326.84	196.6	6.23	54	>sp|P00738|HPT_HUMAN Haptoglobin OS=Homo sapiens GN=HP PE=1 SV=1	16090	80.7359
K.MVSHHN[+2.988]LTTGATLINEQWLLTTAK.N	N[+3]	671.354	4	2682.39	2682.38	0	5.4	179	Specific	362.15	362.15	153.44	7.39	54	>sp|P00738|HPT_HUMAN Haptoglobin OS=Homo sapiens GN=HP PE=1 SV=1	16090	83.5403
K.MVSHHN[+2.988]LTTGATLINEQWLLTTAK.N	N[+3]	671.354	4	2682.4	2682.38	0	5.6	179	Specific	383.8	355.57	214.65	7.66	54	>sp|P00738|HPT_HUMAN Haptoglobin OS=Homo sapiens GN=HP PE=1 SV=1	16090	80.6787
K.MVSHHN[+2.988]LTTGATLINEQWLLTTAK.N	N[+3]	671.355	4	2682.4	2682.38	0	6.2	179	Specific	390.63	310.51	208.71	7.57	54	>sp|P00738|HPT_HUMAN Haptoglobin OS=Homo sapiens GN=HP PE=1 SV=1	16090	80.4708
K.MVSHHN[+2.988]LTTGATLINEQWLLTTAK.N	N[+3]	671.354	4	2682.4	2682.38	0	5.5	179	Specific	401.05	361.26	215.56	7.51	54	>sp|P00738|HPT_HUMAN Haptoglobin OS=Homo sapiens GN=HP PE=1 SV=1	16090	80.5261
K.MVSHHN[+2.988]LTTGATLINEQWLLTTAK.N	N[+3]	671.355	4	2682.4	2682.38	0	7.2	179	Specific	401.66	354.7	212.39	6.6	54	>sp|P00738|HPT_HUMAN Haptoglobin OS=Homo sapiens GN=HP PE=1 SV=1	16090	79.7142
K.MVSHHN[+0.984]LTTGATLINEQWLLTTAK.N	N[+1]	670.849	4	2680.37	2680.38	0	-0.8	179	Specific	406.92	361.28	90.98	6.55	54	>sp|P00738|HPT_HUMAN Haptoglobin OS=Homo sapiens GN=HP PE=1 SV=1	16090	74.6619
K.MVSHHN[+2.988]LTTGATLINEQWLLTTAK.N	N[+3]	671.354	4	2682.39	2682.38	0	4.8	179	Specific	446.26	428.82	201.05	10.27	54	>sp|P00738|HPT_HUMAN Haptoglobin OS=Homo sapiens GN=HP PE=1 SV=1	16090	86.2707
K.MVSHHN[+0.984]LTTGATLINEQWLLTTAK.N	N[+1]	670.856	4	2680.4	2680.38	0	9.9	179	Specific	461.08	460.4	125.91	8.51	54	>sp|P00738|HPT_HUMAN Haptoglobin OS=Homo sapiens GN=HP PE=1 SV=1	16090	75.663
K.MVSHHN[+2.988]LTTGATLINEQWLLTTAK.N	N[+3]	671.353	4	2682.39	2682.38	0	3.6	179	Specific	470.68	416.81	278.32	9.15	54	>sp|P00738|HPT_HUMAN Haptoglobin OS=Homo sapiens GN=HP PE=1 SV=1	16090	79.491
K.MVSHHN[+0.984]LTTGATLINEQWLLTTAK.N	N[+1]	670.856	4	2680.4	2680.38	0	9.8	179	Specific	472.13	445.62	128.4	8.32	54	>sp|P00738|HPT_HUMAN Haptoglobin OS=Homo sapiens GN=HP PE=1 SV=1	16090	75.723
K.MVSHHN[+0.984]LTTGATLINEQWLLTTAK.N	N[+1]	670.854	4	2680.39	2680.38	0	6.3	179	Specific	472.91	408.31	156.78	9.89	54	>sp|P00738|HPT_HUMAN Haptoglobin OS=Homo sapiens GN=HP PE=1 SV=1	16090	76.1895
K.MVSHHN[+2.988]LTTGATLINEQWLLTTAK.N	N[+3]	671.355	4	2682.4	2682.38	0	7.1	179	Specific	487.49	415.88	290.36	9.37	54	>sp|P00738|HPT_HUMAN Haptoglobin OS=Homo sapiens GN=HP PE=1 SV=1	16090	79.6089
K.MVSHHN[+2.988]LTTGATLINEQWLLTTAK.N	N[+3]	671.346	4	2682.36	2682.38	0	-6.5	179	Specific	491.8	491.8	207.26	8.77	54	>sp|P00738|HPT_HUMAN Haptoglobin OS=Homo sapiens GN=HP PE=1 SV=1	16090	74.6619
K.MVSHHN[+0.984]LTTGATLINEQWLLTTAK.N	N[+1]	894.135	3	2680.39	2680.38	0	5.8	179	Specific	498.01	498.01	154.88	10.37	54	>sp|P00738|HPT_HUMAN Haptoglobin OS=Homo sapiens GN=HP PE=1 SV=1	16090	76.2348
K.MVSHHN[+2.988]LTTGATLINEQWLLTTAK.N	N[+3]	894.803	3	2682.39	2682.38	0	4.9	179	Specific	498.9	431.15	305.03	9.67	54	>sp|P00738|HPT_HUMAN Haptoglobin OS=Homo sapiens GN=HP PE=1 SV=1	16090	76.0243
K.MVSHHN[+0.984]LTTGATLINEQWLLTTAK.N	N[+1]	894.132	3	2680.38	2680.38	0	1.6	179	Specific	522.5	522.5	284.49	9.55	54	>sp|P00738|HPT_HUMAN Haptoglobin OS=Homo sapiens GN=HP PE=1 SV=1	16090	75.1626
K.MVSHHN[+2.988]LTTGATLINEQWLLTTAK.N	N[+3]	1341.7	2	2682.39	2682.38	0	4.7	179	Specific	524.15	524.15	213.59	10.08	54	>sp|P00738|HPT_HUMAN Haptoglobin OS=Homo sapiens GN=HP PE=1 SV=1	16090	75.4545
K.MVSHHN[+0.984]LTTGATLINEQWLLTTAK.N	N[+1]	670.851	4	2680.38	2680.38	0	1.8	179	Specific	537.97	516.1	245.81	10.24	54	>sp|P00738|HPT_HUMAN Haptoglobin OS=Homo sapiens GN=HP PE=1 SV=1	16090	75.1846
K.MVSHHN[+2.988]LTTGATLINEQWLLTTAK.N	N[+3]	671.355	4	2682.4	2682.38	0	7.2	179	Specific	539.93	458.37	298.63	9.88	54	>sp|P00738|HPT_HUMAN Haptoglobin OS=Homo sapiens GN=HP PE=1 SV=1	16090	79.728
K.MVSHHN[+0.984]LTTGATLINEQWLLTTAK.N	N[+1]	894.134	3	2680.39	2680.38	0	4.4	179	Specific	541.27	527.4	172.59	10.74	54	>sp|P00738|HPT_HUMAN Haptoglobin OS=Homo sapiens GN=HP PE=1 SV=1	16090	75.6957
K.MVSHHN[+2.988]LTTGATLINEQWLLTTAK.N	N[+3]	671.355	4	2682.4	2682.38	0	7	179	Specific	545.34	503.31	327.56	10.02	54	>sp|P00738|HPT_HUMAN Haptoglobin OS=Homo sapiens GN=HP PE=1 SV=1	16090	79.5309
K.MVSHHN[+0.984]LTTGATLINEQWLLTTAK.N	N[+1]	894.134	3	2680.39	2680.38	0	4.4	179	Specific	575.03	568.6	219.94	10.87	54	>sp|P00738|HPT_HUMAN Haptoglobin OS=Homo sapiens GN=HP PE=1 SV=1	16090	75.6969
K.MVSHHN[+2.988]LTTGATLINEQWLLTTAK.N	N[+3]	671.354	4	2682.39	2682.38	0	5.2	179	Specific	639.93	639.06	372.04	13.73	54	>sp|P00738|HPT_HUMAN Haptoglobin OS=Homo sapiens GN=HP PE=1 SV=1	16090	80.1271
K.MVSHHN[+2.988]LTTGATLINEQWLLTTAK.N	N[+3]	894.803	3	2682.39	2682.38	0	4.9	179	Specific	648.39	648.39	386.3	13.04	54	>sp|P00738|HPT_HUMAN Haptoglobin OS=Homo sapiens GN=HP PE=1 SV=1	16090	76.8223
K.MVSHHN[+2.988]LTTGATLINEQWLLTTAK.N	N[+3]	671.355	4	2682.4	2682.38	0	5.8	179	Specific	659.31	656.6	344.65	14.82	54	>sp|P00738|HPT_HUMAN Haptoglobin OS=Homo sapiens GN=HP PE=1 SV=1	16090	80.0976
K.MVSHHN[+2.988]LTTGATLINEQWLLTTAK.N	N[+3]	671.355	4	2682.4	2682.38	0	6.3	179	Specific	677.26	677.26	385.31	14.82	54	>sp|P00738|HPT_HUMAN Haptoglobin OS=Homo sapiens GN=HP PE=1 SV=1	16090	76.7563
K.MVSHHN[+2.988]LTTGATLINEQWLLTTAK.N	N[+3]	894.799	3	2682.38	2682.38	0	1.1	179	Specific	677.48	589.47	446.33	12.66	54	>sp|P00738|HPT_HUMAN Haptoglobin OS=Homo sapiens GN=HP PE=1 SV=1	16090	78.0234
K.MVSHHN[+2.988]LTTGATLINEQWLLTTAK.N	N[+3]	894.804	3	2682.4	2682.38	0	6.4	179	Specific	743	743	437.67	15.14	54	>sp|P00738|HPT_HUMAN Haptoglobin OS=Homo sapiens GN=HP PE=1 SV=1	16090	77.3536
K.MVSHHN[+2.988]LTTGATLINEQWLLTTAK.N	N[+3]	537.285	5	2682.4	2682.38	0	5.4	179	Specific	750.09	736.9	372.32	16.91	54	>sp|P00738|HPT_HUMAN Haptoglobin OS=Homo sapiens GN=HP PE=1 SV=1	16090	75.5438
K.MVSHHN[+2.988]LTTGATLINEQWLLTTAK.N	N[+3]	537.285	5	2682.4	2682.38	0	5.4	179	Specific	757.85	731.9	394.87	16.91	54	>sp|P00738|HPT_HUMAN Haptoglobin OS=Homo sapiens GN=HP PE=1 SV=1	16090	76.0685
K.MVSHHN[+2.988]LTTGATLINEQWLLTTAK.N	N[+3]	671.354	4	2682.39	2682.38	0	5.3	179	Specific	765.37	762.63	447.16	16.73	54	>sp|P00738|HPT_HUMAN Haptoglobin OS=Homo sapiens GN=HP PE=1 SV=1	16090	76.2565
K.MVSHHN[+2.988]LTTGATLINEQWLLTTAK.N	N[+3]	671.355	4	2682.4	2682.38	0	6.2	179	Specific	775.75	775.75	441.16	16.82	54	>sp|P00738|HPT_HUMAN Haptoglobin OS=Homo sapiens GN=HP PE=1 SV=1	16090	77.2909
K.MVSHHN[+2.988]LTTGATLINEQWLLTTAK.N	N[+3]	671.354	4	2682.39	2682.38	0	5.3	179	Specific	781.5	738.27	444.58	16.73	54	>sp|P00738|HPT_HUMAN Haptoglobin OS=Homo sapiens GN=HP PE=1 SV=1	16090	76.2505
K.MVSHHN[+2.988]LTTGATLINEQWLLTTAK.N	N[+3]	671.353	4	2682.39	2682.38	0	2.9	179	Specific	790.43	770.66	434.19	16.31	54	>sp|P00738|HPT_HUMAN Haptoglobin OS=Homo sapiens GN=HP PE=1 SV=1	16090	77.8014
K.MVSHHN[+2.988]LTTGATLINEQWLLTTAK.N	N[+3]	671.355	4	2682.4	2682.38	0	6.1	179	Specific	791.09	791.09	417.47	16.82	54	>sp|P00738|HPT_HUMAN Haptoglobin OS=Homo sapiens GN=HP PE=1 SV=1	16090	76.1622
K.MVSHHN[+2.988]LTTGATLINEQWLLTTAK.N	N[+3]	671.355	4	2682.4	2682.38	0	6	179	Specific	813.96	782.36	453.42	17.82	54	>sp|P00738|HPT_HUMAN Haptoglobin OS=Homo sapiens GN=HP PE=1 SV=1	16090	75.723
K.MVSHHN[+2.988]LTTGATLINEQWLLTTAK.N	N[+3]	671.355	4	2682.4	2682.38	0	6.1	179	Specific	815.9	782.16	466.22	17.82	54	>sp|P00738|HPT_HUMAN Haptoglobin OS=Homo sapiens GN=HP PE=1 SV=1	16090	75.7597
K.MVSHHN[+2.988]LTTGATLINEQWLLTTAK.N	N[+3]	671.355	4	2682.4	2682.38	0	6	179	Specific	816.15	814.73	467.23	17.82	54	>sp|P00738|HPT_HUMAN Haptoglobin OS=Homo sapiens GN=HP PE=1 SV=1	16090	75.717
K.MVSHHN[+2.988]LTTGATLINEQWLLTTAK.N	N[+3]	671.355	4	2682.4	2682.38	0	6	179	Specific	823.36	811.17	442.67	17.82	54	>sp|P00738|HPT_HUMAN Haptoglobin OS=Homo sapiens GN=HP PE=1 SV=1	16090	75.7129
K.MVSHHN[+2.988]LTTGATLINEQWLLTTAK.N	N[+3]	671.355	4	2682.4	2682.38	0	6.2	179	Specific	828.86	822.27	455.15	17.82	54	>sp|P00738|HPT_HUMAN Haptoglobin OS=Homo sapiens GN=HP PE=1 SV=1	16090	75.6439
K.MVSHHN[+2.988]LTTGATLINEQWLLTTAK.N	N[+3]	1341.7	2	2682.39	2682.38	0	3.8	179	Specific	837.56	747.28	366.88	16.1	54	>sp|P00738|HPT_HUMAN Haptoglobin OS=Homo sapiens GN=HP PE=1 SV=1	16090	75.9821
K.MVSHHN[+2.988]LTTGATLINEQWLLTTAK.N	N[+3]	671.354	4	2682.39	2682.38	0	5.3	179	Specific	840.69	804.07	443.2	17.73	54	>sp|P00738|HPT_HUMAN Haptoglobin OS=Homo sapiens GN=HP PE=1 SV=1	16090	76.2464
K.MVSHHN[+2.988]LTTGATLINEQWLLTTAK.N	N[+3]	894.803	3	2682.39	2682.38	0	4.9	179	Specific	927.29	904.17	516.23	19.04	54	>sp|P00738|HPT_HUMAN Haptoglobin OS=Homo sapiens GN=HP PE=1 SV=1	16090	76.2348
K.MVSHHN[+2.988]LTTGATLINEQWLLTTAK.N	N[+3]	894.803	3	2682.39	2682.38	0	4.9	179	Specific	964.86	964.86	519.11	20.04	54	>sp|P00738|HPT_HUMAN Haptoglobin OS=Homo sapiens GN=HP PE=1 SV=1	16090	76.2165
K.MVSHHN[+2.988]LTTGATLINEQWLLTTAK.N	N[+3]	894.803	3	2682.39	2682.38	0	4.9	179	Specific	989.41	989.41	543.15	20.04	54	>sp|P00738|HPT_HUMAN Haptoglobin OS=Homo sapiens GN=HP PE=1 SV=1	16090	75.6957
K.MVSHHN[+2.988]LTTGATLINEQWLLTTAK.N	N[+3]	894.803	3	2682.39	2682.38	0	4.9	179	Specific	993.73	987.07	533.21	20.04	54	>sp|P00738|HPT_HUMAN Haptoglobin OS=Homo sapiens GN=HP PE=1 SV=1	16090	75.6837
K.M[+15.995]VSHHN[+2.988]LTTGATLINEQWLLTTAK.N	M[+16], N[+3]	675.353	4	2698.39	2698.38	0	5.6	179	Specific	2.77	2.77	1.33	1.85	54	>sp|P00738|HPT_HUMAN Haptoglobin OS=Homo sapiens GN=HP PE=1 SV=1	16090	70.8595
K.M[+15.995]VSHHN[+2.988]LTTGATLINEQWLLTTAK.N	M[+16], N[+3]	675.353	4	2698.39	2698.38	0	5.6	179	Specific	5.14	5.14	5.14	1.89	54	>sp|P00738|HPT_HUMAN Haptoglobin OS=Homo sapiens GN=HP PE=1 SV=1	16090	70.8548
K.MVSHHN[+2.988]LTTGATLIN[+0.984]EQWLLTTAK.N	N[+1][+3]	895.129	3	2683.37	2683.36	0	2.5	179	Specific	14.24	14.24	14.24	0.7	54	>sp|P00738|HPT_HUMAN Haptoglobin OS=Homo sapiens GN=HP PE=1 SV=1	16090	90.3909
K.M[+15.995]VSHHN[+2.988]LTTGATLINEQWLLTTAK.N	M[+16], N[+3]	675.353	4	2698.39	2698.38	0	5.6	179	Specific	15.05	15.05	1.26	1.85	54	>sp|P00738|HPT_HUMAN Haptoglobin OS=Homo sapiens GN=HP PE=1 SV=1	16090	70.8658
K.M[+15.995]VSHHNLTTGATLIN[+2.988]EQWLLTTAK.N	M[+16], N[+3]	675.352	4	2698.39	2698.38	0	4.6	179	Specific	16.22	16.22	9.96	1.83	54	>sp|P00738|HPT_HUMAN Haptoglobin OS=Homo sapiens GN=HP PE=1 SV=1	16090	71.488
K.M[+15.995]VSHHN[+2.988]LTTGATLINEQWLLTTAK.N	M[+16], N[+3]	675.352	4	2698.39	2698.38	0	4.5	179	Specific	21.11	19.82	19.82	1.64	54	>sp|P00738|HPT_HUMAN Haptoglobin OS=Homo sapiens GN=HP PE=1 SV=1	16090	72.4676
K.M[+15.995]VSHHN[+2.988]LTTGATLINEQWLLTTAK.N	M[+16], N[+3]	675.352	4	2698.39	2698.38	0	4.5	179	Specific	21.38	21.38	0.75	1.84	54	>sp|P00738|HPT_HUMAN Haptoglobin OS=Homo sapiens GN=HP PE=1 SV=1	16090	72.4752
K.M[+15.995]VSHHN[+2.988]LTTGATLINEQWLLTTAK.N	M[+16], N[+3]	675.353	4	2698.39	2698.38	0	4.8	179	Specific	28.85	28.85	10.94	1.84	54	>sp|P00738|HPT_HUMAN Haptoglobin OS=Homo sapiens GN=HP PE=1 SV=1	16090	70.657
K.M[+15.995]VSHHN[+2.988]LTTGATLINEQWLLTTAK.N	M[+16], N[+3]	900.134	3	2698.39	2698.38	0	4.8	179	Specific	29.8	29.8	29.8	1.69	54	>sp|P00738|HPT_HUMAN Haptoglobin OS=Homo sapiens GN=HP PE=1 SV=1	16090	78.1951
K.M[+15.995]VSHHN[+2.988]LTTGATLINEQWLLTTAK.N	M[+16], N[+3]	675.351	4	2698.38	2698.38	0	2.7	179	Specific	37.13	14.57	13.09	0.71	54	>sp|P00738|HPT_HUMAN Haptoglobin OS=Homo sapiens GN=HP PE=1 SV=1	16090	72.5329
K.MVSHHN[+0.984]LTTGATLIN[+0.984]EQWLLTTAK.N	N[+1]*2	894.459	3	2681.36	2681.36	0	0.5	179	Specific	38.1	6.08	6.08	0.59	54	>sp|P00738|HPT_HUMAN Haptoglobin OS=Homo sapiens GN=HP PE=1 SV=1	16090	91.2682
K.M[+15.995]VSHHN[+2.988]LTTGATLINEQWLLTTAK.N	M[+16], N[+3]	675.352	4	2698.39	2698.38	0	4.4	179	Specific	54.22	16.24	16.24	1.85	54	>sp|P00738|HPT_HUMAN Haptoglobin OS=Homo sapiens GN=HP PE=1 SV=1	16090	77.7588
K.M[+15.995]VSHHN[+2.988]LTTGATLINEQWLLTTAK.N	M[+16], N[+3]	675.352	4	2698.39	2698.38	0	4.3	179	Specific	65.35	64.87	45.43	1.99	54	>sp|P00738|HPT_HUMAN Haptoglobin OS=Homo sapiens GN=HP PE=1 SV=1	16090	86.0064
K.MVSHHN[+0.984]LTTGATLIN[+0.984]EQWLLTTAK.N	N[+1]*2	894.461	3	2681.37	2681.36	0	2.5	179	Specific	66.45	66.45	66.45	1.29	54	>sp|P00738|HPT_HUMAN Haptoglobin OS=Homo sapiens GN=HP PE=1 SV=1	16090	91.0032
K.M[+15.995]VSHHN[+2.988]LTTGATLINEQWLLTTAK.N	M[+16], N[+3]	675.353	4	2698.39	2698.38	0	5.4	179	Specific	113.46	113.46	88.14	2.01	54	>sp|P00738|HPT_HUMAN Haptoglobin OS=Homo sapiens GN=HP PE=1 SV=1	16090	86.547
K.MVSHHN[+0.984]LTTGATLIN[+0.984]EQWLLTTAK.N	N[+1]*2	894.462	3	2681.37	2681.36	0	3.8	179	Specific	133.93	133.93	133.93	2.25	54	>sp|P00738|HPT_HUMAN Haptoglobin OS=Homo sapiens GN=HP PE=1 SV=1	16090	90.7248
K.M[+15.995]VSHHN[+0.984]LTTGATLINEQWLLTTAK.N	M[+16], N[+1]	674.85	4	2696.38	2696.37	0	2.6	179	Specific	144.67	133.17	35.63	1.99	54	>sp|P00738|HPT_HUMAN Haptoglobin OS=Homo sapiens GN=HP PE=1 SV=1	16090	75.5082
K.MVSHHN[+0.984]LTTGATLIN[+0.984]EQWLLTTAK.N	N[+1]*2	671.094	4	2681.35	2681.36	0	-2.9	179	Specific	157.5	157.5	157.5	1.89	54	>sp|P00738|HPT_HUMAN Haptoglobin OS=Homo sapiens GN=HP PE=1 SV=1	16090	74.4745
K.M[+15.995]VSHHN[+2.988]LTTGATLINEQWLLTTAK.N	M[+16], N[+3]	675.352	4	2698.39	2698.38	0	4.4	179	Specific	165.28	165.28	127.6	2.4	54	>sp|P00738|HPT_HUMAN Haptoglobin OS=Homo sapiens GN=HP PE=1 SV=1	16090	77.7483
K.M[+15.995]VSHHN[+2.988]LTTGATLINEQWLLTTAK.N	M[+16], N[+3]	675.353	4	2698.39	2698.38	0	4.8	179	Specific	188.62	176.36	19.87	2.38	54	>sp|P00738|HPT_HUMAN Haptoglobin OS=Homo sapiens GN=HP PE=1 SV=1	16090	71.906
K.M[+15.995]VSHHN[+2.988]LTTGATLINEQWLLTTAK.N	M[+16], N[+3]	675.354	4	2698.39	2698.38	0	7.3	179	Specific	189.36	189.36	140.7	2.28	54	>sp|P00738|HPT_HUMAN Haptoglobin OS=Homo sapiens GN=HP PE=1 SV=1	16090	84.2277
K.M[+15.995]VSHHN[+2.988]LTTGATLINEQWLLTTAK.N	M[+16], N[+3]	675.353	4	2698.39	2698.38	0	5.4	179	Specific	192.01	169.31	156.41	2.7	54	>sp|P00738|HPT_HUMAN Haptoglobin OS=Homo sapiens GN=HP PE=1 SV=1	16090	86.7306
K.MVSHHN[+0.984]LTTGATLIN[+0.984]EQWLLTTAK.N	N[+1]*2	671.095	4	2681.36	2681.36	0	-0.9	179	Specific	205.76	165.2	165.2	2.01	54	>sp|P00738|HPT_HUMAN Haptoglobin OS=Homo sapiens GN=HP PE=1 SV=1	16090	73.5979
K.M[+15.995]VSHHN[+0.984]LTTGATLINEQWLLTTAK.N	M[+16], N[+1]	899.464	3	2696.38	2696.37	0	2.5	179	Specific	235.35	235.35	96.86	3.91	54	>sp|P00738|HPT_HUMAN Haptoglobin OS=Homo sapiens GN=HP PE=1 SV=1	16090	81.0646
K.M[+15.995]VSHHN[+2.988]LTTGATLINEQWLLTTAK.N	M[+16], N[+3]	675.354	4	2698.39	2698.38	0	6.8	179	Specific	238.8	236.48	122.8	4	54	>sp|P00738|HPT_HUMAN Haptoglobin OS=Homo sapiens GN=HP PE=1 SV=1	16090	77.5755
K.M[+15.995]VSHHN[+2.988]LTTGATLINEQWLLTTAK.N	M[+16], N[+3]	675.354	4	2698.39	2698.38	0	6.2	179	Specific	240.46	240.46	162.33	4.53	54	>sp|P00738|HPT_HUMAN Haptoglobin OS=Homo sapiens GN=HP PE=1 SV=1	16090	84.92
K.M[+15.995]VSHHN[+2.988]LTTGATLINEQWLLTTAK.N	M[+16], N[+3]	675.353	4	2698.39	2698.38	0	6	179	Specific	261.43	210.41	127.46	4.64	54	>sp|P00738|HPT_HUMAN Haptoglobin OS=Homo sapiens GN=HP PE=1 SV=1	16090	83.9491
K.M[+15.995]VSHHN[+2.988]LTTGATLINEQWLLTTAK.N	M[+16], N[+3]	900.138	3	2698.4	2698.38	0	8.3	179	Specific	276.72	276.72	213.39	4.58	54	>sp|P00738|HPT_HUMAN Haptoglobin OS=Homo sapiens GN=HP PE=1 SV=1	16090	77.4133
K.M[+15.995]VSHHN[+2.988]LTTGATLINEQWLLTTAK.N	M[+16], N[+3]	675.353	4	2698.39	2698.38	0	5.7	179	Specific	293.48	283.9	220.93	5.52	54	>sp|P00738|HPT_HUMAN Haptoglobin OS=Homo sapiens GN=HP PE=1 SV=1	16090	77.1505
K.M[+15.995]VSHHN[+2.988]LTTGATLINEQWLLTTAK.N	M[+16], N[+3]	675.354	4	2698.39	2698.38	0	6.4	179	Specific	322.12	319.26	198.94	6.16	54	>sp|P00738|HPT_HUMAN Haptoglobin OS=Homo sapiens GN=HP PE=1 SV=1	16090	84.1348
K.M[+15.995]VSHHN[+2.988]LTTGATLINEQWLLTTAK.N	M[+16], N[+3]	675.353	4	2698.39	2698.38	0	4.9	179	Specific	350.81	350.81	234.65	6.9	54	>sp|P00738|HPT_HUMAN Haptoglobin OS=Homo sapiens GN=HP PE=1 SV=1	16090	87.2592
K.M[+15.995]VSHHN[+2.988]LTTGATLINEQWLLTTAK.N	M[+16], N[+3]	675.353	4	2698.39	2698.38	0	6	179	Specific	356.78	356.78	244.1	6.99	54	>sp|P00738|HPT_HUMAN Haptoglobin OS=Homo sapiens GN=HP PE=1 SV=1	16090	84.7268
K.M[+15.995]VSHHN[+2.988]LTTGATLINEQWLLTTAK.N	M[+16], N[+3]	675.352	4	2698.39	2698.38	0	4.3	179	Specific	363.63	363.63	195.38	7.11	54	>sp|P00738|HPT_HUMAN Haptoglobin OS=Homo sapiens GN=HP PE=1 SV=1	16090	78.1099
K.M[+15.995]VSHHN[+2.988]LTTGATLINEQWLLTTAK.N	M[+16], N[+3]	675.352	4	2698.39	2698.38	0	4.2	179	Specific	384.22	358.42	235.98	7.8	54	>sp|P00738|HPT_HUMAN Haptoglobin OS=Homo sapiens GN=HP PE=1 SV=1	16090	79.1966
K.M[+15.995]VSHHN[+2.988]LTTGATLINEQWLLTTAK.N	M[+16], N[+3]	675.354	4	2698.39	2698.38	0	6.2	179	Specific	387.31	340.89	254.52	7.89	54	>sp|P00738|HPT_HUMAN Haptoglobin OS=Homo sapiens GN=HP PE=1 SV=1	16090	79.7127
K.M[+15.995]VSHHN[+2.988]LTTGATLINEQWLLTTAK.N	M[+16], N[+3]	900.136	3	2698.39	2698.38	0	6.5	179	Specific	388.37	388.37	283.69	8.94	54	>sp|P00738|HPT_HUMAN Haptoglobin OS=Homo sapiens GN=HP PE=1 SV=1	16090	77.3662
K.M[+15.995]VSHHN[+2.988]LTTGATLINEQWLLTTAK.N	M[+16], N[+3]	675.349	4	2698.37	2698.38	0	-0.7	179	Specific	403.55	346.37	237.4	6.38	54	>sp|P00738|HPT_HUMAN Haptoglobin OS=Homo sapiens GN=HP PE=1 SV=1	16090	73.6482
K.MVSHHN[+2.988]LTTGATLIN[+0.984]EQWLLTTAK.N	N[+1][+3]	895.129	3	2683.37	2683.36	0	3	179	Specific	408.35	406.24	277.97	8.46	54	>sp|P00738|HPT_HUMAN Haptoglobin OS=Homo sapiens GN=HP PE=1 SV=1	16090	74.2433
K.M[+15.995]VSHHN[+0.984]LTTGATLINEQWLLTTAK.N	M[+16], N[+1]	899.466	3	2696.38	2696.37	0	4.9	179	Specific	421.88	421.88	152.33	9.54	54	>sp|P00738|HPT_HUMAN Haptoglobin OS=Homo sapiens GN=HP PE=1 SV=1	16090	74.3171
K.MVSHHN[+2.988]LTTGATLIN[+0.984]EQWLLTTAK.N	N[+1][+3]	895.13	3	2683.37	2683.36	0	3.8	179	Specific	425.09	420.31	333.39	9.73	54	>sp|P00738|HPT_HUMAN Haptoglobin OS=Homo sapiens GN=HP PE=1 SV=1	16090	73.9574
K.M[+15.995]VSHHN[+0.984]LTTGATLINEQWLLTTAK.N	M[+16], N[+1]	899.465	3	2696.38	2696.37	0	3.6	179	Specific	451.73	451.73	201.19	9.77	54	>sp|P00738|HPT_HUMAN Haptoglobin OS=Homo sapiens GN=HP PE=1 SV=1	16090	74.6925
K.M[+15.995]VSHHN[+2.988]LTTGATLINEQWLLTTAK.N	M[+16], N[+3]	675.352	4	2698.39	2698.38	0	4.4	179	Specific	464.1	464.1	265.17	9.57	54	>sp|P00738|HPT_HUMAN Haptoglobin OS=Homo sapiens GN=HP PE=1 SV=1	16090	78.017
K.M[+15.995]VSHHN[+2.988]LTTGATLINEQWLLTTAK.N	M[+16], N[+3]	675.352	4	2698.39	2698.38	0	4.4	179	Specific	469.47	454.27	244.73	9.8	54	>sp|P00738|HPT_HUMAN Haptoglobin OS=Homo sapiens GN=HP PE=1 SV=1	16090	78.3218
K.M[+15.995]VSHHN[+2.988]LTTGATLINEQWLLTTAK.N	M[+16], N[+3]	675.354	4	2698.39	2698.38	0	6.3	179	Specific	478.88	478.88	284.5	9.89	54	>sp|P00738|HPT_HUMAN Haptoglobin OS=Homo sapiens GN=HP PE=1 SV=1	16090	77.3945
K.M[+15.995]VSHHN[+2.988]LTTGATLINEQWLLTTAK.N	M[+16], N[+3]	675.352	4	2698.39	2698.38	0	4.5	179	Specific	484.99	440.09	305.29	9.78	54	>sp|P00738|HPT_HUMAN Haptoglobin OS=Homo sapiens GN=HP PE=1 SV=1	16090	76.888
K.M[+15.995]VSHHN[+2.988]LTTGATLINEQWLLTTAK.N	M[+16], N[+3]	900.13	3	2698.38	2698.38	0	0.2	179	Specific	486.46	486.46	338.24	8.82	54	>sp|P00738|HPT_HUMAN Haptoglobin OS=Homo sapiens GN=HP PE=1 SV=1	16090	72.9756
K.MVSHHN[+2.988]LTTGATLIN[+0.984]EQWLLTTAK.N	N[+1][+3]	895.13	3	2683.38	2683.36	0	4	179	Specific	486.46	486.46	381.79	9.86	54	>sp|P00738|HPT_HUMAN Haptoglobin OS=Homo sapiens GN=HP PE=1 SV=1	16090	74.2244
K.M[+15.995]VSHHN[+2.988]LTTGATLINEQWLLTTAK.N	M[+16], N[+3]	675.352	4	2698.39	2698.38	0	4.2	179	Specific	510.86	509.51	288.03	10.28	54	>sp|P00738|HPT_HUMAN Haptoglobin OS=Homo sapiens GN=HP PE=1 SV=1	16090	75.4812
K.M[+15.995]VSHHN[+2.988]LTTGATLINEQWLLTTAK.N	M[+16], N[+3]	675.354	4	2698.39	2698.38	0	7	179	Specific	525.8	492.19	287.39	10.83	54	>sp|P00738|HPT_HUMAN Haptoglobin OS=Homo sapiens GN=HP PE=1 SV=1	16090	80.5497
K.MVSHHN[+2.988]LTTGATLIN[+0.984]EQWLLTTAK.N	N[+1][+3]	895.13	3	2683.37	2683.36	0	3.8	179	Specific	542.43	536.93	384.45	10.32	54	>sp|P00738|HPT_HUMAN Haptoglobin OS=Homo sapiens GN=HP PE=1 SV=1	16090	73.9511
K.M[+15.995]VSHHN[+2.988]LTTGATLINEQWLLTTAK.N	M[+16], N[+3]	675.353	4	2698.39	2698.38	0	4.8	179	Specific	543.97	520.21	310.69	10.82	54	>sp|P00738|HPT_HUMAN Haptoglobin OS=Homo sapiens GN=HP PE=1 SV=1	16090	76.8132
K.M[+15.995]VSHHN[+2.988]LTTGATLINEQWLLTTAK.N	M[+16], N[+3]	675.354	4	2698.39	2698.38	0	6.3	179	Specific	581.63	532.46	365.91	12.82	54	>sp|P00738|HPT_HUMAN Haptoglobin OS=Homo sapiens GN=HP PE=1 SV=1	16090	77.3237
K.M[+15.995]VSHHN[+2.988]LTTGATLINEQWLLTTAK.N	M[+16], N[+3]	900.134	3	2698.39	2698.38	0	4.2	179	Specific	586.03	586.03	335.83	12.04	54	>sp|P00738|HPT_HUMAN Haptoglobin OS=Homo sapiens GN=HP PE=1 SV=1	16090	75.6865
K.M[+15.995]VSHHN[+2.988]LTTGATLINEQWLLTTAK.N	M[+16], N[+3]	675.354	4	2698.39	2698.38	0	6.3	179	Specific	591.34	563.74	353.74	12.82	54	>sp|P00738|HPT_HUMAN Haptoglobin OS=Homo sapiens GN=HP PE=1 SV=1	16090	77.3929
K.M[+15.995]VSHHN[+2.988]LTTGATLINEQWLLTTAK.N	M[+16], N[+3]	900.135	3	2698.39	2698.38	0	5.9	179	Specific	614.74	614.74	394.29	13.14	54	>sp|P00738|HPT_HUMAN Haptoglobin OS=Homo sapiens GN=HP PE=1 SV=1	16090	74.1016
K.M[+15.995]VSHHN[+2.988]LTTGATLINEQWLLTTAK.N	M[+16], N[+3]	900.134	3	2698.39	2698.38	0	4.9	179	Specific	629.65	557.86	424.66	13.04	54	>sp|P00738|HPT_HUMAN Haptoglobin OS=Homo sapiens GN=HP PE=1 SV=1	16090	74.2587
K.M[+15.995]VSHHN[+2.988]LTTGATLINEQWLLTTAK.N	M[+16], N[+3]	675.351	4	2698.38	2698.38	0	2.6	179	Specific	673.67	653.35	349.29	13.68	54	>sp|P00738|HPT_HUMAN Haptoglobin OS=Homo sapiens GN=HP PE=1 SV=1	16090	75.6881
K.M[+15.995]VSHHN[+2.988]LTTGATLINEQWLLTTAK.N	M[+16], N[+3]	675.347	4	2698.36	2698.38	0	-3.9	179	Specific	682.44	673.31	382.67	13.18	54	>sp|P00738|HPT_HUMAN Haptoglobin OS=Homo sapiens GN=HP PE=1 SV=1	16090	76.2257
K.M[+15.995]VSHHN[+2.988]LTTGATLINEQWLLTTAK.N	M[+16], N[+3]	540.483	5	2698.39	2698.38	0	4.5	179	Specific	687.09	677.48	382.87	14.82	54	>sp|P00738|HPT_HUMAN Haptoglobin OS=Homo sapiens GN=HP PE=1 SV=1	16090	74.2747
K.M[+15.995]VSHHN[+2.988]LTTGATLINEQWLLTTAK.N	M[+16], N[+3]	675.352	4	2698.39	2698.38	0	4.4	179	Specific	697.28	688.17	390.06	14.73	54	>sp|P00738|HPT_HUMAN Haptoglobin OS=Homo sapiens GN=HP PE=1 SV=1	16090	74.0969
K.M[+15.995]VSHHN[+2.988]LTTGATLINEQWLLTTAK.N	M[+16], N[+3]	675.353	4	2698.39	2698.38	0	4.9	179	Specific	702.61	678.11	426.04	15.73	54	>sp|P00738|HPT_HUMAN Haptoglobin OS=Homo sapiens GN=HP PE=1 SV=1	16090	75.051
K.M[+15.995]VSHHN[+2.988]LTTGATLINEQWLLTTAK.N	M[+16], N[+3]	900.134	3	2698.39	2698.38	0	4.5	179	Specific	707.4	707.4	483.07	15.04	54	>sp|P00738|HPT_HUMAN Haptoglobin OS=Homo sapiens GN=HP PE=1 SV=1	16090	74.2882
K.M[+15.995]VSHHN[+2.988]LTTGATLINEQWLLTTAK.N	M[+16], N[+3]	675.353	4	2698.39	2698.38	0	4.9	179	Specific	707.81	675.61	419.74	15.73	54	>sp|P00738|HPT_HUMAN Haptoglobin OS=Homo sapiens GN=HP PE=1 SV=1	16090	74.2807
K.M[+15.995]VSHHN[+2.988]LTTGATLINEQWLLTTAK.N	M[+16], N[+3]	675.353	4	2698.39	2698.38	0	5.1	179	Specific	714.06	707.56	445.25	15.73	54	>sp|P00738|HPT_HUMAN Haptoglobin OS=Homo sapiens GN=HP PE=1 SV=1	16090	74.307
K.M[+15.995]VSHHN[+2.988]LTTGATLINEQWLLTTAK.N	M[+16], N[+3]	675.353	4	2698.39	2698.38	0	5.5	179	Specific	729.59	692.79	415.06	15.82	54	>sp|P00738|HPT_HUMAN Haptoglobin OS=Homo sapiens GN=HP PE=1 SV=1	16090	75.1531
K.M[+15.995]VSHHN[+2.988]LTTGATLINEQWLLTTAK.N	M[+16], N[+3]	675.352	4	2698.39	2698.38	0	4.4	179	Specific	744.51	743.64	436.92	15.73	54	>sp|P00738|HPT_HUMAN Haptoglobin OS=Homo sapiens GN=HP PE=1 SV=1	16090	74.7994
K.M[+15.995]VSHHN[+2.988]LTTGATLINEQWLLTTAK.N	M[+16], N[+3]	675.352	4	2698.39	2698.38	0	4.3	179	Specific	744.56	720.05	437.57	15.73	54	>sp|P00738|HPT_HUMAN Haptoglobin OS=Homo sapiens GN=HP PE=1 SV=1	16090	74.8736
K.M[+15.995]VSHHN[+2.988]LTTGATLINEQWLLTTAK.N	M[+16], N[+3]	900.135	3	2698.39	2698.38	0	5.3	179	Specific	747.57	747.57	474.62	15.14	54	>sp|P00738|HPT_HUMAN Haptoglobin OS=Homo sapiens GN=HP PE=1 SV=1	16090	75.1547
K.M[+15.995]VSHHN[+2.988]LTTGATLINEQWLLTTAK.N	M[+16], N[+3]	1349.7	2	2698.39	2698.38	0	4.2	179	Specific	759.25	698.62	324.91	15.52	54	>sp|P00738|HPT_HUMAN Haptoglobin OS=Homo sapiens GN=HP PE=1 SV=1	16090	74.7981
K.M[+15.995]VSHHN[+2.988]LTTGATLINEQWLLTTAK.N	M[+16], N[+3]	675.353	4	2698.39	2698.38	0	4.8	179	Specific	780.57	761.2	443.49	16.73	54	>sp|P00738|HPT_HUMAN Haptoglobin OS=Homo sapiens GN=HP PE=1 SV=1	16090	74.6229
K.MVSHHN[+2.988]LTTGATLIN[+0.984]EQWLLTTAK.N	N[+1][+3]	671.6	4	2683.38	2683.36	0	5.7	179	Specific	782.01	738.18	437.5	16.82	54	>sp|P00738|HPT_HUMAN Haptoglobin OS=Homo sapiens GN=HP PE=1 SV=1	16090	78.3399
K.M[+15.995]VSHHN[+2.988]LTTGATLINEQWLLTTAK.N	M[+16], N[+3]	900.134	3	2698.39	2698.38	0	4.5	179	Specific	806.15	806.15	504.35	17.04	54	>sp|P00738|HPT_HUMAN Haptoglobin OS=Homo sapiens GN=HP PE=1 SV=1	16090	74.9554
K.M[+15.995]VSHHN[+2.988]LTTGATLINEQWLLTTAK.N	M[+16], N[+3]	1349.7	2	2698.39	2698.38	0	6	179	Specific	815.57	737.04	329.29	16.62	54	>sp|P00738|HPT_HUMAN Haptoglobin OS=Homo sapiens GN=HP PE=1 SV=1	16090	74.2731
K.MVSHHN[+2.988]LTTGATLIN[+0.984]EQWLLTTAK.N	N[+1][+3]	671.6	4	2683.38	2683.36	0	5.3	179	Specific	839.14	839.14	481.55	17.73	54	>sp|P00738|HPT_HUMAN Haptoglobin OS=Homo sapiens GN=HP PE=1 SV=1	16090	74.1267
K.M[+15.995]VSHHN[+2.988]LTTGATLINEQWLLTTAK.N	M[+16], N[+3]	900.134	3	2698.39	2698.38	0	4.7	179	Specific	857.98	857.98	533.77	18.04	54	>sp|P00738|HPT_HUMAN Haptoglobin OS=Homo sapiens GN=HP PE=1 SV=1	16090	74.3171
K.M[+15.995]VSHHN[+2.988]LTTGATLINEQWLLTTAK.N	M[+16], N[+3]	900.134	3	2698.39	2698.38	0	4.2	179	Specific	886.95	886.95	553.55	18.04	54	>sp|P00738|HPT_HUMAN Haptoglobin OS=Homo sapiens GN=HP PE=1 SV=1	16090	74.625
K.M[+15.995]VSHHN[+2.988]LTTGATLIN[+0.984]EQWLLTTAK.N	M[+16], N[+1][+3]	900.463	3	2699.37	2699.36	0	5.5	179	Specific	387.46	367.5	318.68	7.14	54	>sp|P00738|HPT_HUMAN Haptoglobin OS=Homo sapiens GN=HP PE=1 SV=1	16090	72.9817
K.M[+15.995]VSHHN[+2.988]LTTGATLIN[+0.984]EQWLLTTAK.N	M[+16], N[+1][+3]	900.463	3	2699.37	2699.36	0	5.5	179	Specific	517.37	496.3	396.28	10.65	54	>sp|P00738|HPT_HUMAN Haptoglobin OS=Homo sapiens GN=HP PE=1 SV=1	16090	72.9756
K.M[+15.995]VSHHN[+2.988]LTTGATLIN[+0.984]EQWLLTTAK.N	M[+16], N[+1][+3]	900.463	3	2699.37	2699.36	0	5.5	179	Specific	531.72	504.73	441.99	10.7	54	>sp|P00738|HPT_HUMAN Haptoglobin OS=Homo sapiens GN=HP PE=1 SV=1	16090	72.974
K.M[+15.995]VSHHN[+2.988]LTTGATLIN[+0.984]EQWLLTTAK.N	M[+16], N[+1][+3]	675.599	4	2699.37	2699.36	0	5.4	179	Specific	567.58	543.37	373.74	11.65	54	>sp|P00738|HPT_HUMAN Haptoglobin OS=Homo sapiens GN=HP PE=1 SV=1	16090	72.9362
K.M[+15.995]VSHHN[+2.988]LTTGATLIN[+0.984]EQWLLTTAK.N	M[+16], N[+1][+3]	675.599	4	2699.37	2699.36	0	5.6	179	Specific	578.93	548.3	380.8	11.65	54	>sp|P00738|HPT_HUMAN Haptoglobin OS=Homo sapiens GN=HP PE=1 SV=1	16090	72.9203
K.M[+15.995]VSHHN[+2.988]LTTGATLIN[+0.984]EQWLLTTAK.N	M[+16], N[+1][+3]	900.463	3	2699.37	2699.36	0	5.4	179	Specific	614.02	614.02	453.28	13.14	54	>sp|P00738|HPT_HUMAN Haptoglobin OS=Homo sapiens GN=HP PE=1 SV=1	16090	73.0008
K.M[+15.995]VSHHN[+2.988]LTTGATLIN[+0.984]EQWLLTTAK.N	M[+16], N[+1][+3]	675.599	4	2699.37	2699.36	0	4.9	179	Specific	703.23	651.19	437.66	15.73	54	>sp|P00738|HPT_HUMAN Haptoglobin OS=Homo sapiens GN=HP PE=1 SV=1	16090	72.9917
K.MVSHHN[+2.988]LTTGATLIN[+0.984]EQWLLTTAKN[+0.984]LFLNHSENATAKDIAPTLTLYVGK.K	N[+1]*2[+3]	675.478	8	5396.77	5395.78	1	-1.2	179	Specific	67.66	67.66	0	0.1	54	>sp|P00738|HPT_HUMAN Haptoglobin OS=Homo sapiens GN=HP PE=1 SV=1	16090	70.9238
K.MVSHHN[+2.988]LTTGATLIN[+0.984]EQWLLTTAKNLFLN[+0.984]HSENATAKDIAPTLTLYVGK.K	N[+1]*2[+3]	675.477	8	5396.77	5395.78	1	-2.3	179	Specific	123.4	123.4	0	0.7	54	>sp|P00738|HPT_HUMAN Haptoglobin OS=Homo sapiens GN=HP PE=1 SV=1	16090	71.5651
K.NLFLN[+2.988]HSENATAK.D	N[+3]	731.369	2	1461.73	1461.72	0	5.7	203	Specific	220.26	117.56	24.58	2	54	>sp|P00738|HPT_HUMAN Haptoglobin OS=Homo sapiens GN=HP PE=1 SV=1	16090	44.8657
K.NLFLNHSEN[+2.988]ATAK.D	N[+3]	487.909	3	1461.71	1461.72	0	-7.2	203	Specific	272.94	128.01	128.01	2.27	54	>sp|P00738|HPT_HUMAN Haptoglobin OS=Homo sapiens GN=HP PE=1 SV=1	16090	57.0846
K.NLFLNHSEN[+0.984]ATAK.D	N[+1]	487.247	3	1459.73	1459.72	0	5.3	203	Specific	386.31	288.54	79.28	5.56	54	>sp|P00738|HPT_HUMAN Haptoglobin OS=Homo sapiens GN=HP PE=1 SV=1	16090	43.589
K.NLFLN[+2.988]HSENATAK.D	N[+3]	487.915	3	1461.73	1461.72	0	5.1	203	Specific	467.85	315.64	107.26	6.69	54	>sp|P00738|HPT_HUMAN Haptoglobin OS=Homo sapiens GN=HP PE=1 SV=1	16090	44.2246
K.NLFLN[+2.988]HSENATAK.D	N[+3]	487.915	3	1461.73	1461.72	0	5.4	203	Specific	505.64	394.88	55.61	9.1	54	>sp|P00738|HPT_HUMAN Haptoglobin OS=Homo sapiens GN=HP PE=1 SV=1	16090	45.2883
K.NLFLNHSEN[+2.988]ATAK.D	N[+3]	487.915	3	1461.73	1461.72	0	6.2	203	Specific	528.99	332.19	50.78	7.77	54	>sp|P00738|HPT_HUMAN Haptoglobin OS=Homo sapiens GN=HP PE=1 SV=1	16090	45.3475
K.NLFLN[+0.984]HSENATAK.D	N[+1]	487.248	3	1459.73	1459.72	0	9	203	Specific	538.83	335.77	201.13	6.82	54	>sp|P00738|HPT_HUMAN Haptoglobin OS=Homo sapiens GN=HP PE=1 SV=1	16090	44.4761
K.NLFLN[+2.988]HSENATAK.D	N[+3]	487.915	3	1461.73	1461.72	0	5.2	203	Specific	553.68	400.9	188.21	10.14	54	>sp|P00738|HPT_HUMAN Haptoglobin OS=Homo sapiens GN=HP PE=1 SV=1	16090	44.3856
K.NLFLN[+2.988]HSENATAK.D	N[+3]	487.914	3	1461.73	1461.72	0	4.5	203	Specific	557.93	366.73	178.33	8.82	54	>sp|P00738|HPT_HUMAN Haptoglobin OS=Homo sapiens GN=HP PE=1 SV=1	16090	44.764
K.NLFLN[+2.988]HSENATAK.D	N[+3]	487.915	3	1461.73	1461.72	0	5.3	203	Specific	558.05	419.06	190.34	9.63	54	>sp|P00738|HPT_HUMAN Haptoglobin OS=Homo sapiens GN=HP PE=1 SV=1	16090	44.3574
K.NLFLN[+2.988]HSENATAK.D	N[+3]	487.915	3	1461.73	1461.72	0	6.6	203	Specific	593.4	420.17	207.97	10.99	54	>sp|P00738|HPT_HUMAN Haptoglobin OS=Homo sapiens GN=HP PE=1 SV=1	16090	44.5333
K.NLFLN[+2.988]HSENATAK.D	N[+3]	487.915	3	1461.73	1461.72	0	5.4	203	Specific	593.7	405.02	212.97	11.54	54	>sp|P00738|HPT_HUMAN Haptoglobin OS=Homo sapiens GN=HP PE=1 SV=1	16090	44.4275
K.NLFLNHSEN[+2.988]ATAK.D	N[+3]	487.914	3	1461.73	1461.72	0	4.7	203	Specific	616.24	387.43	206.28	12.45	54	>sp|P00738|HPT_HUMAN Haptoglobin OS=Homo sapiens GN=HP PE=1 SV=1	16090	43.4172
K.NLFLN[+0.984]HSENATAK.D	N[+1]	730.366	2	1459.72	1459.72	0	5	203	Specific	698.4	432.16	164.73	12.76	54	>sp|P00738|HPT_HUMAN Haptoglobin OS=Homo sapiens GN=HP PE=1 SV=1	16090	44.5456
K.NLFLNHSEN[+2.988]ATAK.D	N[+3]	731.369	2	1461.73	1461.72	0	5.7	203	Specific	726.98	384.26	125.82	13.24	54	>sp|P00738|HPT_HUMAN Haptoglobin OS=Homo sapiens GN=HP PE=1 SV=1	16090	43.4732
K.NLFLN[+2.988]HSENATAK.D	N[+3]	731.368	2	1461.73	1461.72	0	5	203	Specific	779.25	433.23	198.6	14.76	54	>sp|P00738|HPT_HUMAN Haptoglobin OS=Homo sapiens GN=HP PE=1 SV=1	16090	44.359
K.NLFLN[+2.988]HSENATAK.D	N[+3]	731.368	2	1461.73	1461.72	0	4.5	203	Specific	911.3	575.86	266.12	17.76	54	>sp|P00738|HPT_HUMAN Haptoglobin OS=Homo sapiens GN=HP PE=1 SV=1	16090	44.5189
K.NLFLN[+0.984]HSEN[+0.984]ATAK.D	N[+1]*2	487.567	3	1460.69	1460.7	0	-9.3	203	Specific	152.26	141.92	141.92	0.72	54	>sp|P00738|HPT_HUMAN Haptoglobin OS=Homo sapiens GN=HP PE=1 SV=1	16090	43.4172
K.NLFLN[+0.984]HSEN[+2.988]ATAK.D	N[+1][+3]	488.242	3	1462.71	1462.71	0	4.3	203	Specific	366.75	260.85	107.75	5.08	54	>sp|P00738|HPT_HUMAN Haptoglobin OS=Homo sapiens GN=HP PE=1 SV=1	16090	50.9352
K.N[+0.984]LFLN[+2.988]HSENATAK.D	N[+1][+3]	488.238	3	1462.7	1462.71	0	-3.5	203	Specific	421.72	349.19	50.52	5.08	54	>sp|P00738|HPT_HUMAN Haptoglobin OS=Homo sapiens GN=HP PE=1 SV=1	16090	45.435
K.NLFLN[+0.984]HSEN[+2.988]ATAK.D	N[+1][+3]	488.243	3	1462.71	1462.71	0	5.2	203	Specific	421.72	223.18	155.03	5.9	54	>sp|P00738|HPT_HUMAN Haptoglobin OS=Homo sapiens GN=HP PE=1 SV=1	16090	50.276
K.NLFLN[+0.984]HSEN[+2.988]ATAK.D	N[+1][+3]	488.243	3	1462.72	1462.71	0	6.6	203	Specific	433.33	271.94	150.12	5.84	54	>sp|P00738|HPT_HUMAN Haptoglobin OS=Homo sapiens GN=HP PE=1 SV=1	16090	50.8033
K.NLFLN[+0.984]HSEN[+2.988]ATAK.D	N[+1][+3]	488.243	3	1462.71	1462.71	0	5.3	203	Specific	436.23	253.11	127.51	6.23	54	>sp|P00738|HPT_HUMAN Haptoglobin OS=Homo sapiens GN=HP PE=1 SV=1	16090	51.3597
K.NLFLN[+0.984]HSEN[+2.988]ATAK.D	N[+1][+3]	488.243	3	1462.71	1462.71	0	5.9	203	Specific	440.9	279.89	137.42	6.48	54	>sp|P00738|HPT_HUMAN Haptoglobin OS=Homo sapiens GN=HP PE=1 SV=1	16090	48.5803
K.NLFLN[+0.984]HSEN[+2.988]ATAK.D	N[+1][+3]	488.242	3	1462.71	1462.71	0	3.3	203	Specific	448.87	282.43	122.26	6.08	54	>sp|P00738|HPT_HUMAN Haptoglobin OS=Homo sapiens GN=HP PE=1 SV=1	16090	49.1126
K.NLFLN[+0.984]HSEN[+2.988]ATAK.D	N[+1][+3]	488.244	3	1462.72	1462.71	0	8.8	203	Specific	466.95	269.84	113.3	5.6	54	>sp|P00738|HPT_HUMAN Haptoglobin OS=Homo sapiens GN=HP PE=1 SV=1	16090	46.339
K.NLFLN[+0.984]HSEN[+2.988]ATAK.D	N[+1][+3]	488.244	3	1462.72	1462.71	0	7.8	203	Specific	474.87	307.66	100.68	5.84	54	>sp|P00738|HPT_HUMAN Haptoglobin OS=Homo sapiens GN=HP PE=1 SV=1	16090	47.0212
K.NLFLN[+0.984]HSEN[+2.988]ATAK.D	N[+1][+3]	488.244	3	1462.72	1462.71	0	8.7	203	Specific	482.48	306.85	96.05	6.39	54	>sp|P00738|HPT_HUMAN Haptoglobin OS=Homo sapiens GN=HP PE=1 SV=1	16090	45.9609
K.NLFLN[+0.984]HSEN[+2.988]ATAK.D	N[+1][+3]	488.245	3	1462.72	1462.71	0	9	203	Specific	484.59	293.44	89.07	5.68	54	>sp|P00738|HPT_HUMAN Haptoglobin OS=Homo sapiens GN=HP PE=1 SV=1	16090	46.4822
K.NLFLN[+0.984]HSEN[+2.988]ATAK.D	N[+1][+3]	488.243	3	1462.71	1462.71	0	5.3	203	Specific	485.22	299.91	87.9	6.87	54	>sp|P00738|HPT_HUMAN Haptoglobin OS=Homo sapiens GN=HP PE=1 SV=1	16090	47.8427
K.NLFLN[+0.984]HSEN[+2.988]ATAK.D	N[+1][+3]	488.244	3	1462.72	1462.71	0	8.1	203	Specific	486.19	301.12	88.39	5.86	54	>sp|P00738|HPT_HUMAN Haptoglobin OS=Homo sapiens GN=HP PE=1 SV=1	16090	47.5404
K.NLFLN[+0.984]HSEN[+2.988]ATAK.D	N[+1][+3]	488.245	3	1462.72	1462.71	0	9.2	203	Specific	489.43	314.72	89.44	5.62	54	>sp|P00738|HPT_HUMAN Haptoglobin OS=Homo sapiens GN=HP PE=1 SV=1	16090	48.0679
K.NLFLN[+0.984]HSEN[+2.988]ATAK.D	N[+1][+3]	488.244	3	1462.72	1462.71	0	7.9	203	Specific	494.73	294.36	87.38	5.73	54	>sp|P00738|HPT_HUMAN Haptoglobin OS=Homo sapiens GN=HP PE=1 SV=1	16090	46.7703
K.NLFLN[+0.984]HSEN[+2.988]ATAK.D	N[+1][+3]	488.243	3	1462.71	1462.71	0	6.1	203	Specific	499.07	324.37	72.08	7.45	54	>sp|P00738|HPT_HUMAN Haptoglobin OS=Homo sapiens GN=HP PE=1 SV=1	16090	49.1257
K.NLFLN[+0.984]HSEN[+2.988]ATAK.D	N[+1][+3]	488.243	3	1462.71	1462.71	0	5.3	203	Specific	501.09	317.31	83.94	7.27	54	>sp|P00738|HPT_HUMAN Haptoglobin OS=Homo sapiens GN=HP PE=1 SV=1	16090	47.8458
K.NLFLN[+0.984]HSEN[+2.988]ATAK.D	N[+1][+3]	731.86	2	1462.71	1462.71	0	5	203	Specific	502.55	279.68	53.94	6.02	54	>sp|P00738|HPT_HUMAN Haptoglobin OS=Homo sapiens GN=HP PE=1 SV=1	16090	46.9375
K.NLFLN[+0.984]HSEN[+2.988]ATAK.D	N[+1][+3]	488.242	3	1462.71	1462.71	0	3.5	203	Specific	502.98	335.27	86.51	7.21	54	>sp|P00738|HPT_HUMAN Haptoglobin OS=Homo sapiens GN=HP PE=1 SV=1	16090	48.6006
K.NLFLN[+0.984]HSEN[+2.988]ATAK.D	N[+1][+3]	731.851	2	1462.69	1462.71	0	-8.3	203	Specific	506.51	333.77	48.82	4.12	54	>sp|P00738|HPT_HUMAN Haptoglobin OS=Homo sapiens GN=HP PE=1 SV=1	16090	52.8245
K.NLFLN[+0.984]HSEN[+2.988]ATAK.D	N[+1][+3]	731.86	2	1462.71	1462.71	0	4.6	203	Specific	532.62	293.86	37.23	6.22	54	>sp|P00738|HPT_HUMAN Haptoglobin OS=Homo sapiens GN=HP PE=1 SV=1	16090	47.9884
K.NLFLN[+0.984]HSEN[+2.988]ATAK.D	N[+1][+3]	488.244	3	1462.72	1462.71	0	7.7	203	Specific	535.36	351.27	26.78	8.05	54	>sp|P00738|HPT_HUMAN Haptoglobin OS=Homo sapiens GN=HP PE=1 SV=1	16090	46.7001
K.NLFLN[+0.984]HSEN[+2.988]ATAK.D	N[+1][+3]	488.244	3	1462.72	1462.71	0	7.9	203	Specific	539.89	356.4	36.47	6.51	54	>sp|P00738|HPT_HUMAN Haptoglobin OS=Homo sapiens GN=HP PE=1 SV=1	16090	46.8901
K.NLFLN[+0.984]HSEN[+2.988]ATAK.D	N[+1][+3]	731.86	2	1462.71	1462.71	0	5.2	203	Specific	552.78	351.2	38.76	7.96	54	>sp|P00738|HPT_HUMAN Haptoglobin OS=Homo sapiens GN=HP PE=1 SV=1	16090	45.9698
K.NLFLN[+0.984]HSEN[+2.988]ATAK.D	N[+1][+3]	731.86	2	1462.71	1462.71	0	5.3	203	Specific	561.46	338.41	23.52	6.92	54	>sp|P00738|HPT_HUMAN Haptoglobin OS=Homo sapiens GN=HP PE=1 SV=1	16090	46.3952
K.NLFLN[+0.984]HSEN[+2.988]ATAK.D	N[+1][+3]	731.859	2	1462.71	1462.71	0	2.9	203	Specific	563.32	322.66	31.83	6.27	54	>sp|P00738|HPT_HUMAN Haptoglobin OS=Homo sapiens GN=HP PE=1 SV=1	16090	47.456
K.NLFLN[+0.984]HSEN[+2.988]ATAK.D	N[+1][+3]	731.86	2	1462.71	1462.71	0	5.2	203	Specific	596.05	345.59	16.24	8.31	54	>sp|P00738|HPT_HUMAN Haptoglobin OS=Homo sapiens GN=HP PE=1 SV=1	16090	46.5671
K.NLFLN[+0.984]HSEN[+2.988]ATAK.D	N[+1][+3]	731.859	2	1462.71	1462.71	0	2.9	203	Specific	599.78	367.05	46.57	7.87	54	>sp|P00738|HPT_HUMAN Haptoglobin OS=Homo sapiens GN=HP PE=1 SV=1	16090	48.6022
K.NLFLN[+0.984]HSEN[+2.988]ATAK.D	N[+1][+3]	731.86	2	1462.71	1462.71	0	4.5	203	Specific	633.16	407.14	68.03	10.81	54	>sp|P00738|HPT_HUMAN Haptoglobin OS=Homo sapiens GN=HP PE=1 SV=1	16090	48.5392
K.NLFLN[+0.984]HSEN[+2.988]ATAK.D	N[+1][+3]	731.859	2	1462.71	1462.71	0	2.9	203	Specific	680.21	414.63	20.32	11.39	54	>sp|P00738|HPT_HUMAN Haptoglobin OS=Homo sapiens GN=HP PE=1 SV=1	16090	47.4622
K.NLFLN[+0.984]HSEN[+2.988]ATAK.D	N[+1][+3]	731.86	2	1462.71	1462.71	0	4.6	203	Specific	701.29	438.71	36.1	13.15	54	>sp|P00738|HPT_HUMAN Haptoglobin OS=Homo sapiens GN=HP PE=1 SV=1	16090	47.99
K.NLFLN[+2.988]HSEN[+0.984]ATAK.D	N[+1][+3]	731.86	2	1462.71	1462.71	0	5.3	203	Specific	707.5	436.91	15.86	12.81	54	>sp|P00738|HPT_HUMAN Haptoglobin OS=Homo sapiens GN=HP PE=1 SV=1	16090	46.3968
K.NLFLN[+0.984]HSEN[+2.988]ATAK.D	N[+1][+3]	731.86	2	1462.71	1462.71	0	5	203	Specific	747.88	466.35	7.13	13.76	54	>sp|P00738|HPT_HUMAN Haptoglobin OS=Homo sapiens GN=HP PE=1 SV=1	16090	46.9419
K.N[+0.984]LFLN[+0.984]HSEN[+2.988]ATAK.D	N[+1]*2[+3]	732.346	2	1463.68	1463.69	0	-3.6	203	Specific	207.79	67.05	67.05	0.44	54	>sp|P00738|HPT_HUMAN Haptoglobin OS=Homo sapiens GN=HP PE=1 SV=1	16090	66.7141
K.N[+0.984]LFLN[+0.984]HSEN[+2.988]ATAK.D	N[+1]*2[+3]	732.347	2	1463.69	1463.69	0	-2.2	203	Specific	208.3	8.31	8.31	0.09	54	>sp|P00738|HPT_HUMAN Haptoglobin OS=Homo sapiens GN=HP PE=1 SV=1	16090	65.0999
K.N[+0.984]LFLN[+0.984]HSEN[+2.988]ATAK.D	N[+1]*2[+3]	732.347	2	1463.69	1463.69	0	-2.7	203	Specific	222.79	9.69	9.69	0.57	54	>sp|P00738|HPT_HUMAN Haptoglobin OS=Homo sapiens GN=HP PE=1 SV=1	16090	56.9832
K.N[+0.984]LFLN[+0.984]HSEN[+2.988]ATAK.D	N[+1]*2[+3]	732.346	2	1463.69	1463.69	0	-3.2	203	Specific	227.21	80.82	80.82	0.72	54	>sp|P00738|HPT_HUMAN Haptoglobin OS=Homo sapiens GN=HP PE=1 SV=1	16090	67.8769
K.N[+0.984]LFLN[+0.984]HSEN[+2.988]ATAK.D	N[+1]*2[+3]	732.346	2	1463.68	1463.69	0	-4.1	203	Specific	238.9	51.62	51.62	0.71	54	>sp|P00738|HPT_HUMAN Haptoglobin OS=Homo sapiens GN=HP PE=1 SV=1	16090	66.9905
K.N[+0.984]LFLN[+0.984]HSEN[+2.988]ATAK.D	N[+1]*2[+3]	488.565	3	1463.68	1463.69	0	-6.6	203	Specific	248.8	170.28	170.28	2.22	54	>sp|P00738|HPT_HUMAN Haptoglobin OS=Homo sapiens GN=HP PE=1 SV=1	16090	83.6883
K.N[+0.984]LFLN[+0.984]HSEN[+2.988]ATAK.D	N[+1]*2[+3]	732.346	2	1463.68	1463.69	0	-3.3	203	Specific	255.36	46.41	46.41	0.71	54	>sp|P00738|HPT_HUMAN Haptoglobin OS=Homo sapiens GN=HP PE=1 SV=1	16090	66.4763
K.N[+0.984]LFLN[+0.984]HSEN[+2.988]ATAK.D	N[+1]*2[+3]	732.346	2	1463.69	1463.69	0	-3.2	203	Specific	284.77	71.75	71.75	1.01	54	>sp|P00738|HPT_HUMAN Haptoglobin OS=Homo sapiens GN=HP PE=1 SV=1	16090	67.5147
K.N[+0.984]LFLN[+0.984]HSEN[+2.988]ATAK.D	N[+1]*2[+3]	488.57	3	1463.7	1463.69	0	4.4	203	Specific	479.52	286.69	73.3	6.09	54	>sp|P00738|HPT_HUMAN Haptoglobin OS=Homo sapiens GN=HP PE=1 SV=1	16090	52.7841
K.N[+0.984]LFLN[+2.988]HSEN[+0.984]ATAK.D	N[+1]*2[+3]	732.351	2	1463.69	1463.69	0	3.1	203	Specific	656.76	382.15	18.92	10.92	54	>sp|P00738|HPT_HUMAN Haptoglobin OS=Homo sapiens GN=HP PE=1 SV=1	16090	52.8245
K.DIAPTLTLYVGK.K		645.873	2	1290.74	1290.73	0	6	216	Specific	509.3	338.54	338.54	8.33	54	>sp|P00738|HPT_HUMAN Haptoglobin OS=Homo sapiens GN=HP PE=1 SV=1	16090	71.1866
K.DIAPTLTLYVGK.K		645.872	2	1290.74	1290.73	0	5.5	216	Specific	528.39	345.87	345.87	8.6	54	>sp|P00738|HPT_HUMAN Haptoglobin OS=Homo sapiens GN=HP PE=1 SV=1	16090	71.2495
K.QLVEIEK.V		429.752	2	858.497	858.493	0	4.9	229	Specific	487.86	97.36	97.36	5.24	54	>sp|P00738|HPT_HUMAN Haptoglobin OS=Homo sapiens GN=HP PE=1 SV=1	16090	39.9171
K.VVLHPNYSQVDIGLIK.L		599.011	3	1795.02	1795.01	0	3.9	236	Specific	84.78	84.78	84.78	1.86	54	>sp|P00738|HPT_HUMAN Haptoglobin OS=Homo sapiens GN=HP PE=1 SV=1	16090	87.7094
K.VVLHPNYSQVDIGLIK.L		599.011	3	1795.02	1795.01	0	3.9	236	Specific	108.15	108.15	108.15	1.87	54	>sp|P00738|HPT_HUMAN Haptoglobin OS=Homo sapiens GN=HP PE=1 SV=1	16090	87.711
K.VVLHPNYSQVDIGLIK.L		599.013	3	1795.03	1795.01	0	8	236	Specific	409.79	315.85	315.85	6.52	54	>sp|P00738|HPT_HUMAN Haptoglobin OS=Homo sapiens GN=HP PE=1 SV=1	16090	65.3038
K.VVLHPN[+2.988]YSQVDIGLIK.L	N[+3]	600.008	3	1798.01	1798	0	4.9	236	Specific	90.13	90.13	90.13	1.87	54	>sp|P00738|HPT_HUMAN Haptoglobin OS=Homo sapiens GN=HP PE=1 SV=1	16090	109.052
K.VVLHPN[+2.988]YSQVDIGLIK.L	N[+3]	600.007	3	1798.01	1798	0	3.6	236	Specific	129.98	129.98	129.98	2.56	54	>sp|P00738|HPT_HUMAN Haptoglobin OS=Homo sapiens GN=HP PE=1 SV=1	16090	134.826
K.VVLHPN[+2.988]YSQVDIGLIK.L	N[+3]	600.007	3	1798.01	1798	0	3.5	236	Specific	238.12	238.12	238.12	5.89	54	>sp|P00738|HPT_HUMAN Haptoglobin OS=Homo sapiens GN=HP PE=1 SV=1	16090	136.015
K.VVLHPN[+2.988]YSQVDIGLIK.L	N[+3]	600.007	3	1798.01	1798	0	4.5	236	Specific	246.81	227.2	227.2	4.59	54	>sp|P00738|HPT_HUMAN Haptoglobin OS=Homo sapiens GN=HP PE=1 SV=1	16090	68.3778
K.VVLHPN[+2.988]YSQVDIGLIK.L	N[+3]	600.008	3	1798.01	1798	0	5.6	236	Specific	249.63	249.63	249.63	4.39	54	>sp|P00738|HPT_HUMAN Haptoglobin OS=Homo sapiens GN=HP PE=1 SV=1	16090	125.874
K.VVLHPN[+2.988]YSQVDIGLIK.L	N[+3]	600.007	3	1798.01	1798	0	3.5	236	Specific	259.47	259.47	259.47	4.2	54	>sp|P00738|HPT_HUMAN Haptoglobin OS=Homo sapiens GN=HP PE=1 SV=1	16090	96.521
K.VVLHPN[+2.988]YSQVDIGLIK.L	N[+3]	600.01	3	1798.02	1798	0	8.9	236	Specific	259.96	259.96	259.96	5.07	54	>sp|P00738|HPT_HUMAN Haptoglobin OS=Homo sapiens GN=HP PE=1 SV=1	16090	128.679
K.VVLHPN[+2.988]YSQVDIGLIK.L	N[+3]	600.008	3	1798.01	1798	0	5.5	236	Specific	270.17	270.17	270.17	6.91	54	>sp|P00738|HPT_HUMAN Haptoglobin OS=Homo sapiens GN=HP PE=1 SV=1	16090	138.341
K.VVLHPN[+0.984]YSQVDIGLIK.L	N[+1]	599.335	3	1795.99	1796	0	-2.4	236	Specific	276.75	204.54	204.54	3.01	54	>sp|P00738|HPT_HUMAN Haptoglobin OS=Homo sapiens GN=HP PE=1 SV=1	16090	64.6286
K.VVLHPN[+2.988]YSQVDIGLIK.L	N[+3]	600.007	3	1798.01	1798	0	4.2	236	Specific	281.76	275.87	275.87	5.47	54	>sp|P00738|HPT_HUMAN Haptoglobin OS=Homo sapiens GN=HP PE=1 SV=1	16090	68.4862
K.VVLHPN[+2.988]YSQVDIGLIK.L	N[+3]	600.006	3	1798.01	1798	0	3.1	236	Specific	285.58	285.58	285.58	5.4	54	>sp|P00738|HPT_HUMAN Haptoglobin OS=Homo sapiens GN=HP PE=1 SV=1	16090	74.8364
K.VVLHPN[+0.984]YSQVDIGLIK.L	N[+1]	599.336	3	1795.99	1796	0	-1.8	236	Specific	293.54	252.51	252.51	3.36	54	>sp|P00738|HPT_HUMAN Haptoglobin OS=Homo sapiens GN=HP PE=1 SV=1	16090	63.8468
K.VVLHPN[+2.988]YSQVDIGLIK.L	N[+3]	600.007	3	1798.01	1798	0	4.4	236	Specific	305.79	305.79	305.79	7.41	54	>sp|P00738|HPT_HUMAN Haptoglobin OS=Homo sapiens GN=HP PE=1 SV=1	16090	135.875
K.VVLHPN[+2.988]YSQVDIGLIK.L	N[+3]	600.008	3	1798.01	1798	0	5.4	236	Specific	314.32	314.32	314.32	6.08	54	>sp|P00738|HPT_HUMAN Haptoglobin OS=Homo sapiens GN=HP PE=1 SV=1	16090	125.836
K.VVLHPN[+2.988]YSQVDIGLIK.L	N[+3]	600.008	3	1798.01	1798	0	4.7	236	Specific	322.32	302.12	302.12	6.46	54	>sp|P00738|HPT_HUMAN Haptoglobin OS=Homo sapiens GN=HP PE=1 SV=1	16090	68.6844
K.VVLHPN[+0.984]YSQVDIGLIK.L	N[+1]	599.341	3	1796.01	1796	0	6.6	236	Specific	324.27	286.45	286.45	6.46	54	>sp|P00738|HPT_HUMAN Haptoglobin OS=Homo sapiens GN=HP PE=1 SV=1	16090	68.0587
K.VVLHPN[+2.988]YSQVDIGLIK.L	N[+3]	600.007	3	1798.01	1798	0	4.2	236	Specific	325.65	325.65	325.65	5.79	54	>sp|P00738|HPT_HUMAN Haptoglobin OS=Homo sapiens GN=HP PE=1 SV=1	16090	89.795
K.VVLHPN[+0.984]YSQVDIGLIK.L	N[+1]	599.336	3	1795.99	1796	0	-0.4	236	Specific	338.72	277.06	277.06	4.55	54	>sp|P00738|HPT_HUMAN Haptoglobin OS=Homo sapiens GN=HP PE=1 SV=1	16090	64.7287
K.VVLHPN[+2.988]YSQVDIGLIK.L	N[+3]	600.007	3	1798.01	1798	0	4.5	236	Specific	343.51	343.51	343.51	7.97	54	>sp|P00738|HPT_HUMAN Haptoglobin OS=Homo sapiens GN=HP PE=1 SV=1	16090	124.733
K.VVLHPN[+2.988]YSQVDIGLIK.L	N[+3]	600.008	3	1798.01	1798	0	5.7	236	Specific	343.87	300.72	300.72	5.96	54	>sp|P00738|HPT_HUMAN Haptoglobin OS=Homo sapiens GN=HP PE=1 SV=1	16090	85.3264
K.VVLHPN[+2.988]YSQVDIGLIK.L	N[+3]	600.008	3	1798.01	1798	0	4.7	236	Specific	344.26	344.26	344.26	6.54	54	>sp|P00738|HPT_HUMAN Haptoglobin OS=Homo sapiens GN=HP PE=1 SV=1	16090	74.9315
K.VVLHPN[+2.988]YSQVDIGLIK.L	N[+3]	600.007	3	1798.01	1798	0	4.2	236	Specific	346.15	346.15	346.15	7.97	54	>sp|P00738|HPT_HUMAN Haptoglobin OS=Homo sapiens GN=HP PE=1 SV=1	16090	124.981
K.VVLHPN[+2.988]YSQVDIGLIK.L	N[+3]	600.006	3	1798	1798	0	2.4	236	Specific	351.07	351.07	351.07	6.92	54	>sp|P00738|HPT_HUMAN Haptoglobin OS=Homo sapiens GN=HP PE=1 SV=1	16090	139.296
K.VVLHPN[+2.988]YSQVDIGLIK.L	N[+3]	600.008	3	1798.01	1798	0	4.8	236	Specific	351.13	351.13	351.13	7.97	54	>sp|P00738|HPT_HUMAN Haptoglobin OS=Homo sapiens GN=HP PE=1 SV=1	16090	137.682
K.VVLHPN[+2.988]YSQVDIGLIK.L	N[+3]	600.008	3	1798.01	1798	0	5.3	236	Specific	351.98	351.98	351.98	7.97	54	>sp|P00738|HPT_HUMAN Haptoglobin OS=Homo sapiens GN=HP PE=1 SV=1	16090	124.906
K.VVLHPN[+2.988]YSQVDIGLIK.L	N[+3]	899.509	2	1798.01	1798	0	6.2	236	Specific	361.32	282.07	282.07	7.14	54	>sp|P00738|HPT_HUMAN Haptoglobin OS=Homo sapiens GN=HP PE=1 SV=1	16090	70.2064
K.VVLHPN[+2.988]YSQVDIGLIK.L	N[+3]	600.008	3	1798.01	1798	0	5.3	236	Specific	364.01	364.01	364.01	8.36	54	>sp|P00738|HPT_HUMAN Haptoglobin OS=Homo sapiens GN=HP PE=1 SV=1	16090	128.059
K.VVLHPN[+2.988]YSQVDIGLIK.L	N[+3]	600.008	3	1798.01	1798	0	5.6	236	Specific	366.89	366.89	366.89	7.27	54	>sp|P00738|HPT_HUMAN Haptoglobin OS=Homo sapiens GN=HP PE=1 SV=1	16090	125.908
K.VVLHPN[+0.984]YSQVDIGLIK.L	N[+1]	599.336	3	1795.99	1796	0	-0.5	236	Specific	370.91	315.46	315.46	5.27	54	>sp|P00738|HPT_HUMAN Haptoglobin OS=Homo sapiens GN=HP PE=1 SV=1	16090	65.0212
K.VVLHPN[+2.988]YSQVDIGLIK.L	N[+3]	600.008	3	1798.01	1798	0	4.8	236	Specific	390.18	390.18	390.18	8.63	54	>sp|P00738|HPT_HUMAN Haptoglobin OS=Homo sapiens GN=HP PE=1 SV=1	16090	93.6585
K.VVLHPN[+2.988]YSQVDIGLIK.L	N[+3]	600.007	3	1798.01	1798	0	4.1	236	Specific	391.84	391.84	391.84	9.78	54	>sp|P00738|HPT_HUMAN Haptoglobin OS=Homo sapiens GN=HP PE=1 SV=1	16090	136.521
K.VVLHPN[+2.988]YSQVDIGLIK.L	N[+3]	600.008	3	1798.01	1798	0	5.3	236	Specific	393.43	387.21	387.21	7.16	54	>sp|P00738|HPT_HUMAN Haptoglobin OS=Homo sapiens GN=HP PE=1 SV=1	16090	75.4513
K.VVLHPN[+2.988]YSQVDIGLIK.L	N[+3]	600.007	3	1798.01	1798	0	4.1	236	Specific	393.87	383.77	383.77	9.78	54	>sp|P00738|HPT_HUMAN Haptoglobin OS=Homo sapiens GN=HP PE=1 SV=1	16090	68.5974
K.VVLHPN[+2.988]YSQVDIGLIK.L	N[+3]	600.008	3	1798.01	1798	0	5.7	236	Specific	396.91	396.91	396.91	9.87	54	>sp|P00738|HPT_HUMAN Haptoglobin OS=Homo sapiens GN=HP PE=1 SV=1	16090	100.934
K.VVLHPN[+2.988]YSQVDIGLIK.L	N[+3]	600.009	3	1798.01	1798	0	6.8	236	Specific	399.66	399.66	399.66	7.55	54	>sp|P00738|HPT_HUMAN Haptoglobin OS=Homo sapiens GN=HP PE=1 SV=1	16090	90.4362
K.VVLHPN[+2.988]YSQVDIGLIK.L	N[+3]	600.009	3	1798.01	1798	0	6.4	236	Specific	401.75	382.72	382.72	8.72	54	>sp|P00738|HPT_HUMAN Haptoglobin OS=Homo sapiens GN=HP PE=1 SV=1	16090	90.536
K.VVLHPN[+2.988]YSQVDIGLIK.L	N[+3]	600.007	3	1798.01	1798	0	3.9	236	Specific	402.65	378.47	378.47	6.92	54	>sp|P00738|HPT_HUMAN Haptoglobin OS=Homo sapiens GN=HP PE=1 SV=1	16090	92.5865
K.VVLHPN[+2.988]YSQVDIGLIK.L	N[+3]	600.007	3	1798.01	1798	0	3.7	236	Specific	403.52	403.52	403.52	9.39	54	>sp|P00738|HPT_HUMAN Haptoglobin OS=Homo sapiens GN=HP PE=1 SV=1	16090	124.546
K.VVLHPN[+2.988]YSQVDIGLIK.L	N[+3]	600.007	3	1798.01	1798	0	3.8	236	Specific	406.41	406.41	406.41	9.39	54	>sp|P00738|HPT_HUMAN Haptoglobin OS=Homo sapiens GN=HP PE=1 SV=1	16090	125.085
K.VVLHPN[+2.988]YSQVDIGLIK.L	N[+3]	600.007	3	1798.01	1798	0	4.5	236	Specific	413.67	394.96	394.96	7.53	54	>sp|P00738|HPT_HUMAN Haptoglobin OS=Homo sapiens GN=HP PE=1 SV=1	16090	75.4262
K.VVLHPN[+2.988]YSQVDIGLIK.L	N[+3]	600.007	3	1798.01	1798	0	4.5	236	Specific	414.92	405.51	405.51	7.53	54	>sp|P00738|HPT_HUMAN Haptoglobin OS=Homo sapiens GN=HP PE=1 SV=1	16090	75.4278
K.VVLHPN[+2.988]YSQVDIGLIK.L	N[+3]	899.506	2	1798	1798	0	2.7	236	Specific	414.93	414.93	414.93	6.3	54	>sp|P00738|HPT_HUMAN Haptoglobin OS=Homo sapiens GN=HP PE=1 SV=1	16090	68.3625
K.VVLHPN[+2.988]YSQVDIGLIK.L	N[+3]	600.008	3	1798.01	1798	0	4.9	236	Specific	421.43	382.25	382.25	9.17	54	>sp|P00738|HPT_HUMAN Haptoglobin OS=Homo sapiens GN=HP PE=1 SV=1	16090	85.2489
K.VVLHPN[+2.988]YSQVDIGLIK.L	N[+3]	600.009	3	1798.01	1798	0	7.5	236	Specific	426	426	426	8.53	54	>sp|P00738|HPT_HUMAN Haptoglobin OS=Homo sapiens GN=HP PE=1 SV=1	16090	90.4019
K.VVLHPN[+2.988]YSQVDIGLIK.L	N[+3]	600.008	3	1798.01	1798	0	5.1	236	Specific	430.83	430.83	430.83	10.12	54	>sp|P00738|HPT_HUMAN Haptoglobin OS=Homo sapiens GN=HP PE=1 SV=1	16090	86.7262
K.VVLHPN[+2.988]YSQVDIGLIK.L	N[+3]	600.008	3	1798.01	1798	0	4.7	236	Specific	432.1	393.19	393.19	10.12	54	>sp|P00738|HPT_HUMAN Haptoglobin OS=Homo sapiens GN=HP PE=1 SV=1	16090	116.62
K.VVLHPN[+2.988]YSQVDIGLIK.L	N[+3]	600.007	3	1798.01	1798	0	4.1	236	Specific	432.85	432.85	432.85	8.98	54	>sp|P00738|HPT_HUMAN Haptoglobin OS=Homo sapiens GN=HP PE=1 SV=1	16090	74.9928
K.VVLHPN[+2.988]YSQVDIGLIK.L	N[+3]	600.009	3	1798.01	1798	0	6.4	236	Specific	434.37	434.37	434.37	10.22	54	>sp|P00738|HPT_HUMAN Haptoglobin OS=Homo sapiens GN=HP PE=1 SV=1	16090	98.3777
K.VVLHPN[+2.988]YSQVDIGLIK.L	N[+3]	600.008	3	1798.01	1798	0	4.8	236	Specific	435.35	351.65	351.65	8.62	54	>sp|P00738|HPT_HUMAN Haptoglobin OS=Homo sapiens GN=HP PE=1 SV=1	16090	79.4551
K.VVLHPN[+2.988]YSQVDIGLIK.L	N[+3]	600.008	3	1798.01	1798	0	6.2	236	Specific	438.65	391.13	391.13	9.61	54	>sp|P00738|HPT_HUMAN Haptoglobin OS=Homo sapiens GN=HP PE=1 SV=1	16090	93.055
K.VVLHPN[+2.988]YSQVDIGLIK.L	N[+3]	600.009	3	1798.01	1798	0	6.6	236	Specific	444.46	444.46	444.46	9.66	54	>sp|P00738|HPT_HUMAN Haptoglobin OS=Homo sapiens GN=HP PE=1 SV=1	16090	93.3024
K.VVLHPN[+2.988]YSQVDIGLIK.L	N[+3]	600.007	3	1798.01	1798	0	3.8	236	Specific	444.97	421.49	421.49	7.79	54	>sp|P00738|HPT_HUMAN Haptoglobin OS=Homo sapiens GN=HP PE=1 SV=1	16090	75.4828
K.VVLHPN[+2.988]YSQVDIGLIK.L	N[+3]	600.008	3	1798.01	1798	0	4.7	236	Specific	446.06	446.06	446.06	9.56	54	>sp|P00738|HPT_HUMAN Haptoglobin OS=Homo sapiens GN=HP PE=1 SV=1	16090	95.8742
K.VVLHPN[+2.988]YSQVDIGLIK.L	N[+3]	600.008	3	1798.01	1798	0	4.8	236	Specific	447.98	447.98	447.98	8.4	54	>sp|P00738|HPT_HUMAN Haptoglobin OS=Homo sapiens GN=HP PE=1 SV=1	16090	90.9278
K.VVLHPN[+2.988]YSQVDIGLIK.L	N[+3]	600.009	3	1798.01	1798	0	6.7	236	Specific	448.93	448.93	448.93	9.72	54	>sp|P00738|HPT_HUMAN Haptoglobin OS=Homo sapiens GN=HP PE=1 SV=1	16090	74.301
K.VVLHPN[+2.988]YSQVDIGLIK.L	N[+3]	600.008	3	1798.01	1798	0	5.6	236	Specific	450.49	450.49	450.49	10.27	54	>sp|P00738|HPT_HUMAN Haptoglobin OS=Homo sapiens GN=HP PE=1 SV=1	16090	101.606
K.VVLHPN[+2.988]YSQVDIGLIK.L	N[+3]	600.008	3	1798.01	1798	0	5.6	236	Specific	450.74	449.72	449.72	10.27	54	>sp|P00738|HPT_HUMAN Haptoglobin OS=Homo sapiens GN=HP PE=1 SV=1	16090	109.811
K.VVLHPN[+2.988]YSQVDIGLIK.L	N[+3]	600.008	3	1798.01	1798	0	5.3	236	Specific	452.34	452.34	452.34	10.17	54	>sp|P00738|HPT_HUMAN Haptoglobin OS=Homo sapiens GN=HP PE=1 SV=1	16090	93.6916
K.VVLHPN[+2.988]YSQVDIGLIK.L	N[+3]	600.008	3	1798.01	1798	0	5.7	236	Specific	457.01	457.01	457.01	9.31	54	>sp|P00738|HPT_HUMAN Haptoglobin OS=Homo sapiens GN=HP PE=1 SV=1	16090	73.4108
K.VVLHPN[+2.988]YSQVDIGLIK.L	N[+3]	600.008	3	1798.01	1798	0	4.7	236	Specific	457.93	447.56	447.56	10.17	54	>sp|P00738|HPT_HUMAN Haptoglobin OS=Homo sapiens GN=HP PE=1 SV=1	16090	68.6813
K.VVLHPN[+2.988]YSQVDIGLIK.L	N[+3]	600.008	3	1798.01	1798	0	4.9	236	Specific	461	461	461	10.04	54	>sp|P00738|HPT_HUMAN Haptoglobin OS=Homo sapiens GN=HP PE=1 SV=1	16090	137.106
K.VVLHPN[+2.988]YSQVDIGLIK.L	N[+3]	600.007	3	1798.01	1798	0	4	236	Specific	461.61	443.87	443.87	9.62	54	>sp|P00738|HPT_HUMAN Haptoglobin OS=Homo sapiens GN=HP PE=1 SV=1	16090	122.951
K.VVLHPN[+2.988]YSQVDIGLIK.L	N[+3]	600.008	3	1798.01	1798	0	5.1	236	Specific	462.34	462.34	462.34	10.04	54	>sp|P00738|HPT_HUMAN Haptoglobin OS=Homo sapiens GN=HP PE=1 SV=1	16090	119.736
K.VVLHPN[+2.988]YSQVDIGLIK.L	N[+3]	600.007	3	1798.01	1798	0	3.4	236	Specific	462.73	440.71	440.71	9.62	54	>sp|P00738|HPT_HUMAN Haptoglobin OS=Homo sapiens GN=HP PE=1 SV=1	16090	119.227
K.VVLHPN[+2.988]YSQVDIGLIK.L	N[+3]	899.506	2	1798.01	1798	0	3.3	236	Specific	464.7	427.97	427.97	8.94	54	>sp|P00738|HPT_HUMAN Haptoglobin OS=Homo sapiens GN=HP PE=1 SV=1	16090	68.8077
K.VVLHPN[+2.988]YSQVDIGLIK.L	N[+3]	600.007	3	1798.01	1798	0	3.9	236	Specific	466.99	466.99	466.99	9.62	54	>sp|P00738|HPT_HUMAN Haptoglobin OS=Homo sapiens GN=HP PE=1 SV=1	16090	125.302
K.VVLHPN[+2.988]YSQVDIGLIK.L	N[+3]	600.008	3	1798.01	1798	0	4.9	236	Specific	467.27	467.27	467.27	10.04	54	>sp|P00738|HPT_HUMAN Haptoglobin OS=Homo sapiens GN=HP PE=1 SV=1	16090	120.763
K.VVLHPN[+2.988]YSQVDIGLIK.L	N[+3]	600.008	3	1798.01	1798	0	4.7	236	Specific	470.29	446.54	446.54	10.04	54	>sp|P00738|HPT_HUMAN Haptoglobin OS=Homo sapiens GN=HP PE=1 SV=1	16090	116.612
K.VVLHPN[+2.988]YSQVDIGLIK.L	N[+3]	600.009	3	1798.01	1798	0	7	236	Specific	471.06	445.03	445.03	9.59	54	>sp|P00738|HPT_HUMAN Haptoglobin OS=Homo sapiens GN=HP PE=1 SV=1	16090	65.5806
K.VVLHPN[+2.988]YSQVDIGLIK.L	N[+3]	600.007	3	1798.01	1798	0	4	236	Specific	476.47	476.47	476.47	9.62	54	>sp|P00738|HPT_HUMAN Haptoglobin OS=Homo sapiens GN=HP PE=1 SV=1	16090	122.949
K.VVLHPN[+2.988]YSQVDIGLIK.L	N[+3]	600.008	3	1798.01	1798	0	4.8	236	Specific	478.5	476.52	476.52	10.04	54	>sp|P00738|HPT_HUMAN Haptoglobin OS=Homo sapiens GN=HP PE=1 SV=1	16090	108.292
K.VVLHPN[+2.988]YSQVDIGLIK.L	N[+3]	600.007	3	1798.01	1798	0	3.7	236	Specific	479.56	479.56	479.56	9.62	54	>sp|P00738|HPT_HUMAN Haptoglobin OS=Homo sapiens GN=HP PE=1 SV=1	16090	92.0653
K.VVLHPN[+2.988]YSQVDIGLIK.L	N[+3]	899.508	2	1798.01	1798	0	4.7	236	Specific	480.76	392.07	392.07	9.57	54	>sp|P00738|HPT_HUMAN Haptoglobin OS=Homo sapiens GN=HP PE=1 SV=1	16090	69.6351
K.VVLHPN[+2.988]YSQVDIGLIK.L	N[+3]	600.008	3	1798.01	1798	0	6	236	Specific	482.09	482.09	482.09	10.35	54	>sp|P00738|HPT_HUMAN Haptoglobin OS=Homo sapiens GN=HP PE=1 SV=1	16090	111.527
K.VVLHPN[+2.988]YSQVDIGLIK.L	N[+3]	600.008	3	1798.01	1798	0	4.7	236	Specific	484.67	433.21	433.21	10.26	54	>sp|P00738|HPT_HUMAN Haptoglobin OS=Homo sapiens GN=HP PE=1 SV=1	16090	110.888
K.VVLHPN[+2.988]YSQVDIGLIK.L	N[+3]	600.009	3	1798.01	1798	0	7.1	236	Specific	485.59	443.11	443.11	9.8	54	>sp|P00738|HPT_HUMAN Haptoglobin OS=Homo sapiens GN=HP PE=1 SV=1	16090	66.6805
K.VVLHPN[+2.988]YSQVDIGLIK.L	N[+3]	600.008	3	1798.01	1798	0	5.9	236	Specific	486.29	486.29	486.29	10.35	54	>sp|P00738|HPT_HUMAN Haptoglobin OS=Homo sapiens GN=HP PE=1 SV=1	16090	111.697
K.VVLHPN[+2.988]YSQVDIGLIK.L	N[+3]	600.009	3	1798.01	1798	0	7.3	236	Specific	486.36	456.93	456.93	9.8	54	>sp|P00738|HPT_HUMAN Haptoglobin OS=Homo sapiens GN=HP PE=1 SV=1	16090	66.1248
K.VVLHPN[+2.988]YSQVDIGLIK.L	N[+3]	600.008	3	1798.01	1798	0	5	236	Specific	489.86	489.86	489.86	10.26	54	>sp|P00738|HPT_HUMAN Haptoglobin OS=Homo sapiens GN=HP PE=1 SV=1	16090	122.412
K.VVLHPN[+2.988]YSQVDIGLIK.L	N[+3]	600.009	3	1798.01	1798	0	6.6	236	Specific	492.02	492.02	492.02	10.35	54	>sp|P00738|HPT_HUMAN Haptoglobin OS=Homo sapiens GN=HP PE=1 SV=1	16090	99.767
K.VVLHPN[+2.988]YSQVDIGLIK.L	N[+3]	600.008	3	1798.01	1798	0	5.5	236	Specific	492.38	492.38	492.38	10.35	54	>sp|P00738|HPT_HUMAN Haptoglobin OS=Homo sapiens GN=HP PE=1 SV=1	16090	107.308
K.VVLHPN[+2.988]YSQVDIGLIK.L	N[+3]	600.008	3	1798.01	1798	0	5.6	236	Specific	493.74	493.74	493.74	10.35	54	>sp|P00738|HPT_HUMAN Haptoglobin OS=Homo sapiens GN=HP PE=1 SV=1	16090	95.3317
K.VVLHPN[+0.984]YSQVDIGLIK.L	N[+1]	898.505	2	1796	1796	0	4.5	236	Specific	494.47	419.6	419.6	9.57	54	>sp|P00738|HPT_HUMAN Haptoglobin OS=Homo sapiens GN=HP PE=1 SV=1	16090	66.0866
K.VVLHPN[+2.988]YSQVDIGLIK.L	N[+3]	600.007	3	1798.01	1798	0	4	236	Specific	495.2	458.76	458.76	9.84	54	>sp|P00738|HPT_HUMAN Haptoglobin OS=Homo sapiens GN=HP PE=1 SV=1	16090	84.0526
K.VVLHPN[+2.988]YSQVDIGLIK.L	N[+3]	450.257	4	1798.01	1798	0	4.5	236	Specific	496.15	423.67	423.67	10.34	54	>sp|P00738|HPT_HUMAN Haptoglobin OS=Homo sapiens GN=HP PE=1 SV=1	16090	67.5088
K.VVLHPN[+2.988]YSQVDIGLIK.L	N[+3]	600.008	3	1798.01	1798	0	5.8	236	Specific	497.56	464.99	464.99	10.35	54	>sp|P00738|HPT_HUMAN Haptoglobin OS=Homo sapiens GN=HP PE=1 SV=1	16090	83.2301
K.VVLHPN[+2.988]YSQVDIGLIK.L	N[+3]	600.008	3	1798.01	1798	0	5	236	Specific	497.6	497.6	497.6	10.26	54	>sp|P00738|HPT_HUMAN Haptoglobin OS=Homo sapiens GN=HP PE=1 SV=1	16090	113.344
K.VVLHPN[+0.984]YSQVDIGLIK.L	N[+1]	898.505	2	1796	1796	0	4	236	Specific	498.06	412.37	412.37	9.15	54	>sp|P00738|HPT_HUMAN Haptoglobin OS=Homo sapiens GN=HP PE=1 SV=1	16090	67.6575
K.VVLHPN[+2.988]YSQVDIGLIK.L	N[+3]	600.007	3	1798.01	1798	0	4.4	236	Specific	498.34	447.32	447.32	10.26	54	>sp|P00738|HPT_HUMAN Haptoglobin OS=Homo sapiens GN=HP PE=1 SV=1	16090	99.2379
K.VVLHPN[+2.988]YSQVDIGLIK.L	N[+3]	600.007	3	1798.01	1798	0	4.4	236	Specific	499.4	499.4	499.4	10.26	54	>sp|P00738|HPT_HUMAN Haptoglobin OS=Homo sapiens GN=HP PE=1 SV=1	16090	93.8032
K.VVLHPN[+2.988]YSQVDIGLIK.L	N[+3]	600.007	3	1798.01	1798	0	4	236	Specific	500.49	500.49	500.49	10.11	54	>sp|P00738|HPT_HUMAN Haptoglobin OS=Homo sapiens GN=HP PE=1 SV=1	16090	95.9293
K.VVLHPN[+0.984]YSQVDIGLIK.L	N[+1]	898.506	2	1796	1796	0	5.1	236	Specific	502.2	429.93	429.93	9.84	54	>sp|P00738|HPT_HUMAN Haptoglobin OS=Homo sapiens GN=HP PE=1 SV=1	16090	67.133
K.VVLHPN[+2.988]YSQVDIGLIK.L	N[+3]	600.008	3	1798.01	1798	0	5.6	236	Specific	502.89	502.89	502.89	10.62	54	>sp|P00738|HPT_HUMAN Haptoglobin OS=Homo sapiens GN=HP PE=1 SV=1	16090	112.775
K.VVLHPN[+0.984]YSQVDIGLIK.L	N[+1]	898.505	2	1796	1796	0	4.5	236	Specific	504.83	422.52	422.52	9.84	54	>sp|P00738|HPT_HUMAN Haptoglobin OS=Homo sapiens GN=HP PE=1 SV=1	16090	66.6144
K.VVLHPN[+2.988]YSQVDIGLIK.L	N[+3]	600.008	3	1798.01	1798	0	4.9	236	Specific	507.65	471.82	471.82	10.53	54	>sp|P00738|HPT_HUMAN Haptoglobin OS=Homo sapiens GN=HP PE=1 SV=1	16090	73.4561
K.VVLHPN[+2.988]YSQVDIGLIK.L	N[+3]	600.008	3	1798.01	1798	0	6	236	Specific	508.05	445.79	445.79	10.62	54	>sp|P00738|HPT_HUMAN Haptoglobin OS=Homo sapiens GN=HP PE=1 SV=1	16090	110.349
K.VVLHPN[+2.988]YSQVDIGLIK.L	N[+3]	600.009	3	1798.01	1798	0	6.8	236	Specific	508.51	508.51	508.51	10.07	54	>sp|P00738|HPT_HUMAN Haptoglobin OS=Homo sapiens GN=HP PE=1 SV=1	16090	98.5508
K.VVLHPN[+2.988]YSQVDIGLIK.L	N[+3]	600.007	3	1798.01	1798	0	4.4	236	Specific	509.37	509.37	509.37	10.53	54	>sp|P00738|HPT_HUMAN Haptoglobin OS=Homo sapiens GN=HP PE=1 SV=1	16090	126.352
K.VVLHPN[+2.988]YSQVDIGLIK.L	N[+3]	600.009	3	1798.01	1798	0	7.8	236	Specific	510.95	489.85	489.85	10.07	54	>sp|P00738|HPT_HUMAN Haptoglobin OS=Homo sapiens GN=HP PE=1 SV=1	16090	66.1882
K.VVLHPN[+2.988]YSQVDIGLIK.L	N[+3]	600.006	3	1798	1798	0	2	236	Specific	511.33	511.33	511.33	9.48	54	>sp|P00738|HPT_HUMAN Haptoglobin OS=Homo sapiens GN=HP PE=1 SV=1	16090	117.694
K.VVLHPN[+2.988]YSQVDIGLIK.L	N[+3]	600.007	3	1798.01	1798	0	4.4	236	Specific	513.71	513.71	513.71	10.53	54	>sp|P00738|HPT_HUMAN Haptoglobin OS=Homo sapiens GN=HP PE=1 SV=1	16090	113.977
K.VVLHPN[+2.988]YSQVDIGLIK.L	N[+3]	600.006	3	1798	1798	0	2.5	236	Specific	515.32	468.12	468.12	9.48	54	>sp|P00738|HPT_HUMAN Haptoglobin OS=Homo sapiens GN=HP PE=1 SV=1	16090	80.1633
K.VVLHPN[+2.988]YSQVDIGLIK.L	N[+3]	600.008	3	1798.01	1798	0	4.9	236	Specific	516.3	516.3	516.3	10.53	54	>sp|P00738|HPT_HUMAN Haptoglobin OS=Homo sapiens GN=HP PE=1 SV=1	16090	73.439
K.VVLHPN[+2.988]YSQVDIGLIK.L	N[+3]	600.008	3	1798.01	1798	0	5.2	236	Specific	516.48	516.48	516.48	10.53	54	>sp|P00738|HPT_HUMAN Haptoglobin OS=Homo sapiens GN=HP PE=1 SV=1	16090	96.9452
K.VVLHPN[+2.988]YSQVDIGLIK.L	N[+3]	600.008	3	1798.01	1798	0	5.1	236	Specific	516.63	516.63	516.63	10.53	54	>sp|P00738|HPT_HUMAN Haptoglobin OS=Homo sapiens GN=HP PE=1 SV=1	16090	120.247
K.VVLHPN[+2.988]YSQVDIGLIK.L	N[+3]	600.008	3	1798.01	1798	0	4.9	236	Specific	517.95	517.95	517.95	10.53	54	>sp|P00738|HPT_HUMAN Haptoglobin OS=Homo sapiens GN=HP PE=1 SV=1	16090	121.874
K.VVLHPN[+2.988]YSQVDIGLIK.L	N[+3]	600.008	3	1798.01	1798	0	5.6	236	Specific	518.09	486.6	486.6	10.01	54	>sp|P00738|HPT_HUMAN Haptoglobin OS=Homo sapiens GN=HP PE=1 SV=1	16090	72.3099
K.VVLHPN[+2.988]YSQVDIGLIK.L	N[+3]	450.257	4	1798.01	1798	0	4	236	Specific	518.53	482.15	482.15	10.2	54	>sp|P00738|HPT_HUMAN Haptoglobin OS=Homo sapiens GN=HP PE=1 SV=1	16090	68.1264
K.VVLHPN[+2.988]YSQVDIGLIK.L	N[+3]	600.009	3	1798.01	1798	0	7.3	236	Specific	521.09	499.83	499.83	10.13	54	>sp|P00738|HPT_HUMAN Haptoglobin OS=Homo sapiens GN=HP PE=1 SV=1	16090	65.8376
K.VVLHPN[+2.988]YSQVDIGLIK.L	N[+3]	450.257	4	1798.01	1798	0	4.3	236	Specific	521.42	439.36	439.36	10.67	54	>sp|P00738|HPT_HUMAN Haptoglobin OS=Homo sapiens GN=HP PE=1 SV=1	16090	65.8326
K.VVLHPN[+2.988]YSQVDIGLIK.L	N[+3]	600.007	3	1798.01	1798	0	4.6	236	Specific	522.04	522.04	522.04	10.58	54	>sp|P00738|HPT_HUMAN Haptoglobin OS=Homo sapiens GN=HP PE=1 SV=1	16090	126.894
K.VVLHPN[+0.984]YSQVDIGLIK.L	N[+1]	599.341	3	1796.01	1796	0	6.6	236	Specific	525.09	472.32	472.32	10.67	54	>sp|P00738|HPT_HUMAN Haptoglobin OS=Homo sapiens GN=HP PE=1 SV=1	16090	67.9222
K.VVLHPN[+2.988]YSQVDIGLIK.L	N[+3]	600.008	3	1798.01	1798	0	5.7	236	Specific	525.36	525.36	525.36	10.67	54	>sp|P00738|HPT_HUMAN Haptoglobin OS=Homo sapiens GN=HP PE=1 SV=1	16090	115.06
K.VVLHPN[+2.988]YSQVDIGLIK.L	N[+3]	600.008	3	1798.01	1798	0	4.9	236	Specific	530.35	523.48	523.48	10.58	54	>sp|P00738|HPT_HUMAN Haptoglobin OS=Homo sapiens GN=HP PE=1 SV=1	16090	101.461
K.VVLHPN[+0.984]YSQVDIGLIK.L	N[+1]	599.341	3	1796.01	1796	0	7.2	236	Specific	532.28	471.86	471.86	10.13	54	>sp|P00738|HPT_HUMAN Haptoglobin OS=Homo sapiens GN=HP PE=1 SV=1	16090	66.3468
K.VVLHPN[+2.988]YSQVDIGLIK.L	N[+3]	600.008	3	1798.01	1798	0	4.9	236	Specific	532.75	532.75	532.75	10.58	54	>sp|P00738|HPT_HUMAN Haptoglobin OS=Homo sapiens GN=HP PE=1 SV=1	16090	86.9994
K.VVLHPN[+2.988]YSQVDIGLIK.L	N[+3]	600.007	3	1798.01	1798	0	4.3	236	Specific	533.84	521.18	521.18	10.58	54	>sp|P00738|HPT_HUMAN Haptoglobin OS=Homo sapiens GN=HP PE=1 SV=1	16090	100.415
K.VVLHPN[+0.984]YSQVDIGLIK.L	N[+1]	599.341	3	1796.01	1796	0	8.1	236	Specific	534.25	454.68	454.68	9.73	54	>sp|P00738|HPT_HUMAN Haptoglobin OS=Homo sapiens GN=HP PE=1 SV=1	16090	65.8202
K.VVLHPN[+2.988]YSQVDIGLIK.L	N[+3]	450.257	4	1798.01	1798	0	4.4	236	Specific	535.05	461.99	461.99	10.67	54	>sp|P00738|HPT_HUMAN Haptoglobin OS=Homo sapiens GN=HP PE=1 SV=1	16090	66.7437
K.VVLHPN[+2.988]YSQVDIGLIK.L	N[+3]	600.007	3	1798.01	1798	0	4.5	236	Specific	535.59	535.59	535.59	10.58	54	>sp|P00738|HPT_HUMAN Haptoglobin OS=Homo sapiens GN=HP PE=1 SV=1	16090	123.496
K.VVLHPN[+2.988]YSQVDIGLIK.L	N[+3]	600.008	3	1798.01	1798	0	4.8	236	Specific	536.6	536.6	536.6	10.58	54	>sp|P00738|HPT_HUMAN Haptoglobin OS=Homo sapiens GN=HP PE=1 SV=1	16090	117.157
K.VVLHPN[+2.988]YSQVDIGLIK.L	N[+3]	600.008	3	1798.01	1798	0	4.8	236	Specific	537.07	537.07	537.07	10.58	54	>sp|P00738|HPT_HUMAN Haptoglobin OS=Homo sapiens GN=HP PE=1 SV=1	16090	112.23
K.VVLHPN[+2.988]YSQVDIGLIK.L	N[+3]	450.258	4	1798.01	1798	0	6.2	236	Specific	539.68	502.62	502.62	10.76	54	>sp|P00738|HPT_HUMAN Haptoglobin OS=Homo sapiens GN=HP PE=1 SV=1	16090	61.7843
K.VVLHPN[+2.988]YSQVDIGLIK.L	N[+3]	600.008	3	1798.01	1798	0	5.2	236	Specific	540.39	540.39	540.39	10.72	54	>sp|P00738|HPT_HUMAN Haptoglobin OS=Homo sapiens GN=HP PE=1 SV=1	16090	118.205
K.VVLHPN[+0.984]YSQVDIGLIK.L	N[+1]	599.342	3	1796.01	1796	0	8.6	236	Specific	550.54	485.49	485.49	9.86	54	>sp|P00738|HPT_HUMAN Haptoglobin OS=Homo sapiens GN=HP PE=1 SV=1	16090	66.8696
K.VVLHPN[+2.988]YSQVDIGLIK.L	N[+3]	600.008	3	1798.01	1798	0	5.1	236	Specific	553.32	553.32	553.32	10.72	54	>sp|P00738|HPT_HUMAN Haptoglobin OS=Homo sapiens GN=HP PE=1 SV=1	16090	114.514
K.VVLHPN[+2.988]YSQVDIGLIK.L	N[+3]	600.008	3	1798.01	1798	0	4.7	236	Specific	555.57	555.57	555.57	10.72	54	>sp|P00738|HPT_HUMAN Haptoglobin OS=Homo sapiens GN=HP PE=1 SV=1	16090	87.2845
K.VVLHPN[+2.988]YSQVDIGLIK.L	N[+3]	600.009	3	1798.01	1798	0	6.5	236	Specific	556.16	556.16	556.16	10.81	54	>sp|P00738|HPT_HUMAN Haptoglobin OS=Homo sapiens GN=HP PE=1 SV=1	16090	108.862
K.VVLHPN[+2.988]YSQVDIGLIK.L	N[+3]	450.257	4	1798.01	1798	0	4.4	236	Specific	556.18	507.88	507.88	10.81	54	>sp|P00738|HPT_HUMAN Haptoglobin OS=Homo sapiens GN=HP PE=1 SV=1	16090	65.5124
K.VVLHPN[+2.988]YSQVDIGLIK.L	N[+3]	450.258	4	1798.01	1798	0	5.1	236	Specific	557.43	510.71	510.71	10.81	54	>sp|P00738|HPT_HUMAN Haptoglobin OS=Homo sapiens GN=HP PE=1 SV=1	16090	67.5981
K.VVLHPN[+2.988]YSQVDIGLIK.L	N[+3]	600.008	3	1798.01	1798	0	5.4	236	Specific	562.44	518.14	518.14	10.94	54	>sp|P00738|HPT_HUMAN Haptoglobin OS=Homo sapiens GN=HP PE=1 SV=1	16090	68.8745
K.VVLHPN[+2.988]YSQVDIGLIK.L	N[+3]	600.008	3	1798.01	1798	0	5.3	236	Specific	563.7	563.49	563.49	10.85	54	>sp|P00738|HPT_HUMAN Haptoglobin OS=Homo sapiens GN=HP PE=1 SV=1	16090	121.298
K.VVLHPN[+2.988]YSQVDIGLIK.L	N[+3]	600.008	3	1798.01	1798	0	5.5	236	Specific	564.57	549	549	10.94	54	>sp|P00738|HPT_HUMAN Haptoglobin OS=Homo sapiens GN=HP PE=1 SV=1	16090	76.5476
K.VVLHPN[+2.988]YSQVDIGLIK.L	N[+3]	450.257	4	1798.01	1798	0	4.3	236	Specific	565.02	493.04	493.04	10.94	54	>sp|P00738|HPT_HUMAN Haptoglobin OS=Homo sapiens GN=HP PE=1 SV=1	16090	66.0253
K.VVLHPN[+2.988]YSQVDIGLIK.L	N[+3]	600.009	3	1798.01	1798	0	7	236	Specific	568.63	560.01	560.01	10.4	54	>sp|P00738|HPT_HUMAN Haptoglobin OS=Homo sapiens GN=HP PE=1 SV=1	16090	65.5791
K.VVLHPN[+2.988]YSQVDIGLIK.L	N[+3]	600.008	3	1798.01	1798	0	5.4	236	Specific	568.84	568.84	568.84	10.94	54	>sp|P00738|HPT_HUMAN Haptoglobin OS=Homo sapiens GN=HP PE=1 SV=1	16090	76.0271
K.VVLHPN[+2.988]YSQVDIGLIK.L	N[+3]	600.009	3	1798.01	1798	0	7	236	Specific	569.84	513.11	513.11	10.4	54	>sp|P00738|HPT_HUMAN Haptoglobin OS=Homo sapiens GN=HP PE=1 SV=1	16090	65.5728
K.VVLHPN[+2.988]YSQVDIGLIK.L	N[+3]	600.009	3	1798.01	1798	0	7.3	236	Specific	571.23	525.46	525.46	10.4	54	>sp|P00738|HPT_HUMAN Haptoglobin OS=Homo sapiens GN=HP PE=1 SV=1	16090	66.1175
K.VVLHPN[+2.988]YSQVDIGLIK.L	N[+3]	600.007	3	1798.01	1798	0	3.9	236	Specific	573.05	555.68	555.68	10.43	54	>sp|P00738|HPT_HUMAN Haptoglobin OS=Homo sapiens GN=HP PE=1 SV=1	16090	116.104
K.VVLHPN[+2.988]YSQVDIGLIK.L	N[+3]	450.257	4	1798.01	1798	0	4.8	236	Specific	573.26	518.37	518.37	10.94	54	>sp|P00738|HPT_HUMAN Haptoglobin OS=Homo sapiens GN=HP PE=1 SV=1	16090	67.075
K.VVLHPN[+2.988]YSQVDIGLIK.L	N[+3]	600.008	3	1798.01	1798	0	4.8	236	Specific	573.27	539.89	539.89	10.85	54	>sp|P00738|HPT_HUMAN Haptoglobin OS=Homo sapiens GN=HP PE=1 SV=1	16090	72.8752
K.VVLHPN[+2.988]YSQVDIGLIK.L	N[+3]	450.257	4	1798.01	1798	0	4.9	236	Specific	575	516.33	516.33	10.94	54	>sp|P00738|HPT_HUMAN Haptoglobin OS=Homo sapiens GN=HP PE=1 SV=1	16090	66.5537
K.VVLHPN[+2.988]YSQVDIGLIK.L	N[+3]	600.008	3	1798.01	1798	0	5	236	Specific	577.58	557.01	557.01	10.85	54	>sp|P00738|HPT_HUMAN Haptoglobin OS=Homo sapiens GN=HP PE=1 SV=1	16090	84.8873
K.VVLHPN[+2.988]YSQVDIGLIK.L	N[+3]	600.008	3	1798.01	1798	0	4.9	236	Specific	578.97	531.79	531.79	10.85	54	>sp|P00738|HPT_HUMAN Haptoglobin OS=Homo sapiens GN=HP PE=1 SV=1	16090	68.1712
K.VVLHPN[+2.988]YSQVDIGLIK.L	N[+3]	600.008	3	1798.01	1798	0	5.6	236	Specific	581.04	581.04	581.04	12.12	54	>sp|P00738|HPT_HUMAN Haptoglobin OS=Homo sapiens GN=HP PE=1 SV=1	16090	94.7317
K.VVLHPN[+2.988]YSQVDIGLIK.L	N[+3]	600.008	3	1798.01	1798	0	5.3	236	Specific	582.38	561.94	561.94	12.02	54	>sp|P00738|HPT_HUMAN Haptoglobin OS=Homo sapiens GN=HP PE=1 SV=1	16090	72.3477
K.VVLHPN[+2.988]YSQVDIGLIK.L	N[+3]	600.008	3	1798.01	1798	0	4.9	236	Specific	582.83	560.35	560.35	12.02	54	>sp|P00738|HPT_HUMAN Haptoglobin OS=Homo sapiens GN=HP PE=1 SV=1	16090	81.3254
K.VVLHPN[+2.988]YSQVDIGLIK.L	N[+3]	600.007	3	1798.01	1798	0	4.4	236	Specific	586.18	567.09	567.09	12.02	54	>sp|P00738|HPT_HUMAN Haptoglobin OS=Homo sapiens GN=HP PE=1 SV=1	16090	77.6226
K.VVLHPN[+2.988]YSQVDIGLIK.L	N[+3]	600.009	3	1798.01	1798	0	7	236	Specific	588.89	588.89	588.89	11.57	54	>sp|P00738|HPT_HUMAN Haptoglobin OS=Homo sapiens GN=HP PE=1 SV=1	16090	61.7891
K.VVLHPN[+2.988]YSQVDIGLIK.L	N[+3]	600.009	3	1798.01	1798	0	6.7	236	Specific	589.46	556.11	556.11	11.57	54	>sp|P00738|HPT_HUMAN Haptoglobin OS=Homo sapiens GN=HP PE=1 SV=1	16090	77.0876
K.VVLHPN[+2.988]YSQVDIGLIK.L	N[+3]	600.009	3	1798.01	1798	0	6.6	236	Specific	589.51	554.43	554.43	12.12	54	>sp|P00738|HPT_HUMAN Haptoglobin OS=Homo sapiens GN=HP PE=1 SV=1	16090	67.231
K.VVLHPN[+2.988]YSQVDIGLIK.L	N[+3]	600.009	3	1798.01	1798	0	7.4	236	Specific	589.96	523.94	523.94	11.57	54	>sp|P00738|HPT_HUMAN Haptoglobin OS=Homo sapiens GN=HP PE=1 SV=1	16090	65.8046
K.VVLHPN[+2.988]YSQVDIGLIK.L	N[+3]	600.009	3	1798.01	1798	0	7	236	Specific	591.02	532.19	532.19	11.57	54	>sp|P00738|HPT_HUMAN Haptoglobin OS=Homo sapiens GN=HP PE=1 SV=1	16090	66.6432
K.VVLHPN[+2.988]YSQVDIGLIK.L	N[+3]	600.009	3	1798.01	1798	0	7.3	236	Specific	591.14	539.44	539.44	11.57	54	>sp|P00738|HPT_HUMAN Haptoglobin OS=Homo sapiens GN=HP PE=1 SV=1	16090	66.1232
K.VVLHPN[+2.988]YSQVDIGLIK.L	N[+3]	600.008	3	1798.01	1798	0	5.8	236	Specific	591.96	591.96	591.96	12.12	54	>sp|P00738|HPT_HUMAN Haptoglobin OS=Homo sapiens GN=HP PE=1 SV=1	16090	115.594
K.VVLHPN[+2.988]YSQVDIGLIK.L	N[+3]	600.009	3	1798.01	1798	0	7.4	236	Specific	599.43	523.05	523.05	11.57	54	>sp|P00738|HPT_HUMAN Haptoglobin OS=Homo sapiens GN=HP PE=1 SV=1	16090	65.8103
K.VVLHPN[+2.988]YSQVDIGLIK.L	N[+3]	600.009	3	1798.01	1798	0	7.2	236	Specific	599.65	537.1	537.1	11.57	54	>sp|P00738|HPT_HUMAN Haptoglobin OS=Homo sapiens GN=HP PE=1 SV=1	16090	65.6535
K.VVLHPN[+2.988]YSQVDIGLIK.L	N[+3]	600.009	3	1798.01	1798	0	7.3	236	Specific	600.96	561.08	561.08	12.57	54	>sp|P00738|HPT_HUMAN Haptoglobin OS=Homo sapiens GN=HP PE=1 SV=1	16090	65.7104
K.VVLHPN[+2.988]YSQVDIGLIK.L	N[+3]	600.009	3	1798.01	1798	0	7.3	236	Specific	601.6	564.11	564.11	12.57	54	>sp|P00738|HPT_HUMAN Haptoglobin OS=Homo sapiens GN=HP PE=1 SV=1	16090	65.7192
K.VVLHPN[+2.988]YSQVDIGLIK.L	N[+3]	899.507	2	1798.01	1798	0	4.1	236	Specific	611.16	510.73	510.73	11.91	54	>sp|P00738|HPT_HUMAN Haptoglobin OS=Homo sapiens GN=HP PE=1 SV=1	16090	68.1728
K.VVLHPN[+2.988]YSQVDIGLIK.L	N[+3]	600.009	3	1798.01	1798	0	7	236	Specific	612.42	572.65	572.65	12.57	54	>sp|P00738|HPT_HUMAN Haptoglobin OS=Homo sapiens GN=HP PE=1 SV=1	16090	65.5778
K.VVLHPN[+2.988]YSQVDIGLIK.L	N[+3]	600.008	3	1798.01	1798	0	4.9	236	Specific	613.32	586.57	586.57	13.02	54	>sp|P00738|HPT_HUMAN Haptoglobin OS=Homo sapiens GN=HP PE=1 SV=1	16090	68.1561
K.VVLHPN[+2.988]YSQVDIGLIK.L	N[+3]	600.009	3	1798.01	1798	0	7.7	236	Specific	618.43	574.86	574.86	12.57	54	>sp|P00738|HPT_HUMAN Haptoglobin OS=Homo sapiens GN=HP PE=1 SV=1	16090	66.4183
K.VVLHPN[+2.988]YSQVDIGLIK.L	N[+3]	600.009	3	1798.01	1798	0	7.4	236	Specific	620.61	563.79	563.79	12.57	54	>sp|P00738|HPT_HUMAN Haptoglobin OS=Homo sapiens GN=HP PE=1 SV=1	16090	65.775
K.VVLHPN[+0.984]YSQVDIGLIK.L	N[+1]	898.505	2	1796	1796	0	3.6	236	Specific	624.72	516.95	516.95	11.91	54	>sp|P00738|HPT_HUMAN Haptoglobin OS=Homo sapiens GN=HP PE=1 SV=1	16090	65.5744
K.VVLHPN[+2.988]YSQVDIGLIK.L	N[+3]	600.009	3	1798.01	1798	0	7.1	236	Specific	625	548.84	548.84	12.57	54	>sp|P00738|HPT_HUMAN Haptoglobin OS=Homo sapiens GN=HP PE=1 SV=1	16090	66.0909
K.VVLHPN[+2.988]YSQVDIGLIK.L	N[+3]	600.009	3	1798.01	1798	0	7.3	236	Specific	625.13	562.15	562.15	12.57	54	>sp|P00738|HPT_HUMAN Haptoglobin OS=Homo sapiens GN=HP PE=1 SV=1	16090	65.7147
K.VVLHPN[+2.988]YSQVDIGLIK.L	N[+3]	600.009	3	1798.01	1798	0	7.1	236	Specific	628.83	574.87	574.87	12.57	54	>sp|P00738|HPT_HUMAN Haptoglobin OS=Homo sapiens GN=HP PE=1 SV=1	16090	65.6053
K.VVLHPN[+2.988]YSQVDIGLIK.L	N[+3]	600.009	3	1798.01	1798	0	7.3	236	Specific	630.56	567.96	567.96	12.57	54	>sp|P00738|HPT_HUMAN Haptoglobin OS=Homo sapiens GN=HP PE=1 SV=1	16090	66.122
K.VVLHPN[+2.988]YSQVDIGLIK.L	N[+3]	600.009	3	1798.01	1798	0	7.4	236	Specific	631.38	582.47	582.47	12.57	54	>sp|P00738|HPT_HUMAN Haptoglobin OS=Homo sapiens GN=HP PE=1 SV=1	16090	67.3202
K.VVLHPN[+2.988]YSQVDIGLIK.L	N[+3]	600.01	3	1798.02	1798	0	8.7	236	Specific	632.77	576.81	576.81	12.17	54	>sp|P00738|HPT_HUMAN Haptoglobin OS=Homo sapiens GN=HP PE=1 SV=1	16090	66.6999
K.VVLHPN[+2.988]YSQVDIGLIK.L	N[+3]	600.009	3	1798.01	1798	0	6.6	236	Specific	634.23	591.07	591.07	13.12	54	>sp|P00738|HPT_HUMAN Haptoglobin OS=Homo sapiens GN=HP PE=1 SV=1	16090	66.8199
K.VVLHPN[+2.988]YSQVDIGLIK.L	N[+3]	600.009	3	1798.01	1798	0	7	236	Specific	637.8	598.83	598.83	12.57	54	>sp|P00738|HPT_HUMAN Haptoglobin OS=Homo sapiens GN=HP PE=1 SV=1	16090	66.7634
K.VVLHPN[+2.988]YSQVDIGLIK.L	N[+3]	600.01	3	1798.01	1798	0	8.3	236	Specific	638.14	570.26	570.26	12.17	54	>sp|P00738|HPT_HUMAN Haptoglobin OS=Homo sapiens GN=HP PE=1 SV=1	16090	66.2976
K.VVLHPN[+2.988]YSQVDIGLIK.L	N[+3]	600.009	3	1798.01	1798	0	7.5	236	Specific	639.73	577.99	577.99	12.57	54	>sp|P00738|HPT_HUMAN Haptoglobin OS=Homo sapiens GN=HP PE=1 SV=1	16090	67.1076
K.VVLHPN[+2.988]YSQVDIGLIK.L	N[+3]	600.01	3	1798.01	1798	0	8.6	236	Specific	641.21	599.06	599.06	12.17	54	>sp|P00738|HPT_HUMAN Haptoglobin OS=Homo sapiens GN=HP PE=1 SV=1	16090	67.3526
K.VVLHPN[+2.988]YSQVDIGLIK.L	N[+3]	600.009	3	1798.01	1798	0	7.4	236	Specific	641.85	588.8	588.8	12.57	54	>sp|P00738|HPT_HUMAN Haptoglobin OS=Homo sapiens GN=HP PE=1 SV=1	16090	66.0594
K.VVLHPN[+2.988]YSQVDIGLIK.L	N[+3]	600.009	3	1798.01	1798	0	7.3	236	Specific	644.99	577.39	577.39	12.57	54	>sp|P00738|HPT_HUMAN Haptoglobin OS=Homo sapiens GN=HP PE=1 SV=1	16090	65.8345
K.VVLHPN[+2.988]YSQVDIGLIK.L	N[+3]	600.008	3	1798.01	1798	0	5.9	236	Specific	645.52	600.6	600.6	13.12	54	>sp|P00738|HPT_HUMAN Haptoglobin OS=Homo sapiens GN=HP PE=1 SV=1	16090	68.0549
K.VVLHPN[+2.988]YSQVDIGLIK.L	N[+3]	600.008	3	1798.01	1798	0	6.2	236	Specific	645.86	578.71	578.71	13.12	54	>sp|P00738|HPT_HUMAN Haptoglobin OS=Homo sapiens GN=HP PE=1 SV=1	16090	65.538
K.VVLHPN[+2.988]YSQVDIGLIK.L	N[+3]	600.009	3	1798.01	1798	0	7.3	236	Specific	648.05	588.08	588.08	12.57	54	>sp|P00738|HPT_HUMAN Haptoglobin OS=Homo sapiens GN=HP PE=1 SV=1	16090	66.003
K.VVLHPN[+2.988]YSQVDIGLIK.L	N[+3]	600.008	3	1798.01	1798	0	6.3	236	Specific	655.11	591.68	591.68	14.12	54	>sp|P00738|HPT_HUMAN Haptoglobin OS=Homo sapiens GN=HP PE=1 SV=1	16090	67.1726
K.VVLHPN[+2.988]YSQVDIGLIK.L	N[+3]	600.01	3	1798.01	1798	0	8	236	Specific	655.67	624.44	624.44	13.17	54	>sp|P00738|HPT_HUMAN Haptoglobin OS=Homo sapiens GN=HP PE=1 SV=1	16090	66.3949
K.VVLHPN[+2.988]YSQVDIGLIK.L	N[+3]	600.008	3	1798.01	1798	0	5.7	236	Specific	657.25	608.27	608.27	14.12	54	>sp|P00738|HPT_HUMAN Haptoglobin OS=Homo sapiens GN=HP PE=1 SV=1	16090	70.6416
K.VVLHPN[+2.988]YSQVDIGLIK.L	N[+3]	600.009	3	1798.01	1798	0	7	236	Specific	658.21	612.07	612.07	13.57	54	>sp|P00738|HPT_HUMAN Haptoglobin OS=Homo sapiens GN=HP PE=1 SV=1	16090	66.7621
K.VVLHPN[+2.988]YSQVDIGLIK.L	N[+3]	600.008	3	1798.01	1798	0	6.2	236	Specific	660.56	599.6	599.6	14.12	54	>sp|P00738|HPT_HUMAN Haptoglobin OS=Homo sapiens GN=HP PE=1 SV=1	16090	65.5497
K.VVLHPN[+2.988]YSQVDIGLIK.L	N[+3]	600.008	3	1798.01	1798	0	5.1	236	Specific	663.15	636.83	636.83	14.02	54	>sp|P00738|HPT_HUMAN Haptoglobin OS=Homo sapiens GN=HP PE=1 SV=1	16090	71.6563
K.VVLHPN[+2.988]YSQVDIGLIK.L	N[+3]	600.009	3	1798.01	1798	0	7.2	236	Specific	663.74	619.2	619.2	13.57	54	>sp|P00738|HPT_HUMAN Haptoglobin OS=Homo sapiens GN=HP PE=1 SV=1	16090	66.5874
K.VVLHPN[+2.988]YSQVDIGLIK.L	N[+3]	600.009	3	1798.01	1798	0	7.4	236	Specific	664.03	613.11	613.11	13.57	54	>sp|P00738|HPT_HUMAN Haptoglobin OS=Homo sapiens GN=HP PE=1 SV=1	16090	67.3189
K.VVLHPN[+2.988]YSQVDIGLIK.L	N[+3]	600.009	3	1798.01	1798	0	7.3	236	Specific	664.22	607.91	607.91	13.57	54	>sp|P00738|HPT_HUMAN Haptoglobin OS=Homo sapiens GN=HP PE=1 SV=1	16090	66.16
K.VVLHPN[+2.988]YSQVDIGLIK.L	N[+3]	600.008	3	1798.01	1798	0	5.8	236	Specific	665.46	663.84	663.84	14.12	54	>sp|P00738|HPT_HUMAN Haptoglobin OS=Homo sapiens GN=HP PE=1 SV=1	16090	69.7173
K.VVLHPN[+2.988]YSQVDIGLIK.L	N[+3]	600.009	3	1798.01	1798	0	6.8	236	Specific	666.09	615.24	615.24	13.57	54	>sp|P00738|HPT_HUMAN Haptoglobin OS=Homo sapiens GN=HP PE=1 SV=1	16090	66.6304
K.VVLHPN[+2.988]YSQVDIGLIK.L	N[+3]	600.009	3	1798.01	1798	0	6.8	236	Specific	669.11	623.37	623.37	13.57	54	>sp|P00738|HPT_HUMAN Haptoglobin OS=Homo sapiens GN=HP PE=1 SV=1	16090	67.9602
K.VVLHPN[+2.988]YSQVDIGLIK.L	N[+3]	600.01	3	1798.01	1798	0	8.4	236	Specific	670.84	594.85	594.85	13.17	54	>sp|P00738|HPT_HUMAN Haptoglobin OS=Homo sapiens GN=HP PE=1 SV=1	16090	67.6297
K.VVLHPN[+0.984]YSQVDIGLIK.L	N[+1]	898.506	2	1796	1796	0	4.9	236	Specific	680.91	551.77	551.77	13.33	54	>sp|P00738|HPT_HUMAN Haptoglobin OS=Homo sapiens GN=HP PE=1 SV=1	16090	67.1714
K.VVLHPN[+2.988]YSQVDIGLIK.L	N[+3]	600.01	3	1798.01	1798	0	8.5	236	Specific	698.4	645.43	645.43	13.17	54	>sp|P00738|HPT_HUMAN Haptoglobin OS=Homo sapiens GN=HP PE=1 SV=1	16090	67.9078
K.VVLHPN[+2.988]YSQVDIGLIK.L	N[+3]	600.008	3	1798.01	1798	0	5	236	Specific	699.46	656.27	656.27	14.02	54	>sp|P00738|HPT_HUMAN Haptoglobin OS=Homo sapiens GN=HP PE=1 SV=1	16090	71.1477
K.VVLHPN[+2.988]YSQVDIGLIK.L	N[+3]	600.009	3	1798.01	1798	0	7.2	236	Specific	699.56	632.02	632.02	13.57	54	>sp|P00738|HPT_HUMAN Haptoglobin OS=Homo sapiens GN=HP PE=1 SV=1	16090	66.5833
K.VVLHPN[+2.988]YSQVDIGLIK.L	N[+3]	600.008	3	1798.01	1798	0	4.9	236	Specific	708.36	689.4	689.4	15.02	54	>sp|P00738|HPT_HUMAN Haptoglobin OS=Homo sapiens GN=HP PE=1 SV=1	16090	68.1548
K.VVLHPN[+2.988]YSQVDIGLIK.L	N[+3]	600.008	3	1798.01	1798	0	5.9	236	Specific	710.29	676.01	676.01	15.12	54	>sp|P00738|HPT_HUMAN Haptoglobin OS=Homo sapiens GN=HP PE=1 SV=1	16090	69.2112
K.VVLHPN[+0.984]YSQVDIGLIK.L	N[+1]	898.505	2	1796	1796	0	4.7	236	Specific	714.52	606.18	606.18	14.33	54	>sp|P00738|HPT_HUMAN Haptoglobin OS=Homo sapiens GN=HP PE=1 SV=1	16090	66.1163
K.VVLHPN[+2.988]YSQVDIGLIK.L	N[+3]	899.506	2	1798	1798	0	2.4	236	Specific	725.98	632.55	632.55	13.28	54	>sp|P00738|HPT_HUMAN Haptoglobin OS=Homo sapiens GN=HP PE=1 SV=1	16090	68.2245
K.VVLHPN[+2.988]YSQVDIGLIK.L	N[+3]	600.008	3	1798.01	1798	0	6.2	236	Specific	727.36	686.02	686.02	15.12	54	>sp|P00738|HPT_HUMAN Haptoglobin OS=Homo sapiens GN=HP PE=1 SV=1	16090	65.5361
K.VVLHPN[+2.988]YSQVDIGLIK.L	N[+3]	600.009	3	1798.01	1798	0	7.5	236	Specific	734.23	715.98	715.98	14.57	54	>sp|P00738|HPT_HUMAN Haptoglobin OS=Homo sapiens GN=HP PE=1 SV=1	16090	67.1035
K.VVLHPN[+2.988]YSQVDIGLIK.L	N[+3]	600.009	3	1798.01	1798	0	7.4	236	Specific	735.12	693.61	693.61	14.57	54	>sp|P00738|HPT_HUMAN Haptoglobin OS=Homo sapiens GN=HP PE=1 SV=1	16090	66.0552
K.VVLHPN[+2.988]YSQVDIGLIK.L	N[+3]	600.01	3	1798.01	1798	0	8.4	236	Specific	738.57	710.07	710.07	14.17	54	>sp|P00738|HPT_HUMAN Haptoglobin OS=Homo sapiens GN=HP PE=1 SV=1	16090	67.6278
K.VVLHPN[+2.988]YSQVDIGLIK.L	N[+3]	899.508	2	1798.01	1798	0	5.1	236	Specific	745.47	621.55	621.55	14.33	54	>sp|P00738|HPT_HUMAN Haptoglobin OS=Homo sapiens GN=HP PE=1 SV=1	16090	65.2176
K.VVLHPN[+2.988]YSQVDIGLIK.L	N[+3]	899.507	2	1798.01	1798	0	3.9	236	Specific	785.17	630.67	630.67	14.91	54	>sp|P00738|HPT_HUMAN Haptoglobin OS=Homo sapiens GN=HP PE=1 SV=1	16090	68.1381
K.VVLHPN[+2.988]YSQVDIGLIK.L	N[+3]	899.508	2	1798.01	1798	0	4.9	236	Specific	809.84	636.6	636.6	16.33	54	>sp|P00738|HPT_HUMAN Haptoglobin OS=Homo sapiens GN=HP PE=1 SV=1	16090	66.2591
K.VVLHPN[+2.988]YSQVDIGLIK.L	N[+3]	899.508	2	1798.01	1798	0	5.6	236	Specific	815.41	631.73	631.73	16.43	54	>sp|P00738|HPT_HUMAN Haptoglobin OS=Homo sapiens GN=HP PE=1 SV=1	16090	67.6575
K.VVLHPN[+2.988]YSQVDIGLIK.L	N[+3]	899.507	2	1798.01	1798	0	4.5	236	Specific	816.24	657.37	657.37	16.33	54	>sp|P00738|HPT_HUMAN Haptoglobin OS=Homo sapiens GN=HP PE=1 SV=1	16090	65.7348
K.VVLHPN[+2.988]YSQVDIGLIK.L	N[+3]	899.508	2	1798.01	1798	0	5	236	Specific	830.31	666.11	666.11	16.33	54	>sp|P00738|HPT_HUMAN Haptoglobin OS=Homo sapiens GN=HP PE=1 SV=1	16090	66.7837
K.VVLHPN[+2.988]YSQVDIGLIK.L	N[+3]	899.508	2	1798.01	1798	0	5.3	236	Specific	834.39	652.72	652.72	16.33	54	>sp|P00738|HPT_HUMAN Haptoglobin OS=Homo sapiens GN=HP PE=1 SV=1	16090	67.8332
K.VVLHPN[+2.988]YSQVDIGLIK.L	N[+3]	899.508	2	1798.01	1798	0	4.7	236	Specific	835.05	672.13	672.13	16.33	54	>sp|P00738|HPT_HUMAN Haptoglobin OS=Homo sapiens GN=HP PE=1 SV=1	16090	66.0866
K.VVLHPN[+2.988]YSQVDIGLIK.L	N[+3]	899.508	2	1798.01	1798	0	4.9	236	Specific	835.71	664.34	664.34	16.33	54	>sp|P00738|HPT_HUMAN Haptoglobin OS=Homo sapiens GN=HP PE=1 SV=1	16090	67.133
K.VVLHPN[+2.988]YSQVDIGLIK.L	N[+3]	899.508	2	1798.01	1798	0	4.7	236	Specific	846.18	668.27	668.27	16.33	54	>sp|P00738|HPT_HUMAN Haptoglobin OS=Homo sapiens GN=HP PE=1 SV=1	16090	66.6144
K.VVLHPN[+2.988]YSQVDIGLIK.L	N[+3]	899.508	2	1798.01	1798	0	5.1	236	Specific	857.37	678.33	678.33	17.33	54	>sp|P00738|HPT_HUMAN Haptoglobin OS=Homo sapiens GN=HP PE=1 SV=1	16090	67.3059
K.VVLHPN[+2.988]YSQVDIGLIK.L	N[+3]	899.508	2	1798.01	1798	0	4.7	236	Specific	873.51	693.26	693.26	17.33	54	>sp|P00738|HPT_HUMAN Haptoglobin OS=Homo sapiens GN=HP PE=1 SV=1	16090	65.5484
K.VVLHPN[+2.988]YSQVDIGLIKLK.Q	N[+3]	510.553	4	2039.19	2039.18	0	4.8	236	Specific	371.36	371.36	371.36	5.98	54	>sp|P00738|HPT_HUMAN Haptoglobin OS=Homo sapiens GN=HP PE=1 SV=1	16090	71.2448
K.VSVNER.V		352.192	2	703.376	703.373	0	4	256	Specific	286.32	43.73	43.73	2.81	54	>sp|P00738|HPT_HUMAN Haptoglobin OS=Homo sapiens GN=HP PE=1 SV=1	16090	18.0844
R.VMPIC[+57.021]LPSK.D	C[+57]	522.786	2	1044.56	1044.56	0	6	262	Specific	398.46	204.23	204.23	6.15	54	>sp|P00738|HPT_HUMAN Haptoglobin OS=Homo sapiens GN=HP PE=1 SV=1	16090	56.2705
R.VMPIC[+57.021]LPSK.D	C[+57]	522.785	2	1044.56	1044.56	0	5.3	262	Specific	425.7	194.98	194.98	6.55	54	>sp|P00738|HPT_HUMAN Haptoglobin OS=Homo sapiens GN=HP PE=1 SV=1	16090	55.7421
R.VM[+15.995]PIC[+57.021]LPSK.D	C[+57], M[+16]	530.783	2	1060.56	1060.55	0	4.6	262	Specific	267.46	162.53	162.53	4.12	54	>sp|P00738|HPT_HUMAN Haptoglobin OS=Homo sapiens GN=HP PE=1 SV=1	16090	46.8559
R.VM[+15.995]PIC[+57.021]LPSK.D	C[+57], M[+16]	530.782	2	1060.56	1060.55	0	3.9	262	Specific	287.79	181.96	181.96	4.21	54	>sp|P00738|HPT_HUMAN Haptoglobin OS=Homo sapiens GN=HP PE=1 SV=1	16090	46.564
K.DYAEVGR.V		405.195	2	809.383	809.379	0	4.6	271	Specific	239.33	34.94	34.94	2.34	54	>sp|P00738|HPT_HUMAN Haptoglobin OS=Homo sapiens GN=HP PE=1 SV=1	16090	29.5986
K.DYAEVGR.V		405.195	2	809.383	809.379	0	4.6	271	Specific	335.53	36.68	36.68	3.31	54	>sp|P00738|HPT_HUMAN Haptoglobin OS=Homo sapiens GN=HP PE=1 SV=1	16090	29.5911
K.DYAEVGR.V		405.195	2	809.383	809.379	0	4.8	271	Specific	391.04	28.16	28.16	3.26	54	>sp|P00738|HPT_HUMAN Haptoglobin OS=Homo sapiens GN=HP PE=1 SV=1	16090	29.3771
K.DYAEVGR.V		405.195	2	809.383	809.379	0	4.6	271	Specific	420.56	38.39	38.39	4.17	54	>sp|P00738|HPT_HUMAN Haptoglobin OS=Homo sapiens GN=HP PE=1 SV=1	16090	29.5895
K.DYAEVGR.V		405.195	2	809.383	809.379	0	4.8	271	Specific	425.74	37.81	37.81	4.21	54	>sp|P00738|HPT_HUMAN Haptoglobin OS=Homo sapiens GN=HP PE=1 SV=1	16090	29.5497
K.DYAEVGR.V		405.195	2	809.383	809.379	0	4.8	271	Specific	431.08	38.8	38.8	4.17	54	>sp|P00738|HPT_HUMAN Haptoglobin OS=Homo sapiens GN=HP PE=1 SV=1	16090	29.5617
K.FTDHLK.Y		380.705	2	760.402	760.399	0	4.2	292	Specific	304.3	34.89	34.89	1.99	54	>sp|P00738|HPT_HUMAN Haptoglobin OS=Homo sapiens GN=HP PE=1 SV=1	16090	26.9541
K.FTDHLK.Y		380.705	2	760.402	760.399	0	4.5	292	Specific	311.51	12.56	12.56	1.99	54	>sp|P00738|HPT_HUMAN Haptoglobin OS=Homo sapiens GN=HP PE=1 SV=1	16090	26.6799
K.FTDHLK.Y		380.705	2	760.402	760.399	0	4.2	292	Specific	426.02	55.37	55.37	2.32	54	>sp|P00738|HPT_HUMAN Haptoglobin OS=Homo sapiens GN=HP PE=1 SV=1	16090	26.9509
K.YVMLPVADQDQC[+57.021]IR.H	C[+57]	854.418	2	1707.83	1707.82	0	5.4	298	Specific	459.46	431.15	431.15	9.08	54	>sp|P00738|HPT_HUMAN Haptoglobin OS=Homo sapiens GN=HP PE=1 SV=1	16090	62.8469
K.YVMLPVADQDQC[+57.021]IR.H	C[+57]	854.418	2	1707.83	1707.82	0	4.9	298	Specific	478.17	335.25	335.25	7.75	54	>sp|P00738|HPT_HUMAN Haptoglobin OS=Homo sapiens GN=HP PE=1 SV=1	16090	62.5842
K.YVMLPVADQDQC[+57.021]IR.H	C[+57]	854.418	2	1707.83	1707.82	0	5.1	298	Specific	614.52	537.75	537.75	12.45	54	>sp|P00738|HPT_HUMAN Haptoglobin OS=Homo sapiens GN=HP PE=1 SV=1	16090	62.4308
K.YVMLPVADQDQC[+57.021]IR.H	C[+57]	569.948	3	1707.83	1707.82	0	5.2	298	Specific	666.24	581.9	581.9	13.53	54	>sp|P00738|HPT_HUMAN Haptoglobin OS=Homo sapiens GN=HP PE=1 SV=1	16090	62.434
K.YVM[+15.995]LPVADQDQC[+57.021]IR.H	C[+57], M[+16]	862.414	2	1723.82	1723.81	0	4.3	298	Specific	556.04	556.04	556.04	10.14	54	>sp|P00738|HPT_HUMAN Haptoglobin OS=Homo sapiens GN=HP PE=1 SV=1	16090	56.7463
K.YVM[+15.995]LPVADQDQC[+57.021]IR.H	C[+57], M[+16]	862.414	2	1723.82	1723.81	0	4.3	298	Specific	571.85	568.61	568.61	10.27	54	>sp|P00738|HPT_HUMAN Haptoglobin OS=Homo sapiens GN=HP PE=1 SV=1	16090	56.5996
R.HYEGSTVPEK.K		382.854	3	1146.55	1146.54	0	4.4	312	Specific	565.02	399.48	399.48	10.3	54	>sp|P00738|HPT_HUMAN Haptoglobin OS=Homo sapiens GN=HP PE=1 SV=1	16090	21.8239
R.HYEGSTVPEK.K		573.778	2	1146.55	1146.54	0	5.2	312	Specific	696.74	402.71	402.71	12.79	54	>sp|P00738|HPT_HUMAN Haptoglobin OS=Homo sapiens GN=HP PE=1 SV=1	16090	21.7422
K.SPVGVQPILNEHTFC[+57.021]AGMSK.Y	C[+57]	724.694	3	2172.07	2172.06	0	5.1	326	Specific	491.41	446.89	446.89	9.41	54	>sp|P00738|HPT_HUMAN Haptoglobin OS=Homo sapiens GN=HP PE=1 SV=1	16090	62.2966
K.SPVGVQPILNEHTFC[+57.021]AGMSK.Y	C[+57]	724.694	3	2172.07	2172.06	0	4.5	326	Specific	557.89	535.5	535.5	10.48	54	>sp|P00738|HPT_HUMAN Haptoglobin OS=Homo sapiens GN=HP PE=1 SV=1	16090	62.3836
K.SPVGVQPILNEHTFC[+57.021]AGMSK.Y	C[+57]	724.694	3	2172.07	2172.06	0	5.1	326	Specific	623.38	551.98	551.98	12.79	54	>sp|P00738|HPT_HUMAN Haptoglobin OS=Homo sapiens GN=HP PE=1 SV=1	16090	62.2937
K.SPVGVQPILNEHTFC[+57.021]AGMSK.Y	C[+57]	724.694	3	2172.07	2172.06	0	4.3	326	Specific	677.37	629.2	629.2	13.79	54	>sp|P00738|HPT_HUMAN Haptoglobin OS=Homo sapiens GN=HP PE=1 SV=1	16090	62.2631
K.YQEDTC[+57.021]YGDAGSAFAVHDLEEDTWYATGILSFDK.S	C[+57]	1292.23	3	3874.69	3874.67	0	4.9	346	Specific	90.62	90.62	90.62	2.76	54	>sp|P00738|HPT_HUMAN Haptoglobin OS=Homo sapiens GN=HP PE=1 SV=1	16090	100.112
K.YQEDTC[+57.021]YGDAGSAFAVHDLEEDTWYATGILSFDK.S	C[+57]	1292.23	3	3874.69	3874.67	0	4.7	346	Specific	243.47	243.47	243.47	6.91	54	>sp|P00738|HPT_HUMAN Haptoglobin OS=Homo sapiens GN=HP PE=1 SV=1	16090	100.156
K.YQEDTC[+57.021]YGDAGSAFAVHDLEEDTWYATGILSFDK.S	C[+57]	1292.23	3	3874.69	3874.67	0	5.3	346	Specific	320.35	320.35	320.35	7.08	54	>sp|P00738|HPT_HUMAN Haptoglobin OS=Homo sapiens GN=HP PE=1 SV=1	16090	99.6075
K.YQEDTC[+57.021]YGDAGSAFAVHDLEEDTWYATGILSFDK.S	C[+57]	1292.24	3	3874.69	3874.67	0	6.2	346	Specific	394.39	394.39	394.39	10.77	54	>sp|P00738|HPT_HUMAN Haptoglobin OS=Homo sapiens GN=HP PE=1 SV=1	16090	99.6314
K.YQEDTC[+57.021]YGDAGSAFAVHDLEEDTWYATGILSFDK.S	C[+57]	1292.23	3	3874.69	3874.67	0	5.3	346	Specific	440.99	440.99	440.99	10.6	54	>sp|P00738|HPT_HUMAN Haptoglobin OS=Homo sapiens GN=HP PE=1 SV=1	16090	99.5983
K.YQEDTC[+57.021]YGDAGSAFAVHDLEEDTWYATGILSFDK.S	C[+57]	1292.24	3	3874.69	3874.67	0	6.2	346	Specific	462.43	462.43	462.43	11.04	54	>sp|P00738|HPT_HUMAN Haptoglobin OS=Homo sapiens GN=HP PE=1 SV=1	16090	99.6219
K.YQEDTC[+57.021]YGDAGSAFAVHDLEEDTWYATGILSFDK.S	C[+57]	969.428	4	3874.69	3874.67	0	5	346	Specific	485.23	485.23	485.23	11.86	54	>sp|P00738|HPT_HUMAN Haptoglobin OS=Homo sapiens GN=HP PE=1 SV=1	16090	99.6203
K.SC[+57.021]AVAEYGVYVK.V	C[+57]	673.33	2	1345.65	1345.65	0	5	380	Specific	432.25	365.97	365.97	8.22	54	>sp|P00738|HPT_HUMAN Haptoglobin OS=Homo sapiens GN=HP PE=1 SV=1	16090	52.6393
K.SC[+57.021]AVAEYGVYVK.V	C[+57]	673.33	2	1345.65	1345.65	0	5.3	380	Specific	496.83	329.74	329.74	7.96	54	>sp|P00738|HPT_HUMAN Haptoglobin OS=Homo sapiens GN=HP PE=1 SV=1	16090	52.1634
K.SC[+57.021]AVAEYGVYVK.V	C[+57]	673.33	2	1345.65	1345.65	0	4.9	380	Specific	579.28	381.23	381.23	10.27	54	>sp|P00738|HPT_HUMAN Haptoglobin OS=Homo sapiens GN=HP PE=1 SV=1	16090	52.1321
K.SC[+57.021]AVAEYGVYVK.V	C[+57]	673.33	2	1345.65	1345.65	0	5.3	380	Specific	620.8	500.89	500.89	12.45	54	>sp|P00738|HPT_HUMAN Haptoglobin OS=Homo sapiens GN=HP PE=1 SV=1	16090	52.1193
K.VTSIQDWVQK.T		602.325	2	1203.64	1203.64	0	5.1	392	Specific	357.81	200.09	200.09	5.75	54	>sp|P00738|HPT_HUMAN Haptoglobin OS=Homo sapiens GN=HP PE=1 SV=1	16090	57.2947
K.VTSIQDWVQK.T		602.326	2	1203.64	1203.64	0	5.8	392	Specific	453.38	240.03	240.03	6.35	54	>sp|P00738|HPT_HUMAN Haptoglobin OS=Homo sapiens GN=HP PE=1 SV=1	16090	57.3379
K.VTSIQDWVQK.T		602.325	2	1203.64	1203.64	0	4.7	392	Specific	560.07	297.05	297.05	8.34	54	>sp|P00738|HPT_HUMAN Haptoglobin OS=Homo sapiens GN=HP PE=1 SV=1	16090	56.8986
K.VTSIQDWVQK.T		602.325	2	1203.64	1203.64	0	5.2	392	Specific	562.4	292.76	292.76	7.39	54	>sp|P00738|HPT_HUMAN Haptoglobin OS=Homo sapiens GN=HP PE=1 SV=1	16090	57.3226
K.TIAEN.-		547.275	1	547.275	547.272	0	5.4	402	CRagged	171.75	171.75	171.75	2.17	54	>sp|P00738|HPT_HUMAN Haptoglobin OS=Homo sapiens GN=HP PE=1 SV=1	16090	5.354
K.TIAEN.-		547.275	1	547.275	547.272	0	5.3	402	CRagged	221.81	197.06	197.06	3.1	54	>sp|P00738|HPT_HUMAN Haptoglobin OS=Homo sapiens GN=HP PE=1 SV=1	16090	5.9684
K.TIAEN.-		547.275	1	547.275	547.272	0	4.4	402	CRagged	222.62	193.1	193.1	3.43	54	>sp|P00738|HPT_HUMAN Haptoglobin OS=Homo sapiens GN=HP PE=1 SV=1	16090	7.0199
K.TIAEN.-		547.275	1	547.275	547.272	0	4.9	402	CRagged	324.9	278.05	278.05	4.81	54	>sp|P00738|HPT_HUMAN Haptoglobin OS=Homo sapiens GN=HP PE=1 SV=1	16090	9.2255
K.TIAEN.-		547.275	1	547.275	547.272	0	5.1	402	CRagged	332.77	284.51	284.51	4.73	54	>sp|P00738|HPT_HUMAN Haptoglobin OS=Homo sapiens GN=HP PE=1 SV=1	16090	9.772
K.LAIPEGK.Q		364.223	2	727.438	727.435	0	4.6	133	Specific	329.63	82.53	82.53	4.17	70	>sp|P04114|APOB_HUMAN Apolipoprotein B-100 OS=Homo sapiens GN=APOB PE=1 SV=2	2074	37.4295
K.GNVATEISTER.D		588.799	2	1176.59	1176.59	0	4.6	197	Specific	333.7	215.85	215.85	5.51	70	>sp|P04114|APOB_HUMAN Apolipoprotein B-100 OS=Homo sapiens GN=APOB PE=1 SV=2	2074	38.5796
K.GNVATEISTER.D		588.799	2	1176.59	1176.59	0	4.9	197	Specific	395.3	276.95	276.95	6.55	70	>sp|P04114|APOB_HUMAN Apolipoprotein B-100 OS=Homo sapiens GN=APOB PE=1 SV=2	2074	38.6092
K.GN[+2.988]VATEISTER.D	N[+3]	590.294	2	1179.58	1179.57	0	5.6	197	Specific	154.03	8.58	8.58	1.34	70	>sp|P04114|APOB_HUMAN Apolipoprotein B-100 OS=Homo sapiens GN=APOB PE=1 SV=2	2074	39.8658
K.PIR.T		385.258	1	385.258	385.256	0	4.7	217	Specific	94.12	94.12	94.12	1.22	70	>sp|P04114|APOB_HUMAN Apolipoprotein B-100 OS=Homo sapiens GN=APOB PE=1 SV=2	2074	23.0208
K.HVAEAIC[+57.021]K.E	C[+57]	464.242	2	927.477	927.472	0	5.8	255	Specific	436.77	175.98	175.98	5.83	70	>sp|P04114|APOB_HUMAN Apolipoprotein B-100 OS=Homo sapiens GN=APOB PE=1 SV=2	2074	21.5667
R.FFGEGTK.K		393.197	2	785.386	785.383	0	3.9	298	Specific	328.83	78.95	78.95	2.76	70	>sp|P04114|APOB_HUMAN Apolipoprotein B-100 OS=Homo sapiens GN=APOB PE=1 SV=2	2074	38.6778
K.QAEAVLK.T		379.726	2	758.444	758.441	0	4.5	321	Specific	399.8	168.53	168.53	6.07	70	>sp|P04114|APOB_HUMAN Apolipoprotein B-100 OS=Homo sapiens GN=APOB PE=1 SV=2	2074	24.7531
K.LTISEQNIQR.A		601.334	2	1201.66	1201.65	0	6.1	335	Specific	114.13	29.69	29.69	1.89	70	>sp|P04114|APOB_HUMAN Apolipoprotein B-100 OS=Homo sapiens GN=APOB PE=1 SV=2	2074	43.3564
K.LTISEQNIQR.A		601.333	2	1201.66	1201.65	0	4.5	335	Specific	424.9	297.88	297.88	7.01	70	>sp|P04114|APOB_HUMAN Apolipoprotein B-100 OS=Homo sapiens GN=APOB PE=1 SV=2	2074	43.21
K.LVTELR.G		365.728	2	730.449	730.446	0	5	351	Specific	214.73	35.96	35.96	1.86	70	>sp|P04114|APOB_HUMAN Apolipoprotein B-100 OS=Homo sapiens GN=APOB PE=1 SV=2	2074	36.1164
R.SPSQADINK.I		480.245	2	959.483	959.479	0	3.7	568	Specific	389.1	130.87	130.87	5.66	70	>sp|P04114|APOB_HUMAN Apolipoprotein B-100 OS=Homo sapiens GN=APOB PE=1 SV=2	2074	20.4742
K.EALK.E		460.279	1	460.279	460.277	0	5.4	617	Specific	365.18	365.18	365.18	3.41	70	>sp|P04114|APOB_HUMAN Apolipoprotein B-100 OS=Homo sapiens GN=APOB PE=1 SV=2	2074	25.8239
K.AGVK.L		374.246	1	374.246	374.24	0	15.6	860	Specific	32.91	0	0	0.05	70	>sp|P04114|APOB_HUMAN Apolipoprotein B-100 OS=Homo sapiens GN=APOB PE=1 SV=2	2074	117.856
R.ALVDTLK.F		380.236	2	759.466	759.461	0	5.8	1028	Specific	315.63	88.18	88.18	3.8	70	>sp|P04114|APOB_HUMAN Apolipoprotein B-100 OS=Homo sapiens GN=APOB PE=1 SV=2	2074	42.7514
K.FVTQAEGAK.Q		475.753	2	950.498	950.494	0	4.2	1035	Specific	441.13	224.99	224.99	6.25	70	>sp|P04114|APOB_HUMAN Apolipoprotein B-100 OS=Homo sapiens GN=APOB PE=1 SV=2	2074	26.1782
K.YNR.Q		452.226	1	452.226	452.225	0	1	1053	Specific	145.52	145.52	145.52	0.72	70	>sp|P04114|APOB_HUMAN Apolipoprotein B-100 OS=Homo sapiens GN=APOB PE=1 SV=2	2074	38.4041
K.YNR.Q		452.226	1	452.226	452.225	0	1.7	1053	Specific	167.78	167.78	167.78	1.43	70	>sp|P04114|APOB_HUMAN Apolipoprotein B-100 OS=Homo sapiens GN=APOB PE=1 SV=2	2074	35.0888
K.YN[+2.988]R.Q	N[+3]	455.216	1	455.216	455.214	0	5.1	1053	Specific	7.77	7.77	7.77	0.71	70	>sp|P04114|APOB_HUMAN Apolipoprotein B-100 OS=Homo sapiens GN=APOB PE=1 SV=2	2074	28.1819
K.YN[+2.988]R.Q	N[+3]	455.22	1	455.22	455.214	0	14.3	1053	Specific	90.12	90.12	90.12	0.49	70	>sp|P04114|APOB_HUMAN Apolipoprotein B-100 OS=Homo sapiens GN=APOB PE=1 SV=2	2074	20.7377
R.VPQTDM[+15.995]TFR.H	M[+16]	555.769	2	1110.53	1110.52	0	4.9	1216	Specific	122.57	40.71	40.71	1.89	70	>sp|P04114|APOB_HUMAN Apolipoprotein B-100 OS=Homo sapiens GN=APOB PE=1 SV=2	2074	34.2261
K.FLDSNIK.F		418.732	2	836.457	836.451	0	6.6	1430	Specific	289.23	38.91	38.91	2.02	70	>sp|P04114|APOB_HUMAN Apolipoprotein B-100 OS=Homo sapiens GN=APOB PE=1 SV=2	2074	41.4003
K.LGNNPVSK.G		414.734	2	828.461	828.457	0	4.9	1443	Specific	307.57	178.08	178.08	6.14	70	>sp|P04114|APOB_HUMAN Apolipoprotein B-100 OS=Homo sapiens GN=APOB PE=1 SV=2	2074	21.7642
R.LNGESNLR.F		451.74	2	902.473	902.469	0	4.5	1514	Specific	139.18	55.45	55.45	1.85	70	>sp|P04114|APOB_HUMAN Apolipoprotein B-100 OS=Homo sapiens GN=APOB PE=1 SV=2	2074	25.2537
R.LN[+0.984]GESNLR.F	N[+1]	452.233	2	903.458	903.453	0	5.6	1514	Specific	213.63	34.64	34.64	1.85	70	>sp|P04114|APOB_HUMAN Apolipoprotein B-100 OS=Homo sapiens GN=APOB PE=1 SV=2	2074	28.1569
R.FN[+2.988]SSYLQGTNQITGR.Y	N[+3]	563.612	3	1688.82	1688.81	0	6.3	1522	Specific	310.53	292.73	194.1	5.17	70	>sp|P04114|APOB_HUMAN Apolipoprotein B-100 OS=Homo sapiens GN=APOB PE=1 SV=2	2074	58.0584
R.FN[+2.988]SSYLQGTNQITGR.Y	N[+3]	844.913	2	1688.82	1688.81	0	4.1	1522	Specific	318.83	318.83	314.1	6.45	70	>sp|P04114|APOB_HUMAN Apolipoprotein B-100 OS=Homo sapiens GN=APOB PE=1 SV=2	2074	57.455
R.FN[+0.984]SSYLQGTNQITGR.Y	N[+1]	562.944	3	1686.82	1686.81	0	5.3	1522	Specific	423.98	312.57	307.2	7.24	70	>sp|P04114|APOB_HUMAN Apolipoprotein B-100 OS=Homo sapiens GN=APOB PE=1 SV=2	2074	56.6445
R.FN[+2.988]SSYLQGTNQITGR.Y	N[+3]	844.913	2	1688.82	1688.81	0	4.2	1522	Specific	552.94	544.88	491	10.72	70	>sp|P04114|APOB_HUMAN Apolipoprotein B-100 OS=Homo sapiens GN=APOB PE=1 SV=2	2074	56.9208
R.FN[+2.988]SSYLQGTNQITGR.Y	N[+3]	844.914	2	1688.82	1688.81	0	4.6	1522	Specific	611.73	611.73	556.26	13.02	70	>sp|P04114|APOB_HUMAN Apolipoprotein B-100 OS=Homo sapiens GN=APOB PE=1 SV=2	2074	56.3961
R.FN[+2.988]SSYLQGTNQITGR.Y	N[+3]	563.612	3	1688.82	1688.81	0	5.3	1522	Specific	616.5	569.32	469.39	13.2	70	>sp|P04114|APOB_HUMAN Apolipoprotein B-100 OS=Homo sapiens GN=APOB PE=1 SV=2	2074	56.4258
R.FN[+2.988]SSYLQGTNQITGR.Y	N[+3]	563.612	3	1688.82	1688.81	0	4.8	1522	Specific	641.77	596.19	505.82	13.11	70	>sp|P04114|APOB_HUMAN Apolipoprotein B-100 OS=Homo sapiens GN=APOB PE=1 SV=2	2074	56.6445
R.FN[+0.984]SSYLQGTNQITGR.Y	N[+1]	843.912	2	1686.82	1686.81	0	5.1	1522	Specific	711.97	614.48	614.48	15.02	70	>sp|P04114|APOB_HUMAN Apolipoprotein B-100 OS=Homo sapiens GN=APOB PE=1 SV=2	2074	56.5795
R.FN[+2.988]SSYLQGTNQITGR.Y	N[+3]	844.913	2	1688.82	1688.81	0	4.3	1522	Specific	845.72	736.95	729.85	17.02	70	>sp|P04114|APOB_HUMAN Apolipoprotein B-100 OS=Homo sapiens GN=APOB PE=1 SV=2	2074	56.5557
R.FN[+2.988]SSYLQGTN[+0.984]QITGR.Y	N[+1][+3]	563.939	3	1689.8	1689.8	0	4.5	1522	Specific	162.2	132.52	132.52	2.01	70	>sp|P04114|APOB_HUMAN Apolipoprotein B-100 OS=Homo sapiens GN=APOB PE=1 SV=2	2074	54.9862
R.FN[+2.988]SSYLQGTN[+0.984]QITGR.Y	N[+1][+3]	845.406	2	1689.81	1689.8	0	5.4	1522	Specific	249.87	249.87	249.87	5.21	70	>sp|P04114|APOB_HUMAN Apolipoprotein B-100 OS=Homo sapiens GN=APOB PE=1 SV=2	2074	55.2981
R.FN[+2.988]SSYLQGTN[+0.984]QITGR.Y	N[+1][+3]	563.938	3	1689.8	1689.8	0	2.5	1522	Specific	398.78	352.3	303.26	5.53	70	>sp|P04114|APOB_HUMAN Apolipoprotein B-100 OS=Homo sapiens GN=APOB PE=1 SV=2	2074	54.8987
R.FN[+2.988]SSYLQGTN[+0.984]QITGR.Y	N[+1][+3]	563.939	3	1689.8	1689.8	0	4.5	1522	Specific	432.76	342.92	300.05	7.29	70	>sp|P04114|APOB_HUMAN Apolipoprotein B-100 OS=Homo sapiens GN=APOB PE=1 SV=2	2074	58.0584
R.FN[+2.988]SSYLQGTN[+0.984]QITGR.Y	N[+1][+3]	845.407	2	1689.81	1689.8	0	5.7	1522	Specific	641.77	641.77	576.14	13.12	70	>sp|P04114|APOB_HUMAN Apolipoprotein B-100 OS=Homo sapiens GN=APOB PE=1 SV=2	2074	57.9911
R.FN[+2.988]SSYLQGTN[+0.984]QITGR.Y	N[+1][+3]	845.404	2	1689.8	1689.8	0	2.9	1522	Specific	716	688.03	599.98	14.6	70	>sp|P04114|APOB_HUMAN Apolipoprotein B-100 OS=Homo sapiens GN=APOB PE=1 SV=2	2074	54.7585
K.YENYELTLK.S		586.798	2	1172.59	1172.58	0	4.3	1563	Specific	441.67	217.44	217.44	5.44	70	>sp|P04114|APOB_HUMAN Apolipoprotein B-100 OS=Homo sapiens GN=APOB PE=1 SV=2	2074	53.5019
K.FSLDGK.A		333.678	2	666.349	666.346	0	4.6	1697	Specific	306.4	54.3	54.3	2.24	70	>sp|P04114|APOB_HUMAN Apolipoprotein B-100 OS=Homo sapiens GN=APOB PE=1 SV=2	2074	41.0513
K.LDNIYSSDK.F		527.759	2	1054.51	1054.51	0	4.6	1770	Specific	440.22	244.09	244.09	6.78	70	>sp|P04114|APOB_HUMAN Apolipoprotein B-100 OS=Homo sapiens GN=APOB PE=1 SV=2	2074	35.2959
K.GAYQNNEIK.H		518.759	2	1036.51	1036.51	0	4.8	1829	Specific	332.61	227.9	227.9	5.27	70	>sp|P04114|APOB_HUMAN Apolipoprotein B-100 OS=Homo sapiens GN=APOB PE=1 SV=2	2074	26.0347
R.QTIIVVLENVQR.N		471.283	3	1411.83	1411.83	0	4.8	2086	Specific	575.13	432.32	432.32	10.36	70	>sp|P04114|APOB_HUMAN Apolipoprotein B-100 OS=Homo sapiens GN=APOB PE=1 SV=2	2074	73.5964
R.QTIIVVLENVQR.N		706.421	2	1411.84	1411.83	0	6	2086	Specific	731.37	491.05	491.05	14.54	70	>sp|P04114|APOB_HUMAN Apolipoprotein B-100 OS=Homo sapiens GN=APOB PE=1 SV=2	2074	73.5067
K.INFNEK.L		382.702	2	764.397	764.394	0	3.8	2165	Specific	232.98	34.7	34.7	2.09	70	>sp|P04114|APOB_HUMAN Apolipoprotein B-100 OS=Homo sapiens GN=APOB PE=1 SV=2	2074	32.9269
R.VN[+0.984]LVK.T	N[+1]	573.364	1	573.364	573.361	0	5.2	2220	Specific	300.97	14.71	14.71	2	70	>sp|P04114|APOB_HUMAN Apolipoprotein B-100 OS=Homo sapiens GN=APOB PE=1 SV=2	2074	41.3219
R.VN[+0.984]LVK.T	N[+1]	573.363	1	573.363	573.361	0	4.7	2220	Specific	371.87	25.57	25.57	2.28	70	>sp|P04114|APOB_HUMAN Apolipoprotein B-100 OS=Homo sapiens GN=APOB PE=1 SV=2	2074	41.2846
R.VN[+0.984]LVK.T	N[+1]	573.364	1	573.364	573.361	0	5.4	2220	Specific	416.03	28.17	28.17	2.44	70	>sp|P04114|APOB_HUMAN Apolipoprotein B-100 OS=Homo sapiens GN=APOB PE=1 SV=2	2074	41.3812
K.TIHDLHLFIENIDFN[+2.988]K.S	N[+3]	658.013	3	1972.02	1972.01	0	9.4	2225	Specific	211.31	136.15	25.02	1.38	70	>sp|P04114|APOB_HUMAN Apolipoprotein B-100 OS=Homo sapiens GN=APOB PE=1 SV=2	2074	82.1278
K.TIHDLHLFIENIDFN[+2.988]K.S	N[+3]	493.759	4	1972.01	1972.01	0	4.1	2225	Specific	504.52	361.18	117.82	9.2	70	>sp|P04114|APOB_HUMAN Apolipoprotein B-100 OS=Homo sapiens GN=APOB PE=1 SV=2	2074	81.6215
K.TIHDLHLFIENIDFN[+2.988]K.S	N[+3]	658.011	3	1972.02	1972.01	0	6.2	2225	Specific	645.63	569.51	84.85	12.43	70	>sp|P04114|APOB_HUMAN Apolipoprotein B-100 OS=Homo sapiens GN=APOB PE=1 SV=2	2074	81.5617
R.IQIQEK.L		379.725	2	758.443	758.441	0	2.8	2260	Specific	177.5	30.29	30.29	1.76	70	>sp|P04114|APOB_HUMAN Apolipoprotein B-100 OS=Homo sapiens GN=APOB PE=1 SV=2	2074	26.3815
K.N[+2.988]LTDFAEQYSIQDWAK.R	N[+3]	644.639	3	1931.9	1931.89	0	5.6	2560	Specific	422.07	407.93	407.93	8.88	70	>sp|P04114|APOB_HUMAN Apolipoprotein B-100 OS=Homo sapiens GN=APOB PE=1 SV=2	2074	87.1082
K.N[+2.988]LTDFAEQYSIQDWAK.R	N[+3]	966.457	2	1931.91	1931.89	0	8.6	2560	Specific	588.82	541.86	541.86	11.17	70	>sp|P04114|APOB_HUMAN Apolipoprotein B-100 OS=Homo sapiens GN=APOB PE=1 SV=2	2074	87.1173
K.N[+2.988]LTDFAEQYSIQDWAK.R	N[+3]	966.453	2	1931.9	1931.89	0	4.5	2560	Specific	630.27	621.08	621.08	13.02	70	>sp|P04114|APOB_HUMAN Apolipoprotein B-100 OS=Homo sapiens GN=APOB PE=1 SV=2	2074	87.1648
R.IPSVQINFK.D		523.309	2	1045.61	1045.6	0	5.8	2626	Specific	446.64	177.44	177.44	7.22	70	>sp|P04114|APOB_HUMAN Apolipoprotein B-100 OS=Homo sapiens GN=APOB PE=1 SV=2	2074	60.2246
K.VEDIPLAR.I		456.764	2	912.52	912.515	0	6.2	2698	Specific	325.4	144.06	144.06	4.34	70	>sp|P04114|APOB_HUMAN Apolipoprotein B-100 OS=Homo sapiens GN=APOB PE=1 SV=2	2074	44.9471
R.ITLPDFR.L		431.247	2	861.487	861.483	0	5.3	2706	Specific	407.39	149.34	149.34	5.14	70	>sp|P04114|APOB_HUMAN Apolipoprotein B-100 OS=Homo sapiens GN=APOB PE=1 SV=2	2074	63.5258
R.LPEIAIPEFIIPTLNLNDFQVPDLHIPEFQLPHISHTIEVPTFGK.L		1026.76	5	5129.76	5129.74	0	4.9	2713	Specific	644	644	23.85	13.46	70	>sp|P04114|APOB_HUMAN Apolipoprotein B-100 OS=Homo sapiens GN=APOB PE=1 SV=2	2074	108.887
K.IQSPLFTLDANADIGN[+2.988]GTTSANEAGIAASITAK.G	N[+3]	809.668	4	3235.65	3235.62	0	8.4	2764	Specific	45.37	45.37	0	1.99	70	>sp|P04114|APOB_HUMAN Apolipoprotein B-100 OS=Homo sapiens GN=APOB PE=1 SV=2	2074	87.1696
K.IQSPLFTLDANADIGN[+2.988]GTTSANEAGIAASITAK.G	N[+3]	1079.22	3	3235.65	3235.62	0	8.9	2764	Specific	192.2	192.2	20.6	4.19	70	>sp|P04114|APOB_HUMAN Apolipoprotein B-100 OS=Homo sapiens GN=APOB PE=1 SV=2	2074	93.3197
K.IQSPLFTLDAN[+2.988]ADIGNGTTSANEAGIAASITAK.G	N[+3]	1079.22	3	3235.63	3235.62	0	3.6	2764	Specific	239.86	239.86	0	6.35	70	>sp|P04114|APOB_HUMAN Apolipoprotein B-100 OS=Homo sapiens GN=APOB PE=1 SV=2	2074	88.8013
K.IQSPLFTLDANADIGN[+2.988]GTTSANEAGIAASITAK.G	N[+3]	1079.22	3	3235.65	3235.62	0	8.1	2764	Specific	240.16	240.16	0	7.29	70	>sp|P04114|APOB_HUMAN Apolipoprotein B-100 OS=Homo sapiens GN=APOB PE=1 SV=2	2074	95.6391
K.IQSPLFTLDANADIGN[+2.988]GTTSANEAGIAASITAK.G	N[+3]	1079.22	3	3235.64	3235.62	0	6.5	2764	Specific	327.05	327.05	6.61	9.45	70	>sp|P04114|APOB_HUMAN Apolipoprotein B-100 OS=Homo sapiens GN=APOB PE=1 SV=2	2074	92.0717
K.IQSPLFTLDAN[+2.988]ADIGNGTTSANEAGIAASITAK.G	N[+3]	1079.22	3	3235.65	3235.62	0	9	2764	Specific	335.53	335.53	0	7.89	70	>sp|P04114|APOB_HUMAN Apolipoprotein B-100 OS=Homo sapiens GN=APOB PE=1 SV=2	2074	89.3216
K.IQSPLFTLDANADIGN[+2.988]GTTSANEAGIAASITAK.G	N[+3]	1079.22	3	3235.65	3235.62	0	9.1	2764	Specific	406.92	406.92	18.27	10.13	70	>sp|P04114|APOB_HUMAN Apolipoprotein B-100 OS=Homo sapiens GN=APOB PE=1 SV=2	2074	90.6586
K.IQSPLFTLDANADIGN[+2.988]GTTSANEAGIAASITAK.G	N[+3]	1079.22	3	3235.65	3235.62	0	9	2764	Specific	412.6	412.6	15.02	10.56	70	>sp|P04114|APOB_HUMAN Apolipoprotein B-100 OS=Homo sapiens GN=APOB PE=1 SV=2	2074	89.3232
K.IQSPLFTLDAN[+2.988]ADIGNGTTSANEAGIAASITAK.G	N[+3]	1079.22	3	3235.64	3235.62	0	6.1	2764	Specific	428.19	428.19	12.85	11.82	70	>sp|P04114|APOB_HUMAN Apolipoprotein B-100 OS=Homo sapiens GN=APOB PE=1 SV=2	2074	91.2099
K.IQSPLFTLDANADIGN[+2.988]GTTSANEAGIAASITAK.G	N[+3]	1079.22	3	3235.64	3235.62	0	5.5	2764	Specific	522.1	522.1	19	12.28	70	>sp|P04114|APOB_HUMAN Apolipoprotein B-100 OS=Homo sapiens GN=APOB PE=1 SV=2	2074	86.2252
K.IQSPLFTLDANADIGN[+2.988]GTTSANEAGIAASITAK.G	N[+3]	1079.22	3	3235.64	3235.62	0	4.7	2764	Specific	599.24	599.24	53.28	13.62	70	>sp|P04114|APOB_HUMAN Apolipoprotein B-100 OS=Homo sapiens GN=APOB PE=1 SV=2	2074	87.2829
K.IQSPLFTLDANADIGN[+2.988]GTTSANEAGIAASITAK.G	N[+3]	1079.22	3	3235.64	3235.62	0	5.6	2764	Specific	685.79	685.79	39.71	15.72	70	>sp|P04114|APOB_HUMAN Apolipoprotein B-100 OS=Homo sapiens GN=APOB PE=1 SV=2	2074	86.7466
K.IQSPLFTLDAN[+0.984]ADIGN[+0.984]GTTSANEAGIAASITAK.G	N[+1]*2	1078.86	3	3234.57	3234.6	0	-9	2764	Specific	44.73	44.73	33.86	1.81	70	>sp|P04114|APOB_HUMAN Apolipoprotein B-100 OS=Homo sapiens GN=APOB PE=1 SV=2	2074	92.7571
K.IQSPLFTLDAN[+0.984]ADIGN[+2.988]GTTSANEAGIAASITAK.G	N[+1][+3]	1079.55	3	3236.64	3236.61	0	9.7	2764	Specific	295.22	295.22	32.44	6.37	70	>sp|P04114|APOB_HUMAN Apolipoprotein B-100 OS=Homo sapiens GN=APOB PE=1 SV=2	2074	87.8193
K.SNTVASLHTEK.N		396.209	3	1186.61	1186.61	0	4.3	2854	Specific	128.49	106.21	106.21	1.86	70	>sp|P04114|APOB_HUMAN Apolipoprotein B-100 OS=Homo sapiens GN=APOB PE=1 SV=2	2074	25.7596
K.SN[+2.988]TVASLHTEK.N	N[+3]	595.304	2	1189.6	1189.59	0	4.6	2854	Specific	606.14	411.05	411.05	11.79	70	>sp|P04114|APOB_HUMAN Apolipoprotein B-100 OS=Homo sapiens GN=APOB PE=1 SV=2	2074	27.5081
K.SN[+2.988]TVASLHTEK.N	N[+3]	397.205	3	1189.6	1189.59	0	5.3	2854	Specific	631.21	395.24	395.24	12.57	70	>sp|P04114|APOB_HUMAN Apolipoprotein B-100 OS=Homo sapiens GN=APOB PE=1 SV=2	2074	27.5341
K.IN[+2.988]NQLTLDSNTK.Y	N[+3]	682.355	2	1363.7	1363.69	0	5	2877	Specific	397.63	397.63	91.24	9.2	70	>sp|P04114|APOB_HUMAN Apolipoprotein B-100 OS=Homo sapiens GN=APOB PE=1 SV=2	2074	42.487
K.LDFSSQADLR.N		576.291	2	1151.58	1151.57	0	5.3	2898	Specific	427.43	222.7	222.7	6.16	70	>sp|P04114|APOB_HUMAN Apolipoprotein B-100 OS=Homo sapiens GN=APOB PE=1 SV=2	2074	51.9617
R.VNQNLVYESGSLN[+0.984]FSK.L	N[+1]	900.45	2	1799.89	1799.88	0	6.8	2970	Specific	368.99	311.19	311.19	7.41	70	>sp|P04114|APOB_HUMAN Apolipoprotein B-100 OS=Homo sapiens GN=APOB PE=1 SV=2	2074	62.5719
R.VNQNLVYESGSLN[+2.988]FSK.L	N[+3]	601.303	3	1801.89	1801.89	0	5.2	2970	Specific	397.79	364.87	364.87	6.76	70	>sp|P04114|APOB_HUMAN Apolipoprotein B-100 OS=Homo sapiens GN=APOB PE=1 SV=2	2074	63.4881
R.VNQNLVYESGSLN[+0.984]FSK.L	N[+1]	900.449	2	1799.89	1799.88	0	5.2	2970	Specific	430.84	347.79	347.79	8.01	70	>sp|P04114|APOB_HUMAN Apolipoprotein B-100 OS=Homo sapiens GN=APOB PE=1 SV=2	2074	62.6719
R.VNQNLVYESGSLN[+2.988]FSK.L	N[+3]	901.451	2	1801.89	1801.89	0	5	2970	Specific	473.81	464.07	398.1	10.04	70	>sp|P04114|APOB_HUMAN Apolipoprotein B-100 OS=Homo sapiens GN=APOB PE=1 SV=2	2074	65.4292
R.VNQNLVYESGSLN[+2.988]FSK.L	N[+3]	601.304	3	1801.9	1801.89	0	6.7	2970	Specific	505.35	501.62	501.62	10.16	70	>sp|P04114|APOB_HUMAN Apolipoprotein B-100 OS=Homo sapiens GN=APOB PE=1 SV=2	2074	62.977
R.VNQNLVYESGSLN[+2.988]FSK.L	N[+3]	901.451	2	1801.89	1801.89	0	5	2970	Specific	523.8	515.61	438.33	10.58	70	>sp|P04114|APOB_HUMAN Apolipoprotein B-100 OS=Homo sapiens GN=APOB PE=1 SV=2	2074	63.4865
R.VNQNLVYESGSLN[+2.988]FSK.L	N[+3]	601.303	3	1801.89	1801.89	0	5.2	2970	Specific	555.24	532.71	532.71	9.85	70	>sp|P04114|APOB_HUMAN Apolipoprotein B-100 OS=Homo sapiens GN=APOB PE=1 SV=2	2074	62.4606
R.VNQNLVYESGSLN[+2.988]FSK.L	N[+3]	901.451	2	1801.9	1801.89	0	5.5	2970	Specific	595.64	537.66	457.47	12.12	70	>sp|P04114|APOB_HUMAN Apolipoprotein B-100 OS=Homo sapiens GN=APOB PE=1 SV=2	2074	62.9517
R.VNQNLVYESGSLN[+2.988]FSK.L	N[+3]	901.451	2	1801.9	1801.89	0	5.6	2970	Specific	607.61	532.08	453.55	13.12	70	>sp|P04114|APOB_HUMAN Apolipoprotein B-100 OS=Homo sapiens GN=APOB PE=1 SV=2	2074	62.4324
R.VNQNLVYESGSLN[+2.988]FSK.L	N[+3]	901.451	2	1801.89	1801.89	0	5.2	2970	Specific	671.95	585.45	585.45	14.02	70	>sp|P04114|APOB_HUMAN Apolipoprotein B-100 OS=Homo sapiens GN=APOB PE=1 SV=2	2074	62.5719
R.VNQN[+0.984]LVYESGSLN[+2.988]FSK.L	N[+1][+3]	901.942	2	1802.88	1802.87	0	3.8	2970	Specific	441.6	441.6	61.32	9.75	70	>sp|P04114|APOB_HUMAN Apolipoprotein B-100 OS=Homo sapiens GN=APOB PE=1 SV=2	2074	64.8381
K.VIGTLK.N		315.714	2	630.422	630.418	0	4.8	3029	Specific	269.72	48.37	48.37	2.48	70	>sp|P04114|APOB_HUMAN Apolipoprotein B-100 OS=Homo sapiens GN=APOB PE=1 SV=2	2074	29.7301
K.SYN[+2.988]ETK.I	N[+3]	372.67	2	744.333	744.33	0	4.9	3222	Specific	166.75	139.9	139.9	2	70	>sp|P04114|APOB_HUMAN Apolipoprotein B-100 OS=Homo sapiens GN=APOB PE=1 SV=2	2074	9.7953
K.SYN[+2.988]ETK.I	N[+3]	372.67	2	744.333	744.33	0	4.4	3222	Specific	234.95	192.6	192.6	3.63	70	>sp|P04114|APOB_HUMAN Apolipoprotein B-100 OS=Homo sapiens GN=APOB PE=1 SV=2	2074	9.7673
K.SYN[+2.988]ETK.I	N[+3]	372.67	2	744.333	744.33	0	4	3222	Specific	253.66	134.68	134.68	2.86	70	>sp|P04114|APOB_HUMAN Apolipoprotein B-100 OS=Homo sapiens GN=APOB PE=1 SV=2	2074	10.2935
K.SYN[+2.988]ETK.I	N[+3]	372.67	2	744.333	744.33	0	4.4	3222	Specific	268.67	106.56	106.56	2.92	70	>sp|P04114|APOB_HUMAN Apolipoprotein B-100 OS=Homo sapiens GN=APOB PE=1 SV=2	2074	9.7688
K.SYN[+2.988]ETK.I	N[+3]	372.67	2	744.332	744.33	0	3.3	3222	Specific	287.92	127.99	127.99	2.76	70	>sp|P04114|APOB_HUMAN Apolipoprotein B-100 OS=Homo sapiens GN=APOB PE=1 SV=2	2074	10.3573
K.SYN[+2.988]ETK.I	N[+3]	372.67	2	744.332	744.33	0	3.7	3222	Specific	288.52	126.09	126.09	3.68	70	>sp|P04114|APOB_HUMAN Apolipoprotein B-100 OS=Homo sapiens GN=APOB PE=1 SV=2	2074	10.3186
K.SYN[+2.988]ETK.I	N[+3]	372.67	2	744.332	744.33	0	3.9	3222	Specific	293.81	125.96	125.96	3.9	70	>sp|P04114|APOB_HUMAN Apolipoprotein B-100 OS=Homo sapiens GN=APOB PE=1 SV=2	2074	10.265
K.SYN[+2.988]ETK.I	N[+3]	372.67	2	744.333	744.33	0	4.9	3222	Specific	298.31	103.48	103.48	3.39	70	>sp|P04114|APOB_HUMAN Apolipoprotein B-100 OS=Homo sapiens GN=APOB PE=1 SV=2	2074	9.7921
K.SYN[+2.988]ETK.I	N[+3]	372.67	2	744.333	744.33	0	4	3222	Specific	299.99	135.92	135.92	3.1	70	>sp|P04114|APOB_HUMAN Apolipoprotein B-100 OS=Homo sapiens GN=APOB PE=1 SV=2	2074	10.2979
K.SYN[+2.988]ETK.I	N[+3]	372.67	2	744.333	744.33	0	4	3222	Specific	322.12	114.56	114.56	2.89	70	>sp|P04114|APOB_HUMAN Apolipoprotein B-100 OS=Homo sapiens GN=APOB PE=1 SV=2	2074	9.8312
K.SYN[+2.988]ETK.I	N[+3]	372.67	2	744.332	744.33	0	3.8	3222	Specific	331.21	185.91	185.91	4.63	70	>sp|P04114|APOB_HUMAN Apolipoprotein B-100 OS=Homo sapiens GN=APOB PE=1 SV=2	2074	10.0418
K.SYN[+2.988]ETK.I	N[+3]	744.333	1	744.333	744.33	0	4.5	3222	Specific	346.07	205.87	205.87	3.74	70	>sp|P04114|APOB_HUMAN Apolipoprotein B-100 OS=Homo sapiens GN=APOB PE=1 SV=2	2074	9.8846
K.SYN[+2.988]ETK.I	N[+3]	744.333	1	744.333	744.33	0	4.7	3222	Specific	433.6	213.05	213.05	5.67	70	>sp|P04114|APOB_HUMAN Apolipoprotein B-100 OS=Homo sapiens GN=APOB PE=1 SV=2	2074	9.8221
K.FVEGSHN[+2.988]STVSLTTK.N	N[+3]	805.405	2	1609.8	1609.8	0	5.1	3405	Specific	184.35	141.61	141.61	1.99	70	>sp|P04114|APOB_HUMAN Apolipoprotein B-100 OS=Homo sapiens GN=APOB PE=1 SV=2	2074	42.0709
K.FVEGSHN[+2.988]STVSLTTK.N	N[+3]	805.406	2	1609.8	1609.8	0	5.3	3405	Specific	200.32	152.31	152.31	1.99	70	>sp|P04114|APOB_HUMAN Apolipoprotein B-100 OS=Homo sapiens GN=APOB PE=1 SV=2	2074	43.3642
K.FVEGSHN[+2.988]STVSLTTK.N	N[+3]	537.273	3	1609.8	1609.8	0	5.4	3405	Specific	224.3	204.06	204.06	4.18	70	>sp|P04114|APOB_HUMAN Apolipoprotein B-100 OS=Homo sapiens GN=APOB PE=1 SV=2	2074	42.1955
K.FVEGSHN[+2.988]STVSLTTK.N	N[+3]	805.407	2	1609.81	1609.8	0	6.4	3405	Specific	244.72	102.32	102.32	2.28	70	>sp|P04114|APOB_HUMAN Apolipoprotein B-100 OS=Homo sapiens GN=APOB PE=1 SV=2	2074	43.8832
K.FVEGSHN[+2.988]STVSLTTK.N	N[+3]	537.273	3	1609.81	1609.8	0	6.1	3405	Specific	250.05	149.11	149.11	2.88	70	>sp|P04114|APOB_HUMAN Apolipoprotein B-100 OS=Homo sapiens GN=APOB PE=1 SV=2	2074	58.0331
K.FVEGSHN[+2.988]STVSLTTK.N	N[+3]	537.273	3	1609.8	1609.8	0	5	3405	Specific	272.33	172.04	172.04	3.63	70	>sp|P04114|APOB_HUMAN Apolipoprotein B-100 OS=Homo sapiens GN=APOB PE=1 SV=2	2074	54.0122
K.FVEGSHN[+2.988]STVSLTTK.N	N[+3]	537.273	3	1609.8	1609.8	0	5.3	3405	Specific	285.51	223.83	223.83	4.96	70	>sp|P04114|APOB_HUMAN Apolipoprotein B-100 OS=Homo sapiens GN=APOB PE=1 SV=2	2074	42.4292
K.FVEGSHN[+2.988]STVSLTTK.N	N[+3]	537.272	3	1609.8	1609.8	0	4.4	3405	Specific	321.1	262.86	262.86	5.44	70	>sp|P04114|APOB_HUMAN Apolipoprotein B-100 OS=Homo sapiens GN=APOB PE=1 SV=2	2074	56.8397
K.FVEGSHN[+2.988]STVSLTTK.N	N[+3]	537.273	3	1609.8	1609.8	0	4.7	3405	Specific	334.52	262.5	262.5	4.58	70	>sp|P04114|APOB_HUMAN Apolipoprotein B-100 OS=Homo sapiens GN=APOB PE=1 SV=2	2074	58.2302
K.FVEGSHN[+2.988]STVSLTTK.N	N[+3]	537.273	3	1609.8	1609.8	0	5.9	3405	Specific	334.84	292.39	292.39	5.64	70	>sp|P04114|APOB_HUMAN Apolipoprotein B-100 OS=Homo sapiens GN=APOB PE=1 SV=2	2074	54.5541
K.FVEGSHN[+2.988]STVSLTTK.N	N[+3]	537.272	3	1609.8	1609.8	0	3.8	3405	Specific	346.69	235.77	235.77	5.04	70	>sp|P04114|APOB_HUMAN Apolipoprotein B-100 OS=Homo sapiens GN=APOB PE=1 SV=2	2074	53.4925
K.FVEGSHN[+2.988]STVSLTTK.N	N[+3]	805.405	2	1609.8	1609.8	0	4.4	3405	Specific	361.84	223.03	223.03	5.35	70	>sp|P04114|APOB_HUMAN Apolipoprotein B-100 OS=Homo sapiens GN=APOB PE=1 SV=2	2074	40.7416
K.FVEGSHN[+2.988]STVSLTTK.N	N[+3]	805.405	2	1609.8	1609.8	0	4.4	3405	Specific	376.71	193.97	193.97	4.03	70	>sp|P04114|APOB_HUMAN Apolipoprotein B-100 OS=Homo sapiens GN=APOB PE=1 SV=2	2074	41.273
K.FVEGSHN[+2.988]STVSLTTK.N	N[+3]	805.407	2	1609.81	1609.8	0	6.9	3405	Specific	378.25	212.93	212.93	4.1	70	>sp|P04114|APOB_HUMAN Apolipoprotein B-100 OS=Homo sapiens GN=APOB PE=1 SV=2	2074	42.7574
K.FVEGSHN[+2.988]STVSLTTK.N	N[+3]	537.273	3	1609.8	1609.8	0	5.9	3405	Specific	382.79	264.58	264.58	6.03	70	>sp|P04114|APOB_HUMAN Apolipoprotein B-100 OS=Homo sapiens GN=APOB PE=1 SV=2	2074	50.4498
K.FVEGSHN[+2.988]STVSLTTK.N	N[+3]	537.272	3	1609.8	1609.8	0	4.5	3405	Specific	385.43	337.8	337.8	6.64	70	>sp|P04114|APOB_HUMAN Apolipoprotein B-100 OS=Homo sapiens GN=APOB PE=1 SV=2	2074	57.1613
K.FVEGSHN[+2.988]STVSLTTK.N	N[+3]	537.273	3	1609.8	1609.8	0	5.3	3405	Specific	388.92	202.55	202.55	6.37	70	>sp|P04114|APOB_HUMAN Apolipoprotein B-100 OS=Homo sapiens GN=APOB PE=1 SV=2	2074	45.1002
K.FVEGSHN[+0.984]STVSLTTK.N	N[+1]	536.606	3	1607.8	1607.79	0	8.5	3405	Specific	391.16	267.59	267.59	5.43	70	>sp|P04114|APOB_HUMAN Apolipoprotein B-100 OS=Homo sapiens GN=APOB PE=1 SV=2	2074	38.7479
K.FVEGSHN[+2.988]STVSLTTK.N	N[+3]	537.273	3	1609.8	1609.8	0	5.1	3405	Specific	400.78	326.57	326.57	6.32	70	>sp|P04114|APOB_HUMAN Apolipoprotein B-100 OS=Homo sapiens GN=APOB PE=1 SV=2	2074	60.7028
K.FVEGSHN[+2.988]STVSLTTK.N	N[+3]	537.273	3	1609.8	1609.8	0	5.3	3405	Specific	403.05	254.17	254.17	6.16	70	>sp|P04114|APOB_HUMAN Apolipoprotein B-100 OS=Homo sapiens GN=APOB PE=1 SV=2	2074	52.3701
K.FVEGSHN[+2.988]STVSLTTK.N	N[+3]	537.272	3	1609.8	1609.8	0	4.2	3405	Specific	409.23	308.7	308.7	6.56	70	>sp|P04114|APOB_HUMAN Apolipoprotein B-100 OS=Homo sapiens GN=APOB PE=1 SV=2	2074	55.9467
K.FVEGSHN[+2.988]STVSLTTK.N	N[+3]	537.273	3	1609.8	1609.8	0	4.7	3405	Specific	409.65	339.41	339.41	6.95	70	>sp|P04114|APOB_HUMAN Apolipoprotein B-100 OS=Homo sapiens GN=APOB PE=1 SV=2	2074	41.9162
K.FVEGSHN[+2.988]STVSLTTK.N	N[+3]	537.273	3	1609.8	1609.8	0	5.5	3405	Specific	429.39	360.36	360.36	7.94	70	>sp|P04114|APOB_HUMAN Apolipoprotein B-100 OS=Homo sapiens GN=APOB PE=1 SV=2	2074	42.9895
K.FVEGSHN[+2.988]STVSLTTK.N	N[+3]	537.273	3	1609.81	1609.8	0	6.2	3405	Specific	431.82	366.12	366.12	8.28	70	>sp|P04114|APOB_HUMAN Apolipoprotein B-100 OS=Homo sapiens GN=APOB PE=1 SV=2	2074	43.3489
K.FVEGSHN[+2.988]STVSLTTK.N	N[+3]	537.273	3	1609.8	1609.8	0	5.1	3405	Specific	433.67	379.39	379.39	7.61	70	>sp|P04114|APOB_HUMAN Apolipoprotein B-100 OS=Homo sapiens GN=APOB PE=1 SV=2	2074	48.8879
K.FVEGSHN[+2.988]STVSLTTK.N	N[+3]	537.273	3	1609.8	1609.8	0	5.2	3405	Specific	436.4	327.28	327.28	7.27	70	>sp|P04114|APOB_HUMAN Apolipoprotein B-100 OS=Homo sapiens GN=APOB PE=1 SV=2	2074	59.8427
K.FVEGSHN[+2.988]STVSLTTK.N	N[+3]	537.273	3	1609.8	1609.8	0	5.2	3405	Specific	463.35	375.37	375.37	7.76	70	>sp|P04114|APOB_HUMAN Apolipoprotein B-100 OS=Homo sapiens GN=APOB PE=1 SV=2	2074	43.5875
K.FVEGSHN[+2.988]STVSLTTK.N	N[+3]	537.272	3	1609.8	1609.8	0	3.8	3405	Specific	476.01	383.92	383.92	8.67	70	>sp|P04114|APOB_HUMAN Apolipoprotein B-100 OS=Homo sapiens GN=APOB PE=1 SV=2	2074	51.5078
K.FVEGSHN[+2.988]STVSLTTK.N	N[+3]	537.272	3	1609.8	1609.8	0	4.2	3405	Specific	477.6	409.34	409.34	8.9	70	>sp|P04114|APOB_HUMAN Apolipoprotein B-100 OS=Homo sapiens GN=APOB PE=1 SV=2	2074	50.979
K.FVEGSHN[+2.988]STVSLTTK.N	N[+3]	537.273	3	1609.8	1609.8	0	5.1	3405	Specific	480.07	366.32	366.32	7.98	70	>sp|P04114|APOB_HUMAN Apolipoprotein B-100 OS=Homo sapiens GN=APOB PE=1 SV=2	2074	52.5744
K.FVEGSHN[+2.988]STVSLTTK.N	N[+3]	537.272	3	1609.8	1609.8	0	4.5	3405	Specific	480.2	399.28	399.28	10.26	70	>sp|P04114|APOB_HUMAN Apolipoprotein B-100 OS=Homo sapiens GN=APOB PE=1 SV=2	2074	41.7712
K.FVEGSHN[+2.988]STVSLTTK.N	N[+3]	537.273	3	1609.81	1609.8	0	6.3	3405	Specific	480.23	376.76	376.76	8.07	70	>sp|P04114|APOB_HUMAN Apolipoprotein B-100 OS=Homo sapiens GN=APOB PE=1 SV=2	2074	52.046
K.FVEGSHN[+2.988]STVSLTTK.N	N[+3]	537.272	3	1609.8	1609.8	0	4	3405	Specific	482.64	390.03	390.03	9.23	70	>sp|P04114|APOB_HUMAN Apolipoprotein B-100 OS=Homo sapiens GN=APOB PE=1 SV=2	2074	46.7918
K.FVEGSHN[+2.988]STVSLTTK.N	N[+3]	537.273	3	1609.8	1609.8	0	5.2	3405	Specific	482.72	380.65	380.65	9.3	70	>sp|P04114|APOB_HUMAN Apolipoprotein B-100 OS=Homo sapiens GN=APOB PE=1 SV=2	2074	48.3642
K.FVEGSHN[+2.988]STVSLTTK.N	N[+3]	537.272	3	1609.8	1609.8	0	4.2	3405	Specific	482.73	338.74	338.74	7.93	70	>sp|P04114|APOB_HUMAN Apolipoprotein B-100 OS=Homo sapiens GN=APOB PE=1 SV=2	2074	56.6341
K.FVEGSHN[+2.988]STVSLTTK.N	N[+3]	537.273	3	1609.81	1609.8	0	6	3405	Specific	488.16	376.15	376.15	7.84	70	>sp|P04114|APOB_HUMAN Apolipoprotein B-100 OS=Homo sapiens GN=APOB PE=1 SV=2	2074	53.108
K.FVEGSHN[+2.988]STVSLTTK.N	N[+3]	537.273	3	1609.8	1609.8	0	5.1	3405	Specific	490.94	412.09	412.09	9.65	70	>sp|P04114|APOB_HUMAN Apolipoprotein B-100 OS=Homo sapiens GN=APOB PE=1 SV=2	2074	42.9613
K.FVEGSHN[+2.988]STVSLTTK.N	N[+3]	537.272	3	1609.8	1609.8	0	4.2	3405	Specific	492.44	377.41	377.41	7.74	70	>sp|P04114|APOB_HUMAN Apolipoprotein B-100 OS=Homo sapiens GN=APOB PE=1 SV=2	2074	64.9796
K.FVEGSHN[+2.988]STVSLTTK.N	N[+3]	537.273	3	1609.8	1609.8	0	5.1	3405	Specific	495.63	365.67	365.67	8.93	70	>sp|P04114|APOB_HUMAN Apolipoprotein B-100 OS=Homo sapiens GN=APOB PE=1 SV=2	2074	48.9029
K.FVEGSHN[+2.988]STVSLTTK.N	N[+3]	537.273	3	1609.8	1609.8	0	5.2	3405	Specific	506.68	421.13	421.13	9.92	70	>sp|P04114|APOB_HUMAN Apolipoprotein B-100 OS=Homo sapiens GN=APOB PE=1 SV=2	2074	42.5961
K.FVEGSHN[+2.988]STVSLTTK.N	N[+3]	537.273	3	1609.81	1609.8	0	6	3405	Specific	508.55	400.39	400.39	9.67	70	>sp|P04114|APOB_HUMAN Apolipoprotein B-100 OS=Homo sapiens GN=APOB PE=1 SV=2	2074	44.061
K.FVEGSHN[+2.988]STVSLTTK.N	N[+3]	537.273	3	1609.81	1609.8	0	6	3405	Specific	510.96	401.22	401.22	10.01	70	>sp|P04114|APOB_HUMAN Apolipoprotein B-100 OS=Homo sapiens GN=APOB PE=1 SV=2	2074	47.8365
K.FVEGSHN[+2.988]STVSLTTK.N	N[+3]	537.273	3	1609.8	1609.8	0	5.7	3405	Specific	511.38	410.5	410.5	10.01	70	>sp|P04114|APOB_HUMAN Apolipoprotein B-100 OS=Homo sapiens GN=APOB PE=1 SV=2	2074	44.1665
K.FVEGSHN[+2.988]STVSLTTK.N	N[+3]	537.273	3	1609.8	1609.8	0	5.8	3405	Specific	514.38	423.54	423.54	10.01	70	>sp|P04114|APOB_HUMAN Apolipoprotein B-100 OS=Homo sapiens GN=APOB PE=1 SV=2	2074	42.3702
K.FVEGSHN[+2.988]STVSLTTK.N	N[+3]	537.272	3	1609.8	1609.8	0	3.2	3405	Specific	516.33	384.87	384.87	10.11	70	>sp|P04114|APOB_HUMAN Apolipoprotein B-100 OS=Homo sapiens GN=APOB PE=1 SV=2	2074	45.4744
K.FVEGSHN[+2.988]STVSLTTK.N	N[+3]	537.273	3	1609.8	1609.8	0	5.4	3405	Specific	519.31	397.64	397.64	10.01	70	>sp|P04114|APOB_HUMAN Apolipoprotein B-100 OS=Homo sapiens GN=APOB PE=1 SV=2	2074	49.9245
K.FVEGSHN[+2.988]STVSLTTK.N	N[+3]	537.273	3	1609.8	1609.8	0	5	3405	Specific	520.3	422.16	422.16	10.58	70	>sp|P04114|APOB_HUMAN Apolipoprotein B-100 OS=Homo sapiens GN=APOB PE=1 SV=2	2074	53.2596
K.FVEGSHN[+2.988]STVSLTTK.N	N[+3]	537.273	3	1609.81	1609.8	0	6.1	3405	Specific	524.97	385.05	385.05	10.67	70	>sp|P04114|APOB_HUMAN Apolipoprotein B-100 OS=Homo sapiens GN=APOB PE=1 SV=2	2074	42.8283
K.FVEGSHN[+2.988]STVSLTTK.N	N[+3]	805.405	2	1609.8	1609.8	0	4.4	3405	Specific	526.17	354.05	354.05	6.97	70	>sp|P04114|APOB_HUMAN Apolipoprotein B-100 OS=Homo sapiens GN=APOB PE=1 SV=2	2074	39.1488
K.FVEGSHN[+2.988]STVSLTTK.N	N[+3]	537.273	3	1609.8	1609.8	0	5	3405	Specific	527.46	419.08	419.08	10.58	70	>sp|P04114|APOB_HUMAN Apolipoprotein B-100 OS=Homo sapiens GN=APOB PE=1 SV=2	2074	49.4162
K.FVEGSHN[+2.988]STVSLTTK.N	N[+3]	537.273	3	1609.8	1609.8	0	4.9	3405	Specific	531.04	390.28	390.28	9.63	70	>sp|P04114|APOB_HUMAN Apolipoprotein B-100 OS=Homo sapiens GN=APOB PE=1 SV=2	2074	36.3177
K.FVEGSHN[+2.988]STVSLTTK.N	N[+3]	537.273	3	1609.8	1609.8	0	4.9	3405	Specific	538.39	435.87	435.87	10.58	70	>sp|P04114|APOB_HUMAN Apolipoprotein B-100 OS=Homo sapiens GN=APOB PE=1 SV=2	2074	47.3136
K.FVEGSHN[+2.988]STVSLTTK.N	N[+3]	537.273	3	1609.8	1609.8	0	5.1	3405	Specific	538.89	471.82	471.82	9.97	70	>sp|P04114|APOB_HUMAN Apolipoprotein B-100 OS=Homo sapiens GN=APOB PE=1 SV=2	2074	42.2959
K.FVEGSHN[+2.988]STVSLTTK.N	N[+3]	537.273	3	1609.8	1609.8	0	5.5	3405	Specific	546.68	436.57	436.57	10.81	70	>sp|P04114|APOB_HUMAN Apolipoprotein B-100 OS=Homo sapiens GN=APOB PE=1 SV=2	2074	43.8803
K.FVEGSHN[+2.988]STVSLTTK.N	N[+3]	537.273	3	1609.8	1609.8	0	5.2	3405	Specific	550.51	463.17	463.17	10.72	70	>sp|P04114|APOB_HUMAN Apolipoprotein B-100 OS=Homo sapiens GN=APOB PE=1 SV=2	2074	44.4125
K.FVEGSHN[+0.984]STVSLTTK.N	N[+1]	804.403	2	1607.8	1607.79	0	4.4	3405	Specific	554.5	329.77	329.77	6.89	70	>sp|P04114|APOB_HUMAN Apolipoprotein B-100 OS=Homo sapiens GN=APOB PE=1 SV=2	2074	38.7918
K.FVEGSHN[+2.988]STVSLTTK.N	N[+3]	537.274	3	1609.81	1609.8	0	7.4	3405	Specific	559.26	442.98	442.98	10.26	70	>sp|P04114|APOB_HUMAN Apolipoprotein B-100 OS=Homo sapiens GN=APOB PE=1 SV=2	2074	38.7024
K.FVEGSHN[+2.988]STVSLTTK.N	N[+3]	537.273	3	1609.8	1609.8	0	5.7	3405	Specific	563.19	461.75	461.75	10.94	70	>sp|P04114|APOB_HUMAN Apolipoprotein B-100 OS=Homo sapiens GN=APOB PE=1 SV=2	2074	44.9455
K.FVEGSHN[+2.988]STVSLTTK.N	N[+3]	537.272	3	1609.8	1609.8	0	4.5	3405	Specific	564	450.69	450.69	10.85	70	>sp|P04114|APOB_HUMAN Apolipoprotein B-100 OS=Homo sapiens GN=APOB PE=1 SV=2	2074	40.7118
K.FVEGSHN[+2.988]STVSLTTK.N	N[+3]	537.273	3	1609.8	1609.8	0	5.1	3405	Specific	575.27	437.44	437.44	10.85	70	>sp|P04114|APOB_HUMAN Apolipoprotein B-100 OS=Homo sapiens GN=APOB PE=1 SV=2	2074	40.2073
K.FVEGSHN[+2.988]STVSLTTK.N	N[+3]	537.273	3	1609.8	1609.8	0	5.1	3405	Specific	592.57	460.27	460.27	11.41	70	>sp|P04114|APOB_HUMAN Apolipoprotein B-100 OS=Homo sapiens GN=APOB PE=1 SV=2	2074	41.2462
K.FVEGSHN[+2.988]STVSLTTK.N	N[+3]	537.273	3	1609.8	1609.8	0	5.3	3405	Specific	604.31	490.28	490.28	13.02	70	>sp|P04114|APOB_HUMAN Apolipoprotein B-100 OS=Homo sapiens GN=APOB PE=1 SV=2	2074	38.6152
K.FVEGSHN[+2.988]STVSLTTK.N	N[+3]	537.273	3	1609.8	1609.8	0	5.4	3405	Specific	630.22	507.2	507.2	13.12	70	>sp|P04114|APOB_HUMAN Apolipoprotein B-100 OS=Homo sapiens GN=APOB PE=1 SV=2	2074	39.6746
K.FVEGSHN[+2.988]STVSLTTK.N	N[+3]	537.273	3	1609.8	1609.8	0	5.2	3405	Specific	641.23	505.1	505.1	13.02	70	>sp|P04114|APOB_HUMAN Apolipoprotein B-100 OS=Homo sapiens GN=APOB PE=1 SV=2	2074	39.1444
K.FVEGSHN[+2.988]STVSLTTK.N	N[+3]	805.405	2	1609.8	1609.8	0	4.2	3405	Specific	746.24	537.8	537.8	14.33	70	>sp|P04114|APOB_HUMAN Apolipoprotein B-100 OS=Homo sapiens GN=APOB PE=1 SV=2	2074	40.2133
K.FVEGSHN[+2.988]STVSLTTK.N	N[+3]	805.405	2	1609.8	1609.8	0	5	3405	Specific	765.17	529.39	529.39	14.38	70	>sp|P04114|APOB_HUMAN Apolipoprotein B-100 OS=Homo sapiens GN=APOB PE=1 SV=2	2074	39.679
K.FVEGSHN[+2.988]STVSLTTK.N	N[+3]	805.407	2	1609.81	1609.8	0	6.5	3405	Specific	836.28	613	613	16.43	70	>sp|P04114|APOB_HUMAN Apolipoprotein B-100 OS=Homo sapiens GN=APOB PE=1 SV=2	2074	38.6274
K.FVEGSHN[+2.988]STVSLTTK.N	N[+3]	805.405	2	1609.8	1609.8	0	4.7	3405	Specific	1023.95	765.18	765.18	20.33	70	>sp|P04114|APOB_HUMAN Apolipoprotein B-100 OS=Homo sapiens GN=APOB PE=1 SV=2	2074	38.7918
K.NM[+15.995]EVSVATTTK.A	M[+16]	598.798	2	1196.59	1196.58	0	4.6	3420	Specific	334.9	277.48	277.48	6.85	70	>sp|P04114|APOB_HUMAN Apolipoprotein B-100 OS=Homo sapiens GN=APOB PE=1 SV=2	2074	28.0944
K.YDFNSSM[+15.995]LYSTAK.G	M[+16]	514.895	3	1542.67	1542.68	0	-4.8	3462	Specific	105.02	71.44	71.44	0.36	70	>sp|P04114|APOB_HUMAN Apolipoprotein B-100 OS=Homo sapiens GN=APOB PE=1 SV=2	2074	59.2386
K.YDFN[+2.988]SSM[+15.995]LYSTAK.G	M[+16], N[+3]	387.173	4	1545.67	1545.67	0	2.9	3462	Specific	36.4	36.4	36.4	0.7	70	>sp|P04114|APOB_HUMAN Apolipoprotein B-100 OS=Homo sapiens GN=APOB PE=1 SV=2	2074	59.189
K.YDFN[+2.988]SSM[+15.995]LYSTAK.G	M[+16], N[+3]	773.341	2	1545.67	1545.67	0	5.1	3462	Specific	421.96	341.38	341.38	6.63	70	>sp|P04114|APOB_HUMAN Apolipoprotein B-100 OS=Homo sapiens GN=APOB PE=1 SV=2	2074	57.3633
K.YDFN[+2.988]SSM[+15.995]LYSTAK.G	M[+16], N[+3]	515.896	3	1545.67	1545.67	0	5.1	3462	Specific	423.8	379.08	379.08	7.12	70	>sp|P04114|APOB_HUMAN Apolipoprotein B-100 OS=Homo sapiens GN=APOB PE=1 SV=2	2074	56.871
K.YDFN[+0.984]SSM[+15.995]LYSTAK.G	M[+16], N[+1]	772.339	2	1543.67	1543.66	0	5.3	3462	Specific	451.42	317.48	317.48	6.58	70	>sp|P04114|APOB_HUMAN Apolipoprotein B-100 OS=Homo sapiens GN=APOB PE=1 SV=2	2074	56.9892
K.YDFN[+2.988]SSM[+15.995]LYSTAK.G	M[+16], N[+3]	773.34	2	1545.67	1545.67	0	4.4	3462	Specific	506.12	372.51	372.51	8.02	70	>sp|P04114|APOB_HUMAN Apolipoprotein B-100 OS=Homo sapiens GN=APOB PE=1 SV=2	2074	56.8381
K.YDFN[+0.984]SSM[+15.995]LYSTAK.G	M[+16], N[+1]	772.339	2	1543.67	1543.66	0	5.1	3462	Specific	509.51	374.64	374.64	7.68	70	>sp|P04114|APOB_HUMAN Apolipoprotein B-100 OS=Homo sapiens GN=APOB PE=1 SV=2	2074	57.0126
K.YDFN[+2.988]SSM[+15.995]LYSTAK.G	M[+16], N[+3]	773.341	2	1545.67	1545.67	0	5	3462	Specific	623.84	441.37	441.37	11.83	70	>sp|P04114|APOB_HUMAN Apolipoprotein B-100 OS=Homo sapiens GN=APOB PE=1 SV=2	2074	56.9892
K.STR.S		363.2	1	363.2	363.199	0	3.9	3525	Specific	129.28	129.28	129.28	0.71	70	>sp|P04114|APOB_HUMAN Apolipoprotein B-100 OS=Homo sapiens GN=APOB PE=1 SV=2	2074	22.0048
K.STR.S		363.2	1	363.2	363.199	0	4.3	3525	Specific	183.41	183.41	183.41	1.35	70	>sp|P04114|APOB_HUMAN Apolipoprotein B-100 OS=Homo sapiens GN=APOB PE=1 SV=2	2074	21.9204
K.NIILPVYDK.S		537.816	2	1074.62	1074.62	0	5	3674	Specific	300.99	135.01	135.01	3.65	70	>sp|P04114|APOB_HUMAN Apolipoprotein B-100 OS=Homo sapiens GN=APOB PE=1 SV=2	2074	61.0192
R.FEVDSPVYN[+2.988]ATWSASLK.N	N[+3]	639.647	3	1916.93	1916.92	0	5.9	3887	Specific	272.15	228.9	228.9	4.05	70	>sp|P04114|APOB_HUMAN Apolipoprotein B-100 OS=Homo sapiens GN=APOB PE=1 SV=2	2074	76.6839
R.FEVDSPVYN[+2.988]ATWSASLK.N	N[+3]	639.647	3	1916.93	1916.92	0	5.4	3887	Specific	402.04	362.81	362.81	6.89	70	>sp|P04114|APOB_HUMAN Apolipoprotein B-100 OS=Homo sapiens GN=APOB PE=1 SV=2	2074	76.6497
R.FEVDSPVYN[+2.988]ATWSASLK.N	N[+3]	958.966	2	1916.92	1916.92	0	4.4	3887	Specific	430.37	344.14	344.14	8.01	70	>sp|P04114|APOB_HUMAN Apolipoprotein B-100 OS=Homo sapiens GN=APOB PE=1 SV=2	2074	78.1319
R.FEVDSPVYN[+2.988]ATWSASLK.N	N[+3]	639.648	3	1916.93	1916.92	0	6.5	3887	Specific	457.57	433.51	433.51	9.17	70	>sp|P04114|APOB_HUMAN Apolipoprotein B-100 OS=Homo sapiens GN=APOB PE=1 SV=2	2074	77.5029
R.FEVDSPVYN[+2.988]ATWSASLK.N	N[+3]	958.968	2	1916.93	1916.92	0	6.3	3887	Specific	475.28	396.14	396.14	10.14	70	>sp|P04114|APOB_HUMAN Apolipoprotein B-100 OS=Homo sapiens GN=APOB PE=1 SV=2	2074	77.8484
R.FEVDSPVYN[+2.988]ATWSASLK.N	N[+3]	639.647	3	1916.93	1916.92	0	5.4	3887	Specific	491.67	456.49	456.49	9.02	70	>sp|P04114|APOB_HUMAN Apolipoprotein B-100 OS=Homo sapiens GN=APOB PE=1 SV=2	2074	76.6387
R.FEVDSPVYN[+2.988]ATWSASLK.N	N[+3]	639.647	3	1916.93	1916.92	0	5.9	3887	Specific	505.86	455.58	455.58	9.57	70	>sp|P04114|APOB_HUMAN Apolipoprotein B-100 OS=Homo sapiens GN=APOB PE=1 SV=2	2074	76.6983
R.FEVDSPVYN[+2.988]ATWSASLK.N	N[+3]	639.646	3	1916.92	1916.92	0	3.9	3887	Specific	555.49	475.29	475.29	9.43	70	>sp|P04114|APOB_HUMAN Apolipoprotein B-100 OS=Homo sapiens GN=APOB PE=1 SV=2	2074	75.9254
R.FEVDSPVYN[+2.988]ATWSASLK.N	N[+3]	639.647	3	1916.93	1916.92	0	5.4	3887	Specific	564.86	520.26	520.26	10.08	70	>sp|P04114|APOB_HUMAN Apolipoprotein B-100 OS=Homo sapiens GN=APOB PE=1 SV=2	2074	76.6227
R.FEVDSPVYN[+2.988]ATWSASLK.N	N[+3]	958.967	2	1916.93	1916.92	0	5.1	3887	Specific	591.64	432.2	432.2	11.07	70	>sp|P04114|APOB_HUMAN Apolipoprotein B-100 OS=Homo sapiens GN=APOB PE=1 SV=2	2074	75.8955
R.FEVDSPVYN[+2.988]ATWSASLK.N	N[+3]	958.967	2	1916.93	1916.92	0	6	3887	Specific	595.28	507.64	507.64	12.12	70	>sp|P04114|APOB_HUMAN Apolipoprotein B-100 OS=Homo sapiens GN=APOB PE=1 SV=2	2074	76.9366
R.FEVDSPVYN[+0.984]ATWSASLK.N	N[+1]	957.966	2	1914.92	1914.91	0	6.1	3887	Specific	625.21	423.04	423.04	13.12	70	>sp|P04114|APOB_HUMAN Apolipoprotein B-100 OS=Homo sapiens GN=APOB PE=1 SV=2	2074	76.1389
R.FEVDSPVYN[+2.988]ATWSASLK.N	N[+3]	639.647	3	1916.93	1916.92	0	5.4	3887	Specific	644.61	613.12	613.12	13.2	70	>sp|P04114|APOB_HUMAN Apolipoprotein B-100 OS=Homo sapiens GN=APOB PE=1 SV=2	2074	76.1666
R.FEVDSPVYN[+0.984]ATWSASLK.N	N[+1]	957.965	2	1914.92	1914.91	0	5.5	3887	Specific	648.51	434.49	434.49	13.12	70	>sp|P04114|APOB_HUMAN Apolipoprotein B-100 OS=Homo sapiens GN=APOB PE=1 SV=2	2074	76.0868
R.FEVDSPVYN[+2.988]ATWSASLK.N	N[+3]	639.647	3	1916.93	1916.92	0	5.4	3887	Specific	693.99	657.29	657.29	14.2	70	>sp|P04114|APOB_HUMAN Apolipoprotein B-100 OS=Homo sapiens GN=APOB PE=1 SV=2	2074	76.4549
R.FEVDSPVYN[+2.988]ATWSASLK.N	N[+3]	958.967	2	1916.93	1916.92	0	5.4	3887	Specific	739.55	589.44	589.44	15.12	70	>sp|P04114|APOB_HUMAN Apolipoprotein B-100 OS=Homo sapiens GN=APOB PE=1 SV=2	2074	76.4249
R.FEVDSPVYN[+2.988]ATWSASLK.N	N[+3]	958.967	2	1916.93	1916.92	0	5.3	3887	Specific	745.9	575.5	575.5	15.02	70	>sp|P04114|APOB_HUMAN Apolipoprotein B-100 OS=Homo sapiens GN=APOB PE=1 SV=2	2074	76.0868
K.IEDGTLASK.T		467.25	2	933.493	933.489	0	4.5	3936	Specific	266.42	96.89	96.89	2.57	70	>sp|P04114|APOB_HUMAN Apolipoprotein B-100 OS=Homo sapiens GN=APOB PE=1 SV=2	2074	27.2435
K.WNFYYSPQSSPDK.K		809.868	2	1618.73	1618.72	0	7	4022	Specific	26.63	2.99	2.99	0.71	70	>sp|P04114|APOB_HUMAN Apolipoprotein B-100 OS=Homo sapiens GN=APOB PE=1 SV=2	2074	84.7017
R.FQK.A		422.24	1	422.24	422.24	0	0.9	4130	Specific	89.07	89.07	89.07	0.55	70	>sp|P04114|APOB_HUMAN Apolipoprotein B-100 OS=Homo sapiens GN=APOB PE=1 SV=2	2074	15.3537
R.FQFPGK.P		362.197	2	723.386	723.382	0	5.5	4202	Specific	287.46	73.85	73.85	2.23	70	>sp|P04114|APOB_HUMAN Apolipoprotein B-100 OS=Homo sapiens GN=APOB PE=1 SV=2	2074	47.6701
K.VHN[+2.988]GSEILFSYFQDLVITLPFELR.K	N[+3]	710.878	4	2840.49	2840.48	0	4.9	4235	Specific	279.36	279.36	279.36	7	70	>sp|P04114|APOB_HUMAN Apolipoprotein B-100 OS=Homo sapiens GN=APOB PE=1 SV=2	2074	122.423
K.VHN[+2.988]GSEILFSYFQDLVITLPFELR.K	N[+3]	947.5	3	2840.48	2840.48	0	3.1	4235	Specific	405.6	399.09	399.09	10.1	70	>sp|P04114|APOB_HUMAN Apolipoprotein B-100 OS=Homo sapiens GN=APOB PE=1 SV=2	2074	122.235
R.ELLK.D		502.326	1	502.326	502.324	0	5.2	4271	Specific	214.46	214.46	214.46	1.88	70	>sp|P04114|APOB_HUMAN Apolipoprotein B-100 OS=Homo sapiens GN=APOB PE=1 SV=2	2074	55.2132
K.TTEVLRN[+0.984]LQDLLQFIFQLIEDNIK.Q	N[+1]	581.717	5	2904.56	2904.57	0	-4.5	4292	Specific	20.66	20.66	0	0.63	70	>sp|P04114|APOB_HUMAN Apolipoprotein B-100 OS=Homo sapiens GN=APOB PE=1 SV=2	2074	83.9555
K.TTEVLRN[+0.984]LQDLLQFIFQLIEDNIK.Q	N[+1]	726.896	4	2904.56	2904.57	0	-3.4	4292	Specific	31.87	31.87	31.87	0.48	70	>sp|P04114|APOB_HUMAN Apolipoprotein B-100 OS=Homo sapiens GN=APOB PE=1 SV=2	2074	84.0121
K.DFHSEYIVSASN[+2.988]FTSQLSSQVEQFLHR.N	N[+3]	632.707	5	3159.51	3159.49	0	5.5	4420	Specific	411.55	411.55	411.55	10.4	70	>sp|P04114|APOB_HUMAN Apolipoprotein B-100 OS=Homo sapiens GN=APOB PE=1 SV=2	2074	104.738
K.DFHSEYIVSASN[+2.988]FTSQLSSQVEQFLHR.N	N[+3]	790.633	4	3159.51	3159.49	0	6.2	4420	Specific	705.18	705.18	705.18	15.52	70	>sp|P04114|APOB_HUMAN Apolipoprotein B-100 OS=Homo sapiens GN=APOB PE=1 SV=2	2074	104.764
K.IISDYHQQFR.Y		436.225	3	1306.66	1306.65	0	4.4	4487	Specific	648.87	430.37	430.37	12.47	70	>sp|P04114|APOB_HUMAN Apolipoprotein B-100 OS=Homo sapiens GN=APOB PE=1 SV=2	2074	40.0406
K.TDTSHHDQDHPTFNK.I		445.7	4	1779.78	1779.77	0	4.5	35	Specific	140.37	140.37	140.37	1.99	51	>sp|P01009|A1AT_HUMAN Alpha-1-antitrypsin OS=Homo sapiens GN=SERPINA1 PE=1 SV=3	256	24.7578
K.TDTSHHDQDHPTFNK.I		445.699	4	1779.78	1779.77	0	4	35	Specific	164.28	131.09	131.09	1.86	51	>sp|P01009|A1AT_HUMAN Alpha-1-antitrypsin OS=Homo sapiens GN=SERPINA1 PE=1 SV=3	256	24.7874
K.TDTSHHDQDHPTFNK.I		593.931	3	1779.78	1779.77	0	5.5	35	Specific	219.74	219.74	219.74	2.27	51	>sp|P01009|A1AT_HUMAN Alpha-1-antitrypsin OS=Homo sapiens GN=SERPINA1 PE=1 SV=3	256	24.8184
K.TDTSHHDQDHPTFNK.I		445.699	4	1779.78	1779.77	0	4.3	35	Specific	226	192.38	192.38	2.76	51	>sp|P01009|A1AT_HUMAN Alpha-1-antitrypsin OS=Homo sapiens GN=SERPINA1 PE=1 SV=3	256	25.0162
K.TDTSHHDQDHPTFNK.I		445.699	4	1779.78	1779.77	0	4.3	35	Specific	233.46	221.78	221.78	2.8	51	>sp|P01009|A1AT_HUMAN Alpha-1-antitrypsin OS=Homo sapiens GN=SERPINA1 PE=1 SV=3	256	24.8691
K.TDTSHHDQDHPTFNK.I		445.7	4	1779.78	1779.77	0	4.5	35	Specific	239.22	182.2	182.2	2.76	51	>sp|P01009|A1AT_HUMAN Alpha-1-antitrypsin OS=Homo sapiens GN=SERPINA1 PE=1 SV=3	256	24.8487
K.TDTSHHDQDHPTFNK.I		445.7	4	1779.78	1779.77	0	4.7	35	Specific	268.15	207.15	207.15	3.76	51	>sp|P01009|A1AT_HUMAN Alpha-1-antitrypsin OS=Homo sapiens GN=SERPINA1 PE=1 SV=3	256	25.0908
K.TDTSHHDQDHPTFNK.I		593.93	3	1779.78	1779.77	0	4.4	35	Specific	392.07	361.26	361.26	4.96	51	>sp|P01009|A1AT_HUMAN Alpha-1-antitrypsin OS=Homo sapiens GN=SERPINA1 PE=1 SV=3	256	25.3373
K.TDTSHHDQDHPTFNK.I		593.93	3	1779.78	1779.77	0	4.5	35	Specific	417.54	369.6	369.6	5.31	51	>sp|P01009|A1AT_HUMAN Alpha-1-antitrypsin OS=Homo sapiens GN=SERPINA1 PE=1 SV=3	256	24.8799
K.TDTSHHDQDHPTFNK.I		445.7	4	1779.78	1779.77	0	4.6	35	Specific	439.76	375.93	375.93	6.97	51	>sp|P01009|A1AT_HUMAN Alpha-1-antitrypsin OS=Homo sapiens GN=SERPINA1 PE=1 SV=3	256	25.2775
K.TDTSHHDQDHPTFNK.I		593.931	3	1779.78	1779.77	0	5	35	Specific	547.25	420.99	420.99	8.37	51	>sp|P01009|A1AT_HUMAN Alpha-1-antitrypsin OS=Homo sapiens GN=SERPINA1 PE=1 SV=3	256	25.1941
K.TDTSHHDQDHPTFNK.I		593.931	3	1779.78	1779.77	0	5	35	Specific	595.15	484.14	484.14	10.2	51	>sp|P01009|A1AT_HUMAN Alpha-1-antitrypsin OS=Homo sapiens GN=SERPINA1 PE=1 SV=3	256	25.1988
K.ITPNLAEFAFSLYR.Q		821.439	2	1641.87	1641.86	0	4.9	50	Specific	359.89	275.65	275.65	5.87	51	>sp|P01009|A1AT_HUMAN Alpha-1-antitrypsin OS=Homo sapiens GN=SERPINA1 PE=1 SV=3	256	96.7672
R.QLAHQSN[+2.988]STNIFFSPVSIATAFAMLSLGTK.A	N[+3]	796.915	4	3184.64	3184.62	0	5.1	64	Specific	121.18	96.6	0	2.26	51	>sp|P01009|A1AT_HUMAN Alpha-1-antitrypsin OS=Homo sapiens GN=SERPINA1 PE=1 SV=3	256	116.229
R.QLAHQSN[+2.988]STNIFFSPVSIATAFAMLSLGTK.A	N[+3]	1062.22	3	3184.65	3184.62	0	7.2	64	Specific	397.67	391.8	0	10.08	51	>sp|P01009|A1AT_HUMAN Alpha-1-antitrypsin OS=Homo sapiens GN=SERPINA1 PE=1 SV=3	256	115.993
R.QLAHQSN[+2.988]STNIFFSPVSIATAFAM[+15.995]LSLGTK.A	M[+16], N[+3]	800.915	4	3200.64	3200.62	0	6	64	Specific	195.58	195.58	26.23	4.03	51	>sp|P01009|A1AT_HUMAN Alpha-1-antitrypsin OS=Homo sapiens GN=SERPINA1 PE=1 SV=3	256	110.923
R.QLAHQSN[+2.988]STNIFFSPVSIATAFAM[+15.995]LSLGTK.A	M[+16], N[+3]	800.915	4	3200.64	3200.62	0	6.6	64	Specific	336.57	336.57	49.67	7.55	51	>sp|P01009|A1AT_HUMAN Alpha-1-antitrypsin OS=Homo sapiens GN=SERPINA1 PE=1 SV=3	256	110.882
R.QLAHQSN[+2.988]STNIFFSPVSIATAFAM[+15.995]LSLGTK.A	M[+16], N[+3]	1067.55	3	3200.63	3200.62	0	3.5	64	Specific	361.89	361.89	0	7.75	51	>sp|P01009|A1AT_HUMAN Alpha-1-antitrypsin OS=Homo sapiens GN=SERPINA1 PE=1 SV=3	256	110.532
R.QLAHQSN[+2.988]STNIFFSPVSIATAFAM[+15.995]LSLGTK.A	M[+16], N[+3]	800.914	4	3200.63	3200.62	0	4.9	64	Specific	434.54	434.54	72.97	10.35	51	>sp|P01009|A1AT_HUMAN Alpha-1-antitrypsin OS=Homo sapiens GN=SERPINA1 PE=1 SV=3	256	110.655
R.QLAHQSN[+2.988]STNIFFSPVSIATAFAM[+15.995]LSLGTK.A	M[+16], N[+3]	800.914	4	3200.63	3200.62	0	5.1	64	Specific	486.83	486.83	127.67	11.1	51	>sp|P01009|A1AT_HUMAN Alpha-1-antitrypsin OS=Homo sapiens GN=SERPINA1 PE=1 SV=3	256	110.775
R.QLAHQSN[+2.988]STNIFFSPVSIATAFAM[+15.995]LSLGTK.A	M[+16], N[+3]	1067.55	3	3200.63	3200.62	0	5.1	64	Specific	589.45	589.45	29.8	12.77	51	>sp|P01009|A1AT_HUMAN Alpha-1-antitrypsin OS=Homo sapiens GN=SERPINA1 PE=1 SV=3	256	110.564
K.ADTHDEILEGLNFNLTEIPEAQIHEGFQELLR.T		923.708	4	3691.81	3691.82	0	-3.8	94	Specific	134.68	110.06	110.06	1.99	51	>sp|P01009|A1AT_HUMAN Alpha-1-antitrypsin OS=Homo sapiens GN=SERPINA1 PE=1 SV=3	256	104.614
K.ADTHDEILEGLNFNLTEIPEAQIHEGFQELLR.T		923.71	4	3691.82	3691.82	0	-2	94	Specific	571.91	571.91	571.91	10.69	51	>sp|P01009|A1AT_HUMAN Alpha-1-antitrypsin OS=Homo sapiens GN=SERPINA1 PE=1 SV=3	256	101.277
K.ADTHDEILEGLNFNLTEIPEAQIHEGFQELLR.T		923.71	4	3691.82	3691.82	0	-1.1	94	Specific	584.56	584.56	584.56	11.86	51	>sp|P01009|A1AT_HUMAN Alpha-1-antitrypsin OS=Homo sapiens GN=SERPINA1 PE=1 SV=3	256	102.113
K.ADTHDEILEGLNFNLTEIPEAQIHEGFQELLR.T		923.715	4	3691.84	3691.82	0	4.4	94	Specific	1108.88	1066.53	1066.53	24.54	51	>sp|P01009|A1AT_HUMAN Alpha-1-antitrypsin OS=Homo sapiens GN=SERPINA1 PE=1 SV=3	256	102.869
K.ADTHDEILEGLNFNLTEIPEAQIHEGFQELLR.T		923.715	4	3691.84	3691.82	0	3.8	94	Specific	1122.28	1078.08	1078.08	24.12	51	>sp|P01009|A1AT_HUMAN Alpha-1-antitrypsin OS=Homo sapiens GN=SERPINA1 PE=1 SV=3	256	102.531
K.ADTHDEILEGLN[+2.988]FNLTEIPEAQIHEGFQELLR.T	N[+3]	924.461	4	3694.82	3694.81	0	3.2	94	Specific	54.57	54.57	0	3.06	51	>sp|P01009|A1AT_HUMAN Alpha-1-antitrypsin OS=Homo sapiens GN=SERPINA1 PE=1 SV=3	256	135.479
K.ADTHDEILEGLN[+2.988]FNLTEIPEAQIHEGFQELLR.T	N[+3]	924.462	4	3694.83	3694.81	0	4.3	94	Specific	149.88	149.88	0	5.24	51	>sp|P01009|A1AT_HUMAN Alpha-1-antitrypsin OS=Homo sapiens GN=SERPINA1 PE=1 SV=3	256	135.029
K.ADTHDEILEGLN[+2.988]FNLTEIPEAQIHEGFQELLR.T	N[+3]	1232.28	3	3694.83	3694.81	0	4.3	94	Specific	161.1	161.1	0	4.94	51	>sp|P01009|A1AT_HUMAN Alpha-1-antitrypsin OS=Homo sapiens GN=SERPINA1 PE=1 SV=3	256	136.799
K.ADTHDEILEGLNFN[+2.988]LTEIPEAQIHEGFQELLR.T	N[+3]	616.639	6	3694.8	3694.81	0	-4.6	94	Specific	200.16	200.16	15.89	2.27	51	>sp|P01009|A1AT_HUMAN Alpha-1-antitrypsin OS=Homo sapiens GN=SERPINA1 PE=1 SV=3	256	103.565
K.ADTHDEILEGLNFN[+2.988]LTEIPEAQIHEGFQELLR.T	N[+3]	924.452	4	3694.79	3694.81	0	-7.1	94	Specific	233.81	233.81	11.86	4.81	51	>sp|P01009|A1AT_HUMAN Alpha-1-antitrypsin OS=Homo sapiens GN=SERPINA1 PE=1 SV=3	256	126.108
K.ADTHDEILEGLN[+2.988]FNLTEIPEAQIHEGFQELLR.T	N[+3]	924.464	4	3694.83	3694.81	0	6.2	94	Specific	270.41	270.41	0	7.24	51	>sp|P01009|A1AT_HUMAN Alpha-1-antitrypsin OS=Homo sapiens GN=SERPINA1 PE=1 SV=3	256	126.746
K.ADTHDEILEGLN[+2.988]FNLTEIPEAQIHEGFQELLR.T	N[+3]	616.645	6	3694.83	3694.81	0	5.9	94	Specific	308.04	308.04	0	7.63	51	>sp|P01009|A1AT_HUMAN Alpha-1-antitrypsin OS=Homo sapiens GN=SERPINA1 PE=1 SV=3	256	105.728
K.ADTHDEILEGLN[+0.984]FNLTEIPEAQIHEGFQELLR.T	N[+1]	923.957	4	3692.81	3692.81	0	-0.6	94	Specific	321.46	321.46	0	7.81	51	>sp|P01009|A1AT_HUMAN Alpha-1-antitrypsin OS=Homo sapiens GN=SERPINA1 PE=1 SV=3	256	119.217
K.ADTHDEILEGLN[+2.988]FNLTEIPEAQIHEGFQELLR.T	N[+3]	924.461	4	3694.82	3694.81	0	2.9	94	Specific	348.39	348.39	0	9.06	51	>sp|P01009|A1AT_HUMAN Alpha-1-antitrypsin OS=Homo sapiens GN=SERPINA1 PE=1 SV=3	256	135.593
K.ADTHDEILEGLNFN[+2.988]LTEIPEAQIHEGFQELLR.T	N[+3]	924.462	4	3694.83	3694.81	0	4	94	Specific	361.34	361.34	6.02	9.46	51	>sp|P01009|A1AT_HUMAN Alpha-1-antitrypsin OS=Homo sapiens GN=SERPINA1 PE=1 SV=3	256	128.386
K.ADTHDEILEGLNFN[+2.988]LTEIPEAQIHEGFQELLR.T	N[+3]	924.462	4	3694.83	3694.81	0	4.2	94	Specific	366.72	366.72	8.77	9.27	51	>sp|P01009|A1AT_HUMAN Alpha-1-antitrypsin OS=Homo sapiens GN=SERPINA1 PE=1 SV=3	256	138.724
K.ADTHDEILEGLNFN[+2.988]LTEIPEAQIHEGFQELLR.T	N[+3]	924.463	4	3694.83	3694.81	0	5.4	94	Specific	378.9	378.9	40.11	9.97	51	>sp|P01009|A1AT_HUMAN Alpha-1-antitrypsin OS=Homo sapiens GN=SERPINA1 PE=1 SV=3	256	129.309
K.ADTHDEILEGLN[+2.988]FNLTEIPEAQIHEGFQELLR.T	N[+3]	924.463	4	3694.83	3694.81	0	5.2	94	Specific	387.15	387.15	0	10.68	51	>sp|P01009|A1AT_HUMAN Alpha-1-antitrypsin OS=Homo sapiens GN=SERPINA1 PE=1 SV=3	256	128.252
K.ADTHDEILEGLN[+2.988]FNLTEIPEAQIHEGFQELLR.T	N[+3]	924.463	4	3694.83	3694.81	0	4.8	94	Specific	389.22	389.22	0	10.68	51	>sp|P01009|A1AT_HUMAN Alpha-1-antitrypsin OS=Homo sapiens GN=SERPINA1 PE=1 SV=3	256	126.686
K.ADTHDEILEGLN[+2.988]FNLTEIPEAQIHEGFQELLR.T	N[+3]	924.463	4	3694.83	3694.81	0	5.3	94	Specific	391.77	391.77	0	11.29	51	>sp|P01009|A1AT_HUMAN Alpha-1-antitrypsin OS=Homo sapiens GN=SERPINA1 PE=1 SV=3	256	138.606
K.ADTHDEILEGLNFN[+2.988]LTEIPEAQIHEGFQELLR.T	N[+3]	924.464	4	3694.83	3694.81	0	6.2	94	Specific	397.66	397.66	5.63	11.39	51	>sp|P01009|A1AT_HUMAN Alpha-1-antitrypsin OS=Homo sapiens GN=SERPINA1 PE=1 SV=3	256	100.818
K.ADTHDEILEGLNFN[+2.988]LTEIPEAQIHEGFQELLR.T	N[+3]	924.462	4	3694.83	3694.81	0	4.2	94	Specific	428.6	428.6	13.12	11.64	51	>sp|P01009|A1AT_HUMAN Alpha-1-antitrypsin OS=Homo sapiens GN=SERPINA1 PE=1 SV=3	256	125.637
K.ADTHDEILEGLNFN[+2.988]LTEIPEAQIHEGFQELLR.T	N[+3]	739.775	5	3694.84	3694.81	0	8.8	94	Specific	444.01	444.01	0	10.92	51	>sp|P01009|A1AT_HUMAN Alpha-1-antitrypsin OS=Homo sapiens GN=SERPINA1 PE=1 SV=3	256	101.574
K.ADTHDEILEGLN[+2.988]FNLTEIPEAQIHEGFQELLR.T	N[+3]	924.462	4	3694.83	3694.81	0	4	94	Specific	450.39	450.39	0	11.27	51	>sp|P01009|A1AT_HUMAN Alpha-1-antitrypsin OS=Homo sapiens GN=SERPINA1 PE=1 SV=3	256	123.359
K.ADTHDEILEGLNFN[+2.988]LTEIPEAQIHEGFQELLR.T	N[+3]	924.463	4	3694.83	3694.81	0	4.8	94	Specific	463.11	463.11	36.3	11.56	51	>sp|P01009|A1AT_HUMAN Alpha-1-antitrypsin OS=Homo sapiens GN=SERPINA1 PE=1 SV=3	256	136.188
K.ADTHDEILEGLNFN[+2.988]LTEIPEAQIHEGFQELLR.T	N[+3]	924.464	4	3694.83	3694.81	0	5.6	94	Specific	469.74	469.74	12.25	11.65	51	>sp|P01009|A1AT_HUMAN Alpha-1-antitrypsin OS=Homo sapiens GN=SERPINA1 PE=1 SV=3	256	126.948
K.ADTHDEILEGLNFN[+2.988]LTEIPEAQIHEGFQELLR.T	N[+3]	924.464	4	3694.83	3694.81	0	6.2	94	Specific	476.72	476.72	29.09	11.65	51	>sp|P01009|A1AT_HUMAN Alpha-1-antitrypsin OS=Homo sapiens GN=SERPINA1 PE=1 SV=3	256	136.709
K.ADTHDEILEGLNFN[+0.984]LTEIPEAQIHEGFQELLR.T	N[+1]	923.963	4	3692.83	3692.81	0	6.5	94	Specific	483.07	483.07	5.63	11.87	51	>sp|P01009|A1AT_HUMAN Alpha-1-antitrypsin OS=Homo sapiens GN=SERPINA1 PE=1 SV=3	256	100.071
K.ADTHDEILEGLNFN[+2.988]LTEIPEAQIHEGFQELLR.T	N[+3]	616.638	6	3694.79	3694.81	0	-4.9	94	Specific	488.49	488.49	14.47	9.73	51	>sp|P01009|A1AT_HUMAN Alpha-1-antitrypsin OS=Homo sapiens GN=SERPINA1 PE=1 SV=3	256	103.481
K.ADTHDEILEGLNFN[+2.988]LTEIPEAQIHEGFQELLR.T	N[+3]	1232.27	3	3694.81	3694.81	0	-0.8	94	Specific	491.04	491.04	13.19	9.63	51	>sp|P01009|A1AT_HUMAN Alpha-1-antitrypsin OS=Homo sapiens GN=SERPINA1 PE=1 SV=3	256	101.951
K.ADTHDEILEGLNFN[+2.988]LTEIPEAQIHEGFQELLR.T	N[+3]	924.453	4	3694.79	3694.81	0	-6.2	94	Specific	492.42	492.42	4.01	10.19	51	>sp|P01009|A1AT_HUMAN Alpha-1-antitrypsin OS=Homo sapiens GN=SERPINA1 PE=1 SV=3	256	126.161
K.ADTHDEILEGLNFN[+2.988]LTEIPEAQIHEGFQELLR.T	N[+3]	924.462	4	3694.83	3694.81	0	4.2	94	Specific	497.97	497.97	33.43	11.77	51	>sp|P01009|A1AT_HUMAN Alpha-1-antitrypsin OS=Homo sapiens GN=SERPINA1 PE=1 SV=3	256	128.801
K.ADTHDEILEGLNFN[+2.988]LTEIPEAQIHEGFQELLR.T	N[+3]	924.462	4	3694.82	3694.81	0	3.3	94	Specific	500.58	500.58	43.29	11.62	51	>sp|P01009|A1AT_HUMAN Alpha-1-antitrypsin OS=Homo sapiens GN=SERPINA1 PE=1 SV=3	256	137.762
K.ADTHDEILEGLN[+2.988]FNLTEIPEAQIHEGFQELLR.T	N[+3]	924.462	4	3694.82	3694.81	0	3.5	94	Specific	506.98	506.98	0	11.62	51	>sp|P01009|A1AT_HUMAN Alpha-1-antitrypsin OS=Homo sapiens GN=SERPINA1 PE=1 SV=3	256	123.583
K.ADTHDEILEGLNFN[+0.984]LTEIPEAQIHEGFQELLR.T	N[+1]	923.962	4	3692.83	3692.81	0	5.2	94	Specific	507.82	507.82	11.14	12.04	51	>sp|P01009|A1AT_HUMAN Alpha-1-antitrypsin OS=Homo sapiens GN=SERPINA1 PE=1 SV=3	256	112.354
K.ADTHDEILEGLN[+2.988]FNLTEIPEAQIHEGFQELLR.T	N[+3]	924.461	4	3694.82	3694.81	0	2.6	94	Specific	510.07	510.07	0	10.99	51	>sp|P01009|A1AT_HUMAN Alpha-1-antitrypsin OS=Homo sapiens GN=SERPINA1 PE=1 SV=3	256	101.277
K.ADTHDEILEGLNFN[+2.988]LTEIPEAQIHEGFQELLR.T	N[+3]	924.463	4	3694.83	3694.81	0	4.9	94	Specific	515.7	515.7	12.37	12.04	51	>sp|P01009|A1AT_HUMAN Alpha-1-antitrypsin OS=Homo sapiens GN=SERPINA1 PE=1 SV=3	256	128.007
K.ADTHDEILEGLNFN[+2.988]LTEIPEAQIHEGFQELLR.T	N[+3]	739.77	5	3694.82	3694.81	0	2.9	94	Specific	523.55	523.55	25.29	11.76	51	>sp|P01009|A1AT_HUMAN Alpha-1-antitrypsin OS=Homo sapiens GN=SERPINA1 PE=1 SV=3	256	107.707
K.ADTHDEILEGLNFN[+2.988]LTEIPEAQIHEGFQELLR.T	N[+3]	924.463	4	3694.83	3694.81	0	5.4	94	Specific	527.3	527.3	23.84	12.19	51	>sp|P01009|A1AT_HUMAN Alpha-1-antitrypsin OS=Homo sapiens GN=SERPINA1 PE=1 SV=3	256	128.296
K.ADTHDEILEGLNFN[+2.988]LTEIPEAQIHEGFQELLR.T	N[+3]	924.462	4	3694.83	3694.81	0	4.2	94	Specific	535.82	535.82	11.11	12.09	51	>sp|P01009|A1AT_HUMAN Alpha-1-antitrypsin OS=Homo sapiens GN=SERPINA1 PE=1 SV=3	256	125.626
K.ADTHDEILEGLNFN[+2.988]LTEIPEAQIHEGFQELLR.T	N[+3]	924.463	4	3694.83	3694.81	0	5.4	94	Specific	535.95	535.95	3.01	12.19	51	>sp|P01009|A1AT_HUMAN Alpha-1-antitrypsin OS=Homo sapiens GN=SERPINA1 PE=1 SV=3	256	124.61
K.ADTHDEILEGLNFN[+2.988]LTEIPEAQIHEGFQELLR.T	N[+3]	924.462	4	3694.83	3694.81	0	4.2	94	Specific	537.22	537.22	27.91	12.09	51	>sp|P01009|A1AT_HUMAN Alpha-1-antitrypsin OS=Homo sapiens GN=SERPINA1 PE=1 SV=3	256	125.633
K.ADTHDEILEGLNFN[+2.988]LTEIPEAQIHEGFQELLR.T	N[+3]	924.464	4	3694.83	3694.81	0	5.7	94	Specific	546.3	546.3	12.58	12.33	51	>sp|P01009|A1AT_HUMAN Alpha-1-antitrypsin OS=Homo sapiens GN=SERPINA1 PE=1 SV=3	256	125.842
K.ADTHDEILEGLNFN[+2.988]LTEIPEAQIHEGFQELLR.T	N[+3]	924.463	4	3694.83	3694.81	0	4.8	94	Specific	548.04	548.04	8.11	12.23	51	>sp|P01009|A1AT_HUMAN Alpha-1-antitrypsin OS=Homo sapiens GN=SERPINA1 PE=1 SV=3	256	126.685
K.ADTHDEILEGLNFN[+2.988]LTEIPEAQIHEGFQELLR.T	N[+3]	924.463	4	3694.83	3694.81	0	4.7	94	Specific	552.85	552.85	6.13	12.23	51	>sp|P01009|A1AT_HUMAN Alpha-1-antitrypsin OS=Homo sapiens GN=SERPINA1 PE=1 SV=3	256	126.412
K.ADTHDEILEGLNFN[+2.988]LTEIPEAQIHEGFQELLR.T	N[+3]	924.463	4	3694.83	3694.81	0	5.3	94	Specific	559.54	559.54	4.75	12.23	51	>sp|P01009|A1AT_HUMAN Alpha-1-antitrypsin OS=Homo sapiens GN=SERPINA1 PE=1 SV=3	256	112.387
K.ADTHDEILEGLNFN[+2.988]LTEIPEAQIHEGFQELLR.T	N[+3]	924.464	4	3694.83	3694.81	0	6	94	Specific	562.55	562.55	6.79	12.46	51	>sp|P01009|A1AT_HUMAN Alpha-1-antitrypsin OS=Homo sapiens GN=SERPINA1 PE=1 SV=3	256	111.219
K.ADTHDEILEGLN[+2.988]FNLTEIPEAQIHEGFQELLR.T	N[+3]	616.645	6	3694.83	3694.81	0	5.1	94	Specific	571	571	0	12.4	51	>sp|P01009|A1AT_HUMAN Alpha-1-antitrypsin OS=Homo sapiens GN=SERPINA1 PE=1 SV=3	256	104.678
K.ADTHDEILEGLNFN[+2.988]LTEIPEAQIHEGFQELLR.T	N[+3]	924.463	4	3694.83	3694.81	0	4.8	94	Specific	574.44	574.44	24.01	12.36	51	>sp|P01009|A1AT_HUMAN Alpha-1-antitrypsin OS=Homo sapiens GN=SERPINA1 PE=1 SV=3	256	126.683
K.ADTHDEILEGLNFN[+2.988]LTEIPEAQIHEGFQELLR.T	N[+3]	924.463	4	3694.83	3694.81	0	4.8	94	Specific	577.78	577.78	16.99	12.36	51	>sp|P01009|A1AT_HUMAN Alpha-1-antitrypsin OS=Homo sapiens GN=SERPINA1 PE=1 SV=3	256	126.681
K.ADTHDEILEGLNFN[+2.988]LTEIPEAQIHEGFQELLR.T	N[+3]	924.463	4	3694.83	3694.81	0	5.4	94	Specific	582.34	582.34	15.65	13.63	51	>sp|P01009|A1AT_HUMAN Alpha-1-antitrypsin OS=Homo sapiens GN=SERPINA1 PE=1 SV=3	256	112.477
K.ADTHDEILEGLN[+2.988]FNLTEIPEAQIHEGFQELLR.T	N[+3]	616.644	6	3694.83	3694.81	0	5	94	Specific	594.19	594.19	13.88	13.57	51	>sp|P01009|A1AT_HUMAN Alpha-1-antitrypsin OS=Homo sapiens GN=SERPINA1 PE=1 SV=3	256	103.247
K.ADTHDEILEGLNFN[+2.988]LTEIPEAQIHEGFQELLR.T	N[+3]	924.463	4	3694.83	3694.81	0	5.3	94	Specific	595.48	595.48	35.26	13.54	51	>sp|P01009|A1AT_HUMAN Alpha-1-antitrypsin OS=Homo sapiens GN=SERPINA1 PE=1 SV=3	256	122.558
K.ADTHDEILEGLNFN[+2.988]LTEIPEAQIHEGFQELLR.T	N[+3]	924.463	4	3694.83	3694.81	0	5.3	94	Specific	599.58	599.58	9.29	13.54	51	>sp|P01009|A1AT_HUMAN Alpha-1-antitrypsin OS=Homo sapiens GN=SERPINA1 PE=1 SV=3	256	122.56
K.ADTHDEILEGLNFN[+2.988]LTEIPEAQIHEGFQELLR.T	N[+3]	924.464	4	3694.83	3694.81	0	5.8	94	Specific	604.58	604.58	53.99	14.63	51	>sp|P01009|A1AT_HUMAN Alpha-1-antitrypsin OS=Homo sapiens GN=SERPINA1 PE=1 SV=3	256	137.235
K.ADTHDEILEGLNFN[+2.988]LTEIPEAQIHEGFQELLR.T	N[+3]	924.461	4	3694.82	3694.81	0	2.2	94	Specific	607.55	607.55	66.29	13.48	51	>sp|P01009|A1AT_HUMAN Alpha-1-antitrypsin OS=Homo sapiens GN=SERPINA1 PE=1 SV=3	256	101.241
K.ADTHDEILEGLNFN[+2.988]LTEIPEAQIHEGFQELLR.T	N[+3]	924.463	4	3694.83	3694.81	0	5	94	Specific	608.74	608.74	69.1	14.54	51	>sp|P01009|A1AT_HUMAN Alpha-1-antitrypsin OS=Homo sapiens GN=SERPINA1 PE=1 SV=3	256	125.112
K.ADTHDEILEGLNFN[+2.988]LTEIPEAQIHEGFQELLR.T	N[+3]	924.462	4	3694.83	3694.81	0	4.2	94	Specific	625.82	625.82	21.14	14.54	51	>sp|P01009|A1AT_HUMAN Alpha-1-antitrypsin OS=Homo sapiens GN=SERPINA1 PE=1 SV=3	256	119.499
K.ADTHDEILEGLNFN[+2.988]LTEIPEAQIHEGFQELLR.T	N[+3]	924.464	4	3694.83	3694.81	0	5.8	94	Specific	627.6	627.6	57.44	14.63	51	>sp|P01009|A1AT_HUMAN Alpha-1-antitrypsin OS=Homo sapiens GN=SERPINA1 PE=1 SV=3	256	127.212
K.ADTHDEILEGLNFN[+2.988]LTEIPEAQIHEGFQELLR.T	N[+3]	924.465	4	3694.84	3694.81	0	7	94	Specific	638.9	638.9	20.91	14.08	51	>sp|P01009|A1AT_HUMAN Alpha-1-antitrypsin OS=Homo sapiens GN=SERPINA1 PE=1 SV=3	256	109.945
K.ADTHDEILEGLNFN[+2.988]LTEIPEAQIHEGFQELLR.T	N[+3]	924.463	4	3694.83	3694.81	0	5.4	94	Specific	640.43	640.43	78.57	14.63	51	>sp|P01009|A1AT_HUMAN Alpha-1-antitrypsin OS=Homo sapiens GN=SERPINA1 PE=1 SV=3	256	124.601
K.ADTHDEILEGLNFN[+2.988]LTEIPEAQIHEGFQELLR.T	N[+3]	924.463	4	3694.83	3694.81	0	4.9	94	Specific	646.4	646.4	14.62	14.54	51	>sp|P01009|A1AT_HUMAN Alpha-1-antitrypsin OS=Homo sapiens GN=SERPINA1 PE=1 SV=3	256	116.406
K.ADTHDEILEGLNFN[+2.988]LTEIPEAQIHEGFQELLR.T	N[+3]	924.462	4	3694.82	3694.81	0	3.5	94	Specific	656.57	656.57	53.62	15.12	51	>sp|P01009|A1AT_HUMAN Alpha-1-antitrypsin OS=Homo sapiens GN=SERPINA1 PE=1 SV=3	256	123.58
K.ADTHDEILEGLNFN[+2.988]LTEIPEAQIHEGFQELLR.T	N[+3]	739.772	5	3694.83	3694.81	0	4.8	94	Specific	656.99	656.99	18.66	15.62	51	>sp|P01009|A1AT_HUMAN Alpha-1-antitrypsin OS=Homo sapiens GN=SERPINA1 PE=1 SV=3	256	107.167
K.ADTHDEILEGLNFN[+2.988]LTEIPEAQIHEGFQELLR.T	N[+3]	924.462	4	3694.83	3694.81	0	3.9	94	Specific	667.36	667.36	83.92	15.12	51	>sp|P01009|A1AT_HUMAN Alpha-1-antitrypsin OS=Homo sapiens GN=SERPINA1 PE=1 SV=3	256	121.539
K.ADTHDEILEGLNFN[+2.988]LTEIPEAQIHEGFQELLR.T	N[+3]	924.465	4	3694.84	3694.81	0	7.3	94	Specific	668.4	668.4	28.69	15.08	51	>sp|P01009|A1AT_HUMAN Alpha-1-antitrypsin OS=Homo sapiens GN=SERPINA1 PE=1 SV=3	256	108.686
K.ADTHDEILEGLNFN[+2.988]LTEIPEAQIHEGFQELLR.T	N[+3]	616.64	6	3694.8	3694.81	0	-1.9	94	Specific	676.42	676.42	10.9	13.89	51	>sp|P01009|A1AT_HUMAN Alpha-1-antitrypsin OS=Homo sapiens GN=SERPINA1 PE=1 SV=3	256	103.961
K.ADTHDEILEGLNFN[+2.988]LTEIPEAQIHEGFQELLR.T	N[+3]	616.645	6	3694.83	3694.81	0	6.1	94	Specific	677.41	677.41	13.09	15.67	51	>sp|P01009|A1AT_HUMAN Alpha-1-antitrypsin OS=Homo sapiens GN=SERPINA1 PE=1 SV=3	256	104.01
K.ADTHDEILEGLNFN[+2.988]LTEIPEAQIHEGFQELLR.T	N[+3]	924.464	4	3694.83	3694.81	0	5.6	94	Specific	678.4	678.4	16.4	15.63	51	>sp|P01009|A1AT_HUMAN Alpha-1-antitrypsin OS=Homo sapiens GN=SERPINA1 PE=1 SV=3	256	111.102
K.ADTHDEILEGLNFN[+2.988]LTEIPEAQIHEGFQELLR.T	N[+3]	739.772	5	3694.83	3694.81	0	4.6	94	Specific	685.07	685.07	2.65	15.62	51	>sp|P01009|A1AT_HUMAN Alpha-1-antitrypsin OS=Homo sapiens GN=SERPINA1 PE=1 SV=3	256	106.58
K.ADTHDEILEGLNFN[+2.988]LTEIPEAQIHEGFQELLR.T	N[+3]	616.645	6	3694.83	3694.81	0	5.2	94	Specific	691.23	687.07	8.93	15.57	51	>sp|P01009|A1AT_HUMAN Alpha-1-antitrypsin OS=Homo sapiens GN=SERPINA1 PE=1 SV=3	256	103.042
K.ADTHDEILEGLNFN[+2.988]LTEIPEAQIHEGFQELLR.T	N[+3]	616.645	6	3694.83	3694.81	0	5.5	94	Specific	691.45	691.45	30.85	15.67	51	>sp|P01009|A1AT_HUMAN Alpha-1-antitrypsin OS=Homo sapiens GN=SERPINA1 PE=1 SV=3	256	104.996
K.ADTHDEILEGLNFN[+2.988]LTEIPEAQIHEGFQELLR.T	N[+3]	924.462	4	3694.83	3694.81	0	4.2	94	Specific	696.8	696.8	15.33	15.54	51	>sp|P01009|A1AT_HUMAN Alpha-1-antitrypsin OS=Homo sapiens GN=SERPINA1 PE=1 SV=3	256	120.043
K.ADTHDEILEGLNFN[+2.988]LTEIPEAQIHEGFQELLR.T	N[+3]	616.645	6	3694.83	3694.81	0	5.5	94	Specific	701.89	701.89	0	16.67	51	>sp|P01009|A1AT_HUMAN Alpha-1-antitrypsin OS=Homo sapiens GN=SERPINA1 PE=1 SV=3	256	104.145
K.ADTHDEILEGLNFN[+2.988]LTEIPEAQIHEGFQELLR.T	N[+3]	924.463	4	3694.83	3694.81	0	4.9	94	Specific	707.62	707.62	41.89	16.54	51	>sp|P01009|A1AT_HUMAN Alpha-1-antitrypsin OS=Homo sapiens GN=SERPINA1 PE=1 SV=3	256	121.029
K.ADTHDEILEGLNFN[+2.988]LTEIPEAQIHEGFQELLR.T	N[+3]	739.772	5	3694.83	3694.81	0	5.3	94	Specific	719.22	710.36	31.45	16.72	51	>sp|P01009|A1AT_HUMAN Alpha-1-antitrypsin OS=Homo sapiens GN=SERPINA1 PE=1 SV=3	256	106.089
K.ADTHDEILEGLNFN[+2.988]LTEIPEAQIHEGFQELLR.T	N[+3]	924.463	4	3694.83	3694.81	0	4.8	94	Specific	720.07	720.07	52.54	16.54	51	>sp|P01009|A1AT_HUMAN Alpha-1-antitrypsin OS=Homo sapiens GN=SERPINA1 PE=1 SV=3	256	123.069
K.ADTHDEILEGLNFN[+2.988]LTEIPEAQIHEGFQELLR.T	N[+3]	924.457	4	3694.81	3694.81	0	-1.4	94	Specific	721.57	721.57	84.39	14.86	51	>sp|P01009|A1AT_HUMAN Alpha-1-antitrypsin OS=Homo sapiens GN=SERPINA1 PE=1 SV=3	256	107.988
K.ADTHDEILEGLNFN[+2.988]LTEIPEAQIHEGFQELLR.T	N[+3]	924.462	4	3694.83	3694.81	0	4	94	Specific	727.54	727.54	45.51	16.12	51	>sp|P01009|A1AT_HUMAN Alpha-1-antitrypsin OS=Homo sapiens GN=SERPINA1 PE=1 SV=3	256	120.007
K.ADTHDEILEGLNFN[+2.988]LTEIPEAQIHEGFQELLR.T	N[+3]	924.463	4	3694.83	3694.81	0	4.8	94	Specific	730.46	730.46	15.64	16.54	51	>sp|P01009|A1AT_HUMAN Alpha-1-antitrypsin OS=Homo sapiens GN=SERPINA1 PE=1 SV=3	256	113.825
K.ADTHDEILEGLNFN[+2.988]LTEIPEAQIHEGFQELLR.T	N[+3]	1232.28	3	3694.83	3694.81	0	5	94	Specific	731.63	700.8	43.2	15.85	51	>sp|P01009|A1AT_HUMAN Alpha-1-antitrypsin OS=Homo sapiens GN=SERPINA1 PE=1 SV=3	256	102.435
K.ADTHDEILEGLN[+2.988]FNLTEIPEAQIHEGFQELLR.T	N[+3]	1232.28	3	3694.84	3694.81	0	6.8	94	Specific	733.9	733.9	0	15.4	51	>sp|P01009|A1AT_HUMAN Alpha-1-antitrypsin OS=Homo sapiens GN=SERPINA1 PE=1 SV=3	256	104.191
K.ADTHDEILEGLNFN[+2.988]LTEIPEAQIHEGFQELLR.T	N[+3]	924.463	4	3694.83	3694.81	0	5.5	94	Specific	735.89	735.89	54.6	16.63	51	>sp|P01009|A1AT_HUMAN Alpha-1-antitrypsin OS=Homo sapiens GN=SERPINA1 PE=1 SV=3	256	105.411
K.ADTHDEILEGLNFN[+2.988]LTEIPEAQIHEGFQELLR.T	N[+3]	924.463	4	3694.83	3694.81	0	5	94	Specific	737.54	737.54	83.14	16.54	51	>sp|P01009|A1AT_HUMAN Alpha-1-antitrypsin OS=Homo sapiens GN=SERPINA1 PE=1 SV=3	256	122.047
K.ADTHDEILEGLNFN[+2.988]LTEIPEAQIHEGFQELLR.T	N[+3]	924.463	4	3694.83	3694.81	0	4.7	94	Specific	738.17	738.17	36.3	16.54	51	>sp|P01009|A1AT_HUMAN Alpha-1-antitrypsin OS=Homo sapiens GN=SERPINA1 PE=1 SV=3	256	116.945
K.ADTHDEILEGLNFN[+2.988]LTEIPEAQIHEGFQELLR.T	N[+3]	924.463	4	3694.83	3694.81	0	5.4	94	Specific	744.46	744.46	16.77	16.63	51	>sp|P01009|A1AT_HUMAN Alpha-1-antitrypsin OS=Homo sapiens GN=SERPINA1 PE=1 SV=3	256	112.262
K.ADTHDEILEGLNFN[+2.988]LTEIPEAQIHEGFQELLR.T	N[+3]	739.772	5	3694.83	3694.81	0	5.6	94	Specific	754.94	751.26	32.32	17.72	51	>sp|P01009|A1AT_HUMAN Alpha-1-antitrypsin OS=Homo sapiens GN=SERPINA1 PE=1 SV=3	256	104.966
K.ADTHDEILEGLNFN[+2.988]LTEIPEAQIHEGFQELLR.T	N[+3]	924.462	4	3694.83	3694.81	0	4	94	Specific	755.16	755.16	23.98	17.12	51	>sp|P01009|A1AT_HUMAN Alpha-1-antitrypsin OS=Homo sapiens GN=SERPINA1 PE=1 SV=3	256	118.448
K.ADTHDEILEGLNFN[+2.988]LTEIPEAQIHEGFQELLR.T	N[+3]	616.644	6	3694.83	3694.81	0	3.7	94	Specific	759.54	759.54	3.41	17.15	51	>sp|P01009|A1AT_HUMAN Alpha-1-antitrypsin OS=Homo sapiens GN=SERPINA1 PE=1 SV=3	256	102.52
K.ADTHDEILEGLNFN[+2.988]LTEIPEAQIHEGFQELLR.T	N[+3]	739.771	5	3694.83	3694.81	0	3.7	94	Specific	763.39	763.39	33.17	17.2	51	>sp|P01009|A1AT_HUMAN Alpha-1-antitrypsin OS=Homo sapiens GN=SERPINA1 PE=1 SV=3	256	104.871
K.ADTHDEILEGLNFN[+2.988]LTEIPEAQIHEGFQELLR.T	N[+3]	924.463	4	3694.83	3694.81	0	4.8	94	Specific	767.23	767.23	55.22	17.54	51	>sp|P01009|A1AT_HUMAN Alpha-1-antitrypsin OS=Homo sapiens GN=SERPINA1 PE=1 SV=3	256	118.475
K.ADTHDEILEGLNFN[+2.988]LTEIPEAQIHEGFQELLR.T	N[+3]	924.463	4	3694.83	3694.81	0	4.5	94	Specific	771.17	771.17	60.22	17.54	51	>sp|P01009|A1AT_HUMAN Alpha-1-antitrypsin OS=Homo sapiens GN=SERPINA1 PE=1 SV=3	256	115.894
K.ADTHDEILEGLNFN[+2.988]LTEIPEAQIHEGFQELLR.T	N[+3]	924.463	4	3694.83	3694.81	0	5.4	94	Specific	777.71	777.71	32.35	17.63	51	>sp|P01009|A1AT_HUMAN Alpha-1-antitrypsin OS=Homo sapiens GN=SERPINA1 PE=1 SV=3	256	107.171
K.ADTHDEILEGLNFN[+2.988]LTEIPEAQIHEGFQELLR.T	N[+3]	924.464	4	3694.83	3694.81	0	5.6	94	Specific	778.39	778.39	71.82	17.63	51	>sp|P01009|A1AT_HUMAN Alpha-1-antitrypsin OS=Homo sapiens GN=SERPINA1 PE=1 SV=3	256	117.453
K.ADTHDEILEGLNFN[+2.988]LTEIPEAQIHEGFQELLR.T	N[+3]	924.462	4	3694.83	3694.81	0	3.8	94	Specific	782.13	782.13	31.63	17.12	51	>sp|P01009|A1AT_HUMAN Alpha-1-antitrypsin OS=Homo sapiens GN=SERPINA1 PE=1 SV=3	256	99.3559
K.ADTHDEILEGLNFN[+2.988]LTEIPEAQIHEGFQELLR.T	N[+3]	924.463	4	3694.83	3694.81	0	4.7	94	Specific	785.51	785.51	80.36	17.54	51	>sp|P01009|A1AT_HUMAN Alpha-1-antitrypsin OS=Homo sapiens GN=SERPINA1 PE=1 SV=3	256	116.943
K.ADTHDEILEGLNFN[+2.988]LTEIPEAQIHEGFQELLR.T	N[+3]	616.645	6	3694.84	3694.81	0	6.7	94	Specific	811.66	807.03	32.51	18.12	51	>sp|P01009|A1AT_HUMAN Alpha-1-antitrypsin OS=Homo sapiens GN=SERPINA1 PE=1 SV=3	256	104.096
K.ADTHDEILEGLNFN[+2.988]LTEIPEAQIHEGFQELLR.T	N[+3]	924.463	4	3694.83	3694.81	0	5	94	Specific	813.05	813.05	25.29	18.54	51	>sp|P01009|A1AT_HUMAN Alpha-1-antitrypsin OS=Homo sapiens GN=SERPINA1 PE=1 SV=3	256	115.278
K.ADTHDEILEGLNFN[+2.988]LTEIPEAQIHEGFQELLR.T	N[+3]	924.465	4	3694.84	3694.81	0	6.5	94	Specific	817.29	817.29	72.39	18.63	51	>sp|P01009|A1AT_HUMAN Alpha-1-antitrypsin OS=Homo sapiens GN=SERPINA1 PE=1 SV=3	256	110.195
K.ADTHDEILEGLNFN[+2.988]LTEIPEAQIHEGFQELLR.T	N[+3]	924.464	4	3694.83	3694.81	0	6	94	Specific	818.23	818.23	74.13	18.63	51	>sp|P01009|A1AT_HUMAN Alpha-1-antitrypsin OS=Homo sapiens GN=SERPINA1 PE=1 SV=3	256	111.241
K.ADTHDEILEGLNFN[+2.988]LTEIPEAQIHEGFQELLR.T	N[+3]	924.464	4	3694.83	3694.81	0	5.6	94	Specific	821.48	821.48	80.97	18.63	51	>sp|P01009|A1AT_HUMAN Alpha-1-antitrypsin OS=Homo sapiens GN=SERPINA1 PE=1 SV=3	256	113.284
K.ADTHDEILEGLNFN[+2.988]LTEIPEAQIHEGFQELLR.T	N[+3]	924.463	4	3694.83	3694.81	0	4.8	94	Specific	829.35	829.35	73.45	18.54	51	>sp|P01009|A1AT_HUMAN Alpha-1-antitrypsin OS=Homo sapiens GN=SERPINA1 PE=1 SV=3	256	115.383
K.ADTHDEILEGLNFN[+2.988]LTEIPEAQIHEGFQELLR.T	N[+3]	924.465	4	3694.84	3694.81	0	7	94	Specific	832.83	832.83	71.46	18.08	51	>sp|P01009|A1AT_HUMAN Alpha-1-antitrypsin OS=Homo sapiens GN=SERPINA1 PE=1 SV=3	256	109.664
K.ADTHDEILEGLNFN[+2.988]LTEIPEAQIHEGFQELLR.T	N[+3]	924.463	4	3694.83	3694.81	0	5.2	94	Specific	833.87	833.87	17.75	18.54	51	>sp|P01009|A1AT_HUMAN Alpha-1-antitrypsin OS=Homo sapiens GN=SERPINA1 PE=1 SV=3	256	113.809
K.ADTHDEILEGLNFN[+2.988]LTEIPEAQIHEGFQELLR.T	N[+3]	924.463	4	3694.83	3694.81	0	5.2	94	Specific	839.75	821.76	59.5	18.54	51	>sp|P01009|A1AT_HUMAN Alpha-1-antitrypsin OS=Homo sapiens GN=SERPINA1 PE=1 SV=3	256	109.038
K.ADTHDEILEGLNFN[+2.988]LTEIPEAQIHEGFQELLR.T	N[+3]	924.463	4	3694.83	3694.81	0	5.4	94	Specific	856.31	856.31	25.69	19.63	51	>sp|P01009|A1AT_HUMAN Alpha-1-antitrypsin OS=Homo sapiens GN=SERPINA1 PE=1 SV=3	256	113.741
K.ADTHDEILEGLNFN[+2.988]LTEIPEAQIHEGFQELLR.T	N[+3]	924.464	4	3694.83	3694.81	0	6	94	Specific	870.43	870.43	82.58	19.63	51	>sp|P01009|A1AT_HUMAN Alpha-1-antitrypsin OS=Homo sapiens GN=SERPINA1 PE=1 SV=3	256	114.361
K.ADTHDEILEGLNFN[+2.988]LTEIPEAQIHEGFQELLR.T	N[+3]	924.463	4	3694.83	3694.81	0	4.8	94	Specific	873.75	851.73	81.7	19.54	51	>sp|P01009|A1AT_HUMAN Alpha-1-antitrypsin OS=Homo sapiens GN=SERPINA1 PE=1 SV=3	256	113.823
K.ADTHDEILEGLNFN[+2.988]LTEIPEAQIHEGFQELLR.T	N[+3]	924.463	4	3694.83	3694.81	0	5.4	94	Specific	875.59	875.59	73.89	19.63	51	>sp|P01009|A1AT_HUMAN Alpha-1-antitrypsin OS=Homo sapiens GN=SERPINA1 PE=1 SV=3	256	112.26
K.ADTHDEILEGLNFN[+2.988]LTEIPEAQIHEGFQELLR.T	N[+3]	616.645	6	3694.83	3694.81	0	5.2	94	Specific	877.39	877.39	28.11	19.57	51	>sp|P01009|A1AT_HUMAN Alpha-1-antitrypsin OS=Homo sapiens GN=SERPINA1 PE=1 SV=3	256	103.036
K.ADTHDEILEGLNFN[+2.988]LTEIPEAQIHEGFQELLR.T	N[+3]	924.462	4	3694.83	3694.81	0	4.3	94	Specific	880.8	880.8	84.34	19.54	51	>sp|P01009|A1AT_HUMAN Alpha-1-antitrypsin OS=Homo sapiens GN=SERPINA1 PE=1 SV=3	256	112.769
K.ADTHDEILEGLNFN[+2.988]LTEIPEAQIHEGFQELLR.T	N[+3]	924.464	4	3694.83	3694.81	0	5.8	94	Specific	882.35	882.35	73.46	19.63	51	>sp|P01009|A1AT_HUMAN Alpha-1-antitrypsin OS=Homo sapiens GN=SERPINA1 PE=1 SV=3	256	98.9217
K.ADTHDEILEGLNFN[+2.988]LTEIPEAQIHEGFQELLR.T	N[+3]	1232.28	3	3694.83	3694.81	0	5.2	94	Specific	883.38	828.15	42.8	18.85	51	>sp|P01009|A1AT_HUMAN Alpha-1-antitrypsin OS=Homo sapiens GN=SERPINA1 PE=1 SV=3	256	102.982
K.ADTHDEILEGLNFN[+2.988]LTEIPEAQIHEGFQELLR.T	N[+3]	924.465	4	3694.84	3694.81	0	6.5	94	Specific	883.46	860.27	74.23	19.63	51	>sp|P01009|A1AT_HUMAN Alpha-1-antitrypsin OS=Homo sapiens GN=SERPINA1 PE=1 SV=3	256	108.497
K.ADTHDEILEGLNFN[+2.988]LTEIPEAQIHEGFQELLR.T	N[+3]	924.463	4	3694.83	3694.81	0	4.9	94	Specific	894.73	894.73	75.1	19.54	51	>sp|P01009|A1AT_HUMAN Alpha-1-antitrypsin OS=Homo sapiens GN=SERPINA1 PE=1 SV=3	256	116.405
K.ADTHDEILEGLNFN[+2.988]LTEIPEAQIHEGFQELLR.T	N[+3]	924.465	4	3694.84	3694.81	0	7.1	94	Specific	898.06	873.72	66.74	19.08	51	>sp|P01009|A1AT_HUMAN Alpha-1-antitrypsin OS=Homo sapiens GN=SERPINA1 PE=1 SV=3	256	102.28
K.ADTHDEILEGLNFN[+2.988]LTEIPEAQIHEGFQELLR.T	N[+3]	924.463	4	3694.83	3694.81	0	4.6	94	Specific	899.07	894.72	82.87	19.54	51	>sp|P01009|A1AT_HUMAN Alpha-1-antitrypsin OS=Homo sapiens GN=SERPINA1 PE=1 SV=3	256	111.751
K.ADTHDEILEGLNFN[+2.988]LTEIPEAQIHEGFQELLR.T	N[+3]	739.772	5	3694.83	3694.81	0	4.5	94	Specific	901.35	895.77	69.38	20.62	51	>sp|P01009|A1AT_HUMAN Alpha-1-antitrypsin OS=Homo sapiens GN=SERPINA1 PE=1 SV=3	256	106.624
K.ADTHDEILEGLNFN[+2.988]LTEIPEAQIHEGFQELLR.T	N[+3]	924.465	4	3694.84	3694.81	0	6.8	94	Specific	915.04	915.04	105.79	20.08	51	>sp|P01009|A1AT_HUMAN Alpha-1-antitrypsin OS=Homo sapiens GN=SERPINA1 PE=1 SV=3	256	114.872
K.ADTHDEILEGLNFN[+2.988]LTEIPEAQIHEGFQELLR.T	N[+3]	739.773	5	3694.84	3694.81	0	6.8	94	Specific	929.96	929.96	65.19	20.17	51	>sp|P01009|A1AT_HUMAN Alpha-1-antitrypsin OS=Homo sapiens GN=SERPINA1 PE=1 SV=3	256	105.018
K.ADTHDEILEGLNFN[+2.988]LTEIPEAQIHEGFQELLR.T	N[+3]	924.464	4	3694.83	3694.81	0	6	94	Specific	935.15	926.55	101.91	20.63	51	>sp|P01009|A1AT_HUMAN Alpha-1-antitrypsin OS=Homo sapiens GN=SERPINA1 PE=1 SV=3	256	105.936
K.ADTHDEILEGLNFN[+2.988]LTEIPEAQIHEGFQELLR.T	N[+3]	924.462	4	3694.83	3694.81	0	4.3	94	Specific	943.73	936.18	100.92	20.54	51	>sp|P01009|A1AT_HUMAN Alpha-1-antitrypsin OS=Homo sapiens GN=SERPINA1 PE=1 SV=3	256	107.481
K.ADTHDEILEGLNFN[+2.988]LTEIPEAQIHEGFQELLR.T	N[+3]	924.463	4	3694.83	3694.81	0	5.5	94	Specific	954.06	945	50.65	21.63	51	>sp|P01009|A1AT_HUMAN Alpha-1-antitrypsin OS=Homo sapiens GN=SERPINA1 PE=1 SV=3	256	104.946
K.ADTHDEILEGLNFN[+2.988]LTEIPEAQIHEGFQELLR.T	N[+3]	739.773	5	3694.83	3694.81	0	5.9	94	Specific	955.53	938.26	69.08	21.72	51	>sp|P01009|A1AT_HUMAN Alpha-1-antitrypsin OS=Homo sapiens GN=SERPINA1 PE=1 SV=3	256	102.413
K.ADTHDEILEGLNFN[+2.988]LTEIPEAQIHEGFQELLR.T	N[+3]	924.463	4	3694.83	3694.81	0	5.1	94	Specific	961.96	957.36	63.95	21.54	51	>sp|P01009|A1AT_HUMAN Alpha-1-antitrypsin OS=Homo sapiens GN=SERPINA1 PE=1 SV=3	256	117.964
K.ADTHDEILEGLNFN[+2.988]LTEIPEAQIHEGFQELLR.T	N[+3]	739.772	5	3694.83	3694.81	0	5.2	94	Specific	985.34	985.34	39.38	21.62	51	>sp|P01009|A1AT_HUMAN Alpha-1-antitrypsin OS=Homo sapiens GN=SERPINA1 PE=1 SV=3	256	102.745
K.ADTHDEILEGLNFN[+2.988]LTEIPEAQIHEGFQELLR.T	N[+3]	616.644	6	3694.83	3694.81	0	3.8	94	Specific	989.64	973.35	29.68	21.15	51	>sp|P01009|A1AT_HUMAN Alpha-1-antitrypsin OS=Homo sapiens GN=SERPINA1 PE=1 SV=3	256	102.506
K.ADTHDEILEGLNFN[+2.988]LTEIPEAQIHEGFQELLR.T	N[+3]	1232.28	3	3694.83	3694.81	0	5.2	94	Specific	990.67	967.53	56.54	20.85	51	>sp|P01009|A1AT_HUMAN Alpha-1-antitrypsin OS=Homo sapiens GN=SERPINA1 PE=1 SV=3	256	102.98
K.ADTHDEILEGLNFN[+2.988]LTEIPEAQIHEGFQELLR.T	N[+3]	924.462	4	3694.83	3694.81	0	4	94	Specific	991.04	991.04	69.28	21.12	51	>sp|P01009|A1AT_HUMAN Alpha-1-antitrypsin OS=Homo sapiens GN=SERPINA1 PE=1 SV=3	256	103.838
K.ADTHDEILEGLNFN[+2.988]LTEIPEAQIHEGFQELLR.T	N[+3]	739.772	5	3694.83	3694.81	0	5.4	94	Specific	1008.5	999.95	54.41	22.72	51	>sp|P01009|A1AT_HUMAN Alpha-1-antitrypsin OS=Homo sapiens GN=SERPINA1 PE=1 SV=3	256	103.983
K.ADTHDEILEGLNFN[+2.988]LTEIPEAQIHEGFQELLR.T	N[+3]	739.771	5	3694.83	3694.81	0	3.8	94	Specific	1010.39	1010.39	79.27	22.2	51	>sp|P01009|A1AT_HUMAN Alpha-1-antitrypsin OS=Homo sapiens GN=SERPINA1 PE=1 SV=3	256	104.484
K.ADTHDEILEGLNFN[+2.988]LTEIPEAQIHEGFQELLR.T	N[+3]	1232.28	3	3694.83	3694.81	0	3.9	94	Specific	1018.75	1008	58.64	21.43	51	>sp|P01009|A1AT_HUMAN Alpha-1-antitrypsin OS=Homo sapiens GN=SERPINA1 PE=1 SV=3	256	102.706
K.ADTHDEILEGLNFN[+2.988]LTEIPEAQIHEGFQELLR.T	N[+3]	739.772	5	3694.83	3694.81	0	5.4	94	Specific	1026.8	1002.09	75.01	22.72	51	>sp|P01009|A1AT_HUMAN Alpha-1-antitrypsin OS=Homo sapiens GN=SERPINA1 PE=1 SV=3	256	102.941
K.ADTHDEILEGLNFN[+2.988]LTEIPEAQIHEGFQELLR.T	N[+3]	924.463	4	3694.83	3694.81	0	4.8	94	Specific	1036.18	1017.23	97.46	22.54	51	>sp|P01009|A1AT_HUMAN Alpha-1-antitrypsin OS=Homo sapiens GN=SERPINA1 PE=1 SV=3	256	104.897
K.ADTHDEILEGLNFN[+2.988]LTEIPEAQIHEGFQELLR.T	N[+3]	924.465	4	3694.84	3694.81	0	6.6	94	Specific	1038.01	1038.01	82.95	22.08	51	>sp|P01009|A1AT_HUMAN Alpha-1-antitrypsin OS=Homo sapiens GN=SERPINA1 PE=1 SV=3	256	103.299
K.ADTHDEILEGLNFN[+2.988]LTEIPEAQIHEGFQELLR.T	N[+3]	739.773	5	3694.83	3694.81	0	6.1	94	Specific	1038.16	1036.39	73.07	22.72	51	>sp|P01009|A1AT_HUMAN Alpha-1-antitrypsin OS=Homo sapiens GN=SERPINA1 PE=1 SV=3	256	103.445
K.ADTHDEILEGLNFN[+2.988]LTEIPEAQIHEGFQELLR.T	N[+3]	739.772	5	3694.83	3694.81	0	5.2	94	Specific	1038.98	1033.91	79.61	22.62	51	>sp|P01009|A1AT_HUMAN Alpha-1-antitrypsin OS=Homo sapiens GN=SERPINA1 PE=1 SV=3	256	103.954
K.ADTHDEILEGLNFN[+2.988]LTEIPEAQIHEGFQELLR.T	N[+3]	1232.28	3	3694.83	3694.81	0	4.9	94	Specific	1044.72	1012.41	59.02	21.85	51	>sp|P01009|A1AT_HUMAN Alpha-1-antitrypsin OS=Homo sapiens GN=SERPINA1 PE=1 SV=3	256	103.04
K.ADTHDEILEGLNFN[+2.988]LTEIPEAQIHEGFQELLR.T	N[+3]	924.464	4	3694.84	3694.81	0	6.3	94	Specific	1062.92	1062.92	66.74	23.63	51	>sp|P01009|A1AT_HUMAN Alpha-1-antitrypsin OS=Homo sapiens GN=SERPINA1 PE=1 SV=3	256	103.327
K.ADTHDEILEGLNFN[+2.988]LTEIPEAQIHEGFQELLR.T	N[+3]	924.463	4	3694.83	3694.81	0	5	94	Specific	1063.26	1058.8	102.67	23.54	51	>sp|P01009|A1AT_HUMAN Alpha-1-antitrypsin OS=Homo sapiens GN=SERPINA1 PE=1 SV=3	256	104.368
K.ADTHDEILEGLNFN[+2.988]LTEIPEAQIHEGFQELLR.T	N[+3]	924.464	4	3694.83	3694.81	0	5.8	94	Specific	1067.53	1034.87	84.92	23.63	51	>sp|P01009|A1AT_HUMAN Alpha-1-antitrypsin OS=Homo sapiens GN=SERPINA1 PE=1 SV=3	256	102.791
K.ADTHDEILEGLNFN[+2.988]LTEIPEAQIHEGFQELLR.T	N[+3]	924.465	4	3694.84	3694.81	0	6.6	94	Specific	1079.66	1079.66	81.87	23.08	51	>sp|P01009|A1AT_HUMAN Alpha-1-antitrypsin OS=Homo sapiens GN=SERPINA1 PE=1 SV=3	256	103.062
K.ADTHDEILEGLNFN[+2.988]LTEIPEAQIHEGFQELLR.T	N[+3]	924.462	4	3694.83	3694.81	0	4	94	Specific	1082.72	1077.8	85.64	23.12	51	>sp|P01009|A1AT_HUMAN Alpha-1-antitrypsin OS=Homo sapiens GN=SERPINA1 PE=1 SV=3	256	103.835
K.ADTHDEILEGLNFN[+2.988]LTEIPEAQIHEGFQELLR.T	N[+3]	924.464	4	3694.83	3694.81	0	5.8	94	Specific	1095.54	1088.88	69.14	23.63	51	>sp|P01009|A1AT_HUMAN Alpha-1-antitrypsin OS=Homo sapiens GN=SERPINA1 PE=1 SV=3	256	102.794
K.ADTHDEILEGLNFN[+2.988]LTEIPEAQIHEGFQELLR.T	N[+3]	924.463	4	3694.83	3694.81	0	5.3	94	Specific	1095.69	1061.98	78.98	23.54	51	>sp|P01009|A1AT_HUMAN Alpha-1-antitrypsin OS=Homo sapiens GN=SERPINA1 PE=1 SV=3	256	103.595
K.ADTHDEILEGLNFN[+2.988]LTEIPEAQIHEGFQELLR.T	N[+3]	1232.28	3	3694.83	3694.81	0	5.2	94	Specific	1127.58	1105.75	49.92	23.85	51	>sp|P01009|A1AT_HUMAN Alpha-1-antitrypsin OS=Homo sapiens GN=SERPINA1 PE=1 SV=3	256	102.979
K.ADTHDEILEGLNFN[+2.988]LTEIPEAQIHEGFQELLR.T	N[+3]	1232.28	3	3694.83	3694.81	0	4.1	94	Specific	1130.63	1095.1	60.29	23.85	51	>sp|P01009|A1AT_HUMAN Alpha-1-antitrypsin OS=Homo sapiens GN=SERPINA1 PE=1 SV=3	256	102.51
K.ADTHDEILEGLNFN[+2.988]LTEIPEAQIHEGFQELLR.T	N[+3]	924.463	4	3694.83	3694.81	0	5.3	94	Specific	1153.01	1142.15	79.41	25.54	51	>sp|P01009|A1AT_HUMAN Alpha-1-antitrypsin OS=Homo sapiens GN=SERPINA1 PE=1 SV=3	256	102.531
K.ADTHDEILEGLNFN[+2.988]LTEIPEAQIHEGFQELLR.T	N[+3]	1232.28	3	3694.83	3694.81	0	4.4	94	Specific	1175.45	1154.82	53.43	24.85	51	>sp|P01009|A1AT_HUMAN Alpha-1-antitrypsin OS=Homo sapiens GN=SERPINA1 PE=1 SV=3	256	102.48
K.ADTHDEILEGLNFN[+2.988]LTEIPEAQIHEGFQELLR.T	N[+3]	1232.28	3	3694.83	3694.81	0	5.2	94	Specific	1181.14	1153.87	53.39	24.85	51	>sp|P01009|A1AT_HUMAN Alpha-1-antitrypsin OS=Homo sapiens GN=SERPINA1 PE=1 SV=3	256	103.01
K.ADTHDEILEGLNFN[+2.988]LTEIPEAQIHEGFQELLR.T	N[+3]	1232.28	3	3694.83	3694.81	0	5.2	94	Specific	1195.33	1147.67	50.05	24.85	51	>sp|P01009|A1AT_HUMAN Alpha-1-antitrypsin OS=Homo sapiens GN=SERPINA1 PE=1 SV=3	256	102.976
K.ADTHDEILEGLNFN[+2.988]LTEIPEAQIHEGFQELLR.T	N[+3]	1232.28	3	3694.83	3694.81	0	5.1	94	Specific	1199.38	1142.22	66.46	24.85	51	>sp|P01009|A1AT_HUMAN Alpha-1-antitrypsin OS=Homo sapiens GN=SERPINA1 PE=1 SV=3	256	103.548
K.ADTHDEILEGLNFN[+2.988]LTEIPEAQIHEGFQELLR.T	N[+3]	1232.28	3	3694.83	3694.81	0	4.4	94	Specific	1224.72	1198.75	46.52	25.85	51	>sp|P01009|A1AT_HUMAN Alpha-1-antitrypsin OS=Homo sapiens GN=SERPINA1 PE=1 SV=3	256	102.471
K.ADTHDEILEGLNFN[+2.988]LTEIPEAQIHEGFQELLR.T	N[+3]	1232.28	3	3694.83	3694.81	0	5.7	94	Specific	1243.36	1219.47	79.41	25.95	51	>sp|P01009|A1AT_HUMAN Alpha-1-antitrypsin OS=Homo sapiens GN=SERPINA1 PE=1 SV=3	256	103.636
K.ADTHDEILEGLNFN[+2.988]LTEIPEAQIHEGFQELLR.T	N[+3]	1232.28	3	3694.83	3694.81	0	5.2	94	Specific	1279.84	1247.21	58.14	26.85	51	>sp|P01009|A1AT_HUMAN Alpha-1-antitrypsin OS=Homo sapiens GN=SERPINA1 PE=1 SV=3	256	103.002
K.ADTHDEILEGLNFN[+2.988]LTEIPEAQIHEGFQELLR.T	N[+3]	1232.28	3	3694.83	3694.81	0	5.1	94	Specific	1283.08	1258.57	58.35	26.85	51	>sp|P01009|A1AT_HUMAN Alpha-1-antitrypsin OS=Homo sapiens GN=SERPINA1 PE=1 SV=3	256	103.544
K.ADTHDEILEGLNFN[+2.988]LTEIPEAQIHEGFQELLR.T	N[+3]	1232.28	3	3694.83	3694.81	0	5.2	94	Specific	1291.73	1220.72	60.29	26.85	51	>sp|P01009|A1AT_HUMAN Alpha-1-antitrypsin OS=Homo sapiens GN=SERPINA1 PE=1 SV=3	256	102.972
K.ADTHDEILEGLNFN[+2.988]LTEIPEAQIHEGFQELLR.T	N[+3]	1232.28	3	3694.83	3694.81	0	5.2	94	Specific	1311.94	1244.72	67.11	27.85	51	>sp|P01009|A1AT_HUMAN Alpha-1-antitrypsin OS=Homo sapiens GN=SERPINA1 PE=1 SV=3	256	102.974
K.ADTHDEILEGLNFN[+2.988]LTEIPEAQIHEGFQELLR.T	N[+3]	1232.28	3	3694.83	3694.81	0	4.8	94	Specific	1329.41	1296.15	99.99	27.85	51	>sp|P01009|A1AT_HUMAN Alpha-1-antitrypsin OS=Homo sapiens GN=SERPINA1 PE=1 SV=3	256	103.065
K.ADTHDEILEGLNFN[+2.988]LTEIPEAQIHEGFQELLR.T	N[+3]	1232.28	3	3694.83	3694.81	0	5.1	94	Specific	1335.92	1296.37	70.62	27.85	51	>sp|P01009|A1AT_HUMAN Alpha-1-antitrypsin OS=Homo sapiens GN=SERPINA1 PE=1 SV=3	256	103.535
K.ADTHDEILEGLNFN[+2.988]LTEIPEAQIHEGFQELLR.T	N[+3]	1232.28	3	3694.83	3694.81	0	4.9	94	Specific	1336.53	1288.93	102.07	27.85	51	>sp|P01009|A1AT_HUMAN Alpha-1-antitrypsin OS=Homo sapiens GN=SERPINA1 PE=1 SV=3	256	103.034
K.ADTHDEILEGLNFN[+2.988]LTEIPEAQIHEGFQELLR.T	N[+3]	1232.28	3	3694.83	3694.81	0	4.4	94	Specific	1337.35	1291.97	46.39	27.85	51	>sp|P01009|A1AT_HUMAN Alpha-1-antitrypsin OS=Homo sapiens GN=SERPINA1 PE=1 SV=3	256	102.468
K.ADTHDEILEGLNFN[+2.988]LTEIPEAQIHEGFQELLR.T	N[+3]	1232.28	3	3694.83	3694.81	0	4.1	94	Specific	1343.15	1296.76	81.71	27.85	51	>sp|P01009|A1AT_HUMAN Alpha-1-antitrypsin OS=Homo sapiens GN=SERPINA1 PE=1 SV=3	256	102.498
K.ADTHDEILEGLNFN[+2.988]LTEIPEAQIHEGFQELLR.T	N[+3]	1232.28	3	3694.83	3694.81	0	5.2	94	Specific	1348.32	1300.75	100.41	27.85	51	>sp|P01009|A1AT_HUMAN Alpha-1-antitrypsin OS=Homo sapiens GN=SERPINA1 PE=1 SV=3	256	102.975
K.ADTHDEILEGLNFN[+2.988]LTEIPEAQIHEGFQELLR.T	N[+3]	1232.28	3	3694.83	3694.81	0	5.2	94	Specific	1351.34	1280.04	109.05	28.85	51	>sp|P01009|A1AT_HUMAN Alpha-1-antitrypsin OS=Homo sapiens GN=SERPINA1 PE=1 SV=3	256	102.977
K.ADTHDEILEGLNFN[+2.988]LTEIPEAQIHEGFQELLR.T	N[+3]	1232.28	3	3694.83	3694.81	0	5.2	94	Specific	1351.87	1300.22	45.22	28.85	51	>sp|P01009|A1AT_HUMAN Alpha-1-antitrypsin OS=Homo sapiens GN=SERPINA1 PE=1 SV=3	256	103.001
K.ADTHDEILEGLNFN[+2.988]LTEIPEAQIHEGFQELLR.T	N[+3]	1232.28	3	3694.83	3694.81	0	5.1	94	Specific	1370.41	1318.44	92.65	28.85	51	>sp|P01009|A1AT_HUMAN Alpha-1-antitrypsin OS=Homo sapiens GN=SERPINA1 PE=1 SV=3	256	103.538
K.ADTHDEILEGLNFN[+2.988]LTEIPEAQIHEGFQELLR.T	N[+3]	1232.28	3	3694.83	3694.81	0	4.5	94	Specific	1372.92	1324.23	96.01	28.85	51	>sp|P01009|A1AT_HUMAN Alpha-1-antitrypsin OS=Homo sapiens GN=SERPINA1 PE=1 SV=3	256	103.604
K.ADTHDEILEGLNFN[+2.988]LTEIPEAQIHEGFQELLR.T	N[+3]	1232.28	3	3694.83	3694.81	0	5.2	94	Specific	1383.42	1316.01	72.57	28.85	51	>sp|P01009|A1AT_HUMAN Alpha-1-antitrypsin OS=Homo sapiens GN=SERPINA1 PE=1 SV=3	256	103.004
K.ADTHDEILEGLNFN[+2.988]LTEIPEAQIHEGFQELLR.T	N[+3]	1232.28	3	3694.83	3694.81	0	4.4	94	Specific	1399.05	1349.75	88.64	28.85	51	>sp|P01009|A1AT_HUMAN Alpha-1-antitrypsin OS=Homo sapiens GN=SERPINA1 PE=1 SV=3	256	102.469
K.ADTHDEILEGLNFN[+2.988]LTEIPEAQIHEGFQELLR.T	N[+3]	1232.28	3	3694.83	3694.81	0	5.1	94	Specific	1404.22	1346.4	84.84	29.85	51	>sp|P01009|A1AT_HUMAN Alpha-1-antitrypsin OS=Homo sapiens GN=SERPINA1 PE=1 SV=3	256	103.505
K.ADTHDEILEGLNFN[+2.988]LTEIPEAQIHEGFQELLR.T	N[+3]	1232.28	3	3694.83	3694.81	0	4.4	94	Specific	1463.98	1405.05	95.2	30.82	51	>sp|P01009|A1AT_HUMAN Alpha-1-antitrypsin OS=Homo sapiens GN=SERPINA1 PE=1 SV=3	256	102.46
K.ADTHDEILEGLN[+0.984]FN[+0.984]LTEIPEAQIHEGFQELLR.T	N[+1]*2	924.212	4	3693.83	3693.79	0	9.3	94	Specific	204.29	204.29	204.29	3.35	51	>sp|P01009|A1AT_HUMAN Alpha-1-antitrypsin OS=Homo sapiens GN=SERPINA1 PE=1 SV=3	256	127.734
K.ADTHDEILEGLN[+0.984]FN[+0.984]LTEIPEAQIHEGFQELLR.T	N[+1]*2	1231.94	3	3693.81	3693.79	0	6.2	94	Specific	254.53	254.53	254.53	6.28	51	>sp|P01009|A1AT_HUMAN Alpha-1-antitrypsin OS=Homo sapiens GN=SERPINA1 PE=1 SV=3	256	107.615
K.ADTHDEILEGLN[+0.984]FN[+2.988]LTEIPEAQIHEGFQELLR.T	N[+1][+3]	739.969	5	3695.82	3695.8	0	5.2	94	Specific	301.83	301.83	0	7.82	51	>sp|P01009|A1AT_HUMAN Alpha-1-antitrypsin OS=Homo sapiens GN=SERPINA1 PE=1 SV=3	256	101.511
K.ADTHDEILEGLN[+0.984]FN[+0.984]LTEIPEAQIHEGFQELLR.T	N[+1]*2	924.212	4	3693.83	3693.79	0	9.3	94	Specific	316.7	316.7	316.7	6.68	51	>sp|P01009|A1AT_HUMAN Alpha-1-antitrypsin OS=Homo sapiens GN=SERPINA1 PE=1 SV=3	256	127.741
K.ADTHDEILEGLN[+0.984]FN[+0.984]LTEIPEAQIHEGFQELLR.T	N[+1]*2	924.212	4	3693.82	3693.79	0	9	94	Specific	382.04	382.04	382.04	10.44	51	>sp|P01009|A1AT_HUMAN Alpha-1-antitrypsin OS=Homo sapiens GN=SERPINA1 PE=1 SV=3	256	125.637
K.ADTHDEILEGLN[+0.984]FN[+2.988]LTEIPEAQIHEGFQELLR.T	N[+1][+3]	739.967	5	3695.81	3695.8	0	3	94	Specific	387.51	387.51	0	10.96	51	>sp|P01009|A1AT_HUMAN Alpha-1-antitrypsin OS=Homo sapiens GN=SERPINA1 PE=1 SV=3	256	101.635
K.ADTHDEILEGLN[+0.984]FN[+0.984]LTEIPEAQIHEGFQELLR.T	N[+1]*2	924.212	4	3693.83	3693.79	0	9.3	94	Specific	390.9	390.9	390.9	10.01	51	>sp|P01009|A1AT_HUMAN Alpha-1-antitrypsin OS=Homo sapiens GN=SERPINA1 PE=1 SV=3	256	135.654
K.ADTHDEILEGLN[+0.984]FN[+2.988]LTEIPEAQIHEGFQELLR.T	N[+1][+3]	924.714	4	3695.83	3695.8	0	9.9	94	Specific	409.7	409.7	0	10.04	51	>sp|P01009|A1AT_HUMAN Alpha-1-antitrypsin OS=Homo sapiens GN=SERPINA1 PE=1 SV=3	256	127.793
K.ADTHDEILEGLN[+0.984]FN[+2.988]LTEIPEAQIHEGFQELLR.T	N[+1][+3]	739.969	5	3695.82	3695.8	0	5.7	94	Specific	429.43	429.43	0	11.82	51	>sp|P01009|A1AT_HUMAN Alpha-1-antitrypsin OS=Homo sapiens GN=SERPINA1 PE=1 SV=3	256	101.574
K.ADTHDEILEGLN[+0.984]FN[+2.988]LTEIPEAQIHEGFQELLR.T	N[+1][+3]	616.81	6	3695.82	3695.8	0	7.3	94	Specific	449.67	449.67	0	11.27	51	>sp|P01009|A1AT_HUMAN Alpha-1-antitrypsin OS=Homo sapiens GN=SERPINA1 PE=1 SV=3	256	104.781
K.ADTHDEILEGLN[+0.984]FN[+2.988]LTEIPEAQIHEGFQELLR.T	N[+1][+3]	739.968	5	3695.81	3695.8	0	4.1	94	Specific	457.81	457.81	0	11.35	51	>sp|P01009|A1AT_HUMAN Alpha-1-antitrypsin OS=Homo sapiens GN=SERPINA1 PE=1 SV=3	256	101.815
K.ADTHDEILEGLN[+0.984]FN[+2.988]LTEIPEAQIHEGFQELLR.T	N[+1][+3]	1232.61	3	3695.82	3695.8	0	6.5	94	Specific	477.49	477.49	9.03	10.97	51	>sp|P01009|A1AT_HUMAN Alpha-1-antitrypsin OS=Homo sapiens GN=SERPINA1 PE=1 SV=3	256	101.42
K.ADTHDEILEGLN[+0.984]FN[+0.984]LTEIPEAQIHEGFQELLR.T	N[+1]*2	924.212	4	3693.82	3693.79	0	9	94	Specific	495.63	495.63	495.63	10.92	51	>sp|P01009|A1AT_HUMAN Alpha-1-antitrypsin OS=Homo sapiens GN=SERPINA1 PE=1 SV=3	256	125.626
K.ADTHDEILEGLN[+0.984]FN[+0.984]LTEIPEAQIHEGFQELLR.T	N[+1]*2	924.207	4	3693.81	3693.79	0	4.2	94	Specific	511.01	509.97	509.97	12.04	51	>sp|P01009|A1AT_HUMAN Alpha-1-antitrypsin OS=Homo sapiens GN=SERPINA1 PE=1 SV=3	256	107.606
K.ADTHDEILEGLN[+0.984]FN[+0.984]LTEIPEAQIHEGFQELLR.T	N[+1]*2	924.21	4	3693.82	3693.79	0	6.6	94	Specific	534.53	534.53	534.53	11.64	51	>sp|P01009|A1AT_HUMAN Alpha-1-antitrypsin OS=Homo sapiens GN=SERPINA1 PE=1 SV=3	256	102.113
K.ADTHDEILEGLN[+0.984]FN[+2.988]LTEIPEAQIHEGFQELLR.T	N[+1][+3]	924.713	4	3695.83	3695.8	0	8.8	94	Specific	562.39	562.39	52.09	11.51	51	>sp|P01009|A1AT_HUMAN Alpha-1-antitrypsin OS=Homo sapiens GN=SERPINA1 PE=1 SV=3	256	124.091
K.ADTHDEILEGLN[+0.984]FN[+2.988]LTEIPEAQIHEGFQELLR.T	N[+1][+3]	616.811	6	3695.83	3695.8	0	9.7	94	Specific	570.21	570.21	7.29	11.12	51	>sp|P01009|A1AT_HUMAN Alpha-1-antitrypsin OS=Homo sapiens GN=SERPINA1 PE=1 SV=3	256	103.927
K.ADTHDEILEGLN[+0.984]FN[+2.988]LTEIPEAQIHEGFQELLR.T	N[+1][+3]	616.811	6	3695.83	3695.8	0	9.7	94	Specific	576.5	576.5	8.09	11.12	51	>sp|P01009|A1AT_HUMAN Alpha-1-antitrypsin OS=Homo sapiens GN=SERPINA1 PE=1 SV=3	256	103.93
K.ADTHDEILEGLN[+0.984]FN[+0.984]LTEIPEAQIHEGFQELLR.T	N[+1]*2	924.211	4	3693.82	3693.79	0	8.7	94	Specific	630.72	630.72	630.72	13.68	51	>sp|P01009|A1AT_HUMAN Alpha-1-antitrypsin OS=Homo sapiens GN=SERPINA1 PE=1 SV=3	256	104.672
K.ADTHDEILEGLN[+0.984]FN[+0.984]LTEIPEAQIHEGFQELLR.T	N[+1]*2	924.212	4	3693.83	3693.79	0	9.1	94	Specific	666.91	666.91	666.91	14.68	51	>sp|P01009|A1AT_HUMAN Alpha-1-antitrypsin OS=Homo sapiens GN=SERPINA1 PE=1 SV=3	256	117.969
K.ADTHDEILEGLN[+0.984]FN[+2.988]LTEIPEAQIHEGFQELLR.T	N[+1][+3]	924.714	4	3695.83	3695.8	0	9.9	94	Specific	713.3	713.3	59.68	15.25	51	>sp|P01009|A1AT_HUMAN Alpha-1-antitrypsin OS=Homo sapiens GN=SERPINA1 PE=1 SV=3	256	118.987
K.ADTHDEILEGLN[+0.984]FN[+0.984]LTEIPEAQIHEGFQELLR.T	N[+1]*2	924.211	4	3693.82	3693.79	0	8.7	94	Specific	742.15	742.15	742.15	15.68	51	>sp|P01009|A1AT_HUMAN Alpha-1-antitrypsin OS=Homo sapiens GN=SERPINA1 PE=1 SV=3	256	110.712
K.ADTHDEILEGLN[+0.984]FN[+2.988]LTEIPEAQIHEGFQELLR.T	N[+1][+3]	924.714	4	3695.83	3695.8	0	9.9	94	Specific	771.77	771.77	33.37	16.25	51	>sp|P01009|A1AT_HUMAN Alpha-1-antitrypsin OS=Homo sapiens GN=SERPINA1 PE=1 SV=3	256	119.496
K.ADTHDEILEGLN[+0.984]FN[+2.988]LTEIPEAQIHEGFQELLR.T	N[+1][+3]	924.713	4	3695.83	3695.8	0	8.8	94	Specific	772.68	772.68	35.92	16.68	51	>sp|P01009|A1AT_HUMAN Alpha-1-antitrypsin OS=Homo sapiens GN=SERPINA1 PE=1 SV=3	256	106.96
K.ADTHDEILEGLN[+0.984]FN[+2.988]LTEIPEAQIHEGFQELLR.T	N[+1][+3]	739.971	5	3695.83	3695.8	0	8.6	94	Specific	807.27	804.42	1.77	17.77	51	>sp|P01009|A1AT_HUMAN Alpha-1-antitrypsin OS=Homo sapiens GN=SERPINA1 PE=1 SV=3	256	105.559
K.ADTHDEILEGLN[+0.984]FN[+0.984]LTEIPEAQIHEGFQELLR.T	N[+1]*2	924.212	4	3693.83	3693.79	0	9.1	94	Specific	831.96	831.96	831.96	17.68	51	>sp|P01009|A1AT_HUMAN Alpha-1-antitrypsin OS=Homo sapiens GN=SERPINA1 PE=1 SV=3	256	117.967
K.ADTHDEILEGLN[+0.984]FN[+2.988]LTEIPEAQIHEGFQELLR.T	N[+1][+3]	924.713	4	3695.83	3695.8	0	9.8	94	Specific	873.13	873.13	68.12	18.25	51	>sp|P01009|A1AT_HUMAN Alpha-1-antitrypsin OS=Homo sapiens GN=SERPINA1 PE=1 SV=3	256	98.9955
K.ADTHDEILEGLN[+0.984]FN[+2.988]LTEIPEAQIHEGFQELLR.T	N[+1][+3]	924.71	4	3695.82	3695.8	0	5.7	94	Specific	1007.38	1007.38	76.09	22.63	51	>sp|P01009|A1AT_HUMAN Alpha-1-antitrypsin OS=Homo sapiens GN=SERPINA1 PE=1 SV=3	256	101.771
K.ADTHDEILEGLN[+0.984]FN[+2.988]LTEIPEAQIHEGFQELLR.T	N[+1][+3]	924.71	4	3695.82	3695.8	0	5.7	94	Specific	1026.69	1026.69	49.59	22.63	51	>sp|P01009|A1AT_HUMAN Alpha-1-antitrypsin OS=Homo sapiens GN=SERPINA1 PE=1 SV=3	256	101.776
K.ADTHDEILEGLNFN[+2.988]LTEIPEAQIHEGFQELLRTLNQPDSQLQLTTGNGLFLSEGLK.L	N[+3]	1250.63	5	6249.13	6250.14	-1	0	94	Specific	424.27	424.27	39.32	8.19	51	>sp|P01009|A1AT_HUMAN Alpha-1-antitrypsin OS=Homo sapiens GN=SERPINA1 PE=1 SV=3	256	114.255
K.ADTHDEILEGLNFN[+2.988]LTEIPEAQIHEGFQELLRTLNQPDSQLQLTTGN[+0.984]GLFLSEGLK.L	N[+1][+3]	1042.7	6	6251.14	6251.12	0	2.5	94	Specific	417.75	417.75	0.61	8.37	51	>sp|P01009|A1AT_HUMAN Alpha-1-antitrypsin OS=Homo sapiens GN=SERPINA1 PE=1 SV=3	256	115.131
K.ADTHDEILEGLNFNLTEIPEAQIHEGFQELLRTLN[+2.988]QPDSQLQLTTGN[+0.984]GLFLSEGLK.L	N[+1][+3]	1042.53	6	6250.15	6251.12	-1	5.8	94	Specific	480.33	480.33	0.22	9.96	51	>sp|P01009|A1AT_HUMAN Alpha-1-antitrypsin OS=Homo sapiens GN=SERPINA1 PE=1 SV=3	256	115.212
K.ADTHDEILEGLNFN[+2.988]LTEIPEAQIHEGFQELLRTLNQPDSQLQLTTGN[+0.984]GLFLSEGLK.L	N[+1][+3]	1251.03	5	6251.14	6251.12	0	4	94	Specific	503.09	503.09	18.76	9.63	51	>sp|P01009|A1AT_HUMAN Alpha-1-antitrypsin OS=Homo sapiens GN=SERPINA1 PE=1 SV=3	256	115.102
K.ADTHDEILEGLNFN[+2.988]LTEIPEAQIHEGFQELLRTLNQPDSQLQLTTGN[+0.984]GLFLSEGLK.L	N[+1][+3]	1042.7	6	6251.14	6251.12	0	2.5	94	Specific	558.87	558.87	15.76	9.28	51	>sp|P01009|A1AT_HUMAN Alpha-1-antitrypsin OS=Homo sapiens GN=SERPINA1 PE=1 SV=3	256	115.126
K.ADTHDEILEGLN[+0.984]FN[+0.984]LTEIPEAQIHEGFQELLRTLN[+2.988]QPDSQLQLTTGNGLFLSEGLK.L	N[+1]*2[+3]	1251.43	5	6253.12	6252.1	1	2	94	Specific	194.61	194.61	0	3.37	51	>sp|P01009|A1AT_HUMAN Alpha-1-antitrypsin OS=Homo sapiens GN=SERPINA1 PE=1 SV=3	256	114.137
K.ADTHDEILEGLN[+0.984]FN[+0.984]LTEIPEAQIHEGFQELLRTLN[+2.988]QPDSQLQLTTGNGLFLSEGLK.L	N[+1]*2[+3]	1043.02	6	6253.1	6252.1	1	-0.6	94	Specific	334.59	334.59	19.1	5.91	51	>sp|P01009|A1AT_HUMAN Alpha-1-antitrypsin OS=Homo sapiens GN=SERPINA1 PE=1 SV=3	256	114.275
R.TLNQPDSQLQLTTGNGLFLSEGLK.L		858.79	3	2574.36	2574.34	0	5.9	126	Specific	308.08	272.83	272.83	5.77	51	>sp|P01009|A1AT_HUMAN Alpha-1-antitrypsin OS=Homo sapiens GN=SERPINA1 PE=1 SV=3	256	80.8257
R.TLNQPDSQLQLTTGN[+0.984]GLFLSEGLK.L	N[+1]	859.117	3	2575.34	2575.32	0	4.7	126	Specific	461.41	438.94	217.7	9.89	51	>sp|P01009|A1AT_HUMAN Alpha-1-antitrypsin OS=Homo sapiens GN=SERPINA1 PE=1 SV=3	256	82.015
K.FLEDVK.K		375.707	2	750.407	750.403	0	4.6	154	Specific	351.59	53.61	53.61	3.38	51	>sp|P01009|A1AT_HUMAN Alpha-1-antitrypsin OS=Homo sapiens GN=SERPINA1 PE=1 SV=3	256	40.1382
K.FLEDVK.K		375.707	2	750.406	750.403	0	4.2	154	Specific	419.34	64.29	64.29	3.01	51	>sp|P01009|A1AT_HUMAN Alpha-1-antitrypsin OS=Homo sapiens GN=SERPINA1 PE=1 SV=3	256	39.8287
K.LYHSEAFTVNFGDTEEAK.K		686.658	3	2057.96	2057.95	0	6.3	161	Specific	676.91	595.38	595.38	13.88	51	>sp|P01009|A1AT_HUMAN Alpha-1-antitrypsin OS=Homo sapiens GN=SERPINA1 PE=1 SV=3	256	60.6949
K.QINDYVEK.G		504.756	2	1008.5	1008.5	0	4.7	180	Specific	522.37	176.56	176.56	6.53	51	>sp|P01009|A1AT_HUMAN Alpha-1-antitrypsin OS=Homo sapiens GN=SERPINA1 PE=1 SV=3	256	34.4731
K.QIN[+0.984]DYVEK.G	N[+1]	505.248	2	1009.49	1009.48	0	5.1	180	Specific	467.74	79.55	79.55	4.53	51	>sp|P01009|A1AT_HUMAN Alpha-1-antitrypsin OS=Homo sapiens GN=SERPINA1 PE=1 SV=3	256	33.2404
K.QIN[+0.984]DYVEK.G	N[+1]	505.248	2	1009.49	1009.48	0	5.8	180	Specific	483.85	124.79	124.79	5.46	51	>sp|P01009|A1AT_HUMAN Alpha-1-antitrypsin OS=Homo sapiens GN=SERPINA1 PE=1 SV=3	256	33.1696
K.IVDLVK.E		343.727	2	686.448	686.445	0	4.3	193	Specific	115.69	3.96	3.96	1.28	51	>sp|P01009|A1AT_HUMAN Alpha-1-antitrypsin OS=Homo sapiens GN=SERPINA1 PE=1 SV=3	256	41.6889
K.ELDRDTVFALVNYIFFK.G		697.373	3	2090.11	2090.1	0	4.8	199	Specific	501.43	429.37	429.37	9.52	51	>sp|P01009|A1AT_HUMAN Alpha-1-antitrypsin OS=Homo sapiens GN=SERPINA1 PE=1 SV=3	256	112.625
R.DTVFALVNYIFFK.G		788.928	2	1576.85	1576.84	0	5.4	203	Specific	559.03	421.17	421.17	10.24	51	>sp|P01009|A1AT_HUMAN Alpha-1-antitrypsin OS=Homo sapiens GN=SERPINA1 PE=1 SV=3	256	115.331
K.WERPFEVK.D		364.196	3	1090.57	1090.57	0	4.7	218	Specific	234.55	87.99	87.99	2.32	51	>sp|P01009|A1AT_HUMAN Alpha-1-antitrypsin OS=Homo sapiens GN=SERPINA1 PE=1 SV=3	256	49.3892
K.WERPFEVK.D		364.196	3	1090.57	1090.57	0	4.1	218	Specific	285.71	79.41	79.41	2.41	51	>sp|P01009|A1AT_HUMAN Alpha-1-antitrypsin OS=Homo sapiens GN=SERPINA1 PE=1 SV=3	256	48.8641
R.PFEVK.D		310.178	2	619.348	619.345	0	5.6	221	Specific	379.59	87.08	87.08	3.81	51	>sp|P01009|A1AT_HUMAN Alpha-1-antitrypsin OS=Homo sapiens GN=SERPINA1 PE=1 SV=3	256	31.1377
K.DTEEEDFHVDQVTTVK.V		946.436	2	1891.86	1891.86	0	4.7	226	Specific	551.25	500.02	500.02	10.03	51	>sp|P01009|A1AT_HUMAN Alpha-1-antitrypsin OS=Homo sapiens GN=SERPINA1 PE=1 SV=3	256	50.7182
K.DTEEEDFHVDQVTTVK.V		631.293	3	1891.86	1891.86	0	4.4	226	Specific	705.96	596.32	596.32	15.02	51	>sp|P01009|A1AT_HUMAN Alpha-1-antitrypsin OS=Homo sapiens GN=SERPINA1 PE=1 SV=3	256	50.6578
K.VPMMK.R		303.163	2	605.318	605.315	0	5.2	242	Specific	266.17	66.24	66.24	2.27	51	>sp|P01009|A1AT_HUMAN Alpha-1-antitrypsin OS=Homo sapiens GN=SERPINA1 PE=1 SV=3	256	28.7452
K.VPMMK.R		303.163	2	605.318	605.315	0	5	242	Specific	317.81	102.01	102.01	2.76	51	>sp|P01009|A1AT_HUMAN Alpha-1-antitrypsin OS=Homo sapiens GN=SERPINA1 PE=1 SV=3	256	28.9652
K.VPMM[+15.995]K.R	M[+16]	311.16	2	621.313	621.31	0	4.8	242	Specific	198.15	50.1	8.76	1.9	51	>sp|P01009|A1AT_HUMAN Alpha-1-antitrypsin OS=Homo sapiens GN=SERPINA1 PE=1 SV=3	256	28.8343
R.LGMFNIQHC[+57.021]K.K	C[+57]	416.541	3	1247.61	1247.6	0	4.2	248	Specific	589.51	434.44	434.44	11.47	51	>sp|P01009|A1AT_HUMAN Alpha-1-antitrypsin OS=Homo sapiens GN=SERPINA1 PE=1 SV=3	256	51.6034
R.LGM[+15.995]FNIQHC[+57.021]K.K	C[+57], M[+16]	421.873	3	1263.6	1263.6	0	5.1	248	Specific	433.99	361.01	361.01	8.25	51	>sp|P01009|A1AT_HUMAN Alpha-1-antitrypsin OS=Homo sapiens GN=SERPINA1 PE=1 SV=3	256	41.3675
K.LSSWVLLMK.Y		1076.62	1	1076.62	1076.62	0	3.8	259	Specific	574.81	385.88	385.88	9.2	51	>sp|P01009|A1AT_HUMAN Alpha-1-antitrypsin OS=Homo sapiens GN=SERPINA1 PE=1 SV=3	256	78.7341
K.LSSWVLLMK.Y		538.815	2	1076.62	1076.62	0	4.6	259	Specific	619.03	356.32	356.32	10.97	51	>sp|P01009|A1AT_HUMAN Alpha-1-antitrypsin OS=Homo sapiens GN=SERPINA1 PE=1 SV=3	256	78.4622
K.LSSWVLLM[+15.995]K.Y	M[+16]	546.812	2	1092.62	1092.61	0	4.5	259	Specific	178.19	116.61	116.61	1.99	51	>sp|P01009|A1AT_HUMAN Alpha-1-antitrypsin OS=Homo sapiens GN=SERPINA1 PE=1 SV=3	256	66.7593
K.LSSWVLLM[+15.995]K.Y	M[+16]	546.812	2	1092.62	1092.61	0	4.1	259	Specific	447.71	261.49	261.49	6	51	>sp|P01009|A1AT_HUMAN Alpha-1-antitrypsin OS=Homo sapiens GN=SERPINA1 PE=1 SV=3	256	66.9692
K.LSSWVLLM[+15.995]K.Y	M[+16]	546.812	2	1092.62	1092.61	0	3.8	259	Specific	506.81	333.76	333.76	6.89	51	>sp|P01009|A1AT_HUMAN Alpha-1-antitrypsin OS=Homo sapiens GN=SERPINA1 PE=1 SV=3	256	66.738
K.LSSWVLLM[+15.995]K.Y	M[+16]	546.813	2	1092.62	1092.61	0	5.2	259	Specific	527.55	383.2	383.2	10.03	51	>sp|P01009|A1AT_HUMAN Alpha-1-antitrypsin OS=Homo sapiens GN=SERPINA1 PE=1 SV=3	256	66.7996
K.YLGN[+2.988]ATAIFFLPDEGK.L	N[+3]	879.949	2	1758.89	1758.88	0	4.3	268	Specific	106.86	106.86	106.86	2.27	51	>sp|P01009|A1AT_HUMAN Alpha-1-antitrypsin OS=Homo sapiens GN=SERPINA1 PE=1 SV=3	256	134.745
K.YLGN[+2.988]ATAIFFLPDEGK.L	N[+3]	879.95	2	1758.89	1758.88	0	5.4	268	Specific	147.81	121.24	121.24	2.01	51	>sp|P01009|A1AT_HUMAN Alpha-1-antitrypsin OS=Homo sapiens GN=SERPINA1 PE=1 SV=3	256	128.529
K.YLGN[+2.988]ATAIFFLPDEGK.L	N[+3]	879.954	2	1758.9	1758.88	0	9.9	268	Specific	161.31	161.31	161.31	2	51	>sp|P01009|A1AT_HUMAN Alpha-1-antitrypsin OS=Homo sapiens GN=SERPINA1 PE=1 SV=3	256	116.057
K.YLGN[+2.988]ATAIFFLPDEGK.L	N[+3]	879.951	2	1758.89	1758.88	0	6.5	268	Specific	169.66	143.81	143.81	2.31	51	>sp|P01009|A1AT_HUMAN Alpha-1-antitrypsin OS=Homo sapiens GN=SERPINA1 PE=1 SV=3	256	126.805
K.YLGN[+0.984]ATAIFFLPDEGK.L	N[+1]	878.942	2	1756.88	1756.88	0	-0.9	268	Specific	171.29	109.17	109.17	1.41	51	>sp|P01009|A1AT_HUMAN Alpha-1-antitrypsin OS=Homo sapiens GN=SERPINA1 PE=1 SV=3	256	91.2271
K.YLGN[+2.988]ATAIFFLPDEGK.L	N[+3]	879.95	2	1758.89	1758.88	0	5.5	268	Specific	203.1	140.61	140.61	2.27	51	>sp|P01009|A1AT_HUMAN Alpha-1-antitrypsin OS=Homo sapiens GN=SERPINA1 PE=1 SV=3	256	89.9274
K.YLGN[+2.988]ATAIFFLPDEGK.L	N[+3]	879.95	2	1758.89	1758.88	0	5	268	Specific	244.73	192.11	192.11	3.8	51	>sp|P01009|A1AT_HUMAN Alpha-1-antitrypsin OS=Homo sapiens GN=SERPINA1 PE=1 SV=3	256	94.9681
K.YLGN[+2.988]ATAIFFLPDEGK.L	N[+3]	879.949	2	1758.89	1758.88	0	4.6	268	Specific	266.7	264.31	264.31	5.04	51	>sp|P01009|A1AT_HUMAN Alpha-1-antitrypsin OS=Homo sapiens GN=SERPINA1 PE=1 SV=3	256	118.089
K.YLGN[+2.988]ATAIFFLPDEGK.L	N[+3]	879.951	2	1758.9	1758.88	0	6.8	268	Specific	275	224.4	224.4	4.28	51	>sp|P01009|A1AT_HUMAN Alpha-1-antitrypsin OS=Homo sapiens GN=SERPINA1 PE=1 SV=3	256	118.668
K.YLGN[+2.988]ATAIFFLPDEGK.L	N[+3]	879.95	2	1758.89	1758.88	0	5.6	268	Specific	309.82	248.98	248.98	5.32	51	>sp|P01009|A1AT_HUMAN Alpha-1-antitrypsin OS=Homo sapiens GN=SERPINA1 PE=1 SV=3	256	128.013
K.YLGN[+2.988]ATAIFFLPDEGK.L	N[+3]	879.948	2	1758.89	1758.88	0	3.6	268	Specific	314.64	303.8	303.8	5.85	51	>sp|P01009|A1AT_HUMAN Alpha-1-antitrypsin OS=Homo sapiens GN=SERPINA1 PE=1 SV=3	256	124.811
K.YLGN[+2.988]ATAIFFLPDEGK.L	N[+3]	879.95	2	1758.89	1758.88	0	5.8	268	Specific	317.11	314.24	314.24	6.32	51	>sp|P01009|A1AT_HUMAN Alpha-1-antitrypsin OS=Homo sapiens GN=SERPINA1 PE=1 SV=3	256	100.521
K.YLGN[+2.988]ATAIFFLPDEGK.L	N[+3]	879.95	2	1758.89	1758.88	0	4.9	268	Specific	318.81	242.84	242.84	5.23	51	>sp|P01009|A1AT_HUMAN Alpha-1-antitrypsin OS=Homo sapiens GN=SERPINA1 PE=1 SV=3	256	101.056
K.YLGN[+2.988]ATAIFFLPDEGK.L	N[+3]	879.95	2	1758.89	1758.88	0	5.2	268	Specific	324.8	242.04	242.04	6.1	51	>sp|P01009|A1AT_HUMAN Alpha-1-antitrypsin OS=Homo sapiens GN=SERPINA1 PE=1 SV=3	256	125.364
K.YLGN[+2.988]ATAIFFLPDEGK.L	N[+3]	879.949	2	1758.89	1758.88	0	4.6	268	Specific	325.72	297.13	297.13	6.09	51	>sp|P01009|A1AT_HUMAN Alpha-1-antitrypsin OS=Homo sapiens GN=SERPINA1 PE=1 SV=3	256	99.1504
K.YLGN[+2.988]ATAIFFLPDEGK.L	N[+3]	586.969	3	1758.89	1758.88	0	4.5	268	Specific	327.15	290.94	290.94	5.63	51	>sp|P01009|A1AT_HUMAN Alpha-1-antitrypsin OS=Homo sapiens GN=SERPINA1 PE=1 SV=3	256	91.7691
K.YLGN[+2.988]ATAIFFLPDEGK.L	N[+3]	879.949	2	1758.89	1758.88	0	3.8	268	Specific	336.05	263.18	263.18	5.21	51	>sp|P01009|A1AT_HUMAN Alpha-1-antitrypsin OS=Homo sapiens GN=SERPINA1 PE=1 SV=3	256	94.0428
K.YLGN[+2.988]ATAIFFLPDEGK.L	N[+3]	879.949	2	1758.89	1758.88	0	4.7	268	Specific	336.58	255.92	255.92	6.1	51	>sp|P01009|A1AT_HUMAN Alpha-1-antitrypsin OS=Homo sapiens GN=SERPINA1 PE=1 SV=3	256	123.099
K.YLGN[+2.988]ATAIFFLPDEGK.L	N[+3]	879.949	2	1758.89	1758.88	0	4.6	268	Specific	340.87	336.34	336.34	5.97	51	>sp|P01009|A1AT_HUMAN Alpha-1-antitrypsin OS=Homo sapiens GN=SERPINA1 PE=1 SV=3	256	100.784
K.YLGN[+2.988]ATAIFFLPDEGK.L	N[+3]	879.948	2	1758.89	1758.88	0	2.9	268	Specific	341.04	237.27	237.27	5.87	51	>sp|P01009|A1AT_HUMAN Alpha-1-antitrypsin OS=Homo sapiens GN=SERPINA1 PE=1 SV=3	256	126.42
K.YLGN[+2.988]ATAIFFLPDEGK.L	N[+3]	879.952	2	1758.9	1758.88	0	7.4	268	Specific	343.34	290.95	290.95	5.87	51	>sp|P01009|A1AT_HUMAN Alpha-1-antitrypsin OS=Homo sapiens GN=SERPINA1 PE=1 SV=3	256	127.337
K.YLGN[+2.988]ATAIFFLPDEGK.L	N[+3]	879.948	2	1758.89	1758.88	0	3	268	Specific	352.43	300.04	300.04	7.22	51	>sp|P01009|A1AT_HUMAN Alpha-1-antitrypsin OS=Homo sapiens GN=SERPINA1 PE=1 SV=3	256	136.405
K.YLGN[+2.988]ATAIFFLPDEGK.L	N[+3]	879.95	2	1758.89	1758.88	0	4.9	268	Specific	354.31	250.71	250.71	6.28	51	>sp|P01009|A1AT_HUMAN Alpha-1-antitrypsin OS=Homo sapiens GN=SERPINA1 PE=1 SV=3	256	123.768
K.YLGN[+2.988]ATAIFFLPDEGK.L	N[+3]	879.949	2	1758.89	1758.88	0	4.7	268	Specific	357	280.98	280.98	5.73	51	>sp|P01009|A1AT_HUMAN Alpha-1-antitrypsin OS=Homo sapiens GN=SERPINA1 PE=1 SV=3	256	111.395
K.YLGN[+2.988]ATAIFFLPDEGK.L	N[+3]	879.948	2	1758.89	1758.88	0	2.9	268	Specific	359.92	341.33	341.33	6.6	51	>sp|P01009|A1AT_HUMAN Alpha-1-antitrypsin OS=Homo sapiens GN=SERPINA1 PE=1 SV=3	256	126.408
K.YLGN[+2.988]ATAIFFLPDEGK.L	N[+3]	879.948	2	1758.89	1758.88	0	3.4	268	Specific	360.09	298.29	298.29	6.17	51	>sp|P01009|A1AT_HUMAN Alpha-1-antitrypsin OS=Homo sapiens GN=SERPINA1 PE=1 SV=3	256	125.819
K.YLGN[+2.988]ATAIFFLPDEGK.L	N[+3]	879.949	2	1758.89	1758.88	0	4.5	268	Specific	363.2	264.97	264.97	6.44	51	>sp|P01009|A1AT_HUMAN Alpha-1-antitrypsin OS=Homo sapiens GN=SERPINA1 PE=1 SV=3	256	122.847
K.YLGN[+2.988]ATAIFFLPDEGK.L	N[+3]	879.95	2	1758.89	1758.88	0	5.4	268	Specific	370.59	289.63	289.63	6.69	51	>sp|P01009|A1AT_HUMAN Alpha-1-antitrypsin OS=Homo sapiens GN=SERPINA1 PE=1 SV=3	256	110.871
K.YLGN[+2.988]ATAIFFLPDEGK.L	N[+3]	879.951	2	1758.89	1758.88	0	6.1	268	Specific	371.87	343.64	343.64	7.14	51	>sp|P01009|A1AT_HUMAN Alpha-1-antitrypsin OS=Homo sapiens GN=SERPINA1 PE=1 SV=3	256	121.358
K.YLGN[+2.988]ATAIFFLPDEGK.L	N[+3]	879.949	2	1758.89	1758.88	0	4.3	268	Specific	372.03	288.32	288.32	6.31	51	>sp|P01009|A1AT_HUMAN Alpha-1-antitrypsin OS=Homo sapiens GN=SERPINA1 PE=1 SV=3	256	119.201
K.YLGN[+2.988]ATAIFFLPDEGK.L	N[+3]	879.948	2	1758.89	1758.88	0	3.4	268	Specific	372.45	309.82	309.82	7.44	51	>sp|P01009|A1AT_HUMAN Alpha-1-antitrypsin OS=Homo sapiens GN=SERPINA1 PE=1 SV=3	256	135.813
K.YLGN[+0.984]ATAIFFLPDEGK.L	N[+1]	878.944	2	1756.88	1756.88	0	0.4	268	Specific	377.9	247.71	247.71	4.89	51	>sp|P01009|A1AT_HUMAN Alpha-1-antitrypsin OS=Homo sapiens GN=SERPINA1 PE=1 SV=3	256	90.6996
K.YLGN[+2.988]ATAIFFLPDEGK.L	N[+3]	879.949	2	1758.89	1758.88	0	4.1	268	Specific	380.52	323.81	323.81	8.06	51	>sp|P01009|A1AT_HUMAN Alpha-1-antitrypsin OS=Homo sapiens GN=SERPINA1 PE=1 SV=3	256	103.156
K.YLGN[+2.988]ATAIFFLPDEGK.L	N[+3]	879.951	2	1758.89	1758.88	0	6.2	268	Specific	382.63	338.01	338.01	7.2	51	>sp|P01009|A1AT_HUMAN Alpha-1-antitrypsin OS=Homo sapiens GN=SERPINA1 PE=1 SV=3	256	111.465
K.YLGN[+2.988]ATAIFFLPDEGK.L	N[+3]	879.951	2	1758.9	1758.88	0	6.8	268	Specific	383.6	265	265	5.83	51	>sp|P01009|A1AT_HUMAN Alpha-1-antitrypsin OS=Homo sapiens GN=SERPINA1 PE=1 SV=3	256	99.7554
K.YLGN[+0.984]ATAIFFLPDEGK.L	N[+1]	586.3	3	1756.89	1756.88	0	4.1	268	Specific	385.45	240.97	240.97	5.85	51	>sp|P01009|A1AT_HUMAN Alpha-1-antitrypsin OS=Homo sapiens GN=SERPINA1 PE=1 SV=3	256	88.851
K.YLGN[+2.988]ATAIFFLPDEGK.L	N[+3]	879.949	2	1758.89	1758.88	0	4.7	268	Specific	387.77	361.89	361.89	8.45	51	>sp|P01009|A1AT_HUMAN Alpha-1-antitrypsin OS=Homo sapiens GN=SERPINA1 PE=1 SV=3	256	137.501
K.YLGN[+2.988]ATAIFFLPDEGK.L	N[+3]	879.95	2	1758.89	1758.88	0	5.5	268	Specific	392.07	324.59	324.59	8.15	51	>sp|P01009|A1AT_HUMAN Alpha-1-antitrypsin OS=Homo sapiens GN=SERPINA1 PE=1 SV=3	256	136.973
K.YLGN[+2.988]ATAIFFLPDEGK.L	N[+3]	879.95	2	1758.89	1758.88	0	5	268	Specific	398.97	324.9	324.9	7.11	51	>sp|P01009|A1AT_HUMAN Alpha-1-antitrypsin OS=Homo sapiens GN=SERPINA1 PE=1 SV=3	256	122.053
K.YLGN[+2.988]ATAIFFLPDEGK.L	N[+3]	879.95	2	1758.89	1758.88	0	5.6	268	Specific	399.05	291.42	291.42	6.77	51	>sp|P01009|A1AT_HUMAN Alpha-1-antitrypsin OS=Homo sapiens GN=SERPINA1 PE=1 SV=3	256	125.895
K.YLGN[+2.988]ATAIFFLPDEGK.L	N[+3]	879.948	2	1758.89	1758.88	0	2.7	268	Specific	402.59	336.78	336.78	6.43	51	>sp|P01009|A1AT_HUMAN Alpha-1-antitrypsin OS=Homo sapiens GN=SERPINA1 PE=1 SV=3	256	122.588
K.YLGN[+2.988]ATAIFFLPDEGK.L	N[+3]	586.969	3	1758.89	1758.88	0	4.4	268	Specific	408.54	358.56	358.56	6.62	51	>sp|P01009|A1AT_HUMAN Alpha-1-antitrypsin OS=Homo sapiens GN=SERPINA1 PE=1 SV=3	256	90.838
K.YLGN[+2.988]ATAIFFLPDEGK.L	N[+3]	879.95	2	1758.89	1758.88	0	4.8	268	Specific	408.92	362.74	362.74	7.34	51	>sp|P01009|A1AT_HUMAN Alpha-1-antitrypsin OS=Homo sapiens GN=SERPINA1 PE=1 SV=3	256	113.282
K.YLGN[+2.988]ATAIFFLPDEGK.L	N[+3]	879.952	2	1758.9	1758.88	0	7.7	268	Specific	409.59	340.5	340.5	7.86	51	>sp|P01009|A1AT_HUMAN Alpha-1-antitrypsin OS=Homo sapiens GN=SERPINA1 PE=1 SV=3	256	115.118
K.YLGN[+2.988]ATAIFFLPDEGK.L	N[+3]	586.969	3	1758.89	1758.88	0	4.7	268	Specific	413.6	413.6	413.6	8.48	51	>sp|P01009|A1AT_HUMAN Alpha-1-antitrypsin OS=Homo sapiens GN=SERPINA1 PE=1 SV=3	256	91.3769
K.YLGN[+2.988]ATAIFFLPDEGK.L	N[+3]	879.948	2	1758.89	1758.88	0	3.3	268	Specific	416.6	344.55	344.55	6.75	51	>sp|P01009|A1AT_HUMAN Alpha-1-antitrypsin OS=Homo sapiens GN=SERPINA1 PE=1 SV=3	256	122.448
K.YLGN[+2.988]ATAIFFLPDEGK.L	N[+3]	879.952	2	1758.9	1758.88	0	7.4	268	Specific	419.5	337.71	337.71	7.03	51	>sp|P01009|A1AT_HUMAN Alpha-1-antitrypsin OS=Homo sapiens GN=SERPINA1 PE=1 SV=3	256	111.579
K.YLGN[+2.988]ATAIFFLPDEGK.L	N[+3]	879.951	2	1758.89	1758.88	0	5.9	268	Specific	419.6	334.73	334.73	7.24	51	>sp|P01009|A1AT_HUMAN Alpha-1-antitrypsin OS=Homo sapiens GN=SERPINA1 PE=1 SV=3	256	113.986
K.YLGN[+2.988]ATAIFFLPDEGK.L	N[+3]	879.949	2	1758.89	1758.88	0	3.9	268	Specific	421.96	375.63	375.63	7.77	51	>sp|P01009|A1AT_HUMAN Alpha-1-antitrypsin OS=Homo sapiens GN=SERPINA1 PE=1 SV=3	256	116.702
K.YLGN[+2.988]ATAIFFLPDEGK.L	N[+3]	879.95	2	1758.89	1758.88	0	5.4	268	Specific	426.51	344.02	344.02	8.11	51	>sp|P01009|A1AT_HUMAN Alpha-1-antitrypsin OS=Homo sapiens GN=SERPINA1 PE=1 SV=3	256	117.788
K.YLGN[+2.988]ATAIFFLPDEGK.L	N[+3]	879.949	2	1758.89	1758.88	0	4	268	Specific	428.05	359.88	359.88	7.59	51	>sp|P01009|A1AT_HUMAN Alpha-1-antitrypsin OS=Homo sapiens GN=SERPINA1 PE=1 SV=3	256	124.3
K.YLGN[+0.984]ATAIFFLPDEGK.L	N[+1]	586.301	3	1756.89	1756.88	0	5.7	268	Specific	428.08	272.31	272.31	7.05	51	>sp|P01009|A1AT_HUMAN Alpha-1-antitrypsin OS=Homo sapiens GN=SERPINA1 PE=1 SV=3	256	88.9047
K.YLGN[+2.988]ATAIFFLPDEGK.L	N[+3]	879.949	2	1758.89	1758.88	0	3.7	268	Specific	428.55	372.44	372.44	7.43	51	>sp|P01009|A1AT_HUMAN Alpha-1-antitrypsin OS=Homo sapiens GN=SERPINA1 PE=1 SV=3	256	119.23
K.YLGN[+2.988]ATAIFFLPDEGK.L	N[+3]	879.951	2	1758.89	1758.88	0	6	268	Specific	430.35	334.88	334.88	7.55	51	>sp|P01009|A1AT_HUMAN Alpha-1-antitrypsin OS=Homo sapiens GN=SERPINA1 PE=1 SV=3	256	118.329
K.YLGN[+2.988]ATAIFFLPDEGK.L	N[+3]	879.949	2	1758.89	1758.88	0	4.3	268	Specific	432.01	355.24	355.24	7.48	51	>sp|P01009|A1AT_HUMAN Alpha-1-antitrypsin OS=Homo sapiens GN=SERPINA1 PE=1 SV=3	256	119.766
K.YLGN[+2.988]ATAIFFLPDEGK.L	N[+3]	879.951	2	1758.89	1758.88	0	6.4	268	Specific	438.81	369.25	369.25	8.89	51	>sp|P01009|A1AT_HUMAN Alpha-1-antitrypsin OS=Homo sapiens GN=SERPINA1 PE=1 SV=3	256	115.654
K.YLGN[+2.988]ATAIFFLPDEGK.L	N[+3]	879.95	2	1758.89	1758.88	0	4.9	268	Specific	438.82	350.66	350.66	8.01	51	>sp|P01009|A1AT_HUMAN Alpha-1-antitrypsin OS=Homo sapiens GN=SERPINA1 PE=1 SV=3	256	101.054
K.YLGN[+2.988]ATAIFFLPDEGK.L	N[+3]	586.969	3	1758.89	1758.88	0	5.2	268	Specific	440.13	429.6	429.6	9.12	51	>sp|P01009|A1AT_HUMAN Alpha-1-antitrypsin OS=Homo sapiens GN=SERPINA1 PE=1 SV=3	256	93.088
K.YLGN[+0.984]ATAIFFLPDEGK.L	N[+1]	878.944	2	1756.88	1756.88	0	1	268	Specific	443.63	333.84	333.84	6.12	51	>sp|P01009|A1AT_HUMAN Alpha-1-antitrypsin OS=Homo sapiens GN=SERPINA1 PE=1 SV=3	256	90.7753
K.YLGN[+2.988]ATAIFFLPDEGK.L	N[+3]	879.95	2	1758.89	1758.88	0	5.5	268	Specific	445.95	361.01	361.01	8.94	51	>sp|P01009|A1AT_HUMAN Alpha-1-antitrypsin OS=Homo sapiens GN=SERPINA1 PE=1 SV=3	256	117.254
K.YLGN[+0.984]ATAIFFLPDEGK.L	N[+1]	586.3	3	1756.89	1756.88	0	4	268	Specific	446.78	297.44	297.44	6.46	51	>sp|P01009|A1AT_HUMAN Alpha-1-antitrypsin OS=Homo sapiens GN=SERPINA1 PE=1 SV=3	256	87.855
K.YLGN[+2.988]ATAIFFLPDEGK.L	N[+3]	879.952	2	1758.9	1758.88	0	7.7	268	Specific	446.9	370.42	370.42	8.39	51	>sp|P01009|A1AT_HUMAN Alpha-1-antitrypsin OS=Homo sapiens GN=SERPINA1 PE=1 SV=3	256	114.53
K.YLGN[+2.988]ATAIFFLPDEGK.L	N[+3]	879.95	2	1758.89	1758.88	0	5.2	268	Specific	448.4	360.9	360.9	8.23	51	>sp|P01009|A1AT_HUMAN Alpha-1-antitrypsin OS=Homo sapiens GN=SERPINA1 PE=1 SV=3	256	94.7269
K.YLGN[+2.988]ATAIFFLPDEGK.L	N[+3]	879.95	2	1758.89	1758.88	0	5.3	268	Specific	448.74	393.34	393.34	9.22	51	>sp|P01009|A1AT_HUMAN Alpha-1-antitrypsin OS=Homo sapiens GN=SERPINA1 PE=1 SV=3	256	100.937
K.YLGN[+2.988]ATAIFFLPDEGK.L	N[+3]	879.953	2	1758.9	1758.88	0	8.3	268	Specific	452.37	351.86	351.86	7.82	51	>sp|P01009|A1AT_HUMAN Alpha-1-antitrypsin OS=Homo sapiens GN=SERPINA1 PE=1 SV=3	256	101.981
K.YLGN[+2.988]ATAIFFLPDEGK.L	N[+3]	879.949	2	1758.89	1758.88	0	4	268	Specific	453.43	392.4	392.4	8.61	51	>sp|P01009|A1AT_HUMAN Alpha-1-antitrypsin OS=Homo sapiens GN=SERPINA1 PE=1 SV=3	256	97.2551
K.YLGN[+2.988]ATAIFFLPDEGK.L	N[+3]	879.949	2	1758.89	1758.88	0	3.9	268	Specific	458.17	382.4	382.4	8.8	51	>sp|P01009|A1AT_HUMAN Alpha-1-antitrypsin OS=Homo sapiens GN=SERPINA1 PE=1 SV=3	256	120.315
K.YLGN[+2.988]ATAIFFLPDEGK.L	N[+3]	879.95	2	1758.89	1758.88	0	4.9	268	Specific	459.44	328.94	328.94	8.45	51	>sp|P01009|A1AT_HUMAN Alpha-1-antitrypsin OS=Homo sapiens GN=SERPINA1 PE=1 SV=3	256	96.9973
K.YLGN[+0.984]ATAIFFLPDEGK.L	N[+1]	586.301	3	1756.89	1756.88	0	4.4	268	Specific	462.27	295.29	295.29	6.75	51	>sp|P01009|A1AT_HUMAN Alpha-1-antitrypsin OS=Homo sapiens GN=SERPINA1 PE=1 SV=3	256	88.3824
K.YLGN[+2.988]ATAIFFLPDEGK.L	N[+3]	879.951	2	1758.9	1758.88	0	6.7	268	Specific	464.64	391.73	391.73	9.59	51	>sp|P01009|A1AT_HUMAN Alpha-1-antitrypsin OS=Homo sapiens GN=SERPINA1 PE=1 SV=3	256	102.133
K.YLGN[+2.988]ATAIFFLPDEGK.L	N[+3]	879.95	2	1758.89	1758.88	0	5.8	268	Specific	465.54	400.19	400.19	10.14	51	>sp|P01009|A1AT_HUMAN Alpha-1-antitrypsin OS=Homo sapiens GN=SERPINA1 PE=1 SV=3	256	112.147
K.YLGN[+0.984]ATAIFFLPDEGK.L	N[+1]	878.944	2	1756.88	1756.88	0	1.3	268	Specific	465.88	389.75	389.75	8.66	51	>sp|P01009|A1AT_HUMAN Alpha-1-antitrypsin OS=Homo sapiens GN=SERPINA1 PE=1 SV=3	256	90.457
K.YLGN[+2.988]ATAIFFLPDEGK.L	N[+3]	879.952	2	1758.9	1758.88	0	7.2	268	Specific	468.75	403.23	403.23	8.98	51	>sp|P01009|A1AT_HUMAN Alpha-1-antitrypsin OS=Homo sapiens GN=SERPINA1 PE=1 SV=3	256	99.6534
K.YLGN[+0.984]ATAIFFLPDEGK.L	N[+1]	878.944	2	1756.88	1756.88	0	1.5	268	Specific	469.61	373.1	373.1	6.38	51	>sp|P01009|A1AT_HUMAN Alpha-1-antitrypsin OS=Homo sapiens GN=SERPINA1 PE=1 SV=3	256	90.5105
K.YLGN[+2.988]ATAIFFLPDEGK.L	N[+3]	879.948	2	1758.89	1758.88	0	3.1	268	Specific	473.6	392.86	392.86	9.62	51	>sp|P01009|A1AT_HUMAN Alpha-1-antitrypsin OS=Homo sapiens GN=SERPINA1 PE=1 SV=3	256	112.757
K.YLGN[+2.988]ATAIFFLPDEGK.L	N[+3]	879.949	2	1758.89	1758.88	0	4.4	268	Specific	475.05	427.77	427.77	10.04	51	>sp|P01009|A1AT_HUMAN Alpha-1-antitrypsin OS=Homo sapiens GN=SERPINA1 PE=1 SV=3	256	100.414
K.YLGN[+2.988]ATAIFFLPDEGK.L	N[+3]	879.951	2	1758.89	1758.88	0	6.5	268	Specific	476.87	399.03	399.03	10.14	51	>sp|P01009|A1AT_HUMAN Alpha-1-antitrypsin OS=Homo sapiens GN=SERPINA1 PE=1 SV=3	256	101.472
K.YLGN[+0.984]ATAIFFLPDEGK.L	N[+1]	878.944	2	1756.88	1756.88	0	0.4	268	Specific	485.01	370.58	370.58	7.55	51	>sp|P01009|A1AT_HUMAN Alpha-1-antitrypsin OS=Homo sapiens GN=SERPINA1 PE=1 SV=3	256	90.7012
K.YLGN[+0.984]ATAIFFLPDEGK.L	N[+1]	878.943	2	1756.88	1756.88	0	0.3	268	Specific	492.12	369.14	369.14	6.86	51	>sp|P01009|A1AT_HUMAN Alpha-1-antitrypsin OS=Homo sapiens GN=SERPINA1 PE=1 SV=3	256	90.6681
K.YLGN[+2.988]ATAIFFLPDEGK.L	N[+3]	586.969	3	1758.89	1758.88	0	4.4	268	Specific	493.46	435.07	435.07	9.2	51	>sp|P01009|A1AT_HUMAN Alpha-1-antitrypsin OS=Homo sapiens GN=SERPINA1 PE=1 SV=3	256	90.8535
K.YLGN[+2.988]ATAIFFLPDEGK.L	N[+3]	879.948	2	1758.89	1758.88	0	3.4	268	Specific	494.46	392.95	392.95	9.84	51	>sp|P01009|A1AT_HUMAN Alpha-1-antitrypsin OS=Homo sapiens GN=SERPINA1 PE=1 SV=3	256	94.9366
K.YLGN[+2.988]ATAIFFLPDEGK.L	N[+3]	586.969	3	1758.89	1758.88	0	5.4	268	Specific	495.91	485.15	485.15	9.3	51	>sp|P01009|A1AT_HUMAN Alpha-1-antitrypsin OS=Homo sapiens GN=SERPINA1 PE=1 SV=3	256	92.516
K.YLGN[+2.988]ATAIFFLPDEGK.L	N[+3]	879.952	2	1758.9	1758.88	0	7.4	268	Specific	497.3	419.12	419.12	9.8	51	>sp|P01009|A1AT_HUMAN Alpha-1-antitrypsin OS=Homo sapiens GN=SERPINA1 PE=1 SV=3	256	99.6817
K.YLGN[+2.988]ATAIFFLPDEGK.L	N[+3]	879.95	2	1758.89	1758.88	0	5.8	268	Specific	498.97	401.65	401.65	10.35	51	>sp|P01009|A1AT_HUMAN Alpha-1-antitrypsin OS=Homo sapiens GN=SERPINA1 PE=1 SV=3	256	101.335
K.YLGN[+2.988]ATAIFFLPDEGK.L	N[+3]	879.949	2	1758.89	1758.88	0	4.7	268	Specific	499.63	398.65	398.65	10.26	51	>sp|P01009|A1AT_HUMAN Alpha-1-antitrypsin OS=Homo sapiens GN=SERPINA1 PE=1 SV=3	256	91.2243
K.YLGN[+2.988]ATAIFFLPDEGK.L	N[+3]	879.947	2	1758.89	1758.88	0	2.2	268	Specific	500.41	447.4	447.4	9.48	51	>sp|P01009|A1AT_HUMAN Alpha-1-antitrypsin OS=Homo sapiens GN=SERPINA1 PE=1 SV=3	256	98.0445
K.YLGN[+2.988]ATAIFFLPDEGK.L	N[+3]	586.969	3	1758.89	1758.88	0	4.7	268	Specific	500.89	486.14	486.14	10	51	>sp|P01009|A1AT_HUMAN Alpha-1-antitrypsin OS=Homo sapiens GN=SERPINA1 PE=1 SV=3	256	91.38
K.YLGN[+2.988]ATAIFFLPDEGK.L	N[+3]	879.95	2	1758.89	1758.88	0	5.7	268	Specific	503.61	406.04	406.04	10.62	51	>sp|P01009|A1AT_HUMAN Alpha-1-antitrypsin OS=Homo sapiens GN=SERPINA1 PE=1 SV=3	256	95.95
K.YLGN[+2.988]ATAIFFLPDEGK.L	N[+3]	879.948	2	1758.89	1758.88	0	3.1	268	Specific	503.99	450.47	450.47	10.11	51	>sp|P01009|A1AT_HUMAN Alpha-1-antitrypsin OS=Homo sapiens GN=SERPINA1 PE=1 SV=3	256	97.5104
K.YLGN[+2.988]ATAIFFLPDEGK.L	N[+3]	879.949	2	1758.89	1758.88	0	4.7	268	Specific	504.78	426.71	426.71	10.53	51	>sp|P01009|A1AT_HUMAN Alpha-1-antitrypsin OS=Homo sapiens GN=SERPINA1 PE=1 SV=3	256	97.1593
K.YLGN[+2.988]ATAIFFLPDEGK.L	N[+3]	879.95	2	1758.89	1758.88	0	5.4	268	Specific	507.51	463.05	463.05	10.62	51	>sp|P01009|A1AT_HUMAN Alpha-1-antitrypsin OS=Homo sapiens GN=SERPINA1 PE=1 SV=3	256	117.787
K.YLGN[+2.988]ATAIFFLPDEGK.L	N[+3]	879.95	2	1758.89	1758.88	0	4.9	268	Specific	510.08	423.35	423.35	10.53	51	>sp|P01009|A1AT_HUMAN Alpha-1-antitrypsin OS=Homo sapiens GN=SERPINA1 PE=1 SV=3	256	101.069
K.YLGN[+2.988]ATAIFFLPDEGK.L	N[+3]	879.95	2	1758.89	1758.88	0	5.5	268	Specific	512.4	412.65	412.65	10.62	51	>sp|P01009|A1AT_HUMAN Alpha-1-antitrypsin OS=Homo sapiens GN=SERPINA1 PE=1 SV=3	256	100.2
K.YLGN[+0.984]ATAIFFLPDEGK.L	N[+1]	878.948	2	1756.89	1756.88	0	5.1	268	Specific	519.7	408.91	408.91	10.53	51	>sp|P01009|A1AT_HUMAN Alpha-1-antitrypsin OS=Homo sapiens GN=SERPINA1 PE=1 SV=3	256	88.7051
K.YLGN[+2.988]ATAIFFLPDEGK.L	N[+3]	879.949	2	1758.89	1758.88	0	4.7	268	Specific	528.2	443.36	443.36	10.58	51	>sp|P01009|A1AT_HUMAN Alpha-1-antitrypsin OS=Homo sapiens GN=SERPINA1 PE=1 SV=3	256	95.4408
K.YLGN[+2.988]ATAIFFLPDEGK.L	N[+3]	586.97	3	1758.89	1758.88	0	6.4	268	Specific	542.86	517.1	517.1	10.29	51	>sp|P01009|A1AT_HUMAN Alpha-1-antitrypsin OS=Homo sapiens GN=SERPINA1 PE=1 SV=3	256	90.3028
K.YLGN[+0.984]ATAIFFLPDEGK.L	N[+1]	878.948	2	1756.89	1756.88	0	5.3	268	Specific	544.8	423.66	423.66	10.72	51	>sp|P01009|A1AT_HUMAN Alpha-1-antitrypsin OS=Homo sapiens GN=SERPINA1 PE=1 SV=3	256	87.9182
K.YLGN[+2.988]ATAIFFLPDEGK.L	N[+3]	879.948	2	1758.89	1758.88	0	3.4	268	Specific	545.13	424.9	424.9	10.3	51	>sp|P01009|A1AT_HUMAN Alpha-1-antitrypsin OS=Homo sapiens GN=SERPINA1 PE=1 SV=3	256	94.935
K.YLGN[+0.984]ATAIFFLPDEGK.L	N[+1]	878.948	2	1756.89	1756.88	0	5.2	268	Specific	547.23	422.21	422.21	10.72	51	>sp|P01009|A1AT_HUMAN Alpha-1-antitrypsin OS=Homo sapiens GN=SERPINA1 PE=1 SV=3	256	87.7409
K.YLGN[+2.988]ATAIFFLPDEGK.L	N[+3]	586.969	3	1758.89	1758.88	0	4.9	268	Specific	550.41	500.83	500.83	10.19	51	>sp|P01009|A1AT_HUMAN Alpha-1-antitrypsin OS=Homo sapiens GN=SERPINA1 PE=1 SV=3	256	89.7657
K.YLGN[+0.984]ATAIFFLPDEGK.L	N[+1]	878.947	2	1756.89	1756.88	0	4.7	268	Specific	552.24	426.95	426.95	10.72	51	>sp|P01009|A1AT_HUMAN Alpha-1-antitrypsin OS=Homo sapiens GN=SERPINA1 PE=1 SV=3	256	88.4022
K.YLGN[+2.988]ATAIFFLPDEGK.L	N[+3]	879.949	2	1758.89	1758.88	0	4.7	268	Specific	556.74	479.25	479.25	10.72	51	>sp|P01009|A1AT_HUMAN Alpha-1-antitrypsin OS=Homo sapiens GN=SERPINA1 PE=1 SV=3	256	88.4943
K.YLGN[+2.988]ATAIFFLPDEGK.L	N[+3]	586.968	3	1758.89	1758.88	0	4.1	268	Specific	560.96	483.91	483.91	10.94	51	>sp|P01009|A1AT_HUMAN Alpha-1-antitrypsin OS=Homo sapiens GN=SERPINA1 PE=1 SV=3	256	87.678
K.YLGN[+0.984]ATAIFFLPDEGK.L	N[+1]	878.948	2	1756.89	1756.88	0	5.4	268	Specific	562.07	439.19	439.19	10.94	51	>sp|P01009|A1AT_HUMAN Alpha-1-antitrypsin OS=Homo sapiens GN=SERPINA1 PE=1 SV=3	256	87.8345
K.YLGN[+2.988]ATAIFFLPDEGK.L	N[+3]	586.971	3	1758.9	1758.88	0	8.9	268	Specific	565.63	490.03	490.03	10.08	51	>sp|P01009|A1AT_HUMAN Alpha-1-antitrypsin OS=Homo sapiens GN=SERPINA1 PE=1 SV=3	256	89.2319
K.YLGN[+2.988]ATAIFFLPDEGK.L	N[+3]	879.949	2	1758.89	1758.88	0	4.3	268	Specific	567.49	494.28	494.28	10.85	51	>sp|P01009|A1AT_HUMAN Alpha-1-antitrypsin OS=Homo sapiens GN=SERPINA1 PE=1 SV=3	256	87.8445
K.YLGN[+2.988]ATAIFFLPDEGK.L	N[+3]	879.948	2	1758.89	1758.88	0	3.1	268	Specific	572.44	472.17	472.17	10.43	51	>sp|P01009|A1AT_HUMAN Alpha-1-antitrypsin OS=Homo sapiens GN=SERPINA1 PE=1 SV=3	256	96.4615
K.YLGN[+2.988]ATAIFFLPDEGK.L	N[+3]	879.948	2	1758.89	1758.88	0	3.6	268	Specific	575.66	473.03	473.03	10.43	51	>sp|P01009|A1AT_HUMAN Alpha-1-antitrypsin OS=Homo sapiens GN=SERPINA1 PE=1 SV=3	256	94.697
K.YLGN[+2.988]ATAIFFLPDEGK.L	N[+3]	586.968	3	1758.89	1758.88	0	4.2	268	Specific	578.5	506.2	506.2	10.94	51	>sp|P01009|A1AT_HUMAN Alpha-1-antitrypsin OS=Homo sapiens GN=SERPINA1 PE=1 SV=3	256	88.3112
K.YLGN[+2.988]ATAIFFLPDEGK.L	N[+3]	879.95	2	1758.89	1758.88	0	5.7	268	Specific	583.33	494.03	494.03	12.12	51	>sp|P01009|A1AT_HUMAN Alpha-1-antitrypsin OS=Homo sapiens GN=SERPINA1 PE=1 SV=3	256	93.3468
K.YLGN[+2.988]ATAIFFLPDEGK.L	N[+3]	879.95	2	1758.89	1758.88	0	5.1	268	Specific	586.94	499.19	499.19	12.02	51	>sp|P01009|A1AT_HUMAN Alpha-1-antitrypsin OS=Homo sapiens GN=SERPINA1 PE=1 SV=3	256	94.3969
K.YLGN[+2.988]ATAIFFLPDEGK.L	N[+3]	879.95	2	1758.89	1758.88	0	4.9	268	Specific	587.82	457.13	457.13	12.02	51	>sp|P01009|A1AT_HUMAN Alpha-1-antitrypsin OS=Homo sapiens GN=SERPINA1 PE=1 SV=3	256	88.7304
K.YLGN[+2.988]ATAIFFLPDEGK.L	N[+3]	879.948	2	1758.89	1758.88	0	3.4	268	Specific	597.43	499.46	499.46	11.6	51	>sp|P01009|A1AT_HUMAN Alpha-1-antitrypsin OS=Homo sapiens GN=SERPINA1 PE=1 SV=3	256	94.9322
K.YLGN[+2.988]ATAIFFLPDEGK.L	N[+3]	586.969	3	1758.89	1758.88	0	5	268	Specific	600.19	503.84	503.84	13.11	51	>sp|P01009|A1AT_HUMAN Alpha-1-antitrypsin OS=Homo sapiens GN=SERPINA1 PE=1 SV=3	256	88.851
K.YLGN[+2.988]ATAIFFLPDEGK.L	N[+3]	879.95	2	1758.89	1758.88	0	5.2	268	Specific	600.72	503.65	503.65	13.02	51	>sp|P01009|A1AT_HUMAN Alpha-1-antitrypsin OS=Homo sapiens GN=SERPINA1 PE=1 SV=3	256	91.2051
K.YLGN[+2.988]ATAIFFLPDEGK.L	N[+3]	879.95	2	1758.89	1758.88	0	5.6	268	Specific	606.9	494.4	494.4	13.12	51	>sp|P01009|A1AT_HUMAN Alpha-1-antitrypsin OS=Homo sapiens GN=SERPINA1 PE=1 SV=3	256	87.5959
K.YLGN[+2.988]ATAIFFLPDEGK.L	N[+3]	879.95	2	1758.89	1758.88	0	4.9	268	Specific	609.11	529.69	529.69	13.02	51	>sp|P01009|A1AT_HUMAN Alpha-1-antitrypsin OS=Homo sapiens GN=SERPINA1 PE=1 SV=3	256	91.793
K.YLGN[+2.988]ATAIFFLPDEGK.L	N[+3]	879.95	2	1758.89	1758.88	0	4.8	268	Specific	613.87	504.37	504.37	13.02	51	>sp|P01009|A1AT_HUMAN Alpha-1-antitrypsin OS=Homo sapiens GN=SERPINA1 PE=1 SV=3	256	98.5887
K.YLGN[+0.984]ATAIFFLPDEGK.L	N[+1]	878.947	2	1756.89	1756.88	0	4.7	268	Specific	615.59	475.38	475.38	13.02	51	>sp|P01009|A1AT_HUMAN Alpha-1-antitrypsin OS=Homo sapiens GN=SERPINA1 PE=1 SV=3	256	88.2526
K.YLGN[+2.988]ATAIFFLPDEGK.L	N[+3]	586.968	3	1758.89	1758.88	0	4.3	268	Specific	616.53	517.25	517.25	13.11	51	>sp|P01009|A1AT_HUMAN Alpha-1-antitrypsin OS=Homo sapiens GN=SERPINA1 PE=1 SV=3	256	88.7243
K.YLGN[+2.988]ATAIFFLPDEGK.L	N[+3]	879.95	2	1758.89	1758.88	0	5.2	268	Specific	619.88	493.87	493.87	13.02	51	>sp|P01009|A1AT_HUMAN Alpha-1-antitrypsin OS=Homo sapiens GN=SERPINA1 PE=1 SV=3	256	91.2571
K.YLGN[+2.988]ATAIFFLPDEGK.L	N[+3]	879.95	2	1758.89	1758.88	0	4.9	268	Specific	623.64	538.28	538.28	13.02	51	>sp|P01009|A1AT_HUMAN Alpha-1-antitrypsin OS=Homo sapiens GN=SERPINA1 PE=1 SV=3	256	90.8475
K.YLGN[+2.988]ATAIFFLPDEGK.L	N[+3]	879.951	2	1758.89	1758.88	0	6.5	268	Specific	627.59	523.25	523.25	13.12	51	>sp|P01009|A1AT_HUMAN Alpha-1-antitrypsin OS=Homo sapiens GN=SERPINA1 PE=1 SV=3	256	90.72
K.YLGN[+2.988]ATAIFFLPDEGK.L	N[+3]	586.968	3	1758.89	1758.88	0	4	268	Specific	628.1	529.88	529.88	12.69	51	>sp|P01009|A1AT_HUMAN Alpha-1-antitrypsin OS=Homo sapiens GN=SERPINA1 PE=1 SV=3	256	88.1947
K.YLGN[+2.988]ATAIFFLPDEGK.L	N[+3]	879.951	2	1758.89	1758.88	0	6.3	268	Specific	631.77	498.24	498.24	13.12	51	>sp|P01009|A1AT_HUMAN Alpha-1-antitrypsin OS=Homo sapiens GN=SERPINA1 PE=1 SV=3	256	90.7012
K.YLGN[+2.988]ATAIFFLPDEGK.L	N[+3]	879.95	2	1758.89	1758.88	0	4.9	268	Specific	635.31	561.18	561.18	13.02	51	>sp|P01009|A1AT_HUMAN Alpha-1-antitrypsin OS=Homo sapiens GN=SERPINA1 PE=1 SV=3	256	92.8381
K.YLGN[+2.988]ATAIFFLPDEGK.L	N[+3]	586.968	3	1758.89	1758.88	0	4	268	Specific	635.42	517.16	517.16	12.69	51	>sp|P01009|A1AT_HUMAN Alpha-1-antitrypsin OS=Homo sapiens GN=SERPINA1 PE=1 SV=3	256	87.796
K.YLGN[+2.988]ATAIFFLPDEGK.L	N[+3]	879.95	2	1758.89	1758.88	0	5.6	268	Specific	636.22	553.61	553.61	13.12	51	>sp|P01009|A1AT_HUMAN Alpha-1-antitrypsin OS=Homo sapiens GN=SERPINA1 PE=1 SV=3	256	93.8584
K.YLGN[+2.988]ATAIFFLPDEGK.L	N[+3]	879.951	2	1758.89	1758.88	0	6.3	268	Specific	637.13	522.49	522.49	13.12	51	>sp|P01009|A1AT_HUMAN Alpha-1-antitrypsin OS=Homo sapiens GN=SERPINA1 PE=1 SV=3	256	90.7753
K.YLGN[+2.988]ATAIFFLPDEGK.L	N[+3]	879.95	2	1758.89	1758.88	0	4.9	268	Specific	644.34	475.94	475.94	13.02	51	>sp|P01009|A1AT_HUMAN Alpha-1-antitrypsin OS=Homo sapiens GN=SERPINA1 PE=1 SV=3	256	91.2843
K.YLGN[+2.988]ATAIFFLPDEGK.L	N[+3]	879.951	2	1758.9	1758.88	0	6.8	268	Specific	650.24	548.46	548.46	13.57	51	>sp|P01009|A1AT_HUMAN Alpha-1-antitrypsin OS=Homo sapiens GN=SERPINA1 PE=1 SV=3	256	90.5105
K.YLGN[+2.988]ATAIFFLPDEGK.L	N[+3]	879.95	2	1758.89	1758.88	0	5.2	268	Specific	652.79	524.29	524.29	14.02	51	>sp|P01009|A1AT_HUMAN Alpha-1-antitrypsin OS=Homo sapiens GN=SERPINA1 PE=1 SV=3	256	92.305
K.YLGN[+0.984]ATAIFFLPDEGK.L	N[+1]	878.948	2	1756.89	1756.88	0	5.4	268	Specific	665.84	532.69	532.69	14.12	51	>sp|P01009|A1AT_HUMAN Alpha-1-antitrypsin OS=Homo sapiens GN=SERPINA1 PE=1 SV=3	256	88.7812
K.YLGN[+2.988]ATAIFFLPDEGK.L	N[+3]	879.95	2	1758.89	1758.88	0	5.3	268	Specific	674.75	550.4	550.4	14.02	51	>sp|P01009|A1AT_HUMAN Alpha-1-antitrypsin OS=Homo sapiens GN=SERPINA1 PE=1 SV=3	256	87.6464
K.YLGN[+2.988]ATAIFFLPDEGK.L	N[+3]	879.951	2	1758.89	1758.88	0	6.5	268	Specific	679.37	570.67	570.67	14.12	51	>sp|P01009|A1AT_HUMAN Alpha-1-antitrypsin OS=Homo sapiens GN=SERPINA1 PE=1 SV=3	256	90.6681
K.YLGN[+2.988]ATAIFFLPDEGK.L	N[+3]	879.949	2	1758.89	1758.88	0	4.2	268	Specific	686.13	574.24	574.24	14.02	51	>sp|P01009|A1AT_HUMAN Alpha-1-antitrypsin OS=Homo sapiens GN=SERPINA1 PE=1 SV=3	256	88.0508
K.YLGN[+2.988]ATAIFFLPDEGK.L	N[+3]	879.949	2	1758.89	1758.88	0	4.5	268	Specific	687.1	591.07	591.07	14.02	51	>sp|P01009|A1AT_HUMAN Alpha-1-antitrypsin OS=Homo sapiens GN=SERPINA1 PE=1 SV=3	256	87.8237
K.YLGN[+2.988]ATAIFFLPDEGK.L	N[+3]	879.949	2	1758.89	1758.88	0	4.4	268	Specific	691.97	591.87	591.87	14.02	51	>sp|P01009|A1AT_HUMAN Alpha-1-antitrypsin OS=Homo sapiens GN=SERPINA1 PE=1 SV=3	256	88.0958
K.YLGN[+2.988]ATAIFFLPDEGK.L	N[+3]	879.949	2	1758.89	1758.88	0	4.4	268	Specific	695	591.22	591.22	14.02	51	>sp|P01009|A1AT_HUMAN Alpha-1-antitrypsin OS=Homo sapiens GN=SERPINA1 PE=1 SV=3	256	87.9141
K.YLGN[+2.988]ATAIFFLPDEGK.L	N[+3]	879.95	2	1758.89	1758.88	0	4.8	268	Specific	696.4	592.72	592.72	14.02	51	>sp|P01009|A1AT_HUMAN Alpha-1-antitrypsin OS=Homo sapiens GN=SERPINA1 PE=1 SV=3	256	88.3414
K.YLGN[+2.988]ATAIFFLPDEGK.L	N[+3]	879.95	2	1758.89	1758.88	0	5.5	268	Specific	701.75	588.32	588.32	15.12	51	>sp|P01009|A1AT_HUMAN Alpha-1-antitrypsin OS=Homo sapiens GN=SERPINA1 PE=1 SV=3	256	89.7615
K.YLGN[+2.988]ATAIFFLPDEGK.L	N[+3]	879.95	2	1758.89	1758.88	0	4.9	268	Specific	703.22	593.4	593.4	15.02	51	>sp|P01009|A1AT_HUMAN Alpha-1-antitrypsin OS=Homo sapiens GN=SERPINA1 PE=1 SV=3	256	88.7008
K.YLGN[+2.988]ATAIFFLPDEGK.L	N[+3]	879.952	2	1758.9	1758.88	0	7	268	Specific	706.22	565.48	565.48	14.57	51	>sp|P01009|A1AT_HUMAN Alpha-1-antitrypsin OS=Homo sapiens GN=SERPINA1 PE=1 SV=3	256	90.2669
K.YLGN[+2.988]ATAIFFLPDEGK.L	N[+3]	879.95	2	1758.89	1758.88	0	4.9	268	Specific	714.51	613.73	613.73	15.02	51	>sp|P01009|A1AT_HUMAN Alpha-1-antitrypsin OS=Homo sapiens GN=SERPINA1 PE=1 SV=3	256	88.7347
K.YLGN[+2.988]ATAIFFLPDEGK.L	N[+3]	879.949	2	1758.89	1758.88	0	4.4	268	Specific	714.58	579.09	579.09	15.02	51	>sp|P01009|A1AT_HUMAN Alpha-1-antitrypsin OS=Homo sapiens GN=SERPINA1 PE=1 SV=3	256	88.6124
K.YLGN[+2.988]ATAIFFLPDEGK.L	N[+3]	879.949	2	1758.89	1758.88	0	4.3	268	Specific	717.56	576.46	576.46	15.02	51	>sp|P01009|A1AT_HUMAN Alpha-1-antitrypsin OS=Homo sapiens GN=SERPINA1 PE=1 SV=3	256	87.8502
K.YLGN[+2.988]ATAIFFLPDEGK.L	N[+3]	879.954	2	1758.9	1758.88	0	9.5	268	Specific	720.05	570.11	570.11	13.73	51	>sp|P01009|A1AT_HUMAN Alpha-1-antitrypsin OS=Homo sapiens GN=SERPINA1 PE=1 SV=3	256	89.2291
K.YLGN[+2.988]ATAIFFLPDEGK.L	N[+3]	879.949	2	1758.89	1758.88	0	4.5	268	Specific	725.62	581.29	581.29	15.02	51	>sp|P01009|A1AT_HUMAN Alpha-1-antitrypsin OS=Homo sapiens GN=SERPINA1 PE=1 SV=3	256	87.8332
K.YLGN[+2.988]ATAIFFLPDEGK.L	N[+3]	879.949	2	1758.89	1758.88	0	4.4	268	Specific	725.66	576.84	576.84	15.02	51	>sp|P01009|A1AT_HUMAN Alpha-1-antitrypsin OS=Homo sapiens GN=SERPINA1 PE=1 SV=3	256	88.0869
K.YLGN[+2.988]ATAIFFLPDEGK.L	N[+3]	879.95	2	1758.89	1758.88	0	5	268	Specific	727.99	621.88	621.88	15.02	51	>sp|P01009|A1AT_HUMAN Alpha-1-antitrypsin OS=Homo sapiens GN=SERPINA1 PE=1 SV=3	256	88.1659
K.YLGN[+2.988]ATAIFFLPDEGK.L	N[+3]	879.95	2	1758.89	1758.88	0	5.2	268	Specific	728.53	618.36	618.36	15.02	51	>sp|P01009|A1AT_HUMAN Alpha-1-antitrypsin OS=Homo sapiens GN=SERPINA1 PE=1 SV=3	256	89.6747
K.YLGN[+2.988]ATAIFFLPDEGK.L	N[+3]	879.949	2	1758.89	1758.88	0	4.5	268	Specific	728.75	628.51	628.51	15.02	51	>sp|P01009|A1AT_HUMAN Alpha-1-antitrypsin OS=Homo sapiens GN=SERPINA1 PE=1 SV=3	256	87.9772
K.YLGN[+2.988]ATAIFFLPDEGK.L	N[+3]	879.949	2	1758.89	1758.88	0	4.6	268	Specific	734.32	612.13	612.13	15.02	51	>sp|P01009|A1AT_HUMAN Alpha-1-antitrypsin OS=Homo sapiens GN=SERPINA1 PE=1 SV=3	256	88.4318
K.YLGN[+2.988]ATAIFFLPDEGK.L	N[+3]	879.95	2	1758.89	1758.88	0	4.9	268	Specific	734.6	554.46	554.46	15.02	51	>sp|P01009|A1AT_HUMAN Alpha-1-antitrypsin OS=Homo sapiens GN=SERPINA1 PE=1 SV=3	256	88.6963
K.YLGN[+2.988]ATAIFFLPDEGK.L	N[+3]	879.949	2	1758.89	1758.88	0	4.3	268	Specific	736.65	603.31	603.31	15.02	51	>sp|P01009|A1AT_HUMAN Alpha-1-antitrypsin OS=Homo sapiens GN=SERPINA1 PE=1 SV=3	256	88.2567
K.YLGN[+2.988]ATAIFFLPDEGK.L	N[+3]	879.949	2	1758.89	1758.88	0	4.4	268	Specific	737.54	612.54	612.54	15.02	51	>sp|P01009|A1AT_HUMAN Alpha-1-antitrypsin OS=Homo sapiens GN=SERPINA1 PE=1 SV=3	256	87.9154
K.YLGN[+2.988]ATAIFFLPDEGK.L	N[+3]	879.949	2	1758.89	1758.88	0	4.4	268	Specific	738.36	615.72	615.72	15.02	51	>sp|P01009|A1AT_HUMAN Alpha-1-antitrypsin OS=Homo sapiens GN=SERPINA1 PE=1 SV=3	256	87.9129
K.YLGN[+2.988]ATAIFFLPDEGK.L	N[+3]	879.949	2	1758.89	1758.88	0	4.4	268	Specific	739.08	631.77	631.77	15.02	51	>sp|P01009|A1AT_HUMAN Alpha-1-antitrypsin OS=Homo sapiens GN=SERPINA1 PE=1 SV=3	256	87.9068
K.YLGN[+2.988]ATAIFFLPDEGK.L	N[+3]	879.949	2	1758.89	1758.88	0	4.7	268	Specific	740.97	618.54	618.54	15.02	51	>sp|P01009|A1AT_HUMAN Alpha-1-antitrypsin OS=Homo sapiens GN=SERPINA1 PE=1 SV=3	256	88.3881
K.YLGN[+2.988]ATAIFFLPDEGK.L	N[+3]	879.95	2	1758.89	1758.88	0	4.9	268	Specific	746.13	630.29	630.29	15.02	51	>sp|P01009|A1AT_HUMAN Alpha-1-antitrypsin OS=Homo sapiens GN=SERPINA1 PE=1 SV=3	256	88.7051
K.YLGN[+2.988]ATAIFFLPDEGK.L	N[+3]	879.95	2	1758.89	1758.88	0	5	268	Specific	755.67	652.44	652.44	16.02	51	>sp|P01009|A1AT_HUMAN Alpha-1-antitrypsin OS=Homo sapiens GN=SERPINA1 PE=1 SV=3	256	88.1678
K.YLGN[+2.988]ATAIFFLPDEGK.L	N[+3]	879.949	2	1758.89	1758.88	0	4.3	268	Specific	767.22	647.25	647.25	16.02	51	>sp|P01009|A1AT_HUMAN Alpha-1-antitrypsin OS=Homo sapiens GN=SERPINA1 PE=1 SV=3	256	87.8474
K.YLGN[+2.988]ATAIFFLPDEGKLQHLENELTHDIITK.F	N[+3]	709.575	5	3543.85	3543.83	0	5.6	268	Specific	669.02	636.43	584.06	13.86	51	>sp|P01009|A1AT_HUMAN Alpha-1-antitrypsin OS=Homo sapiens GN=SERPINA1 PE=1 SV=3	256	102.27
K.YLGN[+2.988]ATAIFFLPDEGKLQHLENELTHDIITK.F	N[+3]	886.717	4	3543.85	3543.83	0	6.1	268	Specific	717.95	715.82	631.27	14.18	51	>sp|P01009|A1AT_HUMAN Alpha-1-antitrypsin OS=Homo sapiens GN=SERPINA1 PE=1 SV=3	256	102.195
K.YLGN[+2.988]ATAIFFLPDEGKLQHLENELTHDIITK.F	N[+3]	709.575	5	3543.85	3543.83	0	6.2	268	Specific	752.88	682.85	621.08	15.86	51	>sp|P01009|A1AT_HUMAN Alpha-1-antitrypsin OS=Homo sapiens GN=SERPINA1 PE=1 SV=3	256	102.209
K.YLGN[+2.988]ATAIFFLPDEGKLQHLEN[+0.984]ELTHDIITK.F	N[+1][+3]	886.966	4	3544.84	3544.81	0	9.7	268	Specific	30.18	30.18	30.18	0.49	51	>sp|P01009|A1AT_HUMAN Alpha-1-antitrypsin OS=Homo sapiens GN=SERPINA1 PE=1 SV=3	256	102.043
K.LQHLENELTHDIITK.F		451.748	4	1803.97	1803.96	0	5.2	284	Specific	396.19	287.14	287.14	6.86	51	>sp|P01009|A1AT_HUMAN Alpha-1-antitrypsin OS=Homo sapiens GN=SERPINA1 PE=1 SV=3	256	57.5748
K.LQHLENELTHDIITK.F		451.748	4	1803.97	1803.96	0	4.8	284	Specific	414.07	299.65	299.65	6.71	51	>sp|P01009|A1AT_HUMAN Alpha-1-antitrypsin OS=Homo sapiens GN=SERPINA1 PE=1 SV=3	256	57.3661
K.LQHLENELTHDIITK.F		601.995	3	1803.97	1803.96	0	5.1	284	Specific	415.8	382.97	382.97	7.7	51	>sp|P01009|A1AT_HUMAN Alpha-1-antitrypsin OS=Homo sapiens GN=SERPINA1 PE=1 SV=3	256	57.3226
K.LQHLENELTHDIITK.F		451.748	4	1803.97	1803.96	0	4.8	284	Specific	421.85	313.1	313.1	7.16	51	>sp|P01009|A1AT_HUMAN Alpha-1-antitrypsin OS=Homo sapiens GN=SERPINA1 PE=1 SV=3	256	57.377
K.LQHLENELTHDIITK.F		902.487	2	1803.97	1803.96	0	4	284	Specific	426.02	325.52	325.52	6.78	51	>sp|P01009|A1AT_HUMAN Alpha-1-antitrypsin OS=Homo sapiens GN=SERPINA1 PE=1 SV=3	256	57.4957
K.LQHLENELTHDIITK.F		451.748	4	1803.97	1803.96	0	5	284	Specific	479.85	339.66	339.66	8.33	51	>sp|P01009|A1AT_HUMAN Alpha-1-antitrypsin OS=Homo sapiens GN=SERPINA1 PE=1 SV=3	256	57.4565
K.LQHLENELTHDIITK.F		601.994	3	1803.97	1803.96	0	4.8	284	Specific	858.13	612.89	612.89	17.33	51	>sp|P01009|A1AT_HUMAN Alpha-1-antitrypsin OS=Homo sapiens GN=SERPINA1 PE=1 SV=3	256	57.4224
K.FLENEDR.R		461.719	2	922.43	922.427	0	4.1	299	Specific	202.9	27.16	27.16	1.83	51	>sp|P01009|A1AT_HUMAN Alpha-1-antitrypsin OS=Homo sapiens GN=SERPINA1 PE=1 SV=3	256	31.8195
K.FLENEDR.R		461.719	2	922.43	922.427	0	4.1	299	Specific	278.12	74.83	74.83	2.27	51	>sp|P01009|A1AT_HUMAN Alpha-1-antitrypsin OS=Homo sapiens GN=SERPINA1 PE=1 SV=3	256	31.8104
K.FLENEDR.R		461.719	2	922.43	922.427	0	4.1	299	Specific	294.44	96.83	96.83	2.35	51	>sp|P01009|A1AT_HUMAN Alpha-1-antitrypsin OS=Homo sapiens GN=SERPINA1 PE=1 SV=3	256	31.8089
K.FLENEDR.R		461.719	2	922.431	922.427	0	5.4	299	Specific	320.14	128.95	128.95	4.09	51	>sp|P01009|A1AT_HUMAN Alpha-1-antitrypsin OS=Homo sapiens GN=SERPINA1 PE=1 SV=3	256	31.4293
K.FLENEDR.R		461.719	2	922.432	922.427	0	5.5	299	Specific	404.48	186.82	186.82	5.12	51	>sp|P01009|A1AT_HUMAN Alpha-1-antitrypsin OS=Homo sapiens GN=SERPINA1 PE=1 SV=3	256	31.5474
K.FLENEDR.R		461.719	2	922.431	922.427	0	4.4	299	Specific	422.7	171.29	171.29	5.06	51	>sp|P01009|A1AT_HUMAN Alpha-1-antitrypsin OS=Homo sapiens GN=SERPINA1 PE=1 SV=3	256	31.7013
K.FLENEDR.R		461.719	2	922.431	922.427	0	4.9	299	Specific	439.79	202.7	202.7	5.34	51	>sp|P01009|A1AT_HUMAN Alpha-1-antitrypsin OS=Homo sapiens GN=SERPINA1 PE=1 SV=3	256	31.5914
K.FLEN[+0.984]EDR.R	N[+1]	462.211	2	923.416	923.41	0	5.5	299	Specific	105.68	98.11	98.11	1.85	51	>sp|P01009|A1AT_HUMAN Alpha-1-antitrypsin OS=Homo sapiens GN=SERPINA1 PE=1 SV=3	256	33.7718
K.FLEN[+0.984]EDR.R	N[+1]	462.211	2	923.415	923.41	0	5.4	299	Specific	245.64	227.65	227.65	4.85	51	>sp|P01009|A1AT_HUMAN Alpha-1-antitrypsin OS=Homo sapiens GN=SERPINA1 PE=1 SV=3	256	33.6532
K.FLEN[+0.984]EDR.R	N[+1]	462.211	2	923.415	923.41	0	5.4	299	Specific	265.7	249.32	249.32	4.72	51	>sp|P01009|A1AT_HUMAN Alpha-1-antitrypsin OS=Homo sapiens GN=SERPINA1 PE=1 SV=3	256	33.6728
R.SASLHLPK.L		426.752	2	852.497	852.494	0	4.2	307	Specific	709.43	311.99	311.99	11.91	51	>sp|P01009|A1AT_HUMAN Alpha-1-antitrypsin OS=Homo sapiens GN=SERPINA1 PE=1 SV=3	256	37.368
R.SASLHLPK.L		426.752	2	852.497	852.494	0	4.2	307	Specific	716.64	314.72	314.72	11.91	51	>sp|P01009|A1AT_HUMAN Alpha-1-antitrypsin OS=Homo sapiens GN=SERPINA1 PE=1 SV=3	256	37.3857
K.LSITGTYDLK.S		555.808	2	1110.61	1110.6	0	4	315	Specific	108.84	49.95	49.95	1.21	51	>sp|P01009|A1AT_HUMAN Alpha-1-antitrypsin OS=Homo sapiens GN=SERPINA1 PE=1 SV=3	256	57.7926
K.LSITGTYDLK.S		555.808	2	1110.61	1110.6	0	5	315	Specific	332.62	129.53	129.53	4.05	51	>sp|P01009|A1AT_HUMAN Alpha-1-antitrypsin OS=Homo sapiens GN=SERPINA1 PE=1 SV=3	256	57.3138
K.LSITGTYDLK.S		555.808	2	1110.61	1110.6	0	4.8	315	Specific	421.57	179.94	179.94	5.94	51	>sp|P01009|A1AT_HUMAN Alpha-1-antitrypsin OS=Homo sapiens GN=SERPINA1 PE=1 SV=3	256	55.9935
K.LSITGTYDLK.S		555.808	2	1110.61	1110.6	0	4.9	315	Specific	497.21	286.05	286.05	7.75	51	>sp|P01009|A1AT_HUMAN Alpha-1-antitrypsin OS=Homo sapiens GN=SERPINA1 PE=1 SV=3	256	56.7887
K.LSITGTYDLK.S		555.809	2	1110.61	1110.6	0	5.7	315	Specific	535.46	216.06	216.06	7.91	51	>sp|P01009|A1AT_HUMAN Alpha-1-antitrypsin OS=Homo sapiens GN=SERPINA1 PE=1 SV=3	256	56.1277
K.LSITGTYDLK.S		555.809	2	1110.61	1110.6	0	5.8	315	Specific	545.74	243.26	243.26	7.08	51	>sp|P01009|A1AT_HUMAN Alpha-1-antitrypsin OS=Homo sapiens GN=SERPINA1 PE=1 SV=3	256	56.1105
K.SVLGQLGITK.V		508.314	2	1015.62	1015.61	0	5.7	325	Specific	356.84	108.46	108.46	4.46	51	>sp|P01009|A1AT_HUMAN Alpha-1-antitrypsin OS=Homo sapiens GN=SERPINA1 PE=1 SV=3	256	62.3536
K.SVLGQLGITK.V		508.314	2	1015.62	1015.61	0	5.7	325	Specific	447.84	125.18	125.18	6.57	51	>sp|P01009|A1AT_HUMAN Alpha-1-antitrypsin OS=Homo sapiens GN=SERPINA1 PE=1 SV=3	256	62.6558
K.SVLGQLGITK.V		508.314	2	1015.62	1015.61	0	5.7	325	Specific	457.44	160.99	160.99	7.22	51	>sp|P01009|A1AT_HUMAN Alpha-1-antitrypsin OS=Homo sapiens GN=SERPINA1 PE=1 SV=3	256	62.1362
K.VFSNGADLSGVTEEAPLK.L		917.469	2	1833.93	1833.92	0	4	335	Specific	236.39	193.44	193.44	3.27	51	>sp|P01009|A1AT_HUMAN Alpha-1-antitrypsin OS=Homo sapiens GN=SERPINA1 PE=1 SV=3	256	61.0925
K.VFSNGADLSGVTEEAPLK.L		611.982	3	1833.93	1833.92	0	5	335	Specific	458.13	384.2	384.2	10.02	51	>sp|P01009|A1AT_HUMAN Alpha-1-antitrypsin OS=Homo sapiens GN=SERPINA1 PE=1 SV=3	256	60.8761
K.VFSNGADLSGVTEEAPLK.L		917.47	2	1833.93	1833.92	0	5.4	335	Specific	556.06	455.84	455.84	10.48	51	>sp|P01009|A1AT_HUMAN Alpha-1-antitrypsin OS=Homo sapiens GN=SERPINA1 PE=1 SV=3	256	60.7559
K.VFSN[+0.984]GADLSGVTEEAPLK.L	N[+1]	917.962	2	1834.92	1834.91	0	5.4	335	Specific	425.16	363.26	363.26	8.66	51	>sp|P01009|A1AT_HUMAN Alpha-1-antitrypsin OS=Homo sapiens GN=SERPINA1 PE=1 SV=3	256	63.4662
K.VFSN[+0.984]GADLSGVTEEAPLK.L	N[+1]	917.962	2	1834.92	1834.91	0	5.6	335	Specific	517.76	425.78	425.78	10.39	51	>sp|P01009|A1AT_HUMAN Alpha-1-antitrypsin OS=Homo sapiens GN=SERPINA1 PE=1 SV=3	256	62.8768
K.VFSN[+0.984]GADLSGVTEEAPLK.L	N[+1]	612.309	3	1834.91	1834.91	0	3.8	335	Specific	531.74	470.6	470.6	9.4	51	>sp|P01009|A1AT_HUMAN Alpha-1-antitrypsin OS=Homo sapiens GN=SERPINA1 PE=1 SV=3	256	64.1388
K.VFSN[+0.984]GADLSGVTEEAPLK.L	N[+1]	917.961	2	1834.92	1834.91	0	4.8	335	Specific	598.7	455.94	455.94	11.79	51	>sp|P01009|A1AT_HUMAN Alpha-1-antitrypsin OS=Homo sapiens GN=SERPINA1 PE=1 SV=3	256	63.9895
K.AVLTIDEK.G		444.757	2	888.508	888.504	0	4.6	360	Specific	333.37	58.52	58.52	2.77	51	>sp|P01009|A1AT_HUMAN Alpha-1-antitrypsin OS=Homo sapiens GN=SERPINA1 PE=1 SV=3	256	41.205
K.AVLTIDEK.G		444.758	2	888.508	888.504	0	5	360	Specific	424.69	85.03	85.03	4.77	51	>sp|P01009|A1AT_HUMAN Alpha-1-antitrypsin OS=Homo sapiens GN=SERPINA1 PE=1 SV=3	256	41.4656
K.AVLTIDEK.G		444.757	2	888.508	888.504	0	4.7	360	Specific	447.27	99.17	99.17	4.64	51	>sp|P01009|A1AT_HUMAN Alpha-1-antitrypsin OS=Homo sapiens GN=SERPINA1 PE=1 SV=3	256	41.2752
K.FN[+2.988]K.P	N[+3]	411.216	1	411.216	411.212	0	7.6	390	Specific	50.3	0	0	0.17	51	>sp|P01009|A1AT_HUMAN Alpha-1-antitrypsin OS=Homo sapiens GN=SERPINA1 PE=1 SV=3	256	85.9437
K.FNKPFVFLMIEQNTK.S		619.334	3	1855.99	1855.98	0	5.4	390	Specific	324.82	274.06	274.06	5.21	51	>sp|P01009|A1AT_HUMAN Alpha-1-antitrypsin OS=Homo sapiens GN=SERPINA1 PE=1 SV=3	256	84.9644
K.FNKPFVFLMIEQNTK.S		619.334	3	1855.99	1855.98	0	4.9	390	Specific	365.7	297.79	297.79	6.31	51	>sp|P01009|A1AT_HUMAN Alpha-1-antitrypsin OS=Homo sapiens GN=SERPINA1 PE=1 SV=3	256	84.9157
K.SPLFMGK.V		390.211	2	779.415	779.412	0	4	405	Specific	419.62	185.98	185.98	5.19	51	>sp|P01009|A1AT_HUMAN Alpha-1-antitrypsin OS=Homo sapiens GN=SERPINA1 PE=1 SV=3	256	47.3121
K.SPLFMGK.V		390.211	2	779.415	779.412	0	4.4	405	Specific	433.81	180.92	180.92	5.69	51	>sp|P01009|A1AT_HUMAN Alpha-1-antitrypsin OS=Homo sapiens GN=SERPINA1 PE=1 SV=3	256	47.8321
K.SPLFMGK.V		779.416	1	779.416	779.412	0	5.3	405	Specific	498.64	205.19	205.19	5.8	51	>sp|P01009|A1AT_HUMAN Alpha-1-antitrypsin OS=Homo sapiens GN=SERPINA1 PE=1 SV=3	256	47.5591
K.SPLFM[+15.995]GK.V	M[+16]	398.209	2	795.41	795.407	0	4	405	Specific	236.3	92.62	92.62	2.26	51	>sp|P01009|A1AT_HUMAN Alpha-1-antitrypsin OS=Homo sapiens GN=SERPINA1 PE=1 SV=3	256	37.3785
K.SPLFM[+15.995]GK.V	M[+16]	398.209	2	795.411	795.407	0	4.9	405	Specific	275.95	107.74	107.74	2.77	51	>sp|P01009|A1AT_HUMAN Alpha-1-antitrypsin OS=Homo sapiens GN=SERPINA1 PE=1 SV=3	256	37.6918
K.SPLFM[+15.995]GK.V	M[+16]	398.209	2	795.411	795.407	0	5.1	405	Specific	305.29	119.07	119.07	3.12	51	>sp|P01009|A1AT_HUMAN Alpha-1-antitrypsin OS=Homo sapiens GN=SERPINA1 PE=1 SV=3	256	37.8372
K.VVNPTQK.-		393.231	2	785.455	785.452	0	4.1	412	Specific	290.33	123.96	123.96	2.69	51	>sp|P01009|A1AT_HUMAN Alpha-1-antitrypsin OS=Homo sapiens GN=SERPINA1 PE=1 SV=3	256	17.7018
K.VVNPTQK.-		785.456	1	785.456	785.452	0	5.2	412	Specific	314.12	36.85	36.85	3.79	51	>sp|P01009|A1AT_HUMAN Alpha-1-antitrypsin OS=Homo sapiens GN=SERPINA1 PE=1 SV=3	256	17.8508
K.VVNPTQK.-		393.231	2	785.455	785.452	0	4	412	Specific	356.42	145.69	145.69	3.02	51	>sp|P01009|A1AT_HUMAN Alpha-1-antitrypsin OS=Homo sapiens GN=SERPINA1 PE=1 SV=3	256	17.785
K.VVNPTQK.-		393.231	2	785.455	785.452	0	4.1	412	Specific	359.74	98.71	98.71	3.18	51	>sp|P01009|A1AT_HUMAN Alpha-1-antitrypsin OS=Homo sapiens GN=SERPINA1 PE=1 SV=3	256	17.821
K.VVNPTQK.-		393.231	2	785.455	785.452	0	4.1	412	Specific	371.75	107.46	107.46	3.95	51	>sp|P01009|A1AT_HUMAN Alpha-1-antitrypsin OS=Homo sapiens GN=SERPINA1 PE=1 SV=3	256	17.8882
K.VVNPTQK.-		393.231	2	785.455	785.452	0	3.9	412	Specific	375.54	162.94	162.94	5.04	51	>sp|P01009|A1AT_HUMAN Alpha-1-antitrypsin OS=Homo sapiens GN=SERPINA1 PE=1 SV=3	256	18.1975
K.DLGEENFK.A		476.227	2	951.446	951.442	0	4.7	37	Specific	303.64	136.53	136.53	3.29	47	>sp|P02768|ALBU_HUMAN Serum albumin OS=Homo sapiens GN=ALB PE=1 SV=2	1390	41.1463
K.DLGEENFK.A		476.227	2	951.446	951.442	0	4.5	37	Specific	396.7	154.45	154.45	5.11	47	>sp|P02768|ALBU_HUMAN Serum albumin OS=Homo sapiens GN=ALB PE=1 SV=2	1390	40.9545
K.DLGEEN[+0.984]FK.A	N[+1]	476.72	2	952.432	952.426	0	6.9	37	Specific	224.6	89.24	89.24	2.25	47	>sp|P02768|ALBU_HUMAN Serum albumin OS=Homo sapiens GN=ALB PE=1 SV=2	1390	42.0054
K.ALVLIAFAQYLQQC[+57.021]PFEDHVK.L	C[+57]	623.329	4	2490.29	2490.28	0	4	45	Specific	558.52	508.24	508.24	10.73	47	>sp|P02768|ALBU_HUMAN Serum albumin OS=Homo sapiens GN=ALB PE=1 SV=2	1390	102.476
K.ALVLIAFAQYLQQC[+57.021]PFEDHVK.L	C[+57]	830.772	3	2490.3	2490.28	0	6.1	45	Specific	846	773.23	773.23	17.46	47	>sp|P02768|ALBU_HUMAN Serum albumin OS=Homo sapiens GN=ALB PE=1 SV=2	1390	102.439
K.LVNEVTEFAK.T		575.314	2	1149.62	1149.62	0	4.5	66	Specific	417.48	224.86	224.86	6.08	47	>sp|P02768|ALBU_HUMAN Serum albumin OS=Homo sapiens GN=ALB PE=1 SV=2	1390	52.4088
K.LVNEVTEFAK.T		575.314	2	1149.62	1149.62	0	4.8	66	Specific	482.15	260.94	260.94	7.64	47	>sp|P02768|ALBU_HUMAN Serum albumin OS=Homo sapiens GN=ALB PE=1 SV=2	1390	52.3672
K.LVNEVTEFAK.T		575.314	2	1149.62	1149.62	0	5.3	66	Specific	514.24	257.92	257.92	7.75	47	>sp|P02768|ALBU_HUMAN Serum albumin OS=Homo sapiens GN=ALB PE=1 SV=2	1390	52.2543
K.LVN[+2.988]EVTEFAK.T	N[+3]	576.809	2	1152.61	1152.6	0	5.8	66	Specific	479.76	268.61	268.61	7.52	47	>sp|P02768|ALBU_HUMAN Serum albumin OS=Homo sapiens GN=ALB PE=1 SV=2	1390	54.5195
K.TC[+57.021]VADESAENC[+57.021]DK.S	C[+57]*2	749.796	2	1498.58	1498.58	0	4.2	76	Specific	371.54	371.54	371.54	7.79	47	>sp|P02768|ALBU_HUMAN Serum albumin OS=Homo sapiens GN=ALB PE=1 SV=2	1390	24.5759
K.TC[+57.021]VADESAENC[+57.021]DK.S	C[+57]*2	749.796	2	1498.58	1498.58	0	4.2	76	Specific	460.26	460.26	460.26	9.47	47	>sp|P02768|ALBU_HUMAN Serum albumin OS=Homo sapiens GN=ALB PE=1 SV=2	1390	24.2685
K.SLHTLFGDK.L		339.852	3	1017.54	1017.54	0	5.8	89	Specific	445.78	220.8	220.8	6.35	47	>sp|P02768|ALBU_HUMAN Serum albumin OS=Homo sapiens GN=ALB PE=1 SV=2	1390	49.5798
K.SLHTLFGDK.L		339.852	3	1017.54	1017.54	0	5.3	89	Specific	499.72	212.88	212.88	6.63	47	>sp|P02768|ALBU_HUMAN Serum albumin OS=Homo sapiens GN=ALB PE=1 SV=2	1390	49.6282
K.SLHTLFGDK.L		339.852	3	1017.54	1017.54	0	4.3	89	Specific	575.11	278.47	278.47	8.23	47	>sp|P02768|ALBU_HUMAN Serum albumin OS=Homo sapiens GN=ALB PE=1 SV=2	1390	50.1715
K.SLHTLFGDK.L		509.275	2	1017.54	1017.54	0	6	89	Specific	675.37	212.13	212.13	9.48	47	>sp|P02768|ALBU_HUMAN Serum albumin OS=Homo sapiens GN=ALB PE=1 SV=2	1390	49.6595
K.LC[+57.021]TVATLR.E	C[+57]	467.265	2	933.522	933.519	0	3.9	98	Specific	372.74	128.62	128.62	4.59	47	>sp|P02768|ALBU_HUMAN Serum albumin OS=Homo sapiens GN=ALB PE=1 SV=2	1390	41.5149
R.ETYGEMADC[+57.021]C[+57.021]AK.Q	C[+57]*2	717.774	2	1434.54	1434.53	0	4.8	106	Specific	373.38	373.38	373.38	7.79	47	>sp|P02768|ALBU_HUMAN Serum albumin OS=Homo sapiens GN=ALB PE=1 SV=2	1390	37.4605
R.ETYGEMADC[+57.021]C[+57.021]AK.Q	C[+57]*2	717.774	2	1434.54	1434.53	0	4.5	106	Specific	433.8	313.09	313.09	6.54	47	>sp|P02768|ALBU_HUMAN Serum albumin OS=Homo sapiens GN=ALB PE=1 SV=2	1390	37.5748
R.ETYGEMADC[+57.021]C[+57.021]AK.Q	C[+57]*2	717.774	2	1434.54	1434.53	0	4.8	106	Specific	509.88	509.88	509.88	9.95	47	>sp|P02768|ALBU_HUMAN Serum albumin OS=Homo sapiens GN=ALB PE=1 SV=2	1390	37.4636
R.ETYGEMADC[+57.021]C[+57.021]AK.Q	C[+57]*2	717.774	2	1434.54	1434.53	0	4.6	106	Specific	519.66	462.2	462.2	9.34	47	>sp|P02768|ALBU_HUMAN Serum albumin OS=Homo sapiens GN=ALB PE=1 SV=2	1390	37.5169
R.ETYGEMADC[+57.021]C[+57.021]AK.Q	C[+57]*2	717.774	2	1434.54	1434.53	0	4.6	106	Specific	547.01	451.61	451.61	10.14	47	>sp|P02768|ALBU_HUMAN Serum albumin OS=Homo sapiens GN=ALB PE=1 SV=2	1390	37.4931
R.ETYGEMADC[+57.021]C[+57.021]AK.Q	C[+57]*2	717.774	2	1434.54	1434.53	0	4.8	106	Specific	554.6	554.6	554.6	9.53	47	>sp|P02768|ALBU_HUMAN Serum albumin OS=Homo sapiens GN=ALB PE=1 SV=2	1390	37.4724
R.ETYGEM[+15.995]ADC[+57.021]C[+57.021]AK.Q	C[+57]*2, M[+16]	725.771	2	1450.53	1450.53	0	4.5	106	Specific	387.21	387.21	387.21	8.59	47	>sp|P02768|ALBU_HUMAN Serum albumin OS=Homo sapiens GN=ALB PE=1 SV=2	1390	37.5573
R.ETYGEM[+15.995]ADC[+57.021]C[+57.021]AK.Q	C[+57]*2, M[+16]	725.772	2	1450.54	1450.53	0	5.6	106	Specific	487.7	487.7	487.7	9.78	47	>sp|P02768|ALBU_HUMAN Serum albumin OS=Homo sapiens GN=ALB PE=1 SV=2	1390	27.5357
K.QEPERN[+2.988]EC[+57.021]FLQHK.D	C[+57], N[+3]	430.204	4	1717.79	1717.78	0	5	118	Specific	72.16	72.16	72.16	0.52	47	>sp|P02768|ALBU_HUMAN Serum albumin OS=Homo sapiens GN=ALB PE=1 SV=2	1390	37.1221
K.QEPERN[+2.988]EC[+57.021]FLQHK.D	C[+57], N[+3]	430.204	4	1717.79	1717.78	0	4.7	118	Specific	114.99	69.67	69.67	0.7	47	>sp|P02768|ALBU_HUMAN Serum albumin OS=Homo sapiens GN=ALB PE=1 SV=2	1390	37.0946
K.QEPERN[+2.988]EC[+57.021]FLQHK.D	C[+57], N[+3]	573.269	3	1717.79	1717.78	0	4.1	118	Specific	270.26	185.45	185.45	2.12	47	>sp|P02768|ALBU_HUMAN Serum albumin OS=Homo sapiens GN=ALB PE=1 SV=2	1390	37.0693
K.QEPERN[+2.988]EC[+57.021]FLQHK.D	C[+57], N[+3]	430.204	4	1717.79	1717.78	0	4.7	118	Specific	361.41	291.97	291.97	3.61	47	>sp|P02768|ALBU_HUMAN Serum albumin OS=Homo sapiens GN=ALB PE=1 SV=2	1390	36.2245
K.QEPERN[+2.988]EC[+57.021]FLQHK.D	C[+57], N[+3]	573.269	3	1717.79	1717.78	0	4.7	118	Specific	390.45	215.59	215.59	3.41	47	>sp|P02768|ALBU_HUMAN Serum albumin OS=Homo sapiens GN=ALB PE=1 SV=2	1390	36.2008
K.QEPERN[+2.988]EC[+57.021]FLQHK.D	C[+57], N[+3]	430.204	4	1717.79	1717.78	0	4.7	118	Specific	512.39	471.49	471.49	7.53	47	>sp|P02768|ALBU_HUMAN Serum albumin OS=Homo sapiens GN=ALB PE=1 SV=2	1390	36.2304
R.NEC[+57.021]FLQHK.D	C[+57]	538.256	2	1075.51	1075.5	0	5.7	123	Specific	366.13	208.17	208.17	5.14	47	>sp|P02768|ALBU_HUMAN Serum albumin OS=Homo sapiens GN=ALB PE=1 SV=2	1390	33.4775
R.NEC[+57.021]FLQHK.D	C[+57]	359.17	3	1075.5	1075.5	0	-3.2	123	Specific	390.44	295.99	295.99	4.09	47	>sp|P02768|ALBU_HUMAN Serum albumin OS=Homo sapiens GN=ALB PE=1 SV=2	1390	33.4819
R.NEC[+57.021]FLQHK.D	C[+57]	359.173	3	1075.5	1075.5	0	4.1	123	Specific	439.9	382.1	382.1	8.34	47	>sp|P02768|ALBU_HUMAN Serum albumin OS=Homo sapiens GN=ALB PE=1 SV=2	1390	32.9862
R.NEC[+57.021]FLQHK.D	C[+57]	359.173	3	1075.5	1075.5	0	4.1	123	Specific	445.87	406.25	406.25	8.39	47	>sp|P02768|ALBU_HUMAN Serum albumin OS=Homo sapiens GN=ALB PE=1 SV=2	1390	32.9626
R.NEC[+57.021]FLQHK.D	C[+57]	538.256	2	1075.5	1075.5	0	4.9	123	Specific	485.63	261.98	261.98	5.76	47	>sp|P02768|ALBU_HUMAN Serum albumin OS=Homo sapiens GN=ALB PE=1 SV=2	1390	32.9504
R.N[+0.984]EC[+57.021]FLQHK.D	C[+57], N[+1]	538.748	2	1076.49	1076.48	0	5.2	123	Specific	316.58	228.74	228.74	3.81	47	>sp|P02768|ALBU_HUMAN Serum albumin OS=Homo sapiens GN=ALB PE=1 SV=2	1390	38.3716
K.DDNPNLPR.L		470.73	2	940.452	940.448	0	4	131	Specific	272.7	188.75	188.75	4.08	47	>sp|P02768|ALBU_HUMAN Serum albumin OS=Homo sapiens GN=ALB PE=1 SV=2	1390	30.85
K.DDNPNLPR.L		470.731	2	940.454	940.448	0	6.1	131	Specific	425.82	270.34	270.34	6.94	47	>sp|P02768|ALBU_HUMAN Serum albumin OS=Homo sapiens GN=ALB PE=1 SV=2	1390	31.3673
K.YLYEIAR.R		464.252	2	927.497	927.493	0	3.8	162	Specific	342.51	103.21	103.21	2.76	47	>sp|P02768|ALBU_HUMAN Serum albumin OS=Homo sapiens GN=ALB PE=1 SV=2	1390	50.5928
K.YLYEIAR.R		464.252	2	927.498	927.493	0	4.7	162	Specific	351.44	85.72	85.72	3.38	47	>sp|P02768|ALBU_HUMAN Serum albumin OS=Homo sapiens GN=ALB PE=1 SV=2	1390	50.0752
K.AAC[+57.021]LLPK.L	C[+57]	386.725	2	772.442	772.438	0	4.5	199	Specific	362.97	192.65	192.65	5.26	47	>sp|P02768|ALBU_HUMAN Serum albumin OS=Homo sapiens GN=ALB PE=1 SV=2	1390	39.13
K.LDELR.D		323.184	2	645.361	645.357	0	6	206	Specific	411.25	411.25	411.25	6.25	47	>sp|P02768|ALBU_HUMAN Serum albumin OS=Homo sapiens GN=ALB PE=1 SV=2	1390	27.6568
K.LDELRDEGK.A		358.854	3	1074.55	1074.54	0	4.7	206	Specific	368.33	149.35	149.35	4.12	47	>sp|P02768|ALBU_HUMAN Serum albumin OS=Homo sapiens GN=ALB PE=1 SV=2	1390	26.832
K.LDELRDEGK.A		537.778	2	1074.55	1074.54	0	5.3	206	Specific	706.9	364.57	364.57	10.31	47	>sp|P02768|ALBU_HUMAN Serum albumin OS=Homo sapiens GN=ALB PE=1 SV=2	1390	26.8289
K.C[+57.021]ASLQK.F	C[+57]	353.683	2	706.358	706.355	0	4.1	224	Specific	471.76	92.29	92.29	4.69	47	>sp|P02768|ALBU_HUMAN Serum albumin OS=Homo sapiens GN=ALB PE=1 SV=2	1390	12.0302
K.C[+57.021]ASLQK.F	C[+57]	353.682	2	706.358	706.355	0	3.3	224	Specific	508.29	90.7	90.7	4.76	47	>sp|P02768|ALBU_HUMAN Serum albumin OS=Homo sapiens GN=ALB PE=1 SV=2	1390	10.6792
K.C[+57.021]ASLQK.F	C[+57]	353.683	2	706.358	706.355	0	4	224	Specific	517.98	88.44	88.44	4.54	47	>sp|P02768|ALBU_HUMAN Serum albumin OS=Homo sapiens GN=ALB PE=1 SV=2	1390	10.8642
K.AWAVAR.L		337.194	2	673.381	673.378	0	4.3	237	Specific	268.67	4.38	4.38	2.27	47	>sp|P02768|ALBU_HUMAN Serum albumin OS=Homo sapiens GN=ALB PE=1 SV=2	1390	36.1848
K.AWAVAR.L		337.194	2	673.381	673.378	0	3.9	237	Specific	270.67	3.32	3.32	2.14	47	>sp|P02768|ALBU_HUMAN Serum albumin OS=Homo sapiens GN=ALB PE=1 SV=2	1390	36.1254
K.AWAVAR.L		337.194	2	673.381	673.378	0	4.5	237	Specific	304.22	1.94	1.94	2.52	47	>sp|P02768|ALBU_HUMAN Serum albumin OS=Homo sapiens GN=ALB PE=1 SV=2	1390	36.1413
K.AEFAEVSK.L		440.726	2	880.445	880.441	0	4.5	250	Specific	331.54	185.84	185.84	5.03	47	>sp|P02768|ALBU_HUMAN Serum albumin OS=Homo sapiens GN=ALB PE=1 SV=2	1390	33.5158
K.AEFAEVSK.L		440.727	2	880.447	880.441	0	6.6	250	Specific	368.5	218.18	218.18	4.99	47	>sp|P02768|ALBU_HUMAN Serum albumin OS=Homo sapiens GN=ALB PE=1 SV=2	1390	33.0174
K.AEFAEVSK.L		440.726	2	880.445	880.441	0	4.5	250	Specific	378.55	197.65	197.65	5.26	47	>sp|P02768|ALBU_HUMAN Serum albumin OS=Homo sapiens GN=ALB PE=1 SV=2	1390	33.5143
K.AEFAEVSK.L		880.446	1	880.446	880.441	0	5.7	250	Specific	400.56	252.04	252.04	6.39	47	>sp|P02768|ALBU_HUMAN Serum albumin OS=Homo sapiens GN=ALB PE=1 SV=2	1390	33.251
K.LVTDLTK.V		395.241	2	789.476	789.472	0	5.1	258	Specific	224.62	19.24	19.24	2.02	47	>sp|P02768|ALBU_HUMAN Serum albumin OS=Homo sapiens GN=ALB PE=1 SV=2	1390	37.1408
K.LVTDLTK.V		789.475	1	789.475	789.472	0	4.8	258	Specific	272.76	32.91	32.91	2.56	47	>sp|P02768|ALBU_HUMAN Serum albumin OS=Homo sapiens GN=ALB PE=1 SV=2	1390	36.8638
K.LVTDLTK.V		395.241	2	789.476	789.472	0	4.9	258	Specific	291.4	7.32	7.32	2.76	47	>sp|P02768|ALBU_HUMAN Serum albumin OS=Homo sapiens GN=ALB PE=1 SV=2	1390	36.6153
K.LVTDLTK.V		789.476	1	789.476	789.472	0	5.2	258	Specific	391.72	26.79	26.79	3.72	47	>sp|P02768|ALBU_HUMAN Serum albumin OS=Homo sapiens GN=ALB PE=1 SV=2	1390	36.7588
K.LVTDLTK.V		395.241	2	789.475	789.472	0	4.6	258	Specific	401.42	19.96	19.96	3.4	47	>sp|P02768|ALBU_HUMAN Serum albumin OS=Homo sapiens GN=ALB PE=1 SV=2	1390	36.9513
K.LVTDLTK.V		395.241	2	789.475	789.472	0	4.7	258	Specific	435.84	18.24	18.24	3.17	47	>sp|P02768|ALBU_HUMAN Serum albumin OS=Homo sapiens GN=ALB PE=1 SV=2	1390	36.8622
K.LVTDLTK.V		395.241	2	789.476	789.472	0	4.8	258	Specific	439.87	16.48	16.48	3.17	47	>sp|P02768|ALBU_HUMAN Serum albumin OS=Homo sapiens GN=ALB PE=1 SV=2	1390	36.805
K.LVTDLTK.V		789.475	1	789.475	789.472	0	4.7	258	Specific	440.08	45.57	45.57	4.17	47	>sp|P02768|ALBU_HUMAN Serum albumin OS=Homo sapiens GN=ALB PE=1 SV=2	1390	36.8287
K.VHTEC[+57.021]C[+57.021]HGDLLEC[+57.021]ADDR.A	C[+57]*3	522.468	4	2086.85	2086.84	0	5.2	265	Specific	455.33	438.51	438.51	10.17	47	>sp|P02768|ALBU_HUMAN Serum albumin OS=Homo sapiens GN=ALB PE=1 SV=2	1390	40.3006
K.VHTEC[+57.021]C[+57.021]HGDLLEC[+57.021]ADDR.A	C[+57]*3	696.288	3	2086.85	2086.84	0	5	265	Specific	763.36	763.36	763.36	15.33	47	>sp|P02768|ALBU_HUMAN Serum albumin OS=Homo sapiens GN=ALB PE=1 SV=2	1390	40.3022
K.YIC[+57.021]ENQDSISSK.L	C[+57]	722.328	2	1443.65	1443.64	0	5.2	287	Specific	571.52	165.25	165.25	7.78	47	>sp|P02768|ALBU_HUMAN Serum albumin OS=Homo sapiens GN=ALB PE=1 SV=2	1390	33.8495
K.EC[+57.021]C[+57.021]EKPLLEK.S	C[+57]*2	435.88	3	1305.62	1305.62	0	5.2	301	Specific	150.52	43.3	43.3	1.73	47	>sp|P02768|ALBU_HUMAN Serum albumin OS=Homo sapiens GN=ALB PE=1 SV=2	1390	31.9618
K.EC[+57.021]C[+57.021]EKPLLEK.S	C[+57]*2	435.88	3	1305.62	1305.62	0	5.2	301	Specific	234.43	133.68	133.68	2.37	47	>sp|P02768|ALBU_HUMAN Serum albumin OS=Homo sapiens GN=ALB PE=1 SV=2	1390	31.9946
K.EC[+57.021]C[+57.021]EKPLLEK.S	C[+57]*2	435.88	3	1305.62	1305.62	0	5.2	301	Specific	310.97	212.54	212.54	4.52	47	>sp|P02768|ALBU_HUMAN Serum albumin OS=Homo sapiens GN=ALB PE=1 SV=2	1390	31.9915
K.EC[+57.021]C[+57.021]EKPLLEK.S	C[+57]*2	653.316	2	1305.62	1305.62	0	5.3	301	Specific	724.3	388.2	388.2	13.17	47	>sp|P02768|ALBU_HUMAN Serum albumin OS=Homo sapiens GN=ALB PE=1 SV=2	1390	32.1051
K.SHC[+57.021]IAEVENDEMPADLPSLAADFVESK.D	C[+57]	992.128	3	2974.37	2974.34	0	7.9	311	Specific	671.27	671.27	671.27	13.57	47	>sp|P02768|ALBU_HUMAN Serum albumin OS=Homo sapiens GN=ALB PE=1 SV=2	1390	88.9972
K.SHC[+57.021]IAEVENDEM[+15.995]PADLPSLAADFVESK.D	C[+57], M[+16]	997.456	3	2990.35	2990.34	0	4.6	311	Specific	246.55	246.55	246.55	4.98	47	>sp|P02768|ALBU_HUMAN Serum albumin OS=Homo sapiens GN=ALB PE=1 SV=2	1390	81.8105
K.NYAEAK.D		348.173	2	695.338	695.336	0	3.8	342	Specific	255.99	98.7	98.7	2.28	47	>sp|P02768|ALBU_HUMAN Serum albumin OS=Homo sapiens GN=ALB PE=1 SV=2	1390	11.4322
K.NYAEAK.D		348.173	2	695.338	695.336	0	3.7	342	Specific	264.45	106.25	106.25	2.35	47	>sp|P02768|ALBU_HUMAN Serum albumin OS=Homo sapiens GN=ALB PE=1 SV=2	1390	10.8863
K.NYAEAK.D		695.338	1	695.338	695.336	0	3	342	Specific	264.68	82.91	82.91	2.27	47	>sp|P02768|ALBU_HUMAN Serum albumin OS=Homo sapiens GN=ALB PE=1 SV=2	1390	11.163
K.DVFLGMFLYEYAR.R		541.938	3	1623.8	1623.79	0	6.4	348	Specific	536.79	484.14	484.14	10.19	47	>sp|P02768|ALBU_HUMAN Serum albumin OS=Homo sapiens GN=ALB PE=1 SV=2	1390	104.161
R.RHPDYSVVLLLR.L		489.955	3	1467.85	1467.84	0	5.3	361	Specific	422.65	363.01	363.01	6.35	47	>sp|P02768|ALBU_HUMAN Serum albumin OS=Homo sapiens GN=ALB PE=1 SV=2	1390	65.0328
R.RHPDYSVVLLLR.L		489.95	3	1467.84	1467.84	0	-5.2	361	Specific	482.03	399.55	399.55	7.53	47	>sp|P02768|ALBU_HUMAN Serum albumin OS=Homo sapiens GN=ALB PE=1 SV=2	1390	64.5192
R.RHPDYSVVLLLR.L		489.954	3	1467.85	1467.84	0	4.1	361	Specific	519.1	443.06	443.06	9.27	47	>sp|P02768|ALBU_HUMAN Serum albumin OS=Homo sapiens GN=ALB PE=1 SV=2	1390	64.5005
R.RHPDYSVVLLLR.L		489.954	3	1467.85	1467.84	0	4.1	361	Specific	532.32	432.86	432.86	9.32	47	>sp|P02768|ALBU_HUMAN Serum albumin OS=Homo sapiens GN=ALB PE=1 SV=2	1390	64.4864
R.RHPDYSVVLLLR.L		489.955	3	1467.85	1467.84	0	4.7	361	Specific	538.16	479.16	479.16	9.32	47	>sp|P02768|ALBU_HUMAN Serum albumin OS=Homo sapiens GN=ALB PE=1 SV=2	1390	68.0261
R.RHPDYSVVLLLR.L		489.955	3	1467.85	1467.84	0	4.7	361	Specific	573.62	492.76	492.76	9.59	47	>sp|P02768|ALBU_HUMAN Serum albumin OS=Homo sapiens GN=ALB PE=1 SV=2	1390	68.0245
R.HPDYSVVLLLR.L		656.378	2	1311.75	1311.74	0	5.6	362	Specific	442.16	288.89	288.89	6.12	47	>sp|P02768|ALBU_HUMAN Serum albumin OS=Homo sapiens GN=ALB PE=1 SV=2	1390	72.0147
R.HPDYSVVLLLR.L		656.379	2	1311.75	1311.74	0	6.7	362	Specific	480.94	315.93	315.93	6.13	47	>sp|P02768|ALBU_HUMAN Serum albumin OS=Homo sapiens GN=ALB PE=1 SV=2	1390	72.7292
R.HPDYSVVLLLR.L		437.92	3	1311.75	1311.74	0	3.7	362	Specific	571.68	370.3	370.3	8.55	47	>sp|P02768|ALBU_HUMAN Serum albumin OS=Homo sapiens GN=ALB PE=1 SV=2	1390	71.9013
K.TYETTLEK.C		492.75	2	984.493	984.488	0	4.8	376	Specific	399.56	196.35	196.35	4.51	47	>sp|P02768|ALBU_HUMAN Serum albumin OS=Homo sapiens GN=ALB PE=1 SV=2	1390	32.9769
K.TYETTLEK.C		492.751	2	984.494	984.488	0	5.6	376	Specific	422.43	215.15	215.15	6.21	47	>sp|P02768|ALBU_HUMAN Serum albumin OS=Homo sapiens GN=ALB PE=1 SV=2	1390	33.0361
K.TYETTLEK.C		492.751	2	984.494	984.488	0	5.7	376	Specific	513.4	244.65	244.65	7.18	47	>sp|P02768|ALBU_HUMAN Serum albumin OS=Homo sapiens GN=ALB PE=1 SV=2	1390	33.2135
K.C[+57.021]C[+57.021]AAADPHEC[+57.021]YAK.V	C[+57]*3	776.806	2	1552.61	1552.6	0	4.8	384	Specific	331.28	331.28	331.28	6.49	47	>sp|P02768|ALBU_HUMAN Serum albumin OS=Homo sapiens GN=ALB PE=1 SV=2	1390	26.3831
K.C[+57.021]C[+57.021]AAADPHEC[+57.021]YAK.V	C[+57]*3	518.207	3	1552.61	1552.6	0	4.7	384	Specific	637.72	637.72	637.72	12.45	47	>sp|P02768|ALBU_HUMAN Serum albumin OS=Homo sapiens GN=ALB PE=1 SV=2	1390	26.2642
K.VFDEFKPLVEEPQNLIK.Q		682.373	3	2045.11	2045.1	0	4.9	397	Specific	344.55	344.55	344.55	6.54	47	>sp|P02768|ALBU_HUMAN Serum albumin OS=Homo sapiens GN=ALB PE=1 SV=2	1390	76.6764
K.VFDEFKPLVEEPQNLIK.Q		682.373	3	2045.11	2045.1	0	4.9	397	Specific	351.07	332.24	332.24	6.33	47	>sp|P02768|ALBU_HUMAN Serum albumin OS=Homo sapiens GN=ALB PE=1 SV=2	1390	76.6733
K.VFDEFKPLVEEPQNLIK.Q		682.374	3	2045.11	2045.1	0	5.6	397	Specific	373.26	372	372	7.32	47	>sp|P02768|ALBU_HUMAN Serum albumin OS=Homo sapiens GN=ALB PE=1 SV=2	1390	76.739
K.VFDEFKPLVEEPQNLIK.Q		682.374	3	2045.11	2045.1	0	5.6	397	Specific	483.91	483.91	483.91	10.35	47	>sp|P02768|ALBU_HUMAN Serum albumin OS=Homo sapiens GN=ALB PE=1 SV=2	1390	76.7281
K.VFDEFKPLVEEPQNLIK.Q		682.374	3	2045.11	2045.1	0	5.5	397	Specific	507.08	478.87	478.87	10.62	47	>sp|P02768|ALBU_HUMAN Serum albumin OS=Homo sapiens GN=ALB PE=1 SV=2	1390	76.9506
K.VFDEFKPLVEEPQNLIK.Q		682.374	3	2045.11	2045.1	0	5.5	397	Specific	514.13	514.13	514.13	10.62	47	>sp|P02768|ALBU_HUMAN Serum albumin OS=Homo sapiens GN=ALB PE=1 SV=2	1390	76.935
K.VFDEFKPLVEEPQNLIK.Q		682.374	3	2045.11	2045.1	0	5.5	397	Specific	568.7	531.67	531.67	10.94	47	>sp|P02768|ALBU_HUMAN Serum albumin OS=Homo sapiens GN=ALB PE=1 SV=2	1390	76.9322
K.QNC[+57.021]ELFEQLGEYK.F	C[+57]	553.259	3	1657.76	1657.75	0	5	414	Specific	111.2	96.82	96.82	1.85	47	>sp|P02768|ALBU_HUMAN Serum albumin OS=Homo sapiens GN=ALB PE=1 SV=2	1390	68.6875
K.QNC[+57.021]ELFEQLGEYK.F	C[+57]	829.386	2	1657.76	1657.75	0	7	414	Specific	732.64	649.3	649.3	13.99	47	>sp|P02768|ALBU_HUMAN Serum albumin OS=Homo sapiens GN=ALB PE=1 SV=2	1390	68.3356
K.QN[+2.988]C[+57.021]ELFEQLGEYK.F	C[+57], N[+3]	830.878	2	1660.75	1660.74	0	4.1	414	Specific	240.3	141.84	141.84	2.48	47	>sp|P02768|ALBU_HUMAN Serum albumin OS=Homo sapiens GN=ALB PE=1 SV=2	1390	71.3388
K.KVPQVSTPTLVEVSR.N		547.32	3	1639.95	1639.94	0	4.6	438	Specific	518.49	506.13	506.13	10.53	47	>sp|P02768|ALBU_HUMAN Serum albumin OS=Homo sapiens GN=ALB PE=1 SV=2	1390	52.6705
K.VPQVSTPTLVEVSR.N		504.622	3	1511.85	1511.84	0	4.7	439	Specific	542.22	440.7	440.7	10.23	47	>sp|P02768|ALBU_HUMAN Serum albumin OS=Homo sapiens GN=ALB PE=1 SV=2	1390	57.4878
K.VPQVSTPTLVEVSR.N		756.428	2	1511.85	1511.84	0	4.6	439	Specific	714.87	424.58	424.58	14.45	47	>sp|P02768|ALBU_HUMAN Serum albumin OS=Homo sapiens GN=ALB PE=1 SV=2	1390	57.4315
R.M[+15.995]PC[+57.021]AEDYLSVVLNQLC[+57.021]VLHEK.T	C[+57]*2, M[+16]	845.412	3	2534.22	2534.21	0	4.9	470	Specific	393.49	369.86	369.86	7.84	47	>sp|P02768|ALBU_HUMAN Serum albumin OS=Homo sapiens GN=ALB PE=1 SV=2	1390	100.255
K.TPVSDR.V		337.678	2	674.349	674.347	0	2.8	491	Specific	319.33	127.45	127.45	2.47	47	>sp|P02768|ALBU_HUMAN Serum albumin OS=Homo sapiens GN=ALB PE=1 SV=2	1390	10.5863
K.TPVSDR.V		337.678	2	674.35	674.347	0	4.4	491	Specific	337.36	128.76	128.76	3.19	47	>sp|P02768|ALBU_HUMAN Serum albumin OS=Homo sapiens GN=ALB PE=1 SV=2	1390	10.0582
K.C[+57.021]C[+57.021]TESLVNR.R	C[+57]*2	569.755	2	1138.5	1138.5	0	4.1	500	Specific	591.6	336.41	336.41	8.8	47	>sp|P02768|ALBU_HUMAN Serum albumin OS=Homo sapiens GN=ALB PE=1 SV=2	1390	32.803
R.QIK.K		388.257	1	388.257	388.255	0	4.8	546	Specific	93.06	93.06	93.06	0.72	47	>sp|P02768|ALBU_HUMAN Serum albumin OS=Homo sapiens GN=ALB PE=1 SV=2	1390	24.8062
K.QTALVELVK.H		500.808	2	1000.61	1000.6	0	5.1	550	Specific	643.36	394.81	394.81	12.47	47	>sp|P02768|ALBU_HUMAN Serum albumin OS=Homo sapiens GN=ALB PE=1 SV=2	1390	56.2467
K.AVMDDFAAFVEK.C		671.824	2	1342.64	1342.63	0	3.9	570	Specific	479.17	354.82	354.82	6.6	47	>sp|P02768|ALBU_HUMAN Serum albumin OS=Homo sapiens GN=ALB PE=1 SV=2	1390	78.8751
K.AVM[+15.995]DDFAAFVEK.C	M[+16]	679.821	2	1358.63	1358.63	0	3.4	570	Specific	441.06	324.82	324.82	6.32	47	>sp|P02768|ALBU_HUMAN Serum albumin OS=Homo sapiens GN=ALB PE=1 SV=2	1390	67.4259
K.ETC[+57.021]FAEEGK.K	C[+57]	535.729	2	1070.45	1070.45	0	5.1	589	Specific	511.98	340.32	340.32	7.87	47	>sp|P02768|ALBU_HUMAN Serum albumin OS=Homo sapiens GN=ALB PE=1 SV=2	1390	29.4099
K.LVAASQAALG.L		450.763	2	900.518	900.515	0	3.9	599	CRagged	289.27	152.04	152.04	2.8	47	>sp|P02768|ALBU_HUMAN Serum albumin OS=Homo sapiens GN=ALB PE=1 SV=2	1390	44.5975
R.WC[+57.021]AVSEHEATK.C	C[+57]	439.87	3	1317.6	1317.59	0	4.8	27	Specific	229.7	214.58	214.58	2.76	38	>sp|P02787|TRFE_HUMAN Serotransferrin OS=Homo sapiens GN=TF PE=1 SV=3	37938	32.3764
R.WC[+57.021]AVSEHEATK.C	C[+57]	659.302	2	1317.6	1317.59	0	5.3	27	Specific	337.45	337.45	337.45	4.74	38	>sp|P02787|TRFE_HUMAN Serotransferrin OS=Homo sapiens GN=TF PE=1 SV=3	37938	32.0462
R.WC[+57.021]AVSEHEATK.C	C[+57]	439.87	3	1317.6	1317.59	0	4.5	27	Specific	375.68	368.03	368.03	5.85	38	>sp|P02787|TRFE_HUMAN Serotransferrin OS=Homo sapiens GN=TF PE=1 SV=3	37938	32.313
R.WC[+57.021]AVSEHEATK.C	C[+57]	439.87	3	1317.6	1317.59	0	5.8	27	Specific	561.6	491.87	491.87	9.25	38	>sp|P02787|TRFE_HUMAN Serotransferrin OS=Homo sapiens GN=TF PE=1 SV=3	37938	32.0149
K.C[+57.021]QSFR.D	C[+57]	349.159	2	697.312	697.309	0	4.2	38	Specific	401.99	123.97	123.97	3.32	38	>sp|P02787|TRFE_HUMAN Serotransferrin OS=Homo sapiens GN=TF PE=1 SV=3	37938	18.4407
K.SVIPSDGPSVAC[+57.021]VK.K	C[+57]	708.367	2	1415.73	1415.72	0	4.9	47	Specific	528.89	398.27	398.27	10	38	>sp|P02787|TRFE_HUMAN Serotransferrin OS=Homo sapiens GN=TF PE=1 SV=3	37938	48.7778
K.SC[+57.021]HTGLGR.S	C[+57]	444.213	2	887.419	887.415	0	4.6	136	Specific	320.18	0	0	2.62	38	>sp|P02787|TRFE_HUMAN Serotransferrin OS=Homo sapiens GN=TF PE=1 SV=3	37938	15.6232
K.SC[+57.021]HTGLGR.S	C[+57]	444.213	2	887.419	887.415	0	4.7	136	Specific	432.91	0	0	3.5	38	>sp|P02787|TRFE_HUMAN Serotransferrin OS=Homo sapiens GN=TF PE=1 SV=3	37938	15.504
K.SC[+57.021]HTGLGR.S	C[+57]	444.213	2	887.419	887.415	0	4.5	136	Specific	437.22	15.52	15.52	2.72	38	>sp|P02787|TRFE_HUMAN Serotransferrin OS=Homo sapiens GN=TF PE=1 SV=3	37938	15.5919
K.DGAGDVAFVK.H		489.75	2	978.494	978.489	0	4.7	216	Specific	601.51	352.93	352.93	10.97	38	>sp|P02787|TRFE_HUMAN Serotransferrin OS=Homo sapiens GN=TF PE=1 SV=3	37938	45.0939
K.HSTIFENLANK.A		425.225	3	1273.66	1273.65	0	4.8	226	Specific	673.27	502.38	502.38	13.47	38	>sp|P02787|TRFE_HUMAN Serotransferrin OS=Homo sapiens GN=TF PE=1 SV=3	37938	51.5704
K.HSTIFENLANK.A		637.334	2	1273.66	1273.65	0	5.4	226	Specific	690.58	414.08	414.08	12.79	38	>sp|P02787|TRFE_HUMAN Serotransferrin OS=Homo sapiens GN=TF PE=1 SV=3	37938	51.5827
K.HSTIFENLANK.A		637.334	2	1273.66	1273.65	0	5.2	226	Specific	836.83	531.95	531.95	15.79	38	>sp|P02787|TRFE_HUMAN Serotransferrin OS=Homo sapiens GN=TF PE=1 SV=3	37938	51.6124
R.DQYELLC[+57.021]LDNTR.K	C[+57]	770.361	2	1539.72	1539.71	0	3	240	Specific	644.62	480.78	480.78	12.03	38	>sp|P02787|TRFE_HUMAN Serotransferrin OS=Homo sapiens GN=TF PE=1 SV=3	37938	66.9364
R.KPVDEYK.D		439.736	2	878.465	878.462	0	4.1	252	Specific	269.96	108.61	108.61	2.24	38	>sp|P02787|TRFE_HUMAN Serotransferrin OS=Homo sapiens GN=TF PE=1 SV=3	37938	17.9774
R.KPVDEYK.D		439.736	2	878.466	878.462	0	4.2	252	Specific	285.55	75.13	75.13	1.99	38	>sp|P02787|TRFE_HUMAN Serotransferrin OS=Homo sapiens GN=TF PE=1 SV=3	37938	18.236
K.DC[+57.021]HLAQVPSHTVVAR.S	C[+57]	423.22	4	1689.86	1689.85	0	4.9	259	Specific	616.01	564.3	564.3	13.02	38	>sp|P02787|TRFE_HUMAN Serotransferrin OS=Homo sapiens GN=TF PE=1 SV=3	37938	39.7103
K.DC[+57.021]HLAQVPSHTVVAR.S	C[+57]	563.958	3	1689.86	1689.85	0	5.5	259	Specific	793.44	683.12	683.12	15.43	38	>sp|P02787|TRFE_HUMAN Serotransferrin OS=Homo sapiens GN=TF PE=1 SV=3	37938	39.6806
K.EDLIWELLNQAQEHFGK.D		518.266	4	2070.04	2070.03	0	5.9	279	Specific	840.43	774.68	774.68	17.2	38	>sp|P02787|TRFE_HUMAN Serotransferrin OS=Homo sapiens GN=TF PE=1 SV=3	37938	104.731
K.EDLIWELLNQAQEHFGK.D		690.686	3	2070.04	2070.03	0	6.7	279	Specific	883.27	808.12	808.12	17.57	38	>sp|P02787|TRFE_HUMAN Serotransferrin OS=Homo sapiens GN=TF PE=1 SV=3	37938	104.697
K.EFQLFSSPHGK.D		426.217	3	1276.64	1276.63	0	4.4	300	Specific	160.31	160.31	160.31	2.24	38	>sp|P02787|TRFE_HUMAN Serotransferrin OS=Homo sapiens GN=TF PE=1 SV=3	37938	56.1918
K.DLLFK.D		318.193	2	635.379	635.376	0	3.5	311	Specific	419.62	31.14	31.14	2.27	38	>sp|P02787|TRFE_HUMAN Serotransferrin OS=Homo sapiens GN=TF PE=1 SV=3	37938	55.8251
K.DSAHGFLK.V		437.726	2	874.446	874.442	0	4.6	316	Specific	661.5	379.81	379.81	11.41	38	>sp|P02787|TRFE_HUMAN Serotransferrin OS=Homo sapiens GN=TF PE=1 SV=3	37938	34.4062
R.EGTC[+57.021]PEAPTDEC[+57.021]K.P	C[+57]*2	747.301	2	1493.59	1493.59	0	3.8	347	Specific	447.77	447.77	447.77	9.18	38	>sp|P02787|TRFE_HUMAN Serotransferrin OS=Homo sapiens GN=TF PE=1 SV=3	37938	27.5097
R.EGTC[+57.021]PEAPTDEC[+57.021]KPVK.W	C[+57]*2	909.411	2	1817.81	1817.8	0	5.3	347	Specific	126.09	126.09	126.09	2.36	38	>sp|P02787|TRFE_HUMAN Serotransferrin OS=Homo sapiens GN=TF PE=1 SV=3	37938	29.7051
R.EGTC[+57.021]PEAPTDEC[+57.021]KPVK.W	C[+57]*2	606.609	3	1817.81	1817.8	0	4.8	347	Specific	360.46	360.46	360.46	7.41	38	>sp|P02787|TRFE_HUMAN Serotransferrin OS=Homo sapiens GN=TF PE=1 SV=3	37938	29.6708
R.EGTC[+57.021]PEAPTDEC[+57.021]KPVK.W	C[+57]*2	606.609	3	1817.81	1817.8	0	4.4	347	Specific	362.73	362.73	362.73	7.22	38	>sp|P02787|TRFE_HUMAN Serotransferrin OS=Homo sapiens GN=TF PE=1 SV=3	37938	29.658
R.EGTC[+57.021]PEAPTDEC[+57.021]KPVK.W	C[+57]*2	606.609	3	1817.81	1817.8	0	4.8	347	Specific	559.63	559.63	559.63	10.72	38	>sp|P02787|TRFE_HUMAN Serotransferrin OS=Homo sapiens GN=TF PE=1 SV=3	37938	29.6876
K.WC[+57.021]ALSHHER.L	C[+57]	399.188	3	1195.55	1195.54	0	4.5	363	Specific	456.97	372.2	372.2	6.19	38	>sp|P02787|TRFE_HUMAN Serotransferrin OS=Homo sapiens GN=TF PE=1 SV=3	37938	32.9938
K.IEC[+57.021]VSAETTEDC[+57.021]IAK.I	C[+57]*2	575.931	3	1725.78	1725.77	0	6	385	Specific	404.14	353.52	353.52	7.31	38	>sp|P02787|TRFE_HUMAN Serotransferrin OS=Homo sapiens GN=TF PE=1 SV=3	37938	44.1828
K.IEC[+57.021]VSAETTEDC[+57.021]IAK.I	C[+57]*2	863.392	2	1725.78	1725.77	0	6	385	Specific	443.21	443.21	443.21	10.27	38	>sp|P02787|TRFE_HUMAN Serotransferrin OS=Homo sapiens GN=TF PE=1 SV=3	37938	44.1251
K.C[+57.021]GLVPVLAENYN[+2.988]K.S	C[+57], N[+3]	1479.75	1	1479.75	1479.74	0	4.9	421	Specific	314.14	303.53	39.28	6.15	38	>sp|P02787|TRFE_HUMAN Serotransferrin OS=Homo sapiens GN=TF PE=1 SV=3	37938	65.9465
K.C[+57.021]GLVPVLAENYN[+0.984]K.S	C[+57], N[+1]	739.374	2	1477.74	1477.74	0	4	421	Specific	359.37	221.81	0	5.29	38	>sp|P02787|TRFE_HUMAN Serotransferrin OS=Homo sapiens GN=TF PE=1 SV=3	37938	65.7689
K.C[+57.021]GLVPVLAENYN[+2.988]K.S	C[+57], N[+3]	740.376	2	1479.74	1479.74	0	3.6	421	Specific	372.43	296	40.57	5.79	38	>sp|P02787|TRFE_HUMAN Serotransferrin OS=Homo sapiens GN=TF PE=1 SV=3	37938	85.802
K.C[+57.021]GLVPVLAENYN[+2.988]K.S	C[+57], N[+3]	740.376	2	1479.74	1479.74	0	3.6	421	Specific	375.62	262.86	41.98	6.02	38	>sp|P02787|TRFE_HUMAN Serotransferrin OS=Homo sapiens GN=TF PE=1 SV=3	37938	85.7976
K.C[+57.021]GLVPVLAENYN[+0.984]K.S	C[+57], N[+1]	739.375	2	1477.74	1477.74	0	4.5	421	Specific	394.51	288.84	0	7.24	38	>sp|P02787|TRFE_HUMAN Serotransferrin OS=Homo sapiens GN=TF PE=1 SV=3	37938	66.2888
K.C[+57.021]GLVPVLAEN[+0.984]YNK.S	C[+57], N[+1]	739.375	2	1477.74	1477.74	0	4.7	421	Specific	424.73	325.12	0	7.83	38	>sp|P02787|TRFE_HUMAN Serotransferrin OS=Homo sapiens GN=TF PE=1 SV=3	37938	65.8629
K.C[+57.021]GLVPVLAENYN[+2.988]K.S	C[+57], N[+3]	1479.75	1	1479.75	1479.74	0	4.3	421	Specific	465.57	418.05	39.38	8.78	38	>sp|P02787|TRFE_HUMAN Serotransferrin OS=Homo sapiens GN=TF PE=1 SV=3	37938	65.8898
K.C[+57.021]GLVPVLAENYN[+2.988]K.S	C[+57], N[+3]	493.921	3	1479.75	1479.74	0	5.4	421	Specific	543.73	475.8	50.26	10.33	38	>sp|P02787|TRFE_HUMAN Serotransferrin OS=Homo sapiens GN=TF PE=1 SV=3	37938	66.3234
K.C[+57.021]GLVPVLAENYN[+2.988]K.S	C[+57], N[+3]	740.378	2	1479.75	1479.74	0	5.5	421	Specific	547.03	474.54	0	10.24	38	>sp|P02787|TRFE_HUMAN Serotransferrin OS=Homo sapiens GN=TF PE=1 SV=3	37938	67.9574
K.C[+57.021]GLVPVLAENYN[+2.988]K.S	C[+57], N[+3]	493.92	3	1479.75	1479.74	0	4.2	421	Specific	563.41	536.16	51.17	10.36	38	>sp|P02787|TRFE_HUMAN Serotransferrin OS=Homo sapiens GN=TF PE=1 SV=3	37938	65.7986
K.C[+57.021]GLVPVLAENYN[+0.984]K.S	C[+57], N[+1]	739.375	2	1477.74	1477.74	0	4.1	421	Specific	572.06	423.17	30.18	10.27	38	>sp|P02787|TRFE_HUMAN Serotransferrin OS=Homo sapiens GN=TF PE=1 SV=3	37938	65.8017
K.C[+57.021]GLVPVLAENYN[+2.988]K.S	C[+57], N[+3]	740.378	2	1479.75	1479.74	0	6.5	421	Specific	582.59	482.26	36.52	11.54	38	>sp|P02787|TRFE_HUMAN Serotransferrin OS=Homo sapiens GN=TF PE=1 SV=3	37938	68.9166
K.C[+57.021]GLVPVLAENYN[+2.988]K.S	C[+57], N[+3]	1479.75	1	1479.75	1479.74	0	5.3	421	Specific	584.46	419.29	47.82	9.81	38	>sp|P02787|TRFE_HUMAN Serotransferrin OS=Homo sapiens GN=TF PE=1 SV=3	37938	66.0018
K.C[+57.021]GLVPVLAENYN[+2.988]K.S	C[+57], N[+3]	740.377	2	1479.75	1479.74	0	5.1	421	Specific	607.93	513.2	39.16	12.45	38	>sp|P02787|TRFE_HUMAN Serotransferrin OS=Homo sapiens GN=TF PE=1 SV=3	37938	65.478
K.C[+57.021]GLVPVLAENYN[+2.988]K.S	C[+57], N[+3]	740.378	2	1479.75	1479.74	0	5.5	421	Specific	618.71	509.61	32.19	12.54	38	>sp|P02787|TRFE_HUMAN Serotransferrin OS=Homo sapiens GN=TF PE=1 SV=3	37938	68.9051
K.C[+57.021]GLVPVLAENYN[+2.988]K.S	C[+57], N[+3]	740.377	2	1479.75	1479.74	0	4.3	421	Specific	625.28	554.2	37.78	12.45	38	>sp|P02787|TRFE_HUMAN Serotransferrin OS=Homo sapiens GN=TF PE=1 SV=3	37938	64.687
K.C[+57.021]GLVPVLAENYN[+2.988]K.S	C[+57], N[+3]	740.377	2	1479.75	1479.74	0	4.9	421	Specific	629.25	495.65	38.43	12.45	38	>sp|P02787|TRFE_HUMAN Serotransferrin OS=Homo sapiens GN=TF PE=1 SV=3	37938	65.997
K.C[+57.021]GLVPVLAENYN[+2.988]K.S	C[+57], N[+3]	740.377	2	1479.75	1479.74	0	4.8	421	Specific	632.63	544.07	36.33	12.45	38	>sp|P02787|TRFE_HUMAN Serotransferrin OS=Homo sapiens GN=TF PE=1 SV=3	37938	67.2541
K.C[+57.021]GLVPVLAENYN[+2.988]K.S	C[+57], N[+3]	740.377	2	1479.75	1479.74	0	4.9	421	Specific	639.32	502.94	39.36	12.45	38	>sp|P02787|TRFE_HUMAN Serotransferrin OS=Homo sapiens GN=TF PE=1 SV=3	37938	65.9493
K.C[+57.021]GLVPVLAENYN[+2.988]K.S	C[+57], N[+3]	740.377	2	1479.75	1479.74	0	4.4	421	Specific	654.74	527.78	39.31	13.45	38	>sp|P02787|TRFE_HUMAN Serotransferrin OS=Homo sapiens GN=TF PE=1 SV=3	37938	65.7689
K.C[+57.021]GLVPVLAENYN[+2.988]K.S	C[+57], N[+3]	740.377	2	1479.75	1479.74	0	4.6	421	Specific	666.31	517.04	38.41	13.45	38	>sp|P02787|TRFE_HUMAN Serotransferrin OS=Homo sapiens GN=TF PE=1 SV=3	37938	66.2888
K.C[+57.021]GLVPVLAENYN[+2.988]K.S	C[+57], N[+3]	740.377	2	1479.75	1479.74	0	4.5	421	Specific	695.36	553.26	40.95	13.45	38	>sp|P02787|TRFE_HUMAN Serotransferrin OS=Homo sapiens GN=TF PE=1 SV=3	37938	65.8629
K.C[+57.021]GLVPVLAENYN[+2.988]K.S	C[+57], N[+3]	1479.75	1	1479.75	1479.74	0	4.8	421	Specific	713.47	514.21	54.24	13.76	38	>sp|P02787|TRFE_HUMAN Serotransferrin OS=Homo sapiens GN=TF PE=1 SV=3	37938	65.912
K.C[+57.021]GLVPVLAENYN[+2.988]K.S	C[+57], N[+3]	1479.75	1	1479.75	1479.74	0	4.9	421	Specific	742.11	552.56	67.54	13.76	38	>sp|P02787|TRFE_HUMAN Serotransferrin OS=Homo sapiens GN=TF PE=1 SV=3	37938	65.9569
K.C[+57.021]GLVPVLAENYN[+2.988]K.S	C[+57], N[+3]	1479.75	1	1479.75	1479.74	0	4.8	421	Specific	745.01	521.12	53.89	13.15	38	>sp|P02787|TRFE_HUMAN Serotransferrin OS=Homo sapiens GN=TF PE=1 SV=3	37938	65.9746
K.C[+57.021]GLVPVLAENYN[+2.988]K.S	C[+57], N[+3]	1479.75	1	1479.75	1479.74	0	4.3	421	Specific	759.81	564.76	68.13	14.76	38	>sp|P02787|TRFE_HUMAN Serotransferrin OS=Homo sapiens GN=TF PE=1 SV=3	37938	65.8866
K.C[+57.021]GLVPVLAENYN[+2.988]K.S	C[+57], N[+3]	1479.75	1	1479.75	1479.74	0	4.8	421	Specific	765.47	559.21	68.41	14.76	38	>sp|P02787|TRFE_HUMAN Serotransferrin OS=Homo sapiens GN=TF PE=1 SV=3	37938	65.9794
K.C[+57.021]GLVPVLAENYN[+2.988]K.S	C[+57], N[+3]	1479.75	1	1479.75	1479.74	0	4.8	421	Specific	767.68	529.13	55.29	13.81	38	>sp|P02787|TRFE_HUMAN Serotransferrin OS=Homo sapiens GN=TF PE=1 SV=3	37938	65.9152
K.C[+57.021]GLVPVLAENYN[+2.988]K.S	C[+57], N[+3]	1479.75	1	1479.75	1479.74	0	4.8	421	Specific	782.64	582.83	75.04	14.76	38	>sp|P02787|TRFE_HUMAN Serotransferrin OS=Homo sapiens GN=TF PE=1 SV=3	37938	65.987
K.C[+57.021]GLVPVLAENYN[+2.988]K.S	C[+57], N[+3]	1479.75	1	1479.75	1479.74	0	4.8	421	Specific	790.17	581.39	73.86	14.76	38	>sp|P02787|TRFE_HUMAN Serotransferrin OS=Homo sapiens GN=TF PE=1 SV=3	37938	65.9135
K.SASDLTWDNLK.G		625.309	2	1249.61	1249.61	0	4.5	454	Specific	406.76	254.84	254.84	6.08	38	>sp|P02787|TRFE_HUMAN Serotransferrin OS=Homo sapiens GN=TF PE=1 SV=3	37938	58.9042
K.SASDLTWDNLK.G		625.309	2	1249.61	1249.61	0	4.1	454	Specific	561.39	388.7	388.7	10.3	38	>sp|P02787|TRFE_HUMAN Serotransferrin OS=Homo sapiens GN=TF PE=1 SV=3	37938	58.55
K.SC[+57.021]HTAVGR.T	C[+57]	444.213	2	887.419	887.415	0	4.6	468	Specific	320.18	0	0	2.62	38	>sp|P02787|TRFE_HUMAN Serotransferrin OS=Homo sapiens GN=TF PE=1 SV=3	37938	15.6232
K.SC[+57.021]HTAVGR.T	C[+57]	444.213	2	887.419	887.415	0	4.7	468	Specific	432.91	0	0	3.5	38	>sp|P02787|TRFE_HUMAN Serotransferrin OS=Homo sapiens GN=TF PE=1 SV=3	37938	15.504
R.FDEFFSEGC[+57.021]APGSK.K	C[+57]	789.337	2	1577.67	1577.66	0	5.9	495	Specific	644.14	559.46	559.46	12.54	38	>sp|P02787|TRFE_HUMAN Serotransferrin OS=Homo sapiens GN=TF PE=1 SV=3	37938	60.1965
K.LC[+57.021]MGSGLNLC[+57.021]EPNNK.E	C[+57]*2	853.891	2	1706.78	1706.77	0	5.5	516	Specific	484.27	460.09	460.09	10.35	38	>sp|P02787|TRFE_HUMAN Serotransferrin OS=Homo sapiens GN=TF PE=1 SV=3	37938	57.0455
K.LC[+57.021]MGSGLN[+2.988]LC[+57.021]EPNNK.E	C[+57]*2, N[+3]	855.384	2	1709.76	1709.75	0	4.3	516	Specific	508.08	458.66	200.8	10.53	38	>sp|P02787|TRFE_HUMAN Serotransferrin OS=Homo sapiens GN=TF PE=1 SV=3	37938	58.235
R.C[+57.021]LVEK.G	C[+57]	324.674	2	648.341	648.338	0	4.7	542	Specific	493.31	68.22	68.22	2.88	38	>sp|P02787|TRFE_HUMAN Serotransferrin OS=Homo sapiens GN=TF PE=1 SV=3	37938	21.2392
R.C[+57.021]LVEK.G	C[+57]	648.341	1	648.341	648.338	0	4.2	542	Specific	526.5	48.22	48.22	2.64	38	>sp|P02787|TRFE_HUMAN Serotransferrin OS=Homo sapiens GN=TF PE=1 SV=3	37938	21.2712
K.GDVAFVK.H		735.408	1	735.408	735.404	0	5.3	547	Specific	260.32	75.91	75.91	2	38	>sp|P02787|TRFE_HUMAN Serotransferrin OS=Homo sapiens GN=TF PE=1 SV=3	37938	37.6478
K.GDVAFVK.H		368.207	2	735.407	735.404	0	4.2	547	Specific	386.5	71.57	71.57	3.83	38	>sp|P02787|TRFE_HUMAN Serotransferrin OS=Homo sapiens GN=TF PE=1 SV=3	37938	37.49
K.GDVAFVK.H		735.407	1	735.407	735.404	0	4.3	547	Specific	487.64	105.57	105.57	4.73	38	>sp|P02787|TRFE_HUMAN Serotransferrin OS=Homo sapiens GN=TF PE=1 SV=3	37938	37.5827
K.HQTVPQNTGGK.N		583.802	2	1166.6	1166.59	0	4.9	554	Specific	272.3	181.2	181.2	5.24	38	>sp|P02787|TRFE_HUMAN Serotransferrin OS=Homo sapiens GN=TF PE=1 SV=3	37938	15.3144
K.HQTVPQNTGGK.N		583.802	2	1166.6	1166.59	0	4.9	554	Specific	396.11	211.16	211.16	6.32	38	>sp|P02787|TRFE_HUMAN Serotransferrin OS=Homo sapiens GN=TF PE=1 SV=3	37938	15.3239
K.HQTVPQNTGGK.N		583.802	2	1166.6	1166.59	0	5	554	Specific	433.34	266.2	266.2	6.82	38	>sp|P02787|TRFE_HUMAN Serotransferrin OS=Homo sapiens GN=TF PE=1 SV=3	37938	14.9703
K.HQTVPQNTGGK.N		583.802	2	1166.6	1166.59	0	5	554	Specific	487.14	281.37	281.37	7.06	38	>sp|P02787|TRFE_HUMAN Serotransferrin OS=Homo sapiens GN=TF PE=1 SV=3	37938	14.9452
K.NPDPWAK.N		414.208	2	827.409	827.405	0	5	565	Specific	336.41	149.37	149.37	3.76	38	>sp|P02787|TRFE_HUMAN Serotransferrin OS=Homo sapiens GN=TF PE=1 SV=3	37938	37.84
[truncated: 10,466 more rows]

## Sheet: 2. spectra +2.988 in NXTS
Peptide	Modification Type(s)	Observed m/z	z	Observed (M+H)	Calc. mass (M+H)	Off-by-x error	Mass error (ppm)	Starting position	Cleavage	Score	Delta	Delta Mod	|Log Prob|	# of unique peptides	Protein Name	Protein DB number	Scan Time
[truncated: 8,133 more rows]

[truncated: 3 more sheets: 3. spectra +2.988 in non-NXTS, 4. unique N-glycosite, 5. N-glycoprotein]
