# Supplementary material for: An engineered high affinity Fbs1 carbohydrate binding protein for selective capture of N-glycans and N-glycopeptides
Source: Nat Commun. 2017 May 23;8:15487. doi: 10.1038/ncomms15487 (PMC5457524; doi:10.1038/ncomms15487)
Supplement: Supplementary Data 3: Intact N-glycopeptide identification in the pre-enrichment, and samples. — Tab1: All MS spectra from three LC-MS/MS runs (highlighted by different colors for each run). Tab2: MS spectra of intact N-glycopeptide from three LC-MS/MS runs (highlighted by different colors for each run). Tab3: Organized intact N-glycopeptides. In Tab3, N-glycosite is indicated by N@; peptide mis-cleavage was manually removed; and Sodium in the N-glycan composition was removed. Data in Tab3 is the original source of Supplementary Data 6. [file ncomms15487-s4.xlsx]

## Sheet: all spectra
Peptide	Glycans	Modification Type(s)	Observed m/z	z	Observed (M+H)	Calc. mass (M+H)	Off-by-x error	Mass error (ppm)	Starting position	Cleavage	Score	Delta	Delta Mod	|Log Prob|	# of unique peptides	Protein Name	Protein DB number	Scan Time
KYTYNYEAESSSGVPGTADSRS			718.646	3	2153.92	2153.93	0	-1	52	Specific	398.38	398.38	398.38	5.9	218	>sp|P04114|APOB_HUMAN Apolipoprotein B-100 OS=Homo sapiens GN=APOB PE=1 SV=2	2074	46.9618
KYTYNYEAESSSGVPGTADSRS			1077.47	2	2153.92	2153.93	0	-1.2	52	Specific	678.33	517.26	517.26	11.15	218	>sp|P04114|APOB_HUMAN Apolipoprotein B-100 OS=Homo sapiens GN=APOB PE=1 SV=2	2074	46.9506
KEVYGFNPEGKA			570.27	2	1139.53	1139.54	0	-3.5	101	Specific	457.04	206.5	206.5	3.76	218	>sp|P04114|APOB_HUMAN Apolipoprotein B-100 OS=Homo sapiens GN=APOB PE=1 SV=2	2074	45.5397
KALLKK			444.318	1	444.318	444.318	0	-1	111	Specific	275.78	275.78	275.78	2.1	218	>sp|P04114|APOB_HUMAN Apolipoprotein B-100 OS=Homo sapiens GN=APOB PE=1 SV=2	2074	20.7268
KALLKK			444.318	1	444.318	444.318	0	-1	111	Specific	276.36	276.36	276.36	2.06	218	>sp|P04114|APOB_HUMAN Apolipoprotein B-100 OS=Homo sapiens GN=APOB PE=1 SV=2	2074	20.7207
KALLKK			444.318	1	444.318	444.318	0	0.1	111	Specific	366.45	366.45	366.45	3.26	218	>sp|P04114|APOB_HUMAN Apolipoprotein B-100 OS=Homo sapiens GN=APOB PE=1 SV=2	2074	19.0503
KNSEEFAAAMSRY			606.768	2	1212.53	1212.53	0	-1.5	118	Specific	543.95	288.6	288.6	5.64	218	>sp|P04114|APOB_HUMAN Apolipoprotein B-100 OS=Homo sapiens GN=APOB PE=1 SV=2	2074	42.6721
KNSEEFAAAMSRY		M[+16]	614.766	2	1228.53	1228.53	0	-0.9	118	Specific	377.56	270.15	270.15	4.01	218	>sp|P04114|APOB_HUMAN Apolipoprotein B-100 OS=Homo sapiens GN=APOB PE=1 SV=2	2074	42.6689
RYELKL			552.303	1	552.303	552.303	0	0.2	129	Specific	246.1	246.1	246.1	1.98	218	>sp|P04114|APOB_HUMAN Apolipoprotein B-100 OS=Homo sapiens GN=APOB PE=1 SV=2	2074	20.9478
KLAIPEGKQ			364.22	2	727.433	727.435	0	-1.9	133	Specific	370.04	79.97	79.97	2.22	218	>sp|P04114|APOB_HUMAN Apolipoprotein B-100 OS=Homo sapiens GN=APOB PE=1 SV=2	2074	34.595
KQVFLYPEKDEPTYILNIKR			737.396	3	2210.17	2210.17	0	-0.9	140	Specific	147.69	35.85	35.85	1.21	218	>sp|P04114|APOB_HUMAN Apolipoprotein B-100 OS=Homo sapiens GN=APOB PE=1 SV=2	2074	98.4094
RGIISALLVPPETEEAKQ			833.966	2	1666.93	1666.93	0	-0.3	159	Specific	172.01	128.05	128.05	2.95	218	>sp|P04114|APOB_HUMAN Apolipoprotein B-100 OS=Homo sapiens GN=APOB PE=1 SV=2	2074	87.3037
RGIISALLVPPETEEAKQ			833.966	2	1666.93	1666.93	0	-0.6	159	Specific	189.85	166.23	166.23	2.95	218	>sp|P04114|APOB_HUMAN Apolipoprotein B-100 OS=Homo sapiens GN=APOB PE=1 SV=2	2074	86.5272
RGIISALLVPPETEEAKQ			556.313	3	1666.92	1666.93	0	-0.9	159	Specific	386.28	323.52	323.52	5.87	218	>sp|P04114|APOB_HUMAN Apolipoprotein B-100 OS=Homo sapiens GN=APOB PE=1 SV=2	2074	86.1351
RGIISALLVPPETEEAKQ			556.314	3	1666.93	1666.93	0	0.5	159	Specific	436.74	358.6	358.6	5.94	218	>sp|P04114|APOB_HUMAN Apolipoprotein B-100 OS=Homo sapiens GN=APOB PE=1 SV=2	2074	87.2143
RGIISALLVPPETEEAKQ			556.314	3	1666.93	1666.93	0	0.3	159	Specific	460.65	328.53	328.53	6.4	218	>sp|P04114|APOB_HUMAN Apolipoprotein B-100 OS=Homo sapiens GN=APOB PE=1 SV=2	2074	87.1026
RGIISALLVPPETEEAKQ			556.313	3	1666.92	1666.93	0	-1.5	159	Specific	471.68	349.31	349.31	6.17	218	>sp|P04114|APOB_HUMAN Apolipoprotein B-100 OS=Homo sapiens GN=APOB PE=1 SV=2	2074	86.6766
RGIISALLVPPETEEAKQ			833.967	2	1666.93	1666.93	0	-0.2	159	Specific	658.97	477.4	477.4	11.13	218	>sp|P04114|APOB_HUMAN Apolipoprotein B-100 OS=Homo sapiens GN=APOB PE=1 SV=2	2074	87.2079
RGIISALLVPPETEEAKQ			833.967	2	1666.93	1666.93	0	0.8	159	Specific	684.54	483.02	483.02	11.13	218	>sp|P04114|APOB_HUMAN Apolipoprotein B-100 OS=Homo sapiens GN=APOB PE=1 SV=2	2074	86.1556
RGIISALLVPPETEEAKQ			833.966	2	1666.92	1666.93	0	-1.1	159	Specific	742.6	519.18	519.18	12.13	218	>sp|P04114|APOB_HUMAN Apolipoprotein B-100 OS=Homo sapiens GN=APOB PE=1 SV=2	2074	86.6721
RKGNVATEISTERD			652.845	2	1304.68	1304.68	0	1	196	Specific	588.29	283.38	283.38	5.1	218	>sp|P04114|APOB_HUMAN Apolipoprotein B-100 OS=Homo sapiens GN=APOB PE=1 SV=2	2074	27.4208
KGNVATEISTERD			588.796	2	1176.58	1176.59	0	-1	197	Specific	552.87	376.88	376.88	6.49	218	>sp|P04114|APOB_HUMAN Apolipoprotein B-100 OS=Homo sapiens GN=APOB PE=1 SV=2	2074	36.0273
KPIRT			385.255	1	385.255	385.256	0	-0.7	217	Specific	168	168	168	1.82	218	>sp|P04114|APOB_HUMAN Apolipoprotein B-100 OS=Homo sapiens GN=APOB PE=1 SV=2	2074	13.2201
KPIRT			385.255	1	385.255	385.256	0	-1.2	217	Specific	180.1	180.1	180.1	1.87	218	>sp|P04114|APOB_HUMAN Apolipoprotein B-100 OS=Homo sapiens GN=APOB PE=1 SV=2	2074	20.8091
KPIRT			385.255	1	385.255	385.256	0	-1	217	Specific	207.87	207.87	207.87	1.89	218	>sp|P04114|APOB_HUMAN Apolipoprotein B-100 OS=Homo sapiens GN=APOB PE=1 SV=2	2074	20.8465
KYGMVAQVTQTLKL			669.857	2	1338.71	1338.71	0	-0.8	276	Specific	708.52	517.82	517.82	11.63	218	>sp|P04114|APOB_HUMAN Apolipoprotein B-100 OS=Homo sapiens GN=APOB PE=1 SV=2	2074	59.4108
KYGMVAQVTQTLKL		M[+16]	677.855	2	1354.7	1354.7	0	-0.3	276	Specific	482.33	347.33	347.33	4.99	218	>sp|P04114|APOB_HUMAN Apolipoprotein B-100 OS=Homo sapiens GN=APOB PE=1 SV=2	2074	45.0277
KYGMVAQVTQTLKL		M[+16]	677.854	2	1354.7	1354.7	0	-2	276	Specific	501.61	377.83	377.83	5.24	218	>sp|P04114|APOB_HUMAN Apolipoprotein B-100 OS=Homo sapiens GN=APOB PE=1 SV=2	2074	44.942
KYGMVAQVTQTLKL		M[+16]	677.855	2	1354.7	1354.7	0	0	276	Specific	701.65	510.21	510.21	11.63	218	>sp|P04114|APOB_HUMAN Apolipoprotein B-100 OS=Homo sapiens GN=APOB PE=1 SV=2	2074	45.4741
KLEDTPKI			702.366	1	702.366	702.367	0	-0.6	288	Specific	331.59	32.78	32.78	1.64	218	>sp|P04114|APOB_HUMAN Apolipoprotein B-100 OS=Homo sapiens GN=APOB PE=1 SV=2	2074	15.596
KLEDTPKI			351.687	2	702.367	702.367	0	-0.3	288	Specific	382.31	23.59	23.59	2.3	218	>sp|P04114|APOB_HUMAN Apolipoprotein B-100 OS=Homo sapiens GN=APOB PE=1 SV=2	2074	15.4652
KLEDTPKI			702.367	1	702.367	702.367	0	-0.3	288	Specific	423.26	41.8	41.8	2.3	218	>sp|P04114|APOB_HUMAN Apolipoprotein B-100 OS=Homo sapiens GN=APOB PE=1 SV=2	2074	15.4971
RFFGEGTKK			393.195	2	785.382	785.383	0	-0.6	298	Specific	230.36	70.24	70.24	1.69	218	>sp|P04114|APOB_HUMAN Apolipoprotein B-100 OS=Homo sapiens GN=APOB PE=1 SV=2	2074	33.5631
KMGLAFESTKS		M[+16]	500.243	2	999.479	999.481	0	-2.1	306	Specific	400.28	236.83	236.83	3.68	218	>sp|P04114|APOB_HUMAN Apolipoprotein B-100 OS=Homo sapiens GN=APOB PE=1 SV=2	2074	38.4025
KQAEAVLKT			379.723	2	758.439	758.441	0	-1.6	321	Specific	369.29	96.54	96.54	2.17	218	>sp|P04114|APOB_HUMAN Apolipoprotein B-100 OS=Homo sapiens GN=APOB PE=1 SV=2	2074	21.8459
KQAEAVLKT			379.723	2	758.439	758.441	0	-1.6	321	Specific	396.19	119.81	119.81	2.95	218	>sp|P04114|APOB_HUMAN Apolipoprotein B-100 OS=Homo sapiens GN=APOB PE=1 SV=2	2074	21.7906
KQAEAVLKT			379.723	2	758.439	758.441	0	-1.6	321	Specific	448.21	137.51	137.51	3.41	218	>sp|P04114|APOB_HUMAN Apolipoprotein B-100 OS=Homo sapiens GN=APOB PE=1 SV=2	2074	21.7849
KQAEAVLKT			379.724	2	758.44	758.441	0	-1	321	Specific	453.02	140.54	140.54	3.66	218	>sp|P04114|APOB_HUMAN Apolipoprotein B-100 OS=Homo sapiens GN=APOB PE=1 SV=2	2074	21.7364
KTLQELKK			366.219	2	731.43	731.43	0	0	328	Specific	465.51	40.88	40.88	2.95	218	>sp|P04114|APOB_HUMAN Apolipoprotein B-100 OS=Homo sapiens GN=APOB PE=1 SV=2	2074	26.317
KLTISEQNIQRA			601.331	2	1201.65	1201.65	0	0.2	335	Specific	528.2	290.93	290.93	5.06	218	>sp|P04114|APOB_HUMAN Apolipoprotein B-100 OS=Homo sapiens GN=APOB PE=1 SV=2	2074	41.2391
KLTISEQNIQRA			601.33	2	1201.65	1201.65	0	-0.1	335	Specific	538	282.33	282.33	5.06	218	>sp|P04114|APOB_HUMAN Apolipoprotein B-100 OS=Homo sapiens GN=APOB PE=1 SV=2	2074	41.1926
KLTISEQNIQRA			601.331	2	1201.65	1201.65	0	0.2	335	Specific	582.6	315.97	315.97	6.82	218	>sp|P04114|APOB_HUMAN Apolipoprotein B-100 OS=Homo sapiens GN=APOB PE=1 SV=2	2074	41.2189
RANLFNKL			353.697	2	706.388	706.388	0	-1	345	Specific	284.53	82.67	82.67	1.88	218	>sp|P04114|APOB_HUMAN Apolipoprotein B-100 OS=Homo sapiens GN=APOB PE=1 SV=2	2074	29.5885
KLVTELRG			365.726	2	730.445	730.446	0	-0.6	351	Specific	409.31	13.36	13.36	2.01	218	>sp|P04114|APOB_HUMAN Apolipoprotein B-100 OS=Homo sapiens GN=APOB PE=1 SV=2	2074	32.5402
REIFNMARD		M[+16]	448.718	2	896.43	896.429	0	0.1	428	Specific	138.56	0.93	0.93	0.05	218	>sp|P04114|APOB_HUMAN Apolipoprotein B-100 OS=Homo sapiens GN=APOB PE=1 SV=2	2074	46.9936
REIFNMARD		M[+16]	448.719	2	896.43	896.429	0	0.7	428	Specific	211	60.1	60.1	0.31	218	>sp|P04114|APOB_HUMAN Apolipoprotein B-100 OS=Homo sapiens GN=APOB PE=1 SV=2	2074	47.0163
REIFNMARD		M[+16]	448.718	2	896.428	896.429	0	-1.1	428	Specific	261.09	122.85	122.85	1.9	218	>sp|P04114|APOB_HUMAN Apolipoprotein B-100 OS=Homo sapiens GN=APOB PE=1 SV=2	2074	32.0678
REIFNMARD		M[+16]	448.718	2	896.428	896.429	0	-1.1	428	Specific	321.04	157.54	157.54	2.56	218	>sp|P04114|APOB_HUMAN Apolipoprotein B-100 OS=Homo sapiens GN=APOB PE=1 SV=2	2074	32.0614
RVIGNMGQTMEQLTPELKS		M[+16]	952.974	2	1904.94	1904.95	0	-2.6	491	Specific	205.79	189.03	88.96	2.56	218	>sp|P04114|APOB_HUMAN Apolipoprotein B-100 OS=Homo sapiens GN=APOB PE=1 SV=2	2074	61.4407
KSSILKC			547.345	1	547.345	547.345	0	-0.6	508	Specific	445.13	31.48	31.48	2.15	218	>sp|P04114|APOB_HUMAN Apolipoprotein B-100 OS=Homo sapiens GN=APOB PE=1 SV=2	2074	20.7823
KAAIQALRK			371.732	2	742.457	742.457	0	-0.3	526	Specific	401.06	92.61	92.61	3.24	218	>sp|P04114|APOB_HUMAN Apolipoprotein B-100 OS=Homo sapiens GN=APOB PE=1 SV=2	2074	29.4746
KDKDQEVLLQTFLDDASPGDKR			745.366	3	2234.08	2234.08	0	0	538	Specific	309.73	240.42	240.42	3.38	218	>sp|P04114|APOB_HUMAN Apolipoprotein B-100 OS=Homo sapiens GN=APOB PE=1 SV=2	2074	116.067
KDKDQEVLLQTFLDDASPGDKR			745.366	3	2234.08	2234.08	0	0.2	538	Specific	373.53	300.71	300.71	3.97	218	>sp|P04114|APOB_HUMAN Apolipoprotein B-100 OS=Homo sapiens GN=APOB PE=1 SV=2	2074	116.007
KDKDQEVLLQTFLDDASPGDKR			745.366	3	2234.08	2234.08	0	0.3	538	Specific	394.23	338.96	338.96	4.41	218	>sp|P04114|APOB_HUMAN Apolipoprotein B-100 OS=Homo sapiens GN=APOB PE=1 SV=2	2074	116.315
KDKDQEVLLQTFLDDASPGDKR			745.366	3	2234.08	2234.08	0	0.6	538	Specific	402.23	341.8	341.8	4.35	218	>sp|P04114|APOB_HUMAN Apolipoprotein B-100 OS=Homo sapiens GN=APOB PE=1 SV=2	2074	116.148
KDKDQEVLLQTFLDDASPGDKR			745.367	3	2234.09	2234.08	0	1.3	538	Specific	473.62	425.41	425.41	5.01	218	>sp|P04114|APOB_HUMAN Apolipoprotein B-100 OS=Homo sapiens GN=APOB PE=1 SV=2	2074	116.026
KDKDQEVLLQTFLDDASPGDKR			745.367	3	2234.09	2234.08	0	1.3	538	Specific	490.99	431.83	431.83	5.54	218	>sp|P04114|APOB_HUMAN Apolipoprotein B-100 OS=Homo sapiens GN=APOB PE=1 SV=2	2074	116.036
KDKDQEVLLQTFLDDASPGDKR			745.367	3	2234.09	2234.08	0	1.3	538	Specific	496.04	435.78	435.78	5.54	218	>sp|P04114|APOB_HUMAN Apolipoprotein B-100 OS=Homo sapiens GN=APOB PE=1 SV=2	2074	116.031
KDKDQEVLLQTFLDDASPGDKR			745.367	3	2234.09	2234.08	0	1.3	538	Specific	498.72	436.94	436.94	5.54	218	>sp|P04114|APOB_HUMAN Apolipoprotein B-100 OS=Homo sapiens GN=APOB PE=1 SV=2	2074	116.039
KDKDQEVLLQTFLDDASPGDKR			745.367	3	2234.09	2234.08	0	1.4	538	Specific	639.34	557.89	557.89	8.41	218	>sp|P04114|APOB_HUMAN Apolipoprotein B-100 OS=Homo sapiens GN=APOB PE=1 SV=2	2074	116.601
KDKDQEVLLQTFLDDASPGDKR			745.367	3	2234.09	2234.08	0	1.9	538	Specific	665.38	591.6	591.6	9.41	218	>sp|P04114|APOB_HUMAN Apolipoprotein B-100 OS=Homo sapiens GN=APOB PE=1 SV=2	2074	116.536
KDKDQEVLLQTFLDDASPGDKR			745.367	3	2234.09	2234.08	0	1.5	538	Specific	702.81	606.29	606.29	10.41	218	>sp|P04114|APOB_HUMAN Apolipoprotein B-100 OS=Homo sapiens GN=APOB PE=1 SV=2	2074	116.566
KDKDQEVLLQTFLDDASPGDKR			745.367	3	2234.09	2234.08	0	1.5	538	Specific	716.12	638.33	638.33	10.41	218	>sp|P04114|APOB_HUMAN Apolipoprotein B-100 OS=Homo sapiens GN=APOB PE=1 SV=2	2074	116.569
KDKDQEVLLQTFLDDASPGDKR			1117.55	2	2234.08	2234.08	0	1.2	538	Specific	747.59	566.9	566.9	9.96	218	>sp|P04114|APOB_HUMAN Apolipoprotein B-100 OS=Homo sapiens GN=APOB PE=1 SV=2	2074	116.25
KDKDQEVLLQTFLDDASPGDKRL			598.301	4	2390.18	2390.18	0	-0.5	538	Specific	769.38	691.22	691.22	12.07	218	>sp|P04114|APOB_HUMAN Apolipoprotein B-100 OS=Homo sapiens GN=APOB PE=1 SV=2	2074	120.281
KDKDQEVLLQTFLDDASPGDKRL			598.301	4	2390.18	2390.18	0	-0.2	538	Specific	776.43	704.09	704.09	12.07	218	>sp|P04114|APOB_HUMAN Apolipoprotein B-100 OS=Homo sapiens GN=APOB PE=1 SV=2	2074	120.301
KDKDQEVLLQTFLDDASPGDKRL			598.301	4	2390.18	2390.18	0	-0.1	538	Specific	782.49	758.55	758.55	12.07	218	>sp|P04114|APOB_HUMAN Apolipoprotein B-100 OS=Homo sapiens GN=APOB PE=1 SV=2	2074	120.818
KDKDQEVLLQTFLDDASPGDKRL			797.4	3	2390.19	2390.18	0	0.8	538	Specific	1078.49	943.77	943.77	16.85	218	>sp|P04114|APOB_HUMAN Apolipoprotein B-100 OS=Homo sapiens GN=APOB PE=1 SV=2	2074	120.287
RSPSQADINKI			480.243	2	959.478	959.479	0	-1.6	568	Specific	435.71	204.57	204.57	3.49	218	>sp|P04114|APOB_HUMAN Apolipoprotein B-100 OS=Homo sapiens GN=APOB PE=1 SV=2	2074	17.8933
RSPSQADINKI			480.243	2	959.478	959.479	0	-0.9	568	Specific	529.13	172.86	172.86	4.18	218	>sp|P04114|APOB_HUMAN Apolipoprotein B-100 OS=Homo sapiens GN=APOB PE=1 SV=2	2074	17.587
RSPSQADINKI			480.243	2	959.478	959.479	0	-0.8	568	Specific	612.88	210.35	210.35	7.32	218	>sp|P04114|APOB_HUMAN Apolipoprotein B-100 OS=Homo sapiens GN=APOB PE=1 SV=2	2074	17.6592
KIVQILPWEQNEQVKN			862.966	2	1724.92	1723.94	1	-9.3	577	Specific	159.69	23.7	23.7	1.19	218	>sp|P04114|APOB_HUMAN Apolipoprotein B-100 OS=Homo sapiens GN=APOB PE=1 SV=2	2074	76.4385
KIVQILPWEQNEQVKN			862.47	2	1723.93	1723.94	0	-2.9	577	Specific	645.47	450.79	450.79	9.26	218	>sp|P04114|APOB_HUMAN Apolipoprotein B-100 OS=Homo sapiens GN=APOB PE=1 SV=2	2074	73.8653
KIVQILPWEQNEQVKN			575.317	3	1723.94	1723.94	0	-1.2	577	Specific	705.24	542.78	542.78	11.8	218	>sp|P04114|APOB_HUMAN Apolipoprotein B-100 OS=Homo sapiens GN=APOB PE=1 SV=2	2074	74.108
KNFVASHIANILNSEELDIQDLKK			828.431	3	2483.28	2483.28	0	0.4	591	Specific	706.07	630.59	630.59	12.15	218	>sp|P04114|APOB_HUMAN Apolipoprotein B-100 OS=Homo sapiens GN=APOB PE=1 SV=2	2074	129.597
KEALKE			460.277	1	460.277	460.277	0	0.4	617	Specific	80.93	80.93	80.93	1.16	218	>sp|P04114|APOB_HUMAN Apolipoprotein B-100 OS=Homo sapiens GN=APOB PE=1 SV=2	2074	56.4834
KEALKE			460.28	1	460.28	460.277	0	7.5	617	Specific	276	276	276	1.78	218	>sp|P04114|APOB_HUMAN Apolipoprotein B-100 OS=Homo sapiens GN=APOB PE=1 SV=2	2074	23.3151
KEALKE			460.276	1	460.276	460.277	0	-0.4	617	Specific	303.23	303.23	303.23	2.28	218	>sp|P04114|APOB_HUMAN Apolipoprotein B-100 OS=Homo sapiens GN=APOB PE=1 SV=2	2074	22.7989
KEALKE			460.276	1	460.276	460.277	0	-0.4	617	Specific	365.7	365.7	365.7	2.95	218	>sp|P04114|APOB_HUMAN Apolipoprotein B-100 OS=Homo sapiens GN=APOB PE=1 SV=2	2074	22.8034
KEALKE			460.276	1	460.276	460.277	0	-0.4	617	Specific	371.32	371.32	371.32	2.95	218	>sp|P04114|APOB_HUMAN Apolipoprotein B-100 OS=Homo sapiens GN=APOB PE=1 SV=2	2074	22.8005
KEALKE			460.276	1	460.276	460.277	0	-0.6	617	Specific	402.11	402.11	402.11	3.42	218	>sp|P04114|APOB_HUMAN Apolipoprotein B-100 OS=Homo sapiens GN=APOB PE=1 SV=2	2074	22.9463
KESQLPTVMDFRK		M[+16]	669.821	2	1338.64	1338.64	0	-0.6	621	Specific	215.75	96.48	96.48	1.8	218	>sp|P04114|APOB_HUMAN Apolipoprotein B-100 OS=Homo sapiens GN=APOB PE=1 SV=2	2074	57.0131
KESQLPTVMDFRK		M[+16]	669.822	2	1338.64	1338.64	0	0	621	Specific	317.7	161.57	161.57	3.45	218	>sp|P04114|APOB_HUMAN Apolipoprotein B-100 OS=Homo sapiens GN=APOB PE=1 SV=2	2074	56.8028
KESQLPTVMDFRK		M[+16]	669.822	2	1338.64	1338.64	0	0	621	Specific	340.98	180.97	180.97	3.8	218	>sp|P04114|APOB_HUMAN Apolipoprotein B-100 OS=Homo sapiens GN=APOB PE=1 SV=2	2074	56.8108
KESQLPTVMDFRK		M[+16]	669.822	2	1338.64	1338.64	0	0.1	621	Specific	418.8	280.62	280.62	4.33	218	>sp|P04114|APOB_HUMAN Apolipoprotein B-100 OS=Homo sapiens GN=APOB PE=1 SV=2	2074	57.3397
RNYQLYKS			414.716	2	828.425	828.425	0	-0.3	636	Specific	354.04	113.11	113.11	2.7	218	>sp|P04114|APOB_HUMAN Apolipoprotein B-100 OS=Homo sapiens GN=APOB PE=1 SV=2	2074	33.3217
KSVSLPSLDPASAKI			636.345	2	1271.68	1271.68	0	-1.2	642	Specific	681.89	446.88	446.88	10.69	218	>sp|P04114|APOB_HUMAN Apolipoprotein B-100 OS=Homo sapiens GN=APOB PE=1 SV=2	2074	58.5986
KIEGNLIFDPNNYLPKE			873.956	2	1746.9	1746.91	0	-1.1	655	Specific	199.45	64.3	64.3	1.68	218	>sp|P04114|APOB_HUMAN Apolipoprotein B-100 OS=Homo sapiens GN=APOB PE=1 SV=2	2074	102.851
KIEGNLIFDPNNYLPKE			582.972	3	1746.9	1746.91	0	-2.3	655	Specific	439.76	336.33	336.33	5.73	218	>sp|P04114|APOB_HUMAN Apolipoprotein B-100 OS=Homo sapiens GN=APOB PE=1 SV=2	2074	102.218
KIEGNLIFDPNNYLPKE			873.956	2	1746.9	1746.91	0	-1.1	655	Specific	465.66	285.18	285.18	6.05	218	>sp|P04114|APOB_HUMAN Apolipoprotein B-100 OS=Homo sapiens GN=APOB PE=1 SV=2	2074	101.43
KIEGNLIFDPNNYLPKE			873.957	2	1746.91	1746.91	0	0.1	655	Specific	494.83	309.94	309.94	6.23	218	>sp|P04114|APOB_HUMAN Apolipoprotein B-100 OS=Homo sapiens GN=APOB PE=1 SV=2	2074	101.281
KIEGNLIFDPNNYLPKE			873.957	2	1746.91	1746.91	0	0.1	655	Specific	538.28	375.65	375.65	6.73	218	>sp|P04114|APOB_HUMAN Apolipoprotein B-100 OS=Homo sapiens GN=APOB PE=1 SV=2	2074	101.278
KIEGNLIFDPNNYLPKE			873.956	2	1746.9	1746.91	0	-1.3	655	Specific	582.03	449.8	449.8	9.13	218	>sp|P04114|APOB_HUMAN Apolipoprotein B-100 OS=Homo sapiens GN=APOB PE=1 SV=2	2074	101.82
KIEGNLIFDPNNYLPKE			873.956	2	1746.9	1746.91	0	-0.9	655	Specific	634.74	418.12	418.12	10.13	218	>sp|P04114|APOB_HUMAN Apolipoprotein B-100 OS=Homo sapiens GN=APOB PE=1 SV=2	2074	102.332
KESMLKT			304.159	2	607.311	607.312	0	-0.8	670	Specific	280.8	38.44	38.44	1.46	218	>sp|P04114|APOB_HUMAN Apolipoprotein B-100 OS=Homo sapiens GN=APOB PE=1 SV=2	2074	19.9128
KTTLTAFGFASADLIEIGLEGKG			718.716	3	2154.13	2154.13	0	-0.4	675	Specific	785.43	708.75	708.75	13.25	218	>sp|P04114|APOB_HUMAN Apolipoprotein B-100 OS=Homo sapiens GN=APOB PE=1 SV=2	2074	130.448
KTTLTAFGFASADLIEIGLEGKG			1077.57	2	2154.13	2154.13	0	0.3	675	Specific	792.3	640.15	640.15	13.15	218	>sp|P04114|APOB_HUMAN Apolipoprotein B-100 OS=Homo sapiens GN=APOB PE=1 SV=2	2074	130.446
KGFEPTLEALFGKQ			654.845	2	1308.68	1308.68	0	-0.8	696	Specific	271.42	75.12	75.12	2.08	218	>sp|P04114|APOB_HUMAN Apolipoprotein B-100 OS=Homo sapiens GN=APOB PE=1 SV=2	2074	103.468
KGFEPTLEALFGKQ			654.845	2	1308.68	1308.68	0	-0.8	696	Specific	336.5	148.95	148.95	3.35	218	>sp|P04114|APOB_HUMAN Apolipoprotein B-100 OS=Homo sapiens GN=APOB PE=1 SV=2	2074	104.044
KGFEPTLEALFGKQ			654.845	2	1308.68	1308.68	0	-1	696	Specific	373.66	225.04	225.04	3.93	218	>sp|P04114|APOB_HUMAN Apolipoprotein B-100 OS=Homo sapiens GN=APOB PE=1 SV=2	2074	104.086
KGFEPTLEALFGKQ			654.845	2	1308.68	1308.68	0	-0.7	696	Specific	397.61	237.17	237.17	3.96	218	>sp|P04114|APOB_HUMAN Apolipoprotein B-100 OS=Homo sapiens GN=APOB PE=1 SV=2	2074	103.593
KGFEPTLEALFGKQ			654.844	2	1308.68	1308.68	0	-1.6	696	Specific	412.18	276.67	276.67	4.05	218	>sp|P04114|APOB_HUMAN Apolipoprotein B-100 OS=Homo sapiens GN=APOB PE=1 SV=2	2074	102.855
KGFEPTLEALFGKQ			654.845	2	1308.68	1308.68	0	-0.7	696	Specific	435.98	265.38	265.38	4.87	218	>sp|P04114|APOB_HUMAN Apolipoprotein B-100 OS=Homo sapiens GN=APOB PE=1 SV=2	2074	103.7
KGFEPTLEALFGKQ			654.845	2	1308.68	1308.68	0	-1.2	696	Specific	449.74	295.43	295.43	4.57	218	>sp|P04114|APOB_HUMAN Apolipoprotein B-100 OS=Homo sapiens GN=APOB PE=1 SV=2	2074	103.561
KGFEPTLEALFGKQ			654.845	2	1308.68	1308.68	0	-1.2	696	Specific	457.99	282.17	282.17	4.53	218	>sp|P04114|APOB_HUMAN Apolipoprotein B-100 OS=Homo sapiens GN=APOB PE=1 SV=2	2074	104.479
KGFEPTLEALFGKQ			654.845	2	1308.68	1308.68	0	-0.6	696	Specific	458.65	287.21	287.21	4.57	218	>sp|P04114|APOB_HUMAN Apolipoprotein B-100 OS=Homo sapiens GN=APOB PE=1 SV=2	2074	104.241
KGFEPTLEALFGKQ			654.847	2	1308.69	1308.68	0	2.5	696	Specific	468.92	325.91	325.91	5.02	218	>sp|P04114|APOB_HUMAN Apolipoprotein B-100 OS=Homo sapiens GN=APOB PE=1 SV=2	2074	110.206
KGFEPTLEALFGKQ			654.847	2	1308.69	1308.68	0	2	696	Specific	469.17	301.92	301.92	4.5	218	>sp|P04114|APOB_HUMAN Apolipoprotein B-100 OS=Homo sapiens GN=APOB PE=1 SV=2	2074	111.864
KGFEPTLEALFGKQ			654.844	2	1308.68	1308.68	0	-1.4	696	Specific	492.44	295.5	295.5	4.97	218	>sp|P04114|APOB_HUMAN Apolipoprotein B-100 OS=Homo sapiens GN=APOB PE=1 SV=2	2074	103.793
KGFEPTLEALFGKQ			654.845	2	1308.68	1308.68	0	-0.7	696	Specific	513.92	338.24	338.24	6.09	218	>sp|P04114|APOB_HUMAN Apolipoprotein B-100 OS=Homo sapiens GN=APOB PE=1 SV=2	2074	103.428
KGFEPTLEALFGKQ			654.844	2	1308.68	1308.68	0	-1.4	696	Specific	514.01	326.73	326.73	5.52	218	>sp|P04114|APOB_HUMAN Apolipoprotein B-100 OS=Homo sapiens GN=APOB PE=1 SV=2	2074	103.798
KGFEPTLEALFGKQ			654.845	2	1308.68	1308.68	0	-0.8	696	Specific	520.55	346.33	346.33	5.27	218	>sp|P04114|APOB_HUMAN Apolipoprotein B-100 OS=Homo sapiens GN=APOB PE=1 SV=2	2074	104.036
KGFEPTLEALFGKQ			654.844	2	1308.68	1308.68	0	-1.5	696	Specific	527.05	358	358	5.27	218	>sp|P04114|APOB_HUMAN Apolipoprotein B-100 OS=Homo sapiens GN=APOB PE=1 SV=2	2074	104.448
KGFEPTLEALFGKQ			654.845	2	1308.68	1308.68	0	-0.3	696	Specific	538.14	349.19	349.19	5.27	218	>sp|P04114|APOB_HUMAN Apolipoprotein B-100 OS=Homo sapiens GN=APOB PE=1 SV=2	2074	111.828
KGFEPTLEALFGKQ			654.845	2	1308.68	1308.68	0	-1	696	Specific	553.39	348.51	348.51	6.1	218	>sp|P04114|APOB_HUMAN Apolipoprotein B-100 OS=Homo sapiens GN=APOB PE=1 SV=2	2074	103.396
KGFEPTLEALFGKQ			654.844	2	1308.68	1308.68	0	-1.5	696	Specific	557.4	314.65	314.65	6.31	218	>sp|P04114|APOB_HUMAN Apolipoprotein B-100 OS=Homo sapiens GN=APOB PE=1 SV=2	2074	103.967
KGFEPTLEALFGKQ			654.845	2	1308.68	1308.68	0	-0.5	696	Specific	576.34	318.95	318.95	5.74	218	>sp|P04114|APOB_HUMAN Apolipoprotein B-100 OS=Homo sapiens GN=APOB PE=1 SV=2	2074	103.937
KGFEPTLEALFGKQ			654.845	2	1308.68	1308.68	0	-0.1	696	Specific	592.93	373.94	373.94	7.79	218	>sp|P04114|APOB_HUMAN Apolipoprotein B-100 OS=Homo sapiens GN=APOB PE=1 SV=2	2074	111.278
KGFEPTLEALFGKQ			654.846	2	1308.69	1308.68	0	1.6	696	Specific	594.76	321.75	321.75	6.85	218	>sp|P04114|APOB_HUMAN Apolipoprotein B-100 OS=Homo sapiens GN=APOB PE=1 SV=2	2074	110.741
KQGFFPDSVNKA			569.779	2	1138.55	1138.55	0	-1.7	708	Specific	472.75	239.36	239.36	3.46	218	>sp|P04114|APOB_HUMAN Apolipoprotein B-100 OS=Homo sapiens GN=APOB PE=1 SV=2	2074	52.2993
KQGFFPDSVNKA			569.78	2	1138.55	1138.55	0	-0.6	708	Specific	513.02	255.18	255.18	4.24	218	>sp|P04114|APOB_HUMAN Apolipoprotein B-100 OS=Homo sapiens GN=APOB PE=1 SV=2	2074	52.0432
KVLVDHFGYTKD			393.545	3	1178.62	1178.62	0	-0.8	733	Specific	441.96	211.66	211.66	4.21	218	>sp|P04114|APOB_HUMAN Apolipoprotein B-100 OS=Homo sapiens GN=APOB PE=1 SV=2	2074	43.0814
KVLVDHFGYTKD			393.545	3	1178.62	1178.62	0	-0.8	733	Specific	456.97	186.47	186.47	4.04	218	>sp|P04114|APOB_HUMAN Apolipoprotein B-100 OS=Homo sapiens GN=APOB PE=1 SV=2	2074	43.0782
KVLVDHFGYTKD			589.814	2	1178.62	1178.62	0	0	733	Specific	611.67	359.47	359.47	7.16	218	>sp|P04114|APOB_HUMAN Apolipoprotein B-100 OS=Homo sapiens GN=APOB PE=1 SV=2	2074	43.0469
KDDKH			377.167	1	377.167	377.167	0	0.2	743	Specific	9.99	9.99	9.99	0.24	218	>sp|P04114|APOB_HUMAN Apolipoprotein B-100 OS=Homo sapiens GN=APOB PE=1 SV=2	2074	91.3592
KEVPEARA			700.362	1	700.362	700.362	0	-0.2	769	Specific	299.73	37.21	37.21	1.42	218	>sp|P04114|APOB_HUMAN Apolipoprotein B-100 OS=Homo sapiens GN=APOB PE=1 SV=2	2074	15.22
KEVPEARA			350.685	2	700.362	700.362	0	-0.8	769	Specific	317.91	45.91	45.91	1.89	218	>sp|P04114|APOB_HUMAN Apolipoprotein B-100 OS=Homo sapiens GN=APOB PE=1 SV=2	2074	15.0689
RILGEELGFASLHDLQLLGKL			685.049	3	2053.13	2053.13	0	0.3	779	Specific	399.63	340.66	340.66	4.81	218	>sp|P04114|APOB_HUMAN Apolipoprotein B-100 OS=Homo sapiens GN=APOB PE=1 SV=2	2074	130.393
RILGEELGFASLHDLQLLGKL			685.049	3	2053.13	2053.13	0	0.3	779	Specific	733.13	660.7	660.7	12.39	218	>sp|P04114|APOB_HUMAN Apolipoprotein B-100 OS=Homo sapiens GN=APOB PE=1 SV=2	2074	130.387
RILGEELGFASLHDLQLLGKL			1027.07	2	2053.13	2053.13	0	-0.3	779	Specific	785.1	608.95	608.95	12.94	218	>sp|P04114|APOB_HUMAN Apolipoprotein B-100 OS=Homo sapiens GN=APOB PE=1 SV=2	2074	130.354
RILGEELGFASLHDLQLLGKL			685.049	3	2053.13	2053.13	0	0.1	779	Specific	790.37	707.99	707.99	13.39	218	>sp|P04114|APOB_HUMAN Apolipoprotein B-100 OS=Homo sapiens GN=APOB PE=1 SV=2	2074	130.349
RILGEELGFASLHDLQLLGKL			685.049	3	2053.13	2053.13	0	0.1	779	Specific	793.42	702.43	702.43	13.39	218	>sp|P04114|APOB_HUMAN Apolipoprotein B-100 OS=Homo sapiens GN=APOB PE=1 SV=2	2074	130.348
RTLQGIPQMIGEVIRK		M[+16]	785.933	2	1570.86	1570.86	0	-2.5	805	Specific	151.8	112.68	112.68	1.64	218	>sp|P04114|APOB_HUMAN Apolipoprotein B-100 OS=Homo sapiens GN=APOB PE=1 SV=2	2074	86.2272
RTLQGIPQMIGEVIRK		M[+16]	785.933	2	1570.86	1570.86	0	-1.6	805	Specific	246.87	151.64	151.64	3.18	218	>sp|P04114|APOB_HUMAN Apolipoprotein B-100 OS=Homo sapiens GN=APOB PE=1 SV=2	2074	76.2271
RTLQGIPQMIGEVIRK		M[+16]	785.933	2	1570.86	1570.86	0	-2.3	805	Specific	348.36	208.53	208.53	3.75	218	>sp|P04114|APOB_HUMAN Apolipoprotein B-100 OS=Homo sapiens GN=APOB PE=1 SV=2	2074	75.0525
RTLQGIPQMIGEVIRK		M[+16]	785.933	2	1570.86	1570.86	0	-2.6	805	Specific	374.17	257.7	257.7	4.57	218	>sp|P04114|APOB_HUMAN Apolipoprotein B-100 OS=Homo sapiens GN=APOB PE=1 SV=2	2074	85.6212
RTLQGIPQMIGEVIRK		M[+16]	524.291	3	1570.86	1570.86	0	-2.6	805	Specific	516.69	309.45	309.45	5.8	218	>sp|P04114|APOB_HUMAN Apolipoprotein B-100 OS=Homo sapiens GN=APOB PE=1 SV=2	2074	75.5037
RTLQGIPQMIGEVIRK		M[+16]	785.934	2	1570.86	1570.86	0	-0.8	805	Specific	602.84	361.84	361.84	8.85	218	>sp|P04114|APOB_HUMAN Apolipoprotein B-100 OS=Homo sapiens GN=APOB PE=1 SV=2	2074	75.5836
RKGSKN			419.261	1	419.261	419.261	0	-0.6	819	Specific	91.24	91.24	91.24	0.49	218	>sp|P04114|APOB_HUMAN Apolipoprotein B-100 OS=Homo sapiens GN=APOB PE=1 SV=2	2074	13.1498
KAGVKL			374.239	1	374.239	374.24	0	-0.9	860	Specific	192.87	0	0	0.24	218	>sp|P04114|APOB_HUMAN Apolipoprotein B-100 OS=Homo sapiens GN=APOB PE=1 SV=2	2074	5.4147
KLEVANMQAELVAKP			708.381	2	1415.76	1415.76	0	-0.8	864	Specific	587.97	350.47	350.47	7.46	218	>sp|P04114|APOB_HUMAN Apolipoprotein B-100 OS=Homo sapiens GN=APOB PE=1 SV=2	2074	61.5343
KLEVANMQAELVAKP		M[+16]	716.379	2	1431.75	1431.75	0	-1	864	Specific	634.47	413.6	413.6	9.69	218	>sp|P04114|APOB_HUMAN Apolipoprotein B-100 OS=Homo sapiens GN=APOB PE=1 SV=2	2074	46.0373
KLEVANMQAELVAKP		M[+16]	716.379	2	1431.75	1431.75	0	-0.4	864	Specific	714.21	473.34	473.34	11.69	218	>sp|P04114|APOB_HUMAN Apolipoprotein B-100 OS=Homo sapiens GN=APOB PE=1 SV=2	2074	61.6248
KFIIPSPKR			801.486	1	801.486	801.487	0	-1.4	924	Specific	248.41	12.01	12.01	1.45	218	>sp|P04114|APOB_HUMAN Apolipoprotein B-100 OS=Homo sapiens GN=APOB PE=1 SV=2	2074	52.6738
KFIIPSPKR			401.247	2	801.486	801.487	0	-1.5	924	Specific	370.85	60.99	60.99	2.48	218	>sp|P04114|APOB_HUMAN Apolipoprotein B-100 OS=Homo sapiens GN=APOB PE=1 SV=2	2074	52.0041
KFIIPSPKR			401.247	2	801.487	801.487	0	-0.2	924	Specific	392.62	90.56	90.56	2.95	218	>sp|P04114|APOB_HUMAN Apolipoprotein B-100 OS=Homo sapiens GN=APOB PE=1 SV=2	2074	52.5362
RPVKL			343.234	1	343.234	343.234	0	-0.5	932	Specific	71.9	71.9	71.9	0.24	218	>sp|P04114|APOB_HUMAN Apolipoprotein B-100 OS=Homo sapiens GN=APOB PE=1 SV=2	2074	17.2594
RPVKL			343.234	1	343.234	343.234	0	-0.4	932	Specific	98.48	98.48	98.48	0.28	218	>sp|P04114|APOB_HUMAN Apolipoprotein B-100 OS=Homo sapiens GN=APOB PE=1 SV=2	2074	17.2037
RPVKL			343.233	1	343.233	343.234	0	-1.3	932	Specific	225.85	225.85	225.85	1.88	218	>sp|P04114|APOB_HUMAN Apolipoprotein B-100 OS=Homo sapiens GN=APOB PE=1 SV=2	2074	0.1886
RPVKL			343.233	1	343.233	343.234	0	-1.5	932	Specific	235.89	235.89	235.89	1.87	218	>sp|P04114|APOB_HUMAN Apolipoprotein B-100 OS=Homo sapiens GN=APOB PE=1 SV=2	2074	0.7018
RPVKL			343.234	1	343.234	343.234	0	-1.2	932	Specific	236.61	236.61	236.61	1.87	218	>sp|P04114|APOB_HUMAN Apolipoprotein B-100 OS=Homo sapiens GN=APOB PE=1 SV=2	2074	0.7191
RPVKL			343.234	1	343.234	343.234	0	-1	932	Specific	245.27	245.27	245.27	1.98	218	>sp|P04114|APOB_HUMAN Apolipoprotein B-100 OS=Homo sapiens GN=APOB PE=1 SV=2	2074	0.3454
RPVKL			343.233	1	343.233	343.234	0	-1.5	932	Specific	246.31	246.31	246.31	1.89	218	>sp|P04114|APOB_HUMAN Apolipoprotein B-100 OS=Homo sapiens GN=APOB PE=1 SV=2	2074	0.6324
KLLSGGNTLHLVSTTKT			514.294	3	1540.87	1540.87	0	-1.7	935	Specific	491.59	398.64	398.64	6.82	218	>sp|P04114|APOB_HUMAN Apolipoprotein B-100 OS=Homo sapiens GN=APOB PE=1 SV=2	2074	49.7689
KLLSGGNTLHLVSTTKT			514.294	3	1540.87	1540.87	0	-2	935	Specific	518.13	400.95	400.95	7.15	218	>sp|P04114|APOB_HUMAN Apolipoprotein B-100 OS=Homo sapiens GN=APOB PE=1 SV=2	2074	49.7834
KLLSGGNTLHLVSTTKT			770.937	2	1540.87	1540.87	0	-1.3	935	Specific	574.68	354.33	354.33	5.58	218	>sp|P04114|APOB_HUMAN Apolipoprotein B-100 OS=Homo sapiens GN=APOB PE=1 SV=2	2074	49.8135
KLLSGGNTLHLVSTTKT			770.937	2	1540.87	1540.87	0	-1.4	935	Specific	711.03	502.38	502.38	11.68	218	>sp|P04114|APOB_HUMAN Apolipoprotein B-100 OS=Homo sapiens GN=APOB PE=1 SV=2	2074	49.7962
KTEVIPPLIENRQ			640.863	2	1280.72	1280.72	0	-1	950	Specific	399.23	321.11	321.11	4.45	218	>sp|P04114|APOB_HUMAN Apolipoprotein B-100 OS=Homo sapiens GN=APOB PE=1 SV=2	2074	62.6841
KTEVIPPLIENRQ			640.863	2	1280.72	1280.72	0	-1.2	950	Specific	599.92	406.87	406.87	8.63	218	>sp|P04114|APOB_HUMAN Apolipoprotein B-100 OS=Homo sapiens GN=APOB PE=1 SV=2	2074	62.9953
RLELELRPTGEIEQYSVSATYELQRE			942.15	3	2824.44	2824.44	0	-0.1	1001	Specific	127.75	120.24	120.24	2.16	218	>sp|P04114|APOB_HUMAN Apolipoprotein B-100 OS=Homo sapiens GN=APOB PE=1 SV=2	2074	112.038
RALVDTLKF			380.234	2	759.46	759.461	0	-1.6	1028	Specific	322.28	68.88	68.88	1.89	218	>sp|P04114|APOB_HUMAN Apolipoprotein B-100 OS=Homo sapiens GN=APOB PE=1 SV=2	2074	40.3631
KFVTQAEGAKQ			475.75	2	950.494	950.494	0	-0.4	1035	Specific	456.72	200.69	200.69	3.97	218	>sp|P04114|APOB_HUMAN Apolipoprotein B-100 OS=Homo sapiens GN=APOB PE=1 SV=2	2074	22.125
KFVTQAEGAKQ			475.75	2	950.494	950.494	0	-0.5	1035	Specific	495.44	187.83	187.83	3.99	218	>sp|P04114|APOB_HUMAN Apolipoprotein B-100 OS=Homo sapiens GN=APOB PE=1 SV=2	2074	22.219
KFVTQAEGAKQ			475.75	2	950.494	950.494	0	-0.4	1035	Specific	496.28	196.89	196.89	3.99	218	>sp|P04114|APOB_HUMAN Apolipoprotein B-100 OS=Homo sapiens GN=APOB PE=1 SV=2	2074	22.6424
KQTEATMTFKY		M[+16]	536.752	2	1072.5	1072.5	0	-1.1	1044	Specific	429.37	237.61	237.61	3.72	218	>sp|P04114|APOB_HUMAN Apolipoprotein B-100 OS=Homo sapiens GN=APOB PE=1 SV=2	2074	23.3761
RQSMTLSSEVQIPDFDVDLGTILRV		M[+16]	1290.65	2	2580.28	2580.29	0	-1	1056	Specific	67.14	66.55	66.55	1.89	218	>sp|P04114|APOB_HUMAN Apolipoprotein B-100 OS=Homo sapiens GN=APOB PE=1 SV=2	2074	119.313
RQSMTLSSEVQIPDFDVDLGTILRV		M[+16]	860.767	3	2580.29	2580.29	0	-0.4	1056	Specific	622.61	554.44	554.44	10.53	218	>sp|P04114|APOB_HUMAN Apolipoprotein B-100 OS=Homo sapiens GN=APOB PE=1 SV=2	2074	119.758
RQSMTLSSEVQIPDFDVDLGTILRV		M[+16]	860.768	3	2580.29	2580.29	0	1	1056	Specific	645.83	624.73	624.73	9.76	218	>sp|P04114|APOB_HUMAN Apolipoprotein B-100 OS=Homo sapiens GN=APOB PE=1 SV=2	2074	119.237
RLTLDIQNKK			472.774	2	944.542	944.541	0	0.4	1092	Specific	477.85	144.95	144.95	3.86	218	>sp|P04114|APOB_HUMAN Apolipoprotein B-100 OS=Homo sapiens GN=APOB PE=1 SV=2	2074	45.2625
RLQAEARS			687.378	1	687.378	687.378	0	0	1129	Specific	321.81	6.09	6.09	1.47	218	>sp|P04114|APOB_HUMAN Apolipoprotein B-100 OS=Homo sapiens GN=APOB PE=1 SV=2	2074	12.5037
RLQAEARS			344.193	2	687.378	687.378	0	-0.3	1129	Specific	367.84	58.54	58.54	1.91	218	>sp|P04114|APOB_HUMAN Apolipoprotein B-100 OS=Homo sapiens GN=APOB PE=1 SV=2	2074	12.4076
RSEILAHWSPAKL			619.829	2	1238.65	1238.65	0	-1.6	1135	Specific	316.79	196.84	196.84	3.01	218	>sp|P04114|APOB_HUMAN Apolipoprotein B-100 OS=Homo sapiens GN=APOB PE=1 SV=2	2074	46.2568
RSEILAHWSPAKL			413.555	3	1238.65	1238.65	0	-2.6	1135	Specific	382.7	238.21	238.21	3.89	218	>sp|P04114|APOB_HUMAN Apolipoprotein B-100 OS=Homo sapiens GN=APOB PE=1 SV=2	2074	46.1539
KLLLQMDSSATAYGSTVSKR		M[+16]	944.474	2	1887.94	1887.94	0	2.4	1146	Specific	438.5	379.75	379.75	5.71	218	>sp|P04114|APOB_HUMAN Apolipoprotein B-100 OS=Homo sapiens GN=APOB PE=1 SV=2	2074	53.9299
RVAWHYDEEKIEFEWNTGTNVDTKK			703.579	4	2811.29	2811.29	0	1.4	1165	Specific	560.9	487.31	487.31	5.48	218	>sp|P04114|APOB_HUMAN Apolipoprotein B-100 OS=Homo sapiens GN=APOB PE=1 SV=2	2074	116.482
RVAWHYDEEKIEFEWNTGTNVDTKK			937.77	3	2811.3	2811.29	0	2.3	1165	Specific	711.39	625.2	625.2	10.24	218	>sp|P04114|APOB_HUMAN Apolipoprotein B-100 OS=Homo sapiens GN=APOB PE=1 SV=2	2074	116.547
KIEFEWNTGTNVDTKK			827.393	2	1653.78	1653.78	0	1.5	1174	Specific	307.9	97.05	97.05	1.94	218	>sp|P04114|APOB_HUMAN Apolipoprotein B-100 OS=Homo sapiens GN=APOB PE=1 SV=2	2074	65.3955
KIEFEWNTGTNVDTKK			827.39	2	1653.77	1653.78	0	-1.1	1174	Specific	546.86	418.6	418.6	6.82	218	>sp|P04114|APOB_HUMAN Apolipoprotein B-100 OS=Homo sapiens GN=APOB PE=1 SV=2	2074	64.8829
KIEFEWNTGTNVDTKK			827.39	2	1653.77	1653.78	0	-1.1	1174	Specific	616.27	473.53	473.53	9.69	218	>sp|P04114|APOB_HUMAN Apolipoprotein B-100 OS=Homo sapiens GN=APOB PE=1 SV=2	2074	64.8877
KMTSNFPVDLSDYPKS		M[+16]	543.92	3	1629.74	1629.75	0	-1.1	1189	Specific	458.98	421.57	421.57	6.34	218	>sp|P04114|APOB_HUMAN Apolipoprotein B-100 OS=Homo sapiens GN=APOB PE=1 SV=2	2074	66.4293
KMTSNFPVDLSDYPKS		M[+16]	815.377	2	1629.75	1629.75	0	-0.3	1189	Specific	687	620.06	620.06	10.69	218	>sp|P04114|APOB_HUMAN Apolipoprotein B-100 OS=Homo sapiens GN=APOB PE=1 SV=2	2074	66.5375
KMTSNFPVDLSDYPKS		M[+16]	815.377	2	1629.75	1629.75	0	0.6	1189	Specific	687.35	635.01	635.01	10.69	218	>sp|P04114|APOB_HUMAN Apolipoprotein B-100 OS=Homo sapiens GN=APOB PE=1 SV=2	2074	66.006
RLLDHRV			327.19	2	653.373	653.373	0	-0.5	1211	Specific	391.04	88.39	88.39	2.09	218	>sp|P04114|APOB_HUMAN Apolipoprotein B-100 OS=Homo sapiens GN=APOB PE=1 SV=2	2074	15.4983
RVPQTDMTFRH			547.768	2	1094.53	1094.53	0	-0.3	1216	Specific	453.11	277.75	277.75	4.04	218	>sp|P04114|APOB_HUMAN Apolipoprotein B-100 OS=Homo sapiens GN=APOB PE=1 SV=2	2074	42.1628
RVPQTDMTFRH		M[+16]	555.766	2	1110.52	1110.52	0	-0.2	1216	Specific	274.96	146.06	146.06	2.21	218	>sp|P04114|APOB_HUMAN Apolipoprotein B-100 OS=Homo sapiens GN=APOB PE=1 SV=2	2074	30.9818
RVPQTDMTFRH		M[+16]	555.766	2	1110.52	1110.52	0	-0.1	1216	Specific	343.56	179.5	179.5	3.32	218	>sp|P04114|APOB_HUMAN Apolipoprotein B-100 OS=Homo sapiens GN=APOB PE=1 SV=2	2074	30.675
RVPQTDMTFRH		M[+16]	555.766	2	1110.52	1110.52	0	0	1216	Specific	385.57	265.58	265.58	3.96	218	>sp|P04114|APOB_HUMAN Apolipoprotein B-100 OS=Homo sapiens GN=APOB PE=1 SV=2	2074	42.16
KASGSLPYTQTLQDHLNSLKE			691.691	3	2073.06	2073.06	0	-1.4	1241	Specific	419.11	289.63	289.63	4.86	218	>sp|P04114|APOB_HUMAN Apolipoprotein B-100 OS=Homo sapiens GN=APOB PE=1 SV=2	2074	71.9124
KASGSLPYTQTLQDHLNSLKE			691.69	3	2073.06	2073.06	0	-2.8	1241	Specific	421.77	369.88	369.88	6.05	218	>sp|P04114|APOB_HUMAN Apolipoprotein B-100 OS=Homo sapiens GN=APOB PE=1 SV=2	2074	94.6851
KASGSLPYTQTLQDHLNSLKE			691.691	3	2073.06	2073.06	0	-1.4	1241	Specific	495.85	354.54	354.54	5.37	218	>sp|P04114|APOB_HUMAN Apolipoprotein B-100 OS=Homo sapiens GN=APOB PE=1 SV=2	2074	71.9108
KASGSLPYTQTLQDHLNSLKE			691.692	3	2073.06	2073.06	0	0	1241	Specific	499.49	342.29	342.29	5.75	218	>sp|P04114|APOB_HUMAN Apolipoprotein B-100 OS=Homo sapiens GN=APOB PE=1 SV=2	2074	71.8278
KASGSLPYTQTLQDHLNSLKE			691.692	3	2073.06	2073.06	0	0.1	1241	Specific	519.47	513.44	513.44	7.85	218	>sp|P04114|APOB_HUMAN Apolipoprotein B-100 OS=Homo sapiens GN=APOB PE=1 SV=2	2074	72.4405
KASGSLPYTQTLQDHLNSLKE			691.692	3	2073.06	2073.06	0	0.1	1241	Specific	563.86	501.38	501.38	8.09	218	>sp|P04114|APOB_HUMAN Apolipoprotein B-100 OS=Homo sapiens GN=APOB PE=1 SV=2	2074	93.9846
KASGSLPYTQTLQDHLNSLKE			691.691	3	2073.06	2073.06	0	-1.2	1241	Specific	605.39	510.28	510.28	10.39	218	>sp|P04114|APOB_HUMAN Apolipoprotein B-100 OS=Homo sapiens GN=APOB PE=1 SV=2	2074	72.0348
KEFNLQNMGLPDFHIPENLFLKS		M[+16]	844.757	3	2532.26	2532.26	0	-1.5	1260	Specific	300.48	235.32	235.32	3.95	218	>sp|P04114|APOB_HUMAN Apolipoprotein B-100 OS=Homo sapiens GN=APOB PE=1 SV=2	2074	128.428
KEFNLQNMGLPDFHIPENLFLKS		M[+16]	844.758	3	2532.26	2532.26	0	0.1	1260	Specific	307.21	222.86	222.86	4.03	218	>sp|P04114|APOB_HUMAN Apolipoprotein B-100 OS=Homo sapiens GN=APOB PE=1 SV=2	2074	128.456
KEFNLQNMGLPDFHIPENLFLKS		M[+16]	844.757	3	2532.26	2532.26	0	-0.8	1260	Specific	345.06	262.74	262.74	4.51	218	>sp|P04114|APOB_HUMAN Apolipoprotein B-100 OS=Homo sapiens GN=APOB PE=1 SV=2	2074	128.612
KEFNLQNMGLPDFHIPENLFLKS		M[+16]	844.757	3	2532.26	2532.26	0	-1.4	1260	Specific	350.33	279.53	279.53	4.55	218	>sp|P04114|APOB_HUMAN Apolipoprotein B-100 OS=Homo sapiens GN=APOB PE=1 SV=2	2074	128.507
KYTLNKN			319.679	2	638.35	638.351	0	-1.1	1287	Specific	379.94	52.34	52.34	1.89	218	>sp|P04114|APOB_HUMAN Apolipoprotein B-100 OS=Homo sapiens GN=APOB PE=1 SV=2	2074	21.2963
KIEIPLPFGGKS			535.816	2	1070.62	1070.62	0	0.2	1296	Specific	280.66	146.31	146.31	2.97	218	>sp|P04114|APOB_HUMAN Apolipoprotein B-100 OS=Homo sapiens GN=APOB PE=1 SV=2	2074	91.5285
KIEIPLPFGGKS			535.816	2	1070.62	1070.62	0	0	1296	Specific	293.05	143.8	143.8	2.97	218	>sp|P04114|APOB_HUMAN Apolipoprotein B-100 OS=Homo sapiens GN=APOB PE=1 SV=2	2074	91.6527
KIEIPLPFGGKS			1070.62	1	1070.62	1070.62	0	-2	1296	Specific	470.73	272.63	272.63	4.57	218	>sp|P04114|APOB_HUMAN Apolipoprotein B-100 OS=Homo sapiens GN=APOB PE=1 SV=2	2074	79.6032
KIEIPLPFGGKS			535.816	2	1070.62	1070.62	0	-0.4	1296	Specific	477.74	194.16	194.16	4.38	218	>sp|P04114|APOB_HUMAN Apolipoprotein B-100 OS=Homo sapiens GN=APOB PE=1 SV=2	2074	79.8856
KIEIPLPFGGKS			535.815	2	1070.62	1070.62	0	-2	1296	Specific	514.93	197.84	197.84	4.67	218	>sp|P04114|APOB_HUMAN Apolipoprotein B-100 OS=Homo sapiens GN=APOB PE=1 SV=2	2074	79.3711
KMLETVRT		M[+16]	382.702	2	764.396	764.397	0	-1.8	1312	Specific	211.47	38.28	38.28	0.04	218	>sp|P04114|APOB_HUMAN Apolipoprotein B-100 OS=Homo sapiens GN=APOB PE=1 SV=2	2074	21.5587
KMLETVRT		M[+16]	382.702	2	764.396	764.397	0	-0.9	1312	Specific	331.73	39.21	39.21	2.09	218	>sp|P04114|APOB_HUMAN Apolipoprotein B-100 OS=Homo sapiens GN=APOB PE=1 SV=2	2074	21.413
KMLETVRT		M[+16]	382.702	2	764.396	764.397	0	-0.9	1312	Specific	348.03	56.95	56.95	2.15	218	>sp|P04114|APOB_HUMAN Apolipoprotein B-100 OS=Homo sapiens GN=APOB PE=1 SV=2	2074	27.6422
RTPALHFKS			407.235	2	813.462	813.462	0	0.1	1318	Specific	327	96.97	96.97	1.98	218	>sp|P04114|APOB_HUMAN Apolipoprotein B-100 OS=Homo sapiens GN=APOB PE=1 SV=2	2074	31.9789
RTPALHFKS			407.235	2	813.462	813.462	0	0.1	1318	Specific	453.3	198.21	198.21	3.68	218	>sp|P04114|APOB_HUMAN Apolipoprotein B-100 OS=Homo sapiens GN=APOB PE=1 SV=2	2074	31.9717
KSVGFHLPSRE			333.85	3	999.536	999.537	0	-1.4	1325	Specific	474.43	277.12	277.12	4.55	218	>sp|P04114|APOB_HUMAN Apolipoprotein B-100 OS=Homo sapiens GN=APOB PE=1 SV=2	2074	44.0484
KSVGFHLPSRE			500.272	2	999.536	999.537	0	-1	1325	Specific	560.62	356.7	356.7	4.89	218	>sp|P04114|APOB_HUMAN Apolipoprotein B-100 OS=Homo sapiens GN=APOB PE=1 SV=2	2074	44.0705
REFQVPTFTIPKL			654.356	2	1307.7	1306.7	1	-2.4	1334	Specific	192.29	42.52	42.52	0.03	218	>sp|P04114|APOB_HUMAN Apolipoprotein B-100 OS=Homo sapiens GN=APOB PE=1 SV=2	2074	80.9177
REFQVPTFTIPKL			653.855	2	1306.7	1306.7	0	-1.1	1334	Specific	234.8	132.89	132.89	2.38	218	>sp|P04114|APOB_HUMAN Apolipoprotein B-100 OS=Homo sapiens GN=APOB PE=1 SV=2	2074	89.0732
REFQVPTFTIPKL			653.855	2	1306.7	1306.7	0	-1.6	1334	Specific	246.7	107.32	107.32	2.09	218	>sp|P04114|APOB_HUMAN Apolipoprotein B-100 OS=Homo sapiens GN=APOB PE=1 SV=2	2074	89.6279
REFQVPTFTIPKL			653.856	2	1306.7	1306.7	0	-0.4	1334	Specific	306.89	139.03	139.03	3.02	218	>sp|P04114|APOB_HUMAN Apolipoprotein B-100 OS=Homo sapiens GN=APOB PE=1 SV=2	2074	80.1328
REFQVPTFTIPKL			653.855	2	1306.7	1306.7	0	-1.3	1334	Specific	518.29	296.75	296.75	5.84	218	>sp|P04114|APOB_HUMAN Apolipoprotein B-100 OS=Homo sapiens GN=APOB PE=1 SV=2	2074	80.6705
KADSVVDLLSYNVQGSGETTYDHKN			833.395	3	2498.17	2498.17	0	0.9	1393	Specific	88.35	88.35	88.35	1.41	218	>sp|P04114|APOB_HUMAN Apolipoprotein B-100 OS=Homo sapiens GN=APOB PE=1 SV=2	2074	76.1155
KADSVVDLLSYNVQGSGETTYDHKN			833.729	3	2499.17	2498.17	1	0.8	1393	Specific	197.28	197.28	197.28	2.87	218	>sp|P04114|APOB_HUMAN Apolipoprotein B-100 OS=Homo sapiens GN=APOB PE=1 SV=2	2074	76.1776
KADSVVDLLSYNVQGSGETTYDHKN			833.394	3	2498.17	2498.17	0	0.3	1393	Specific	379.3	287.8	287.8	4.76	218	>sp|P04114|APOB_HUMAN Apolipoprotein B-100 OS=Homo sapiens GN=APOB PE=1 SV=2	2074	95.8028
KADSVVDLLSYNVQGSGETTYDHKN			833.395	3	2498.17	2498.17	0	0.8	1393	Specific	444.23	379.59	379.59	6.67	218	>sp|P04114|APOB_HUMAN Apolipoprotein B-100 OS=Homo sapiens GN=APOB PE=1 SV=2	2074	75.925
KADSVVDLLSYNVQGSGETTYDHKN			833.394	3	2498.17	2498.17	0	-0.6	1393	Specific	469.2	420.03	420.03	7.59	218	>sp|P04114|APOB_HUMAN Apolipoprotein B-100 OS=Homo sapiens GN=APOB PE=1 SV=2	2074	98.3309
KADSVVDLLSYNVQGSGETTYDHKN			833.394	3	2498.17	2498.17	0	-0.4	1393	Specific	590.65	459.48	459.48	9.43	218	>sp|P04114|APOB_HUMAN Apolipoprotein B-100 OS=Homo sapiens GN=APOB PE=1 SV=2	2074	95.7818
KADSVVDLLSYNVQGSGETTYDHKN			833.395	3	2498.17	2498.17	0	1.2	1393	Specific	636.21	576.38	576.38	9.65	218	>sp|P04114|APOB_HUMAN Apolipoprotein B-100 OS=Homo sapiens GN=APOB PE=1 SV=2	2074	95.9544
KADSVVDLLSYNVQGSGETTYDHKN			833.394	3	2498.17	2498.17	0	0.2	1393	Specific	869.5	801.81	801.81	15.43	218	>sp|P04114|APOB_HUMAN Apolipoprotein B-100 OS=Homo sapiens GN=APOB PE=1 SV=2	2074	76.4672
KADSVVDLLSYNVQGSGETTYDHKN			833.393	3	2498.16	2498.17	0	-1.9	1393	Specific	947.65	865.42	865.42	15.99	218	>sp|P04114|APOB_HUMAN Apolipoprotein B-100 OS=Homo sapiens GN=APOB PE=1 SV=2	2074	97.0049
KADSVVDLLSYNVQGSGETTYDHKN			833.395	3	2498.17	2498.17	0	1	1393	Specific	1005.56	938.88	938.88	17.65	218	>sp|P04114|APOB_HUMAN Apolipoprotein B-100 OS=Homo sapiens GN=APOB PE=1 SV=2	2074	96.4925
KFSHVEKL			373.695	2	746.383	746.383	0	-0.1	1437	Specific	508.55	71.84	71.84	2.48	218	>sp|P04114|APOB_HUMAN Apolipoprotein B-100 OS=Homo sapiens GN=APOB PE=1 SV=2	2074	12.2887
KFSHVEKL			373.695	2	746.383	746.383	0	-0.1	1437	Specific	512.13	84.14	84.14	2.57	218	>sp|P04114|APOB_HUMAN Apolipoprotein B-100 OS=Homo sapiens GN=APOB PE=1 SV=2	2074	12.2903
KLGNNPVSKG			414.732	2	828.457	828.457	0	-0.4	1443	Specific	328.39	142.37	142.37	3.03	218	>sp|P04114|APOB_HUMAN Apolipoprotein B-100 OS=Homo sapiens GN=APOB PE=1 SV=2	2074	19.9912
KLGNNPVSKG			414.732	2	828.457	828.457	0	-0.2	1443	Specific	374.86	149.25	149.25	3.42	218	>sp|P04114|APOB_HUMAN Apolipoprotein B-100 OS=Homo sapiens GN=APOB PE=1 SV=2	2074	19.9064
KLGNNPVSKG			414.732	2	828.457	828.457	0	-0.4	1443	Specific	392.81	156.06	156.06	3.43	218	>sp|P04114|APOB_HUMAN Apolipoprotein B-100 OS=Homo sapiens GN=APOB PE=1 SV=2	2074	20.0033
KLGNNPVSKG			414.732	2	828.457	828.457	0	-0.5	1443	Specific	430.69	195.49	195.49	3.97	218	>sp|P04114|APOB_HUMAN Apolipoprotein B-100 OS=Homo sapiens GN=APOB PE=1 SV=2	2074	19.9752
KLGNNPVSKG			414.732	2	828.457	828.457	0	0.1	1443	Specific	483.13	184.67	184.67	4.38	218	>sp|P04114|APOB_HUMAN Apolipoprotein B-100 OS=Homo sapiens GN=APOB PE=1 SV=2	2074	19.7873
KGLLIFDASSSWGPQMSASVHLDSKK		M[+16]	850.417	3	2549.24	2549.23	0	0.5	1451	Specific	459.74	390.71	390.71	7.51	218	>sp|P04114|APOB_HUMAN Apolipoprotein B-100 OS=Homo sapiens GN=APOB PE=1 SV=2	2074	117.875
KGLLIFDASSSWGPQMSASVHLDSKK		M[+16]	850.415	3	2549.23	2549.23	0	-1	1451	Specific	595.71	470.42	470.42	9.43	218	>sp|P04114|APOB_HUMAN Apolipoprotein B-100 OS=Homo sapiens GN=APOB PE=1 SV=2	2074	118.41
KEVKI			375.224	1	375.224	375.224	0	-0.8	1483	Specific	245.68	245.68	245.68	2.59	218	>sp|P04114|APOB_HUMAN Apolipoprotein B-100 OS=Homo sapiens GN=APOB PE=1 SV=2	2074	25.1836
RVSSFYAKG			401.21	2	801.413	801.414	0	-0.9	1492	Specific	345.68	52.36	52.36	2.15	218	>sp|P04114|APOB_HUMAN Apolipoprotein B-100 OS=Homo sapiens GN=APOB PE=1 SV=2	2074	27.9301
RLNGESNLRF			451.738	2	902.468	902.469	0	-1	1514	Specific	305.8	54.35	54.35	1.9	218	>sp|P04114|APOB_HUMAN Apolipoprotein B-100 OS=Homo sapiens GN=APOB PE=1 SV=2	2074	21.5661
RFN[+1913.677]SSYLQGTNQITGRY	HexNAc(4)Hex(5)NeuAc(1)	N[+1914]	1200.51	3	3599.51	3599.5	0	1.4	1522	Specific	289.98	164.42	164.42	3.86	218	>sp|P04114|APOB_HUMAN Apolipoprotein B-100 OS=Homo sapiens GN=APOB PE=1 SV=2	2074	56.2413
RYEDGTLSLTSTSDLQSGIIKN			710.026	3	2128.06	2128.07	0	-0.7	1537	Specific	221.69	200.17	200.17	3.36	218	>sp|P04114|APOB_HUMAN Apolipoprotein B-100 OS=Homo sapiens GN=APOB PE=1 SV=2	2074	72.8832
RYEDGTLSLTSTSDLQSGIIKN			1064.54	2	2128.06	2128.07	0	-0.9	1537	Specific	228.86	129.74	129.74	3.35	218	>sp|P04114|APOB_HUMAN Apolipoprotein B-100 OS=Homo sapiens GN=APOB PE=1 SV=2	2074	73.064
RYEDGTLSLTSTSDLQSGIIKN			1064.54	2	2128.07	2128.07	0	0.1	1537	Specific	257.43	195.5	195.5	4.15	218	>sp|P04114|APOB_HUMAN Apolipoprotein B-100 OS=Homo sapiens GN=APOB PE=1 SV=2	2074	77.5321
RYEDGTLSLTSTSDLQSGIIKN			1064.54	2	2128.07	2128.07	0	2.3	1537	Specific	262.84	175.68	175.68	3.42	218	>sp|P04114|APOB_HUMAN Apolipoprotein B-100 OS=Homo sapiens GN=APOB PE=1 SV=2	2074	76.3287
RYEDGTLSLTSTSDLQSGIIKN			710.025	3	2128.06	2128.07	0	-2.7	1537	Specific	273.76	194.28	194.28	3.4	218	>sp|P04114|APOB_HUMAN Apolipoprotein B-100 OS=Homo sapiens GN=APOB PE=1 SV=2	2074	75.5021
RYEDGTLSLTSTSDLQSGIIKN			710.026	3	2128.06	2128.07	0	-0.7	1537	Specific	405.58	349.7	349.7	4.82	218	>sp|P04114|APOB_HUMAN Apolipoprotein B-100 OS=Homo sapiens GN=APOB PE=1 SV=2	2074	72.8658
RYEDGTLSLTSTSDLQSGIIKN			1064.54	2	2128.06	2128.07	0	-0.3	1537	Specific	433.6	359.16	359.16	5.85	218	>sp|P04114|APOB_HUMAN Apolipoprotein B-100 OS=Homo sapiens GN=APOB PE=1 SV=2	2074	74.7137
RYEDGTLSLTSTSDLQSGIIKN			1064.54	2	2128.07	2128.07	0	1	1537	Specific	515.44	453.37	453.37	6.83	218	>sp|P04114|APOB_HUMAN Apolipoprotein B-100 OS=Homo sapiens GN=APOB PE=1 SV=2	2074	75.2562
RYEDGTLSLTSTSDLQSGIIKN			1064.54	2	2128.06	2128.07	0	-0.3	1537	Specific	521.76	431.84	431.84	7.58	218	>sp|P04114|APOB_HUMAN Apolipoprotein B-100 OS=Homo sapiens GN=APOB PE=1 SV=2	2074	72.8816
RYEDGTLSLTSTSDLQSGIIKN			1064.54	2	2128.06	2128.07	0	-0.5	1537	Specific	522.33	450.41	450.41	7.58	218	>sp|P04114|APOB_HUMAN Apolipoprotein B-100 OS=Homo sapiens GN=APOB PE=1 SV=2	2074	75.7976
RYEDGTLSLTSTSDLQSGIIKN			1064.54	2	2128.06	2128.07	0	-0.3	1537	Specific	680.08	549.81	549.81	11.15	218	>sp|P04114|APOB_HUMAN Apolipoprotein B-100 OS=Homo sapiens GN=APOB PE=1 SV=2	2074	72.8738
RYEDGTLSLTSTSDLQSGIIKN			1064.54	2	2128.06	2128.07	0	-0.3	1537	Specific	694.95	591.57	591.57	11.15	218	>sp|P04114|APOB_HUMAN Apolipoprotein B-100 OS=Homo sapiens GN=APOB PE=1 SV=2	2074	72.8787
KNTASLKY			317.182	2	633.356	633.357	0	-0.9	1557	Specific	247.23	38.5	38.5	1.72	218	>sp|P04114|APOB_HUMAN Apolipoprotein B-100 OS=Homo sapiens GN=APOB PE=1 SV=2	2074	4.6449
KNTASLKY			317.182	2	633.356	633.357	0	-1	1557	Specific	276.86	34	34	1.82	218	>sp|P04114|APOB_HUMAN Apolipoprotein B-100 OS=Homo sapiens GN=APOB PE=1 SV=2	2074	4.5361
KNTASLKY			317.182	2	633.356	633.357	0	-0.5	1557	Specific	286.14	50.27	50.27	1.82	218	>sp|P04114|APOB_HUMAN Apolipoprotein B-100 OS=Homo sapiens GN=APOB PE=1 SV=2	2074	4.5719
KNTASLKY			317.182	2	633.356	633.357	0	-0.7	1557	Specific	293.98	29.38	29.38	1.89	218	>sp|P04114|APOB_HUMAN Apolipoprotein B-100 OS=Homo sapiens GN=APOB PE=1 SV=2	2074	5.094
KNTASLKY			317.182	2	633.356	633.357	0	-0.9	1557	Specific	301.25	27.29	27.29	2.06	218	>sp|P04114|APOB_HUMAN Apolipoprotein B-100 OS=Homo sapiens GN=APOB PE=1 SV=2	2074	5.2072
KNTASLKY			317.182	2	633.356	633.357	0	-1.1	1557	Specific	303.86	38.43	38.43	1.88	218	>sp|P04114|APOB_HUMAN Apolipoprotein B-100 OS=Homo sapiens GN=APOB PE=1 SV=2	2074	5.5969
KNTASLKY			317.182	2	633.356	633.357	0	-1.2	1557	Specific	306.34	32.91	32.91	2.06	218	>sp|P04114|APOB_HUMAN Apolipoprotein B-100 OS=Homo sapiens GN=APOB PE=1 SV=2	2074	4.7605
KNTASLKY			317.182	2	633.356	633.357	0	-0.8	1557	Specific	313.06	50.89	50.89	1.9	218	>sp|P04114|APOB_HUMAN Apolipoprotein B-100 OS=Homo sapiens GN=APOB PE=1 SV=2	2074	5.7852
KNTASLKY			317.182	2	633.356	633.357	0	-0.8	1557	Specific	317.56	30.82	30.82	2.06	218	>sp|P04114|APOB_HUMAN Apolipoprotein B-100 OS=Homo sapiens GN=APOB PE=1 SV=2	2074	5.2663
KNTASLKY			317.182	2	633.356	633.357	0	-1	1557	Specific	327.03	50.21	50.21	2.04	218	>sp|P04114|APOB_HUMAN Apolipoprotein B-100 OS=Homo sapiens GN=APOB PE=1 SV=2	2074	5.623
KYENYELTLKS			586.794	2	1172.58	1172.58	0	-1.5	1563	Specific	287.26	148.33	148.33	2.08	218	>sp|P04114|APOB_HUMAN Apolipoprotein B-100 OS=Homo sapiens GN=APOB PE=1 SV=2	2074	51.3086
KYENYELTLKS			586.794	2	1172.58	1172.58	0	-2.1	1563	Specific	440.2	238.12	238.12	3.95	218	>sp|P04114|APOB_HUMAN Apolipoprotein B-100 OS=Homo sapiens GN=APOB PE=1 SV=2	2074	51.2396
KYENYELTLKS			1172.58	1	1172.58	1172.58	0	-1.2	1563	Specific	474.04	288.49	288.49	4.16	218	>sp|P04114|APOB_HUMAN Apolipoprotein B-100 OS=Homo sapiens GN=APOB PE=1 SV=2	2074	51.1436
KNFATSNKM			391.196	2	781.384	781.384	0	0.7	1580	Specific	291.01	76.47	76.47	1.82	218	>sp|P04114|APOB_HUMAN Apolipoprotein B-100 OS=Homo sapiens GN=APOB PE=1 SV=2	2074	15.1667
RSEYQADYESLRF			680.804	2	1360.6	1360.6	0	-0.6	1600	Specific	606.29	444.91	444.91	9.63	218	>sp|P04114|APOB_HUMAN Apolipoprotein B-100 OS=Homo sapiens GN=APOB PE=1 SV=2	2074	44.3694
RSEYQADYESLRF			680.804	2	1360.6	1360.6	0	-0.5	1600	Specific	622.95	498.45	498.45	9.63	218	>sp|P04114|APOB_HUMAN Apolipoprotein B-100 OS=Homo sapiens GN=APOB PE=1 SV=2	2074	44.3513
RSEYQADYESLRF			680.804	2	1360.6	1360.6	0	-0.3	1600	Specific	658.47	481.64	481.64	10.63	218	>sp|P04114|APOB_HUMAN Apolipoprotein B-100 OS=Homo sapiens GN=APOB PE=1 SV=2	2074	44.2223
RFFSLLSGSLNSHGLELNADILGTDKI			1324.68	2	2648.36	2648.36	0	-0.4	1611	Specific	131.25	8.96	8.96	0.54	218	>sp|P04114|APOB_HUMAN Apolipoprotein B-100 OS=Homo sapiens GN=APOB PE=1 SV=2	2074	129.7
RFFSLLSGSLNSHGLELNADILGTDKI			883.456	3	2648.35	2648.36	0	-0.7	1611	Specific	952.8	820.83	820.83	16.85	218	>sp|P04114|APOB_HUMAN Apolipoprotein B-100 OS=Homo sapiens GN=APOB PE=1 SV=2	2074	129.657
KATLRI			460.288	1	460.288	460.288	0	-0.2	1643	Specific	207.01	207.01	207.01	1.42	218	>sp|P04114|APOB_HUMAN Apolipoprotein B-100 OS=Homo sapiens GN=APOB PE=1 SV=2	2074	44.5035
KATLRI			460.288	1	460.288	460.288	0	-0.6	1643	Specific	271.89	271.89	271.89	2.1	218	>sp|P04114|APOB_HUMAN Apolipoprotein B-100 OS=Homo sapiens GN=APOB PE=1 SV=2	2074	49.2824
KATLRI			460.288	1	460.288	460.288	0	-0.6	1643	Specific	291.08	291.08	291.08	2.07	218	>sp|P04114|APOB_HUMAN Apolipoprotein B-100 OS=Homo sapiens GN=APOB PE=1 SV=2	2074	49.2796
RIGQDGISTSATTNLKC			753.394	2	1505.78	1505.78	0	0	1647	Specific	741.73	562.32	562.32	12.13	218	>sp|P04114|APOB_HUMAN Apolipoprotein B-100 OS=Homo sapiens GN=APOB PE=1 SV=2	2074	42.1204
KFSLDGKA			333.68	2	666.353	666.346	0	10.5	1697	Specific	353.49	7.3	7.3	1.17	218	>sp|P04114|APOB_HUMAN Apolipoprotein B-100 OS=Homo sapiens GN=APOB PE=1 SV=2	2074	37.0657
KNIFNFKV			391.713	2	782.419	782.419	0	-0.8	1725	Specific	272	38.9	38.9	1.82	218	>sp|P04114|APOB_HUMAN Apolipoprotein B-100 OS=Homo sapiens GN=APOB PE=1 SV=2	2074	58.1507
KNIFNFKV			391.713	2	782.419	782.419	0	0	1725	Specific	326.9	76.41	76.41	2.26	218	>sp|P04114|APOB_HUMAN Apolipoprotein B-100 OS=Homo sapiens GN=APOB PE=1 SV=2	2074	58.1873
KVSQEGLKL			380.713	2	760.419	760.42	0	-0.6	1731	Specific	372.1	80.55	80.55	2.57	218	>sp|P04114|APOB_HUMAN Apolipoprotein B-100 OS=Homo sapiens GN=APOB PE=1 SV=2	2074	17.4703
KFDHTNSLNIAGLSLDFSSKL			689.677	3	2067.02	2066.02	1	-2.4	1751	Specific	338.77	276.44	276.44	3.99	218	>sp|P04114|APOB_HUMAN Apolipoprotein B-100 OS=Homo sapiens GN=APOB PE=1 SV=2	2074	115.892
KFDHTNSLNIAGLSLDFSSKL			689.344	3	2066.02	2066.02	0	-0.2	1751	Specific	578.56	491.72	491.72	8.09	218	>sp|P04114|APOB_HUMAN Apolipoprotein B-100 OS=Homo sapiens GN=APOB PE=1 SV=2	2074	116.374
KLDNIYSSDKF			527.757	2	1054.51	1054.51	0	0.7	1770	Specific	512.8	280.08	280.08	4.7	218	>sp|P04114|APOB_HUMAN Apolipoprotein B-100 OS=Homo sapiens GN=APOB PE=1 SV=2	2074	31.9192
KFYKQ			457.24	1	457.24	457.245	0	-8.8	1779	Specific	115.48	0	0	0.08	218	>sp|P04114|APOB_HUMAN Apolipoprotein B-100 OS=Homo sapiens GN=APOB PE=1 SV=2	2074	54.4938
RLEPLKL			300.192	2	599.376	599.376	0	-0.1	1816	Specific	401.32	26.88	26.88	2.34	218	>sp|P04114|APOB_HUMAN Apolipoprotein B-100 OS=Homo sapiens GN=APOB PE=1 SV=2	2074	25.0184
KLHVAGNLKG			426.259	2	851.51	851.51	0	-0.1	1821	Specific	555.49	174.99	174.99	4.37	218	>sp|P04114|APOB_HUMAN Apolipoprotein B-100 OS=Homo sapiens GN=APOB PE=1 SV=2	2074	25.1238
KGAYQNNEIKH			518.756	2	1036.5	1036.51	0	-1.1	1829	Specific	447.12	198.52	198.52	3.89	218	>sp|P04114|APOB_HUMAN Apolipoprotein B-100 OS=Homo sapiens GN=APOB PE=1 SV=2	2074	21.5306
KVQGVEFSHRL			353.517	3	1058.54	1058.54	0	0	1859	Specific	467.83	324.09	324.09	5.04	218	>sp|P04114|APOB_HUMAN Apolipoprotein B-100 OS=Homo sapiens GN=APOB PE=1 SV=2	2074	27.4792
KVQGVEFSHRL			529.773	2	1058.54	1058.54	0	0	1859	Specific	634.22	433.16	433.16	8.42	218	>sp|P04114|APOB_HUMAN Apolipoprotein B-100 OS=Homo sapiens GN=APOB PE=1 SV=2	2074	27.4558
RLNTDIAGLASAIDMSTNYNSDSLHFSNVFRS		M[+16]	1097.19	3	3289.55	3289.54	0	1	1868	Specific	831.92	640.77	640.77	13.26	218	>sp|P04114|APOB_HUMAN Apolipoprotein B-100 OS=Homo sapiens GN=APOB PE=1 SV=2	2074	124.1
RLNTDIAGLASAIDMSTNYNSDSLHFSNVFRS		M[+16]	1097.18	3	3289.54	3289.54	0	-1	1868	Specific	958.12	782.73	782.73	17.03	218	>sp|P04114|APOB_HUMAN Apolipoprotein B-100 OS=Homo sapiens GN=APOB PE=1 SV=2	2074	123.562
KLALWGEHTGQLYSKF			534.947	3	1602.83	1602.83	0	-1.2	1917	Specific	569.08	466.29	466.29	6.86	218	>sp|P04114|APOB_HUMAN Apolipoprotein B-100 OS=Homo sapiens GN=APOB PE=1 SV=2	2074	58.9103
KLALWGEHTGQLYSKF			534.947	3	1602.83	1602.83	0	-0.7	1917	Specific	605.98	530.21	530.21	9.69	218	>sp|P04114|APOB_HUMAN Apolipoprotein B-100 OS=Homo sapiens GN=APOB PE=1 SV=2	2074	58.9296
KFLLKA			520.349	1	520.349	520.349	0	-0.5	1931	Specific	352.68	352.68	352.68	2.69	218	>sp|P04114|APOB_HUMAN Apolipoprotein B-100 OS=Homo sapiens GN=APOB PE=1 SV=2	2074	51.7755
KAEPLAFTFSHDYKG			509.249	3	1525.73	1525.73	0	0.2	1935	Specific	427.08	317.23	317.23	4.62	218	>sp|P04114|APOB_HUMAN Apolipoprotein B-100 OS=Homo sapiens GN=APOB PE=1 SV=2	2074	60.8674
KAEPLAFTFSHDYKG			763.369	2	1525.73	1525.73	0	-1.6	1935	Specific	505.74	409.17	409.17	6.26	218	>sp|P04114|APOB_HUMAN Apolipoprotein B-100 OS=Homo sapiens GN=APOB PE=1 SV=2	2074	60.8558
KAEPLAFTFSHDYKG			763.369	2	1525.73	1525.73	0	-1.2	1935	Specific	517.31	386.46	386.46	6.13	218	>sp|P04114|APOB_HUMAN Apolipoprotein B-100 OS=Homo sapiens GN=APOB PE=1 SV=2	2074	60.8098
KAEPLAFTFSHDYKG			763.369	2	1525.73	1525.73	0	-1.6	1935	Specific	569.81	447.51	447.51	6.5	218	>sp|P04114|APOB_HUMAN Apolipoprotein B-100 OS=Homo sapiens GN=APOB PE=1 SV=2	2074	60.8497
KAEPLAFTFSHDYKG			509.249	3	1525.73	1525.73	0	-0.3	1935	Specific	636.99	490.96	490.96	9.69	218	>sp|P04114|APOB_HUMAN Apolipoprotein B-100 OS=Homo sapiens GN=APOB PE=1 SV=2	2074	60.7578
KGSTSHHLVSRK			360.856	3	1080.55	1080.55	0	-1.6	1948	Specific	391.48	204.1	204.1	3.4	218	>sp|P04114|APOB_HUMAN Apolipoprotein B-100 OS=Homo sapiens GN=APOB PE=1 SV=2	2074	12.8582
KGSTSHHLVSRK			360.856	3	1080.55	1080.55	0	-0.6	1948	Specific	414.91	210.68	210.68	3.73	218	>sp|P04114|APOB_HUMAN Apolipoprotein B-100 OS=Homo sapiens GN=APOB PE=1 SV=2	2074	13.0015
KGSTSHHLVSRK			540.781	2	1080.55	1080.55	0	0.1	1948	Specific	438.6	260.1	260.1	3.55	218	>sp|P04114|APOB_HUMAN Apolipoprotein B-100 OS=Homo sapiens GN=APOB PE=1 SV=2	2074	12.9784
KGSTSHHLVSRK			360.856	3	1080.55	1080.55	0	-1.2	1948	Specific	513.22	353.63	353.63	4.62	218	>sp|P04114|APOB_HUMAN Apolipoprotein B-100 OS=Homo sapiens GN=APOB PE=1 SV=2	2074	12.8895
KGSTSHHLVSRK			360.856	3	1080.55	1080.55	0	-0.7	1948	Specific	527.82	335.75	335.75	5.39	218	>sp|P04114|APOB_HUMAN Apolipoprotein B-100 OS=Homo sapiens GN=APOB PE=1 SV=2	2074	12.9126
KGSTSHHLVSRK			540.781	2	1080.55	1080.55	0	0.1	1948	Specific	653.38	396.59	396.59	8.86	218	>sp|P04114|APOB_HUMAN Apolipoprotein B-100 OS=Homo sapiens GN=APOB PE=1 SV=2	2074	12.923
KSISAALEHKV			319.178	3	955.521	955.521	0	-0.1	1959	Specific	466.42	328.83	328.83	4.66	218	>sp|P04114|APOB_HUMAN Apolipoprotein B-100 OS=Homo sapiens GN=APOB PE=1 SV=2	2074	27.4574
KSISAALEHKV			478.264	2	955.521	955.521	0	0.4	1959	Specific	584.56	299	299	5.79	218	>sp|P04114|APOB_HUMAN Apolipoprotein B-100 OS=Homo sapiens GN=APOB PE=1 SV=2	2074	27.3376
KVSALLTPAEQTGTWKL			534.622	3	1601.85	1601.85	0	-0.8	1968	Specific	647.65	442.8	442.8	10.23	218	>sp|P04114|APOB_HUMAN Apolipoprotein B-100 OS=Homo sapiens GN=APOB PE=1 SV=2	2074	60.7984
KVSALLTPAEQTGTWKL			801.429	2	1601.85	1601.85	0	-2.1	1968	Specific	730.9	466.72	466.72	11.69	218	>sp|P04114|APOB_HUMAN Apolipoprotein B-100 OS=Homo sapiens GN=APOB PE=1 SV=2	2074	60.6056
KTQFNNNEYSQDLDAYNTKD			1083.47	2	2165.93	2164.94	1	-8.3	1985	Specific	200.97	88.34	88.34	1.82	218	>sp|P04114|APOB_HUMAN Apolipoprotein B-100 OS=Homo sapiens GN=APOB PE=1 SV=2	2074	55.144
KTQFNNNEYSQDLDAYNTKD			722.319	3	2164.94	2164.94	0	0.6	1985	Specific	582.5	403.29	403.29	9.49	218	>sp|P04114|APOB_HUMAN Apolipoprotein B-100 OS=Homo sapiens GN=APOB PE=1 SV=2	2074	53.8657
KTQFNNNEYSQDLDAYNTKD			1082.97	2	2164.94	2164.94	0	-0.9	1985	Specific	662.15	501.07	501.07	11.39	218	>sp|P04114|APOB_HUMAN Apolipoprotein B-100 OS=Homo sapiens GN=APOB PE=1 SV=2	2074	53.8401
KIGVELTGRT			422.747	2	844.488	844.489	0	-1.3	2005	Specific	503.72	87.24	87.24	3.5	218	>sp|P04114|APOB_HUMAN Apolipoprotein B-100 OS=Homo sapiens GN=APOB PE=1 SV=2	2074	40.9103
RTLADLTLLDSPIKV			700.406	2	1399.8	1399.8	0	-0.3	2013	Specific	459.52	316.06	316.06	5.18	218	>sp|P04114|APOB_HUMAN Apolipoprotein B-100 OS=Homo sapiens GN=APOB PE=1 SV=2	2074	98.2606
RTLADLTLLDSPIKV			700.404	2	1399.8	1399.8	0	-1.9	2013	Specific	597.15	364.71	364.71	7.42	218	>sp|P04114|APOB_HUMAN Apolipoprotein B-100 OS=Homo sapiens GN=APOB PE=1 SV=2	2074	84.8359
RTLADLTLLDSPIKV			700.405	2	1399.8	1399.8	0	-1.6	2013	Specific	631.84	398.8	398.8	9.26	218	>sp|P04114|APOB_HUMAN Apolipoprotein B-100 OS=Homo sapiens GN=APOB PE=1 SV=2	2074	98.8002
RTLADLTLLDSPIKV			700.406	2	1399.8	1399.8	0	0.1	2013	Specific	724.38	365.59	365.59	10.85	218	>sp|P04114|APOB_HUMAN Apolipoprotein B-100 OS=Homo sapiens GN=APOB PE=1 SV=2	2074	85.3712
RTLADLTLLDSPIKV			700.405	2	1399.8	1399.8	0	-0.7	2013	Specific	802.4	458.11	458.11	13.69	218	>sp|P04114|APOB_HUMAN Apolipoprotein B-100 OS=Homo sapiens GN=APOB PE=1 SV=2	2074	85.1705
KVPLLLSEPINIIDALEMRD		M[+16]	684.72	3	2052.14	2052.14	0	1.6	2026	Specific	493.06	430.22	430.22	6.84	218	>sp|P04114|APOB_HUMAN Apolipoprotein B-100 OS=Homo sapiens GN=APOB PE=1 SV=2	2074	131.191
RDAVEKPQEFTIVAFVKY			607.664	3	1820.98	1820.98	0	-0.8	2044	Specific	424.73	379.82	379.82	5.69	218	>sp|P04114|APOB_HUMAN Apolipoprotein B-100 OS=Homo sapiens GN=APOB PE=1 SV=2	2074	105.358
RQTIIVVLENVQRN			706.416	2	1411.82	1411.83	0	-1.6	2086	Specific	80.56	5.56	5.56	0.05	218	>sp|P04114|APOB_HUMAN Apolipoprotein B-100 OS=Homo sapiens GN=APOB PE=1 SV=2	2074	89.7147
RQTIIVVLENVQRN			706.417	2	1411.83	1411.83	0	0.6	2086	Specific	470.93	323.43	323.43	5.79	218	>sp|P04114|APOB_HUMAN Apolipoprotein B-100 OS=Homo sapiens GN=APOB PE=1 SV=2	2074	88.6993
RQTIIVVLENVQRN			706.417	2	1411.83	1411.83	0	0.1	2086	Specific	500.5	362.21	362.21	6.25	218	>sp|P04114|APOB_HUMAN Apolipoprotein B-100 OS=Homo sapiens GN=APOB PE=1 SV=2	2074	88.6625
RQTIIVVLENVQRN			471.28	3	1411.82	1411.83	0	-1.8	2086	Specific	531.52	375.79	375.79	5.89	218	>sp|P04114|APOB_HUMAN Apolipoprotein B-100 OS=Homo sapiens GN=APOB PE=1 SV=2	2074	89.7417
RQTIIVVLENVQRN			471.28	3	1411.83	1411.83	0	-0.7	2086	Specific	558.72	382.08	382.08	7.43	218	>sp|P04114|APOB_HUMAN Apolipoprotein B-100 OS=Homo sapiens GN=APOB PE=1 SV=2	2074	89.035
RQTIIVVLENVQRN			706.415	2	1411.82	1411.83	0	-2.3	2086	Specific	587.04	403.92	403.92	8.19	218	>sp|P04114|APOB_HUMAN Apolipoprotein B-100 OS=Homo sapiens GN=APOB PE=1 SV=2	2074	90.4487
RQTIIVVLENVQRN			706.416	2	1411.83	1411.83	0	-0.9	2086	Specific	691.04	440.39	440.39	10.63	218	>sp|P04114|APOB_HUMAN Apolipoprotein B-100 OS=Homo sapiens GN=APOB PE=1 SV=2	2074	89.1786
RQTIIVVLENVQRN			706.416	2	1411.82	1411.83	0	-1.7	2086	Specific	697.97	416.62	416.62	10.19	218	>sp|P04114|APOB_HUMAN Apolipoprotein B-100 OS=Homo sapiens GN=APOB PE=1 SV=2	2074	75.4094
RQTIIVVLENVQRN			706.416	2	1411.82	1411.83	0	-1.6	2086	Specific	715.04	447.26	447.26	11.19	218	>sp|P04114|APOB_HUMAN Apolipoprotein B-100 OS=Homo sapiens GN=APOB PE=1 SV=2	2074	89.7066
RQTIIVVLENVQRN			706.416	2	1411.82	1411.83	0	-1.5	2086	Specific	736.29	514.22	514.22	11.19	218	>sp|P04114|APOB_HUMAN Apolipoprotein B-100 OS=Homo sapiens GN=APOB PE=1 SV=2	2074	90.2204
KHINIDQFVRK			571.309	2	1141.61	1141.61	0	-0.1	2101	Specific	444.73	196.46	196.46	3.75	218	>sp|P04114|APOB_HUMAN Apolipoprotein B-100 OS=Homo sapiens GN=APOB PE=1 SV=2	2074	52.6421
KHINIDQFVRK			571.309	2	1141.61	1141.61	0	-1.1	2101	Specific	464.38	219.76	219.76	3.8	218	>sp|P04114|APOB_HUMAN Apolipoprotein B-100 OS=Homo sapiens GN=APOB PE=1 SV=2	2074	52.6566
KHINIDQFVRK			381.208	3	1141.61	1141.61	0	-0.8	2101	Specific	483.32	379.9	379.9	5.16	218	>sp|P04114|APOB_HUMAN Apolipoprotein B-100 OS=Homo sapiens GN=APOB PE=1 SV=2	2074	52.5458
KHINIDQFVRK			571.309	2	1141.61	1141.61	0	-0.1	2101	Specific	599.41	310.07	310.07	6.02	218	>sp|P04114|APOB_HUMAN Apolipoprotein B-100 OS=Homo sapiens GN=APOB PE=1 SV=2	2074	52.6437
KHINIDQFVRK			571.309	2	1141.61	1141.61	0	-0.1	2101	Specific	659.13	328.5	328.5	8.39	218	>sp|P04114|APOB_HUMAN Apolipoprotein B-100 OS=Homo sapiens GN=APOB PE=1 SV=2	2074	52.6393
KLPQQANDYLNSFNWERQ			665.649	3	1994.93	1994.94	0	-1	2118	Specific	76.64	76.64	76.64	1.24	218	>sp|P04114|APOB_HUMAN Apolipoprotein B-100 OS=Homo sapiens GN=APOB PE=1 SV=2	2074	88.872
KLPQQANDYLNSFNWERQ			665.648	3	1994.93	1994.94	0	-2.9	2118	Specific	140.61	55.86	55.86	0.63	218	>sp|P04114|APOB_HUMAN Apolipoprotein B-100 OS=Homo sapiens GN=APOB PE=1 SV=2	2074	88.333
KLPQQANDYLNSFNWERQ			997.97	2	1994.93	1994.94	0	-1.3	2118	Specific	173.79	116.64	116.64	1.9	218	>sp|P04114|APOB_HUMAN Apolipoprotein B-100 OS=Homo sapiens GN=APOB PE=1 SV=2	2074	79.8997
KLPQQANDYLNSFNWERQ			665.65	3	1994.94	1994.94	0	0.3	2118	Specific	316.02	294.11	294.11	4.21	218	>sp|P04114|APOB_HUMAN Apolipoprotein B-100 OS=Homo sapiens GN=APOB PE=1 SV=2	2074	88.5572
KLPQQANDYLNSFNWERQ			998.47	2	1995.93	1994.94	1	-3.1	2118	Specific	360.33	256.79	256.79	4.24	218	>sp|P04114|APOB_HUMAN Apolipoprotein B-100 OS=Homo sapiens GN=APOB PE=1 SV=2	2074	89.3406
KLPQQANDYLNSFNWERQ			665.648	3	1994.93	1994.94	0	-3.1	2118	Specific	368.23	337.38	337.38	4.51	218	>sp|P04114|APOB_HUMAN Apolipoprotein B-100 OS=Homo sapiens GN=APOB PE=1 SV=2	2074	79.9567
KLPQQANDYLNSFNWERQ			997.97	2	1994.93	1994.94	0	-1.2	2118	Specific	377.7	329.72	329.72	5.69	218	>sp|P04114|APOB_HUMAN Apolipoprotein B-100 OS=Homo sapiens GN=APOB PE=1 SV=2	2074	79.9521
KLPQQANDYLNSFNWERQ			665.65	3	1994.93	1994.94	0	-0.3	2118	Specific	467.46	345.08	345.08	4.91	218	>sp|P04114|APOB_HUMAN Apolipoprotein B-100 OS=Homo sapiens GN=APOB PE=1 SV=2	2074	88.5271
KLPQQANDYLNSFNWERQ			997.971	2	1994.93	1994.94	0	-0.9	2118	Specific	587.01	484.45	484.45	8.21	218	>sp|P04114|APOB_HUMAN Apolipoprotein B-100 OS=Homo sapiens GN=APOB PE=1 SV=2	2074	88.8111
KLTALTKK			323.71	2	646.412	646.413	0	-1.7	2142	Specific	315.78	49.73	49.73	1.47	218	>sp|P04114|APOB_HUMAN Apolipoprotein B-100 OS=Homo sapiens GN=APOB PE=1 SV=2	2074	28.0997
RITENDIQIALDDAKI			779.902	2	1558.8	1558.8	0	0.2	2151	Specific	392.32	315.45	315.45	4.77	218	>sp|P04114|APOB_HUMAN Apolipoprotein B-100 OS=Homo sapiens GN=APOB PE=1 SV=2	2074	70.694
RITENDIQIALDDAKI			520.269	3	1558.79	1558.8	0	-1.4	2151	Specific	394.89	380.33	380.33	5.51	218	>sp|P04114|APOB_HUMAN Apolipoprotein B-100 OS=Homo sapiens GN=APOB PE=1 SV=2	2074	70.5177
RITENDIQIALDDAKI			779.902	2	1558.8	1558.8	0	0.2	2151	Specific	619.3	452.17	452.17	9.69	218	>sp|P04114|APOB_HUMAN Apolipoprotein B-100 OS=Homo sapiens GN=APOB PE=1 SV=2	2074	70.7069
RITENDIQIALDDAKI			779.9	2	1558.79	1558.8	0	-1.4	2151	Specific	730.3	482.22	482.22	11.69	218	>sp|P04114|APOB_HUMAN Apolipoprotein B-100 OS=Homo sapiens GN=APOB PE=1 SV=2	2074	70.4859
KTIHDLHLFIENIDFNKS			493.01	4	1969.02	1969.02	0	-0.3	2225	Specific	619.21	467.68	467.68	10.13	218	>sp|P04114|APOB_HUMAN Apolipoprotein B-100 OS=Homo sapiens GN=APOB PE=1 SV=2	2074	129.415
KSGSSTASWIQNVDTKY			790.88	2	1580.75	1580.76	0	-1.5	2241	Specific	702.48	607.52	607.52	11.69	218	>sp|P04114|APOB_HUMAN Apolipoprotein B-100 OS=Homo sapiens GN=APOB PE=1 SV=2	2074	53.0721
KLQQLKR			315.202	2	629.398	629.398	0	-0.9	2266	Specific	317.21	31.36	31.36	1.78	218	>sp|P04114|APOB_HUMAN Apolipoprotein B-100 OS=Homo sapiens GN=APOB PE=1 SV=2	2074	18.49
KSFDYHQFVDETNDKI			582.252	3	1744.74	1744.74	0	-1.5	2429	Specific	600.74	539.13	539.13	8.69	218	>sp|P04114|APOB_HUMAN Apolipoprotein B-100 OS=Homo sapiens GN=APOB PE=1 SV=2	2074	58.928
RLNGEIQALELPQKA			726.906	2	1452.8	1452.81	0	-0.9	2450	Specific	453.72	357.91	357.91	5.55	218	>sp|P04114|APOB_HUMAN Apolipoprotein B-100 OS=Homo sapiens GN=APOB PE=1 SV=2	2074	61.5584
KATVAVYLESLQDTKI			769.407	2	1537.81	1537.81	0	-3.1	2475	Specific	705.66	483.04	483.04	11.26	218	>sp|P04114|APOB_HUMAN Apolipoprotein B-100 OS=Homo sapiens GN=APOB PE=1 SV=2	2074	75.0493
RETLEDTRD			432.21	2	863.413	863.41	0	2.6	2514	Specific	394.32	119.27	119.27	2.28	218	>sp|P04114|APOB_HUMAN Apolipoprotein B-100 OS=Homo sapiens GN=APOB PE=1 SV=2	2074	21.252
KNLTDFAEQYSIQDWAKR			964.955	2	1928.9	1928.9	0	0.6	2560	Specific	127.17	28.55	28.55	1.43	218	>sp|P04114|APOB_HUMAN Apolipoprotein B-100 OS=Homo sapiens GN=APOB PE=1 SV=2	2074	97.5014
KNLTDFAEQYSIQDWAKR			643.639	3	1928.9	1928.9	0	-0.3	2560	Specific	501.05	475.38	475.38	7.15	218	>sp|P04114|APOB_HUMAN Apolipoprotein B-100 OS=Homo sapiens GN=APOB PE=1 SV=2	2074	97.6817
KNLTDFAEQYSIQDWAKR			964.957	2	1928.91	1928.9	0	2	2560	Specific	725.39	618.02	618.02	11.35	218	>sp|P04114|APOB_HUMAN Apolipoprotein B-100 OS=Homo sapiens GN=APOB PE=1 SV=2	2074	98.0364
KALVEQGFTVPEIKT			477.601	3	1430.79	1430.79	0	-0.6	2579	Specific	113.71	70.84	70.84	1.43	218	>sp|P04114|APOB_HUMAN Apolipoprotein B-100 OS=Homo sapiens GN=APOB PE=1 SV=2	2074	70.126
KALVEQGFTVPEIKT			477.6	3	1430.79	1430.79	0	-2.6	2579	Specific	279.78	225.05	225.05	3.38	218	>sp|P04114|APOB_HUMAN Apolipoprotein B-100 OS=Homo sapiens GN=APOB PE=1 SV=2	2074	70.3621
KALVEQGFTVPEIKT			715.898	2	1430.79	1430.79	0	-0.6	2579	Specific	313.04	188.56	188.56	3.59	218	>sp|P04114|APOB_HUMAN Apolipoprotein B-100 OS=Homo sapiens GN=APOB PE=1 SV=2	2074	70.3432
KALVEQGFTVPEIKT			715.899	2	1430.79	1430.79	0	1.4	2579	Specific	459.47	318.39	318.39	4.98	218	>sp|P04114|APOB_HUMAN Apolipoprotein B-100 OS=Homo sapiens GN=APOB PE=1 SV=2	2074	69.9736
KALVEQGFTVPEIKT			715.897	2	1430.79	1430.79	0	-1.3	2579	Specific	604.78	410.22	410.22	9.69	218	>sp|P04114|APOB_HUMAN Apolipoprotein B-100 OS=Homo sapiens GN=APOB PE=1 SV=2	2074	70.51
KTILGTMPAFEVSLQALQKA		M[+16]	982.033	2	1963.06	1963.06	0	0.5	2592	Specific	345.41	292.01	292.01	5.64	218	>sp|P04114|APOB_HUMAN Apolipoprotein B-100 OS=Homo sapiens GN=APOB PE=1 SV=2	2074	101.354
KTILGTMPAFEVSLQALQKA		M[+16]	655.023	3	1963.05	1963.06	0	-1.2	2592	Specific	366.74	328.64	328.64	5	218	>sp|P04114|APOB_HUMAN Apolipoprotein B-100 OS=Homo sapiens GN=APOB PE=1 SV=2	2074	101.432
KTILGTMPAFEVSLQALQKA		M[+16]	655.023	3	1963.06	1963.06	0	-0.6	2592	Specific	593.49	549.95	549.95	9.49	218	>sp|P04114|APOB_HUMAN Apolipoprotein B-100 OS=Homo sapiens GN=APOB PE=1 SV=2	2074	101.947
KTILGTMPAFEVSLQALQKA		M[+16]	655.024	3	1963.06	1963.06	0	-0.3	2592	Specific	635.9	558.74	558.74	10.49	218	>sp|P04114|APOB_HUMAN Apolipoprotein B-100 OS=Homo sapiens GN=APOB PE=1 SV=2	2074	101.915
KTILGTMPAFEVSLQALQKA		M[+16]	982.031	2	1963.05	1963.06	0	-1.2	2592	Specific	749.75	637.51	637.51	12.39	218	>sp|P04114|APOB_HUMAN Apolipoprotein B-100 OS=Homo sapiens GN=APOB PE=1 SV=2	2074	101.877
KTILGTMPAFEVSLQALQKA		M[+16]	655.023	3	1963.06	1963.06	0	-0.7	2592	Specific	752.61	692.48	692.48	13.49	218	>sp|P04114|APOB_HUMAN Apolipoprotein B-100 OS=Homo sapiens GN=APOB PE=1 SV=2	2074	101.971
KATFQTPDFIVPLTDLRI			917.49	2	1833.97	1833.97	0	-0.4	2610	Specific	265.79	202.09	202.09	3.64	218	>sp|P04114|APOB_HUMAN Apolipoprotein B-100 OS=Homo sapiens GN=APOB PE=1 SV=2	2074	114.615
KATFQTPDFIVPLTDLRI			611.996	3	1833.97	1833.97	0	0.1	2610	Specific	296.85	247.51	247.51	4.08	218	>sp|P04114|APOB_HUMAN Apolipoprotein B-100 OS=Homo sapiens GN=APOB PE=1 SV=2	2074	115.434
KATFQTPDFIVPLTDLRI			611.995	3	1833.97	1833.97	0	-1.3	2610	Specific	363.97	330.04	330.04	4.88	218	>sp|P04114|APOB_HUMAN Apolipoprotein B-100 OS=Homo sapiens GN=APOB PE=1 SV=2	2074	115.882
KATFQTPDFIVPLTDLRI			917.491	2	1833.97	1833.97	0	0.3	2610	Specific	397.86	341.39	341.39	4.97	218	>sp|P04114|APOB_HUMAN Apolipoprotein B-100 OS=Homo sapiens GN=APOB PE=1 SV=2	2074	114.33
KATFQTPDFIVPLTDLRI			917.491	2	1833.97	1833.97	0	-0.3	2610	Specific	452.42	385.94	385.94	7.21	218	>sp|P04114|APOB_HUMAN Apolipoprotein B-100 OS=Homo sapiens GN=APOB PE=1 SV=2	2074	114.872
KATFQTPDFIVPLTDLRI			917.491	2	1833.98	1833.97	0	0.4	2610	Specific	491.38	412.41	412.41	7.26	218	>sp|P04114|APOB_HUMAN Apolipoprotein B-100 OS=Homo sapiens GN=APOB PE=1 SV=2	2074	116.974
KATFQTPDFIVPLTDLRI			917.493	2	1833.98	1833.97	0	1.8	2610	Specific	533.64	470.03	470.03	6.79	218	>sp|P04114|APOB_HUMAN Apolipoprotein B-100 OS=Homo sapiens GN=APOB PE=1 SV=2	2074	116.355
KATFQTPDFIVPLTDLRI			917.491	2	1833.98	1833.97	0	0.6	2610	Specific	631.51	557.81	557.81	10.13	218	>sp|P04114|APOB_HUMAN Apolipoprotein B-100 OS=Homo sapiens GN=APOB PE=1 SV=2	2074	115.82
RIPSVQINFKD			523.305	2	1045.6	1045.6	0	-1.2	2626	Specific	559.66	302.58	302.58	6.09	218	>sp|P04114|APOB_HUMAN Apolipoprotein B-100 OS=Homo sapiens GN=APOB PE=1 SV=2	2074	60.5421
RTIDQMLNSELQWPVPDIYLRD		M[+16]	816.414	3	2447.23	2447.23	0	0.1	2675	Specific	407.44	398.66	398.66	6.04	218	>sp|P04114|APOB_HUMAN Apolipoprotein B-100 OS=Homo sapiens GN=APOB PE=1 SV=2	2074	117.208
RTIDQMLNSELQWPVPDIYLRD		M[+16]	816.413	3	2447.23	2447.23	0	-0.6	2675	Specific	501.97	454.11	454.11	7.14	218	>sp|P04114|APOB_HUMAN Apolipoprotein B-100 OS=Homo sapiens GN=APOB PE=1 SV=2	2074	117.069
RTIDQMLNSELQWPVPDIYLRD		M[+16]	816.413	3	2447.23	2447.23	0	-0.7	2675	Specific	522.4	475.85	475.85	7.69	218	>sp|P04114|APOB_HUMAN Apolipoprotein B-100 OS=Homo sapiens GN=APOB PE=1 SV=2	2074	117.099
KVEDIPLARI			456.761	2	912.515	912.515	0	0.1	2698	Specific	445.09	205.22	205.22	4.49	218	>sp|P04114|APOB_HUMAN Apolipoprotein B-100 OS=Homo sapiens GN=APOB PE=1 SV=2	2074	43.1276
KVEDIPLARI			456.761	2	912.514	912.515	0	-1	2698	Specific	512.67	205.61	205.61	4.78	218	>sp|P04114|APOB_HUMAN Apolipoprotein B-100 OS=Homo sapiens GN=APOB PE=1 SV=2	2074	42.9251
KVEDIPLARI			456.761	2	912.514	912.515	0	-0.5	2698	Specific	514.35	220.67	220.67	4.93	218	>sp|P04114|APOB_HUMAN Apolipoprotein B-100 OS=Homo sapiens GN=APOB PE=1 SV=2	2074	43.0837
RITLPDFRL			431.244	2	861.481	861.483	0	-1.7	2706	Specific	372.13	160.99	160.99	3.39	218	>sp|P04114|APOB_HUMAN Apolipoprotein B-100 OS=Homo sapiens GN=APOB PE=1 SV=2	2074	62.9714
KLYSILKI			368.733	2	736.46	736.46	0	-1.1	2758	Specific	480.26	40.37	40.37	3.09	218	>sp|P04114|APOB_HUMAN Apolipoprotein B-100 OS=Homo sapiens GN=APOB PE=1 SV=2	2074	47.7841
KIQSPLFTLDANADIGN[+2204.772]GTTSANEAGIAASITAKG	HexNAc(4)Hex(5)NeuAc(2)	N[+2205]	1360.1	4	5437.39	5437.41	0	-2.5	2764	Specific	76.62	34.29	34.29	1.9	218	>sp|P04114|APOB_HUMAN Apolipoprotein B-100 OS=Homo sapiens GN=APOB PE=1 SV=2	2074	94.467
KIQSPLFTLDANADIGN[+2204.772]GTTSANEAGIAASITAKG	HexNAc(4)Hex(5)NeuAc(2)	N[+2205]	1360.61	4	5439.42	5437.41	2	1.1	2764	Specific	96.91	96.91	96.91	1.88	218	>sp|P04114|APOB_HUMAN Apolipoprotein B-100 OS=Homo sapiens GN=APOB PE=1 SV=2	2074	95.0041
KINPLALKE			384.752	2	768.497	768.498	0	-1.2	2819	Specific	359.77	66.85	66.85	2.95	218	>sp|P04114|APOB_HUMAN Apolipoprotein B-100 OS=Homo sapiens GN=APOB PE=1 SV=2	2074	47.4785
RTEHGSEMLFFGNAIEGKS		M[+16]	628.293	3	1882.86	1882.86	0	-0.5	2837	Specific	254.15	241.29	241.29	3.53	218	>sp|P04114|APOB_HUMAN Apolipoprotein B-100 OS=Homo sapiens GN=APOB PE=1 SV=2	2074	88.9451
RTEHGSEMLFFGNAIEGKS		M[+16]	628.293	3	1882.86	1882.86	0	0	2837	Specific	321.87	294.62	294.62	4.2	218	>sp|P04114|APOB_HUMAN Apolipoprotein B-100 OS=Homo sapiens GN=APOB PE=1 SV=2	2074	89.462
RTEHGSEMLFFGNAIEGKS		M[+16]	941.935	2	1882.86	1882.86	0	-0.5	2837	Specific	477.28	345.85	345.85	5.04	218	>sp|P04114|APOB_HUMAN Apolipoprotein B-100 OS=Homo sapiens GN=APOB PE=1 SV=2	2074	60.4613
RTEHGSEMLFFGNAIEGKS		M[+16]	628.627	3	1883.87	1882.86	1	-1	2837	Specific	493.13	485.45	485.45	6.72	218	>sp|P04114|APOB_HUMAN Apolipoprotein B-100 OS=Homo sapiens GN=APOB PE=1 SV=2	2074	89.0748
RTEHGSEMLFFGNAIEGKS		M[+16]	941.934	2	1882.86	1882.86	0	-1.6	2837	Specific	498.03	357.78	357.78	4.32	218	>sp|P04114|APOB_HUMAN Apolipoprotein B-100 OS=Homo sapiens GN=APOB PE=1 SV=2	2074	60.5437
RTEHGSEMLFFGNAIEGKS		M[+16]	628.292	3	1882.86	1882.86	0	-1.2	2837	Specific	702.62	601.6	601.6	12.13	218	>sp|P04114|APOB_HUMAN Apolipoprotein B-100 OS=Homo sapiens GN=APOB PE=1 SV=2	2074	60.4548
KSNTVASLHTEKN			396.206	3	1186.6	1186.61	0	-1.5	2854	Specific	418.02	168.75	168.75	3.77	218	>sp|P04114|APOB_HUMAN Apolipoprotein B-100 OS=Homo sapiens GN=APOB PE=1 SV=2	2074	21.4391
KSNTVASLHTEKN			593.806	2	1186.6	1186.61	0	-1.3	2854	Specific	624.05	311.41	311.41	8.15	218	>sp|P04114|APOB_HUMAN Apolipoprotein B-100 OS=Homo sapiens GN=APOB PE=1 SV=2	2074	21.3602
KNTLELSNGVIVKI			643.869	2	1286.73	1286.73	0	-0.8	2865	Specific	451.97	328.49	328.49	5.14	218	>sp|P04114|APOB_HUMAN Apolipoprotein B-100 OS=Homo sapiens GN=APOB PE=1 SV=2	2074	55.1216
KNTLELSNGVIVKI			643.869	2	1286.73	1286.73	0	0	2865	Specific	572.33	333.48	333.48	6.33	218	>sp|P04114|APOB_HUMAN Apolipoprotein B-100 OS=Homo sapiens GN=APOB PE=1 SV=2	2074	55.1661
KNTLELSNGVIVKI			643.87	2	1286.73	1286.73	0	0.4	2865	Specific	603.63	340.44	340.44	8.4	218	>sp|P04114|APOB_HUMAN Apolipoprotein B-100 OS=Homo sapiens GN=APOB PE=1 SV=2	2074	55.1344
KINNQLTLDSNTKY			680.856	2	1360.71	1360.71	0	-1.1	2877	Specific	476.57	262.58	262.58	5.07	218	>sp|P04114|APOB_HUMAN Apolipoprotein B-100 OS=Homo sapiens GN=APOB PE=1 SV=2	2074	38.4469
KINNQLTLDSNTKY			680.856	2	1360.71	1360.71	0	-1	2877	Specific	562.14	351.27	351.27	6.1	218	>sp|P04114|APOB_HUMAN Apolipoprotein B-100 OS=Homo sapiens GN=APOB PE=1 SV=2	2074	38.3981
RFSDEGTHESQISFTIEGPLTSFGLSNKI			977.136	3	2929.39	2928.39	1	0.6	2936	Specific	608.49	524.53	524.53	10.04	218	>sp|P04114|APOB_HUMAN Apolipoprotein B-100 OS=Homo sapiens GN=APOB PE=1 SV=2	2074	119.293
RFSDEGTHESQISFTIEGPLTSFGLSNKI			976.8	3	2928.38	2928.39	0	-1.7	2936	Specific	622.47	523.93	523.93	9.6	218	>sp|P04114|APOB_HUMAN Apolipoprotein B-100 OS=Homo sapiens GN=APOB PE=1 SV=2	2074	119.387
RVNQNLVYESGSLNFSKL			899.951	2	1798.89	1798.9	0	-1.4	2970	Specific	557.06	483.03	483.03	7.83	218	>sp|P04114|APOB_HUMAN Apolipoprotein B-100 OS=Homo sapiens GN=APOB PE=1 SV=2	2074	62.3135
RVNQNLVYESGSLN[+2204.772]FSKL	HexNAc(4)Hex(5)NeuAc(2)	N[+2205]	1001.68	4	4003.69	4003.67	0	4.4	2970	Specific	177.69	69.75	69.75	1.7	218	>sp|P04114|APOB_HUMAN Apolipoprotein B-100 OS=Homo sapiens GN=APOB PE=1 SV=2	2074	70.2785
KLEIQSQVDSQHVGHSVLTAKG			544.789	4	2176.13	2176.14	0	-0.6	2986	Specific	760.51	519.54	519.54	13.15	218	>sp|P04114|APOB_HUMAN Apolipoprotein B-100 OS=Homo sapiens GN=APOB PE=1 SV=2	2074	46.0039
KGMALFGEGKA		M[+16]	463.226	2	925.445	925.445	0	0.7	3006	Specific	429.99	304.59	304.59	4.79	218	>sp|P04114|APOB_HUMAN Apolipoprotein B-100 OS=Homo sapiens GN=APOB PE=1 SV=2	2074	37.4484
KGMALFGEGKA		M[+16]	463.226	2	925.444	925.445	0	-0.7	3006	Specific	462.38	247.32	247.32	4.47	218	>sp|P04114|APOB_HUMAN Apolipoprotein B-100 OS=Homo sapiens GN=APOB PE=1 SV=2	2074	37.3288
KAEFTGRH			341.17	2	681.333	680.336	1	-10	3015	Specific	264.65	62.51	62.51	0.12	218	>sp|P04114|APOB_HUMAN Apolipoprotein B-100 OS=Homo sapiens GN=APOB PE=1 SV=2	2074	19.2612
KAEFTGRH			341.17	2	681.333	680.336	1	-10	3015	Specific	272.26	71.47	71.47	0.35	218	>sp|P04114|APOB_HUMAN Apolipoprotein B-100 OS=Homo sapiens GN=APOB PE=1 SV=2	2074	19.2552
KAEFTGRH			340.672	2	680.336	680.336	0	0	3015	Specific	273.73	44.26	44.26	1.48	218	>sp|P04114|APOB_HUMAN Apolipoprotein B-100 OS=Homo sapiens GN=APOB PE=1 SV=2	2074	19.3066
KAEFTGRH			340.671	2	680.336	680.336	0	-0.9	3015	Specific	311.09	55.9	55.9	1.83	218	>sp|P04114|APOB_HUMAN Apolipoprotein B-100 OS=Homo sapiens GN=APOB PE=1 SV=2	2074	18.7846
KVIGTLKN			315.713	2	630.419	630.418	0	0.5	3029	Specific	352.89	26.34	26.34	2.01	218	>sp|P04114|APOB_HUMAN Apolipoprotein B-100 OS=Homo sapiens GN=APOB PE=1 SV=2	2074	26.421
KNSLFFSAQPFEITASTNNEGNLKV			1265.12	2	2529.23	2529.23	0	0.4	3035	Specific	291.58	204.2	204.2	4.72	218	>sp|P04114|APOB_HUMAN Apolipoprotein B-100 OS=Homo sapiens GN=APOB PE=1 SV=2	2074	101.861
KNSLFFSAQPFEITASTNNEGNLKV			843.745	3	2529.22	2529.23	0	-1.8	3035	Specific	694.35	576.32	576.32	11.09	218	>sp|P04114|APOB_HUMAN Apolipoprotein B-100 OS=Homo sapiens GN=APOB PE=1 SV=2	2074	101.553
KNSLFFSAQPFEITASTNNEGNLKV			843.745	3	2529.22	2529.23	0	-2.7	3035	Specific	717.89	650.8	650.8	12.09	218	>sp|P04114|APOB_HUMAN Apolipoprotein B-100 OS=Homo sapiens GN=APOB PE=1 SV=2	2074	102.092
RFNQYKY			350.177	2	699.346	699.346	0	0	3093	Specific	354.29	99.62	99.62	2.45	218	>sp|P04114|APOB_HUMAN Apolipoprotein B-100 OS=Homo sapiens GN=APOB PE=1 SV=2	2074	18.0734
RFNQYKY			699.345	1	699.345	699.346	0	-1.2	3093	Specific	405.12	74.18	74.18	2.18	218	>sp|P04114|APOB_HUMAN Apolipoprotein B-100 OS=Homo sapiens GN=APOB PE=1 SV=2	2074	18.2457
KDFSLWEKT			462.725	2	924.443	924.446	0	-3.8	3149	Specific	457.24	187.09	187.09	3.42	218	>sp|P04114|APOB_HUMAN Apolipoprotein B-100 OS=Homo sapiens GN=APOB PE=1 SV=2	2074	66.8503
KEFLKT			536.308	1	536.308	536.308	0	0.6	3160	Specific	462.2	462.2	462.2	3.8	218	>sp|P04114|APOB_HUMAN Apolipoprotein B-100 OS=Homo sapiens GN=APOB PE=1 SV=2	2074	26.8416
KTTKQ			349.201	1	349.201	349.208	0	-21.5	3164	Specific	60.28	60.28	60.28	0.14	218	>sp|P04114|APOB_HUMAN Apolipoprotein B-100 OS=Homo sapiens GN=APOB PE=1 SV=2	2074	133.641
KTTKQ			349.201	1	349.201	349.208	0	-21.5	3164	Specific	64.36	64.36	64.36	0.01	218	>sp|P04114|APOB_HUMAN Apolipoprotein B-100 OS=Homo sapiens GN=APOB PE=1 SV=2	2074	137.609
KTTKQ			349.201	1	349.201	349.208	0	-21.1	3164	Specific	70.17	70.17	70.17	0.01	218	>sp|P04114|APOB_HUMAN Apolipoprotein B-100 OS=Homo sapiens GN=APOB PE=1 SV=2	2074	138.749
KTTKQ			349.2	1	349.2	349.208	0	-21.9	3164	Specific	72.12	72.12	72.12	0.14	218	>sp|P04114|APOB_HUMAN Apolipoprotein B-100 OS=Homo sapiens GN=APOB PE=1 SV=2	2074	137.077
KTTKQ			349.201	1	349.201	349.208	0	-21	3164	Specific	75.98	75.98	75.98	0.01	218	>sp|P04114|APOB_HUMAN Apolipoprotein B-100 OS=Homo sapiens GN=APOB PE=1 SV=2	2074	139.288
KTTKQ			349.201	1	349.201	349.208	0	-21.1	3164	Specific	83.37	83.37	83.37	0.02	218	>sp|P04114|APOB_HUMAN Apolipoprotein B-100 OS=Homo sapiens GN=APOB PE=1 SV=2	2074	136.43
KTTKQ			349.201	1	349.201	349.208	0	-21.5	3164	Specific	87.1	87.1	87.1	0.02	218	>sp|P04114|APOB_HUMAN Apolipoprotein B-100 OS=Homo sapiens GN=APOB PE=1 SV=2	2074	135.298
KTTKQ			349.2	1	349.2	349.208	0	-22.2	3164	Specific	87.67	87.67	87.67	0.02	218	>sp|P04114|APOB_HUMAN Apolipoprotein B-100 OS=Homo sapiens GN=APOB PE=1 SV=2	2074	136.169
KTTKQ			349.201	1	349.201	349.208	0	-21.5	3164	Specific	89.55	89.55	89.55	0.02	218	>sp|P04114|APOB_HUMAN Apolipoprotein B-100 OS=Homo sapiens GN=APOB PE=1 SV=2	2074	135.864
KTTKQ			349.201	1	349.201	349.208	0	-21.2	3164	Specific	90.68	90.68	90.68	0.02	218	>sp|P04114|APOB_HUMAN Apolipoprotein B-100 OS=Homo sapiens GN=APOB PE=1 SV=2	2074	134.404
KTTKQ			349.201	1	349.201	349.208	0	-21.2	3164	Specific	90.97	90.97	90.97	0.01	218	>sp|P04114|APOB_HUMAN Apolipoprotein B-100 OS=Homo sapiens GN=APOB PE=1 SV=2	2074	134.69
KTTKQ			349.201	1	349.201	349.208	0	-20.8	3164	Specific	90.98	90.98	90.98	0.02	218	>sp|P04114|APOB_HUMAN Apolipoprotein B-100 OS=Homo sapiens GN=APOB PE=1 SV=2	2074	134.552
KTTKQ			349.201	1	349.201	349.208	0	-21.3	3164	Specific	91.24	91.24	91.24	0.02	218	>sp|P04114|APOB_HUMAN Apolipoprotein B-100 OS=Homo sapiens GN=APOB PE=1 SV=2	2074	133.105
KTTKQ			349.21	1	349.21	349.208	0	5.3	3164	Specific	225.05	225.05	225.05	1.42	218	>sp|P04114|APOB_HUMAN Apolipoprotein B-100 OS=Homo sapiens GN=APOB PE=1 SV=2	2074	11.7111
KQSFDLSVKA			462.245	2	923.482	923.483	0	-1.1	3167	Specific	574.35	258.42	258.42	4.77	218	>sp|P04114|APOB_HUMAN Apolipoprotein B-100 OS=Homo sapiens GN=APOB PE=1 SV=2	2074	46.579
RNNALDFVTKS			511.269	2	1021.53	1021.53	0	-1	3213	Specific	404.31	230.03	230.03	4.11	218	>sp|P04114|APOB_HUMAN Apolipoprotein B-100 OS=Homo sapiens GN=APOB PE=1 SV=2	2074	52.0608
KFDKY			409.208	1	409.208	409.208	0	-0.1	3230	Specific	53.58	53.58	53.58	1.23	218	>sp|P04114|APOB_HUMAN Apolipoprotein B-100 OS=Homo sapiens GN=APOB PE=1 SV=2	2074	9.0427
KAEKS			347.185	1	347.185	347.192	0	-22.6	3235	Specific	53.57	53.57	53.57	0.75	218	>sp|P04114|APOB_HUMAN Apolipoprotein B-100 OS=Homo sapiens GN=APOB PE=1 SV=2	2074	133.946
KAEKS			347.192	1	347.192	347.192	0	-0.8	3235	Specific	101.12	101.12	101.12	1.43	218	>sp|P04114|APOB_HUMAN Apolipoprotein B-100 OS=Homo sapiens GN=APOB PE=1 SV=2	2074	2.4058
KSHDELPRT			427.212	2	853.417	853.416	0	0.5	3238	Specific	429.07	195.23	195.23	3.67	218	>sp|P04114|APOB_HUMAN Apolipoprotein B-100 OS=Homo sapiens GN=APOB PE=1 SV=2	2074	19.4344
KSHDELPRT			427.21	2	853.413	853.416	0	-4.1	3238	Specific	476.95	141.07	141.07	2.55	218	>sp|P04114|APOB_HUMAN Apolipoprotein B-100 OS=Homo sapiens GN=APOB PE=1 SV=2	2074	19.3793
KSHDELPRT			427.212	2	853.417	853.416	0	0.6	3238	Specific	544.68	219.72	219.72	4.25	218	>sp|P04114|APOB_HUMAN Apolipoprotein B-100 OS=Homo sapiens GN=APOB PE=1 SV=2	2074	19.4706
KAVSMPSFSILGSDVRV		M[+16]	527.936	3	1581.79	1581.79	0	0	3277	Specific	147.92	69.19	69.19	1.44	218	>sp|P04114|APOB_HUMAN Apolipoprotein B-100 OS=Homo sapiens GN=APOB PE=1 SV=2	2074	69.7623
KAVSMPSFSILGSDVRV		M[+16]	791.4	2	1581.79	1581.79	0	-0.5	3277	Specific	581.91	387.75	387.75	9.13	218	>sp|P04114|APOB_HUMAN Apolipoprotein B-100 OS=Homo sapiens GN=APOB PE=1 SV=2	2074	69.642
RVPSYTLILPSLELPVLHVPRN			748.444	3	2243.32	2243.32	0	0.8	3292	Specific	1046.53	895.46	895.46	18.15	218	>sp|P04114|APOB_HUMAN Apolipoprotein B-100 OS=Homo sapiens GN=APOB PE=1 SV=2	2074	130.657
KLSLPDFKE			410.234	2	819.46	819.461	0	-1.4	3315	Specific	301.62	58.37	58.37	1.89	218	>sp|P04114|APOB_HUMAN Apolipoprotein B-100 OS=Homo sapiens GN=APOB PE=1 SV=2	2074	62.3807
KLSLPDFKE			410.233	2	819.46	819.461	0	-1.6	3315	Specific	367.82	115.3	115.3	2.47	218	>sp|P04114|APOB_HUMAN Apolipoprotein B-100 OS=Homo sapiens GN=APOB PE=1 SV=2	2074	62.256
KLATALSLSNKF			509.301	2	1017.59	1017.59	0	0	3395	Specific	544.75	314.34	314.34	5.52	218	>sp|P04114|APOB_HUMAN Apolipoprotein B-100 OS=Homo sapiens GN=APOB PE=1 SV=2	2074	43.9912
KFVEGSHN[+1913.677]STVSLTTKN	HexNAc(4)Hex(5)NeuAc(1)	N[+1914]	1174.17	3	3520.49	3520.48	0	2.7	3405	Specific	275.97	62.71	62.71	3.03	218	>sp|P04114|APOB_HUMAN Apolipoprotein B-100 OS=Homo sapiens GN=APOB PE=1 SV=2	2074	35.4691
KNMEVSVATTTKA			590.797	2	1180.59	1180.59	0	-1	3420	Specific	308.01	166.44	166.44	3.18	218	>sp|P04114|APOB_HUMAN Apolipoprotein B-100 OS=Homo sapiens GN=APOB PE=1 SV=2	2074	35.4941
KNMEVSVATTTKA		M[+16]	598.796	2	1196.58	1196.58	0	1.1	3420	Specific	309.82	186.75	186.75	2.95	218	>sp|P04114|APOB_HUMAN Apolipoprotein B-100 OS=Homo sapiens GN=APOB PE=1 SV=2	2074	25.5839
KNMEVSVATTTKA		M[+16]	598.795	2	1196.58	1196.58	0	-0.4	3420	Specific	344.93	184.35	184.35	3.5	218	>sp|P04114|APOB_HUMAN Apolipoprotein B-100 OS=Homo sapiens GN=APOB PE=1 SV=2	2074	25.7157
KNMEVSVATTTKA		M[+16]	598.795	2	1196.58	1196.58	0	-0.4	3420	Specific	419.64	216.36	216.36	4.14	218	>sp|P04114|APOB_HUMAN Apolipoprotein B-100 OS=Homo sapiens GN=APOB PE=1 SV=2	2074	25.7084
KNMEVSVATTTKA		M[+16]	598.795	2	1196.58	1196.58	0	0.4	3420	Specific	435.15	249.05	249.05	5.28	218	>sp|P04114|APOB_HUMAN Apolipoprotein B-100 OS=Homo sapiens GN=APOB PE=1 SV=2	2074	25.8515
KAQIPILRM			405.762	2	810.518	810.52	0	-2.5	3431	Specific	334.31	108.63	108.63	2.56	218	>sp|P04114|APOB_HUMAN Apolipoprotein B-100 OS=Homo sapiens GN=APOB PE=1 SV=2	2074	50.2033
KAQIPILRM			405.76	2	810.513	810.52	0	-8.5	3431	Specific	386.99	110.91	110.91	3.15	218	>sp|P04114|APOB_HUMAN Apolipoprotein B-100 OS=Homo sapiens GN=APOB PE=1 SV=2	2074	49.6715
KQELNGNTKS			452.23	2	903.453	903.453	0	-0.4	3442	Specific	437.72	144.15	144.15	3.5	218	>sp|P04114|APOB_HUMAN Apolipoprotein B-100 OS=Homo sapiens GN=APOB PE=1 SV=2	2074	11.2166
KSKPTVSSSMEFKY			443.224	3	1327.66	1327.66	0	0.3	3450	Specific	189.79	44.41	44.41	0.93	218	>sp|P04114|APOB_HUMAN Apolipoprotein B-100 OS=Homo sapiens GN=APOB PE=1 SV=2	2074	34.0126
KSKPTVSSSMEFKY		M[+16]	672.33	2	1343.65	1343.65	0	1	3450	Specific	244.49	71.32	71.32	1.47	218	>sp|P04114|APOB_HUMAN Apolipoprotein B-100 OS=Homo sapiens GN=APOB PE=1 SV=2	2074	24.8691
KSKPTVSSSMEFKY		M[+16]	448.555	3	1343.65	1343.65	0	0.4	3450	Specific	379.82	201.7	201.7	3.84	218	>sp|P04114|APOB_HUMAN Apolipoprotein B-100 OS=Homo sapiens GN=APOB PE=1 SV=2	2074	24.6168
KPTVSSSMEFKYDFN[+2448.878]SSMLYSTAKG	HexNAc(6)Hex(4)NeuAc(2)	N[+2449]	1268.28	4	5070.11	5069.07	1	5.7	3452	Specific	31.76	14.15	14.15	0.72	218	>sp|P04114|APOB_HUMAN Apolipoprotein B-100 OS=Homo sapiens GN=APOB PE=1 SV=2	2074	98.5433
KLSLESLTSYFSIESSTKG			631.322	3	1891.95	1891.95	0	-0.8	3481	Specific	440.87	301.14	301.14	5.31	218	>sp|P04114|APOB_HUMAN Apolipoprotein B-100 OS=Homo sapiens GN=APOB PE=1 SV=2	2074	120.576
KLSLESLTSYFSIESSTKG			946.481	2	1891.95	1891.95	0	0.1	3481	Specific	733.73	587.42	587.42	12.13	218	>sp|P04114|APOB_HUMAN Apolipoprotein B-100 OS=Homo sapiens GN=APOB PE=1 SV=2	2074	120.247
KGDVKG			418.23	1	418.23	418.23	0	0.2	3498	Specific	52.81	52.81	52.81	0.12	218	>sp|P04114|APOB_HUMAN Apolipoprotein B-100 OS=Homo sapiens GN=APOB PE=1 SV=2	2074	5.4921
KGSVLSRE			309.68	2	618.353	618.357	0	-6.8	3502	Specific	289.59	13.51	13.51	0.52	218	>sp|P04114|APOB_HUMAN Apolipoprotein B-100 OS=Homo sapiens GN=APOB PE=1 SV=2	2074	20.4387
REYSGTIASEANTYLNSKS			924.929	2	1848.85	1847.87	1	-10.3	3508	Specific	212.98	151.68	151.68	1.88	218	>sp|P04114|APOB_HUMAN Apolipoprotein B-100 OS=Homo sapiens GN=APOB PE=1 SV=2	2074	59.9169
REYSGTIASEANTYLNSKS			616.626	3	1847.86	1847.87	0	-1.3	3508	Specific	383.47	262.99	262.99	4.52	218	>sp|P04114|APOB_HUMAN Apolipoprotein B-100 OS=Homo sapiens GN=APOB PE=1 SV=2	2074	62.8639
REYSGTIASEANTYLNSKS			616.626	3	1847.86	1847.87	0	-1.3	3508	Specific	458.03	369.58	369.58	5.9	218	>sp|P04114|APOB_HUMAN Apolipoprotein B-100 OS=Homo sapiens GN=APOB PE=1 SV=2	2074	62.8611
REYSGTIASEANTYLNSKS			616.626	3	1847.86	1847.87	0	-0.9	3508	Specific	532.7	441.92	441.92	7.13	218	>sp|P04114|APOB_HUMAN Apolipoprotein B-100 OS=Homo sapiens GN=APOB PE=1 SV=2	2074	62.8655
REYSGTIASEANTYLNSKS			924.436	2	1847.86	1847.87	0	-0.5	3508	Specific	740.3	643.36	643.36	12.13	218	>sp|P04114|APOB_HUMAN Apolipoprotein B-100 OS=Homo sapiens GN=APOB PE=1 SV=2	2074	62.7437
KIDDIWNLEVKE			622.829	2	1244.65	1244.65	0	-1.4	3538	Specific	556.29	280.41	280.41	5.86	218	>sp|P04114|APOB_HUMAN Apolipoprotein B-100 OS=Homo sapiens GN=APOB PE=1 SV=2	2074	74.8092
KENFAGEATLQRI			618.304	2	1235.6	1235.6	0	-0.4	3548	Specific	471.98	223.7	223.7	4.89	218	>sp|P04114|APOB_HUMAN Apolipoprotein B-100 OS=Homo sapiens GN=APOB PE=1 SV=2	2074	42.2045
KENFAGEATLQRI			618.304	2	1235.6	1235.6	0	0	3548	Specific	667.49	308.71	308.71	9.61	218	>sp|P04114|APOB_HUMAN Apolipoprotein B-100 OS=Homo sapiens GN=APOB PE=1 SV=2	2074	42.0621
RIYSLWEHSTKN			632.321	2	1263.64	1263.64	0	-1.4	3559	Specific	315.79	149.07	149.07	2.31	218	>sp|P04114|APOB_HUMAN Apolipoprotein B-100 OS=Homo sapiens GN=APOB PE=1 SV=2	2074	46.3922
RIYSLWEHSTKN			632.321	2	1263.64	1263.64	0	-1.1	3559	Specific	398.11	207.04	207.04	3.45	218	>sp|P04114|APOB_HUMAN Apolipoprotein B-100 OS=Homo sapiens GN=APOB PE=1 SV=2	2074	46.3122
RIYSLWEHSTKN			632.321	2	1263.63	1263.64	0	-1.9	3559	Specific	401.27	200.52	200.52	3.39	218	>sp|P04114|APOB_HUMAN Apolipoprotein B-100 OS=Homo sapiens GN=APOB PE=1 SV=2	2074	46.3807
RIYSLWEHSTKN			421.883	3	1263.63	1263.64	0	-1.7	3559	Specific	642.06	373.46	373.46	8.13	218	>sp|P04114|APOB_HUMAN Apolipoprotein B-100 OS=Homo sapiens GN=APOB PE=1 SV=2	2074	46.2504
KNHLQLEGLFFTNGEHTSKA			691.672	3	2073	2072.02	1	-10.4	3569	Specific	94.47	30.91	30.91	0.12	218	>sp|P04114|APOB_HUMAN Apolipoprotein B-100 OS=Homo sapiens GN=APOB PE=1 SV=2	2074	71.4042
KNHLQLEGLFFTNGEHTSKA			519.007	4	2073	2072.02	1	-8.8	3569	Specific	211.61	184.51	184.51	1.89	218	>sp|P04114|APOB_HUMAN Apolipoprotein B-100 OS=Homo sapiens GN=APOB PE=1 SV=2	2074	71.0131
KNHLQLEGLFFTNGEHTSKA			691.673	3	2073	2072.02	1	-9.3	3569	Specific	238.82	165.61	165.61	1.88	218	>sp|P04114|APOB_HUMAN Apolipoprotein B-100 OS=Homo sapiens GN=APOB PE=1 SV=2	2074	120.002
KNHLQLEGLFFTNGEHTSKA			519.007	4	2073.01	2072.02	1	-8.1	3569	Specific	245.64	245.64	245.64	3.31	218	>sp|P04114|APOB_HUMAN Apolipoprotein B-100 OS=Homo sapiens GN=APOB PE=1 SV=2	2074	70.9483
KNHLQLEGLFFTNGEHTSKA			691.672	3	2073	2072.02	1	-9.8	3569	Specific	319.45	269	269	3.17	218	>sp|P04114|APOB_HUMAN Apolipoprotein B-100 OS=Homo sapiens GN=APOB PE=1 SV=2	2074	122.151
KNHLQLEGLFFTNGEHTSKA			519.006	4	2073	2072.02	1	-10.5	3569	Specific	327.95	239.18	239.18	3.41	218	>sp|P04114|APOB_HUMAN Apolipoprotein B-100 OS=Homo sapiens GN=APOB PE=1 SV=2	2074	119.494
KNHLQLEGLFFTNGEHTSKA			691.673	3	2073	2072.02	1	-9.6	3569	Specific	335.51	318.06	318.06	3.45	218	>sp|P04114|APOB_HUMAN Apolipoprotein B-100 OS=Homo sapiens GN=APOB PE=1 SV=2	2074	70.9419
KNHLQLEGLFFTNGEHTSKA			691.673	3	2073.01	2072.02	1	-8.4	3569	Specific	341.73	292.99	292.99	3.58	218	>sp|P04114|APOB_HUMAN Apolipoprotein B-100 OS=Homo sapiens GN=APOB PE=1 SV=2	2074	119.43
KNHLQLEGLFFTNGEHTSKA			691.674	3	2073.01	2072.02	1	-7.8	3569	Specific	353.81	299.09	299.09	3.43	218	>sp|P04114|APOB_HUMAN Apolipoprotein B-100 OS=Homo sapiens GN=APOB PE=1 SV=2	2074	119.466
KNHLQLEGLFFTNGEHTSKA			519.007	4	2073.01	2072.02	1	-8.1	3569	Specific	388.96	257.83	257.83	3.9	218	>sp|P04114|APOB_HUMAN Apolipoprotein B-100 OS=Homo sapiens GN=APOB PE=1 SV=2	2074	119.713
KNHLQLEGLFFTNGEHTSKA			518.76	4	2072.02	2072.02	0	-0.6	3569	Specific	456.61	364.55	364.55	5.57	218	>sp|P04114|APOB_HUMAN Apolipoprotein B-100 OS=Homo sapiens GN=APOB PE=1 SV=2	2074	121.737
KNHLQLEGLFFTNGEHTSKA			518.761	4	2072.02	2072.02	0	0.9	3569	Specific	676.99	570.56	570.56	10.61	218	>sp|P04114|APOB_HUMAN Apolipoprotein B-100 OS=Homo sapiens GN=APOB PE=1 SV=2	2074	121.843
RIHSGSFQSQVELSNDQEKA			678.323	3	2032.96	2032.96	0	-0.7	3639	Specific	554.4	485.95	485.95	8.09	218	>sp|P04114|APOB_HUMAN Apolipoprotein B-100 OS=Homo sapiens GN=APOB PE=1 SV=2	2074	39.969
KAHLDIAGSLEGHLRF			496.936	3	1488.79	1488.79	0	0.6	3657	Specific	327.23	185.41	185.41	3.41	218	>sp|P04114|APOB_HUMAN Apolipoprotein B-100 OS=Homo sapiens GN=APOB PE=1 SV=2	2074	116.479
KAHLDIAGSLEGHLRF			496.935	3	1488.79	1488.79	0	-0.7	3657	Specific	512.06	405.61	405.61	6.7	218	>sp|P04114|APOB_HUMAN Apolipoprotein B-100 OS=Homo sapiens GN=APOB PE=1 SV=2	2074	56.8329
KAHLDIAGSLEGHLRF			496.935	3	1488.79	1488.79	0	-0.8	3657	Specific	670.85	563.03	563.03	10.24	218	>sp|P04114|APOB_HUMAN Apolipoprotein B-100 OS=Homo sapiens GN=APOB PE=1 SV=2	2074	116.275
KAHLDIAGSLEGHLRF			372.954	4	1488.79	1488.79	0	0.5	3657	Specific	721.57	581	581	11.69	218	>sp|P04114|APOB_HUMAN Apolipoprotein B-100 OS=Homo sapiens GN=APOB PE=1 SV=2	2074	116.368
KAHLDIAGSLEGHLRF			372.953	4	1488.79	1488.79	0	0.1	3657	Specific	727.91	591.31	591.31	11.69	218	>sp|P04114|APOB_HUMAN Apolipoprotein B-100 OS=Homo sapiens GN=APOB PE=1 SV=2	2074	56.9583
KAHLDIAGSLEGHLRF			496.936	3	1488.79	1488.79	0	0.5	3657	Specific	811.44	679.66	679.66	13.24	218	>sp|P04114|APOB_HUMAN Apolipoprotein B-100 OS=Homo sapiens GN=APOB PE=1 SV=2	2074	56.9406
KNIILPVYDKS			537.813	2	1074.62	1074.62	0	-0.5	3674	Specific	401.85	182.55	182.55	3.71	218	>sp|P04114|APOB_HUMAN Apolipoprotein B-100 OS=Homo sapiens GN=APOB PE=1 SV=2	2074	60.7325
KNIILPVYDKS			537.813	2	1074.62	1074.62	0	-0.8	3674	Specific	423.82	174.92	174.92	3.89	218	>sp|P04114|APOB_HUMAN Apolipoprotein B-100 OS=Homo sapiens GN=APOB PE=1 SV=2	2074	60.7638
KSLWDFLKL			454.747	2	908.486	908.488	0	-1.3	3683	Specific	150.34	23.06	23.06	0.24	218	>sp|P04114|APOB_HUMAN Apolipoprotein B-100 OS=Homo sapiens GN=APOB PE=1 SV=2	2074	120.254
KSLWDFLKL			454.747	2	908.486	908.488	0	-1.8	3683	Specific	162.63	32.04	32.04	0.04	218	>sp|P04114|APOB_HUMAN Apolipoprotein B-100 OS=Homo sapiens GN=APOB PE=1 SV=2	2074	57.4302
KSLWDFLKL			454.747	2	908.487	908.488	0	-0.2	3683	Specific	303.37	117.52	117.52	2.26	218	>sp|P04114|APOB_HUMAN Apolipoprotein B-100 OS=Homo sapiens GN=APOB PE=1 SV=2	2074	92.4359
KSLWDFLKL			454.747	2	908.487	908.488	0	-0.3	3683	Specific	322.29	142.85	142.85	2.95	218	>sp|P04114|APOB_HUMAN Apolipoprotein B-100 OS=Homo sapiens GN=APOB PE=1 SV=2	2074	92.224
KSLWDFLKL			454.747	2	908.486	908.488	0	-2	3683	Specific	325.94	123	123	2.51	218	>sp|P04114|APOB_HUMAN Apolipoprotein B-100 OS=Homo sapiens GN=APOB PE=1 SV=2	2074	111.044
KSLWDFLKL			454.747	2	908.486	908.488	0	-1.4	3683	Specific	327.82	130.43	130.43	2.95	218	>sp|P04114|APOB_HUMAN Apolipoprotein B-100 OS=Homo sapiens GN=APOB PE=1 SV=2	2074	92.7616
KSLWDFLKL			454.75	2	908.493	908.488	0	5.6	3683	Specific	347.49	151.36	151.36	1.9	218	>sp|P04114|APOB_HUMAN Apolipoprotein B-100 OS=Homo sapiens GN=APOB PE=1 SV=2	2074	111.576
KLDVTTSIGRR			481.269	2	961.53	961.531	0	-0.9	3690	Specific	334.62	92.01	92.01	2.47	218	>sp|P04114|APOB_HUMAN Apolipoprotein B-100 OS=Homo sapiens GN=APOB PE=1 SV=2	2074	43.4773
KLDVTTSIGRR			481.269	2	961.531	961.531	0	-0.2	3690	Specific	377.88	110.52	110.52	3.04	218	>sp|P04114|APOB_HUMAN Apolipoprotein B-100 OS=Homo sapiens GN=APOB PE=1 SV=2	2074	43.6083
KLDVTTSIGRR			481.269	2	961.53	961.531	0	-0.9	3690	Specific	498.36	113.89	113.89	3.69	218	>sp|P04114|APOB_HUMAN Apolipoprotein B-100 OS=Homo sapiens GN=APOB PE=1 SV=2	2074	43.3786
KFIIPGLKL			394.257	2	787.507	787.508	0	-0.5	3730	Specific	344.52	113.81	113.81	3.05	218	>sp|P04114|APOB_HUMAN Apolipoprotein B-100 OS=Homo sapiens GN=APOB PE=1 SV=2	2074	68.833
KFIIPGLKL			394.257	2	787.507	787.508	0	-0.4	3730	Specific	349.05	140.96	140.96	3.39	218	>sp|P04114|APOB_HUMAN Apolipoprotein B-100 OS=Homo sapiens GN=APOB PE=1 SV=2	2074	69.3641
REIQIYKK			397.226	2	793.445	793.445	0	-0.3	3767	Specific	375.38	13.06	13.06	1.89	218	>sp|P04114|APOB_HUMAN Apolipoprotein B-100 OS=Homo sapiens GN=APOB PE=1 SV=2	2074	36.477
RTSSFALNLPTLPEVKF			539.635	3	1616.89	1616.89	0	-0.3	3776	Specific	96.71	60.92	60.92	1.24	218	>sp|P04114|APOB_HUMAN Apolipoprotein B-100 OS=Homo sapiens GN=APOB PE=1 SV=2	2074	97.4711
RTSSFALNLPTLPEVKF			808.948	2	1616.89	1616.89	0	-0.3	3776	Specific	204.34	176.61	176.61	2.47	218	>sp|P04114|APOB_HUMAN Apolipoprotein B-100 OS=Homo sapiens GN=APOB PE=1 SV=2	2074	89.1533
RTSSFALNLPTLPEVKF			808.947	2	1616.89	1616.89	0	-1.5	3776	Specific	354.88	298.65	298.65	5.38	218	>sp|P04114|APOB_HUMAN Apolipoprotein B-100 OS=Homo sapiens GN=APOB PE=1 SV=2	2074	87.5163
RTSSFALNLPTLPEVKF			808.947	2	1616.89	1616.89	0	-1.1	3776	Specific	424.83	306.33	306.33	6.04	218	>sp|P04114|APOB_HUMAN Apolipoprotein B-100 OS=Homo sapiens GN=APOB PE=1 SV=2	2074	88.0272
RTSSFALNLPTLPEVKF			808.948	2	1616.89	1616.89	0	-0.3	3776	Specific	441.42	357.69	357.69	5.98	218	>sp|P04114|APOB_HUMAN Apolipoprotein B-100 OS=Homo sapiens GN=APOB PE=1 SV=2	2074	96.7752
RTSSFALNLPTLPEVKF			808.947	2	1616.89	1616.89	0	-1.2	3776	Specific	502.37	392.19	392.19	7.59	218	>sp|P04114|APOB_HUMAN Apolipoprotein B-100 OS=Homo sapiens GN=APOB PE=1 SV=2	2074	97.8269
RTSSFALNLPTLPEVKF			808.949	2	1616.89	1616.89	0	0.5	3776	Specific	503.9	418.84	418.84	7.59	218	>sp|P04114|APOB_HUMAN Apolipoprotein B-100 OS=Homo sapiens GN=APOB PE=1 SV=2	2074	90.1145
RTSSFALNLPTLPEVKF			808.948	2	1616.89	1616.89	0	0	3776	Specific	533.28	427.41	427.41	7.57	218	>sp|P04114|APOB_HUMAN Apolipoprotein B-100 OS=Homo sapiens GN=APOB PE=1 SV=2	2074	97.1465
RTSSFALNLPTLPEVKF			808.948	2	1616.89	1616.89	0	0	3776	Specific	554.56	459.86	459.86	7.83	218	>sp|P04114|APOB_HUMAN Apolipoprotein B-100 OS=Homo sapiens GN=APOB PE=1 SV=2	2074	97.2985
RTSSFALNLPTLPEVKF			808.948	2	1616.89	1616.89	0	-0.8	3776	Specific	702.3	600.04	600.04	12.13	218	>sp|P04114|APOB_HUMAN Apolipoprotein B-100 OS=Homo sapiens GN=APOB PE=1 SV=2	2074	89.0543
RTSSFALNLPTLPEVKF			808.948	2	1616.89	1616.89	0	-0.7	3776	Specific	756.93	664.71	664.71	13.13	218	>sp|P04114|APOB_HUMAN Apolipoprotein B-100 OS=Homo sapiens GN=APOB PE=1 SV=2	2074	89.5832
RTSSFALNLPTLPEVKF			808.948	2	1616.89	1616.89	0	-0.6	3776	Specific	768.31	639.12	639.12	13.13	218	>sp|P04114|APOB_HUMAN Apolipoprotein B-100 OS=Homo sapiens GN=APOB PE=1 SV=2	2074	97.3113
KFPEVDVLTKY			524.289	2	1047.57	1047.57	0	-0.7	3791	Specific	461.74	272.67	272.67	4.46	218	>sp|P04114|APOB_HUMAN Apolipoprotein B-100 OS=Homo sapiens GN=APOB PE=1 SV=2	2074	62.2253
KFPEVDVLTKY			524.29	2	1047.57	1047.57	0	-0.1	3791	Specific	462.19	200.11	200.11	4.17	218	>sp|P04114|APOB_HUMAN Apolipoprotein B-100 OS=Homo sapiens GN=APOB PE=1 SV=2	2074	62.2069
KFPEVDVLTKY			524.29	2	1047.57	1047.57	0	0.1	3791	Specific	470.91	215.4	215.4	4.54	218	>sp|P04114|APOB_HUMAN Apolipoprotein B-100 OS=Homo sapiens GN=APOB PE=1 SV=2	2074	62.1103
KFPEVDVLTKY			524.289	2	1047.57	1047.57	0	-0.7	3791	Specific	516.24	196.52	196.52	4.3	218	>sp|P04114|APOB_HUMAN Apolipoprotein B-100 OS=Homo sapiens GN=APOB PE=1 SV=2	2074	62.2295
KYSQPEDSLIPFFEITVPESQLTVSQFTLPKS			1720.88	2	3440.75	3440.75	0	0.1	3800	Specific	214.17	207.93	207.93	3.31	218	>sp|P04114|APOB_HUMAN Apolipoprotein B-100 OS=Homo sapiens GN=APOB PE=1 SV=2	2074	130.123
KYSQPEDSLIPFFEITVPESQLTVSQFTLPKS			1147.59	3	3440.75	3440.75	0	-1	3800	Specific	452.82	410.68	410.68	6.68	218	>sp|P04114|APOB_HUMAN Apolipoprotein B-100 OS=Homo sapiens GN=APOB PE=1 SV=2	2074	130.154
KSVSDGIAALDLNAVANKI			553.296	3	1657.87	1657.88	0	-0.5	3830	Specific	524	341.98	341.98	6.44	218	>sp|P04114|APOB_HUMAN Apolipoprotein B-100 OS=Homo sapiens GN=APOB PE=1 SV=2	2074	72.0014
KSVSDGIAALDLNAVANKI			553.297	3	1657.88	1657.88	0	-0.3	3830	Specific	524.59	363.65	363.65	6.83	218	>sp|P04114|APOB_HUMAN Apolipoprotein B-100 OS=Homo sapiens GN=APOB PE=1 SV=2	2074	72.0239
KSVSDGIAALDLNAVANKI			829.442	2	1657.88	1657.88	0	0.2	3830	Specific	673.22	547.35	547.35	11.13	218	>sp|P04114|APOB_HUMAN Apolipoprotein B-100 OS=Homo sapiens GN=APOB PE=1 SV=2	2074	71.9727
KSVSDGIAALDLNAVANKI			829.442	2	1657.88	1657.88	0	0.2	3830	Specific	748.65	585.98	585.98	12.13	218	>sp|P04114|APOB_HUMAN Apolipoprotein B-100 OS=Homo sapiens GN=APOB PE=1 SV=2	2074	71.9647
KIADFELPTIIVPEQTIEIPSIKF			1233.69	2	2466.37	2466.37	0	0	3847	Specific	420.6	338.05	338.05	6.08	218	>sp|P04114|APOB_HUMAN Apolipoprotein B-100 OS=Homo sapiens GN=APOB PE=1 SV=2	2074	122.747
KIADFELPTIIVPEQTIEIPSIKF			1233.69	2	2466.37	2466.37	0	-1.7	3847	Specific	444.01	383.71	383.71	6.79	218	>sp|P04114|APOB_HUMAN Apolipoprotein B-100 OS=Homo sapiens GN=APOB PE=1 SV=2	2074	122.207
KIADFELPTIIVPEQTIEIPSIKF			822.796	3	2466.37	2466.37	0	-0.1	3847	Specific	466.16	433.83	433.83	7.41	218	>sp|P04114|APOB_HUMAN Apolipoprotein B-100 OS=Homo sapiens GN=APOB PE=1 SV=2	2074	122.219
KIADFELPTIIVPEQTIEIPSIKF			822.796	3	2466.37	2466.37	0	-0.1	3847	Specific	490.8	446.35	446.35	7.38	218	>sp|P04114|APOB_HUMAN Apolipoprotein B-100 OS=Homo sapiens GN=APOB PE=1 SV=2	2074	122.21
KIADFELPTIIVPEQTIEIPSIKF			822.796	3	2466.37	2466.37	0	-0.7	3847	Specific	513.5	464.87	464.87	7.71	218	>sp|P04114|APOB_HUMAN Apolipoprotein B-100 OS=Homo sapiens GN=APOB PE=1 SV=2	2074	122.27
KIADFELPTIIVPEQTIEIPSIKF			822.797	3	2466.37	2466.37	0	0.3	3847	Specific	515.96	515.96	515.96	7.71	218	>sp|P04114|APOB_HUMAN Apolipoprotein B-100 OS=Homo sapiens GN=APOB PE=1 SV=2	2074	122.779
KIADFELPTIIVPEQTIEIPSIKF			822.797	3	2466.37	2466.37	0	0.3	3847	Specific	522.21	498.04	498.04	7.69	218	>sp|P04114|APOB_HUMAN Apolipoprotein B-100 OS=Homo sapiens GN=APOB PE=1 SV=2	2074	122.751
KIADFELPTIIVPEQTIEIPSIKF			822.796	3	2466.37	2466.37	0	-0.7	3847	Specific	689.17	648.81	648.81	11.25	218	>sp|P04114|APOB_HUMAN Apolipoprotein B-100 OS=Homo sapiens GN=APOB PE=1 SV=2	2074	122.273
KIADFELPTIIVPEQTIEIPSIKF			822.796	3	2466.37	2466.37	0	-0.1	3847	Specific	706.13	677.31	677.31	12.25	218	>sp|P04114|APOB_HUMAN Apolipoprotein B-100 OS=Homo sapiens GN=APOB PE=1 SV=2	2074	122.289
RFEVDSPVYN[+1913.677]ATWSASLKN	HexNAc(4)Hex(5)NeuAc(1)	N[+1914]	957.657	4	3827.61	3827.61	0	0.5	3887	Specific	107.46	40.81	40.81	1.9	218	>sp|P04114|APOB_HUMAN Apolipoprotein B-100 OS=Homo sapiens GN=APOB PE=1 SV=2	2074	76.7059
RFEVDSPVYN[+2204.772]ATWSASLKN	HexNAc(4)Hex(5)NeuAc(2)	N[+2205]	1373.57	3	4118.7	4118.7	0	0	3887	Specific	159.73	117.22	117.22	2.95	218	>sp|P04114|APOB_HUMAN Apolipoprotein B-100 OS=Homo sapiens GN=APOB PE=1 SV=2	2074	82.157
RFEVDSPVYN[+2204.772]ATWSASLKN	HexNAc(4)Hex(5)NeuAc(2)	N[+2205]	1030.43	4	4118.69	4118.7	0	-1.6	3887	Specific	265.76	163.93	163.93	3.73	218	>sp|P04114|APOB_HUMAN Apolipoprotein B-100 OS=Homo sapiens GN=APOB PE=1 SV=2	2074	82.0043
KIEDGTLASKT			467.248	2	933.488	933.489	0	-0.4	3936	Specific	504.39	133.26	133.26	3.93	218	>sp|P04114|APOB_HUMAN Apolipoprotein B-100 OS=Homo sapiens GN=APOB PE=1 SV=2	2074	24.4695
KGTFAHRD			344.68	2	688.352	688.352	0	-0.1	3947	Specific	474.22	35.1	35.1	2.36	218	>sp|P04114|APOB_HUMAN Apolipoprotein B-100 OS=Homo sapiens GN=APOB PE=1 SV=2	2074	11.2735
RDFSAEYEEDGKYEGLQEWEGKA			837.027	3	2509.07	2509.07	0	-0.3	3953	Specific	166.7	106.43	106.43	1.42	218	>sp|P04114|APOB_HUMAN Apolipoprotein B-100 OS=Homo sapiens GN=APOB PE=1 SV=2	2074	90.0215
RDFSAEYEEDGKYEGLQEWEGKA			837.027	3	2509.07	2509.07	0	-0.8	3953	Specific	190.71	190.71	190.71	1.89	218	>sp|P04114|APOB_HUMAN Apolipoprotein B-100 OS=Homo sapiens GN=APOB PE=1 SV=2	2074	87.6651
RDFSAEYEEDGKYEGLQEWEGKA			837.027	3	2509.07	2509.07	0	-0.1	3953	Specific	250.38	250.38	250.38	3.37	218	>sp|P04114|APOB_HUMAN Apolipoprotein B-100 OS=Homo sapiens GN=APOB PE=1 SV=2	2074	76.9817
RDFSAEYEEDGKYEGLQEWEGKA			837.026	3	2509.06	2509.07	0	-1.8	3953	Specific	338.05	291.4	291.4	3.41	218	>sp|P04114|APOB_HUMAN Apolipoprotein B-100 OS=Homo sapiens GN=APOB PE=1 SV=2	2074	79.0831
RDFSAEYEEDGKYEGLQEWEGKA			837.361	3	2510.07	2509.07	1	-1.1	3953	Specific	383.2	383.2	383.2	4.9	218	>sp|P04114|APOB_HUMAN Apolipoprotein B-100 OS=Homo sapiens GN=APOB PE=1 SV=2	2074	79.2757
RDFSAEYEEDGKYEGLQEWEGKA			837.026	3	2509.06	2509.07	0	-1.4	3953	Specific	402.32	387.37	387.37	5.43	218	>sp|P04114|APOB_HUMAN Apolipoprotein B-100 OS=Homo sapiens GN=APOB PE=1 SV=2	2074	78.8454
RDFSAEYEEDGKYEGLQEWEGKA			837.025	3	2509.06	2509.07	0	-2.8	3953	Specific	445.48	445.48	445.48	5.83	218	>sp|P04114|APOB_HUMAN Apolipoprotein B-100 OS=Homo sapiens GN=APOB PE=1 SV=2	2074	92.8576
RDFSAEYEEDGKYEGLQEWEGKA			837.026	3	2509.06	2509.07	0	-1.6	3953	Specific	483.78	453.89	453.89	5.88	218	>sp|P04114|APOB_HUMAN Apolipoprotein B-100 OS=Homo sapiens GN=APOB PE=1 SV=2	2074	78.3136
RDFSAEYEEDGKYEGLQEWEGKA			837.028	3	2509.07	2509.07	0	1.1	3953	Specific	640.37	608.09	608.09	8.41	218	>sp|P04114|APOB_HUMAN Apolipoprotein B-100 OS=Homo sapiens GN=APOB PE=1 SV=2	2074	77.5498
KAHLNIKS			348.213	2	695.419	695.42	0	-0.7	3974	Specific	317.42	119.91	119.91	1.88	218	>sp|P04114|APOB_HUMAN Apolipoprotein B-100 OS=Homo sapiens GN=APOB PE=1 SV=2	2074	18.8098
KAHLNIKS			348.213	2	695.419	695.42	0	-1	3974	Specific	481.36	149.63	149.63	3.39	218	>sp|P04114|APOB_HUMAN Apolipoprotein B-100 OS=Homo sapiens GN=APOB PE=1 SV=2	2074	18.4853
KSPAFTDLHLRY			578.807	2	1156.61	1156.61	0	-2.9	3980	Specific	639.23	363.56	363.56	7.11	218	>sp|P04114|APOB_HUMAN Apolipoprotein B-100 OS=Homo sapiens GN=APOB PE=1 SV=2	2074	51.8618
KSPAFTDLHLRY			386.208	3	1156.61	1156.61	0	-1.6	3980	Specific	722.67	534.34	534.34	10.97	218	>sp|P04114|APOB_HUMAN Apolipoprotein B-100 OS=Homo sapiens GN=APOB PE=1 SV=2	2074	51.8415
KWNFYYSPQSSPDKK			809.862	2	1618.72	1618.72	0	-0.8	4022	Specific	590.54	480.45	480.45	8.69	218	>sp|P04114|APOB_HUMAN Apolipoprotein B-100 OS=Homo sapiens GN=APOB PE=1 SV=2	2074	63.1217
KLTIFKT			311.202	2	621.396	621.397	0	-1	4036	Specific	454	42.36	42.36	2.58	218	>sp|P04114|APOB_HUMAN Apolipoprotein B-100 OS=Homo sapiens GN=APOB PE=1 SV=2	2074	45.1431
RESDEETQIKV			539.749	2	1078.49	1078.49	0	0.6	4047	Specific	528.86	249.12	249.12	5.56	218	>sp|P04114|APOB_HUMAN Apolipoprotein B-100 OS=Homo sapiens GN=APOB PE=1 SV=2	2074	19.8499
KVNWEEEAASGLLTSLKD			873.947	2	1746.89	1746.89	0	-1.9	4056	Specific	283.23	186.04	186.04	3.43	218	>sp|P04114|APOB_HUMAN Apolipoprotein B-100 OS=Homo sapiens GN=APOB PE=1 SV=2	2074	109.55
KVNWEEEAASGLLTSLKD			873.947	2	1746.89	1746.89	0	-2.6	4056	Specific	359.49	275.43	275.43	4.29	218	>sp|P04114|APOB_HUMAN Apolipoprotein B-100 OS=Homo sapiens GN=APOB PE=1 SV=2	2074	112.143
KVNWEEEAASGLLTSLKD			582.968	3	1746.89	1746.89	0	-1.1	4056	Specific	446.68	446.68	446.68	6.74	218	>sp|P04114|APOB_HUMAN Apolipoprotein B-100 OS=Homo sapiens GN=APOB PE=1 SV=2	2074	109.767
KVNWEEEAASGLLTSLKD			582.968	3	1746.89	1746.89	0	-1.2	4056	Specific	513.74	427.06	427.06	7.69	218	>sp|P04114|APOB_HUMAN Apolipoprotein B-100 OS=Homo sapiens GN=APOB PE=1 SV=2	2074	111.834
KVNWEEEAASGLLTSLKD			582.969	3	1746.89	1746.89	0	0.4	4056	Specific	588.54	526.37	526.37	9.23	218	>sp|P04114|APOB_HUMAN Apolipoprotein B-100 OS=Homo sapiens GN=APOB PE=1 SV=2	2074	110.798
KVNWEEEAASGLLTSLKD			873.949	2	1746.89	1746.89	0	-0.2	4056	Specific	608.08	553.84	553.84	10.13	218	>sp|P04114|APOB_HUMAN Apolipoprotein B-100 OS=Homo sapiens GN=APOB PE=1 SV=2	2074	110.591
KVNWEEEAASGLLTSLKD			873.948	2	1746.89	1746.89	0	-0.6	4056	Specific	632.52	573.62	573.62	10.13	218	>sp|P04114|APOB_HUMAN Apolipoprotein B-100 OS=Homo sapiens GN=APOB PE=1 SV=2	2074	111.097
KVNWEEEAASGLLTSLKD			582.968	3	1746.89	1746.89	0	-0.3	4056	Specific	634.55	544.81	544.81	10.23	218	>sp|P04114|APOB_HUMAN Apolipoprotein B-100 OS=Homo sapiens GN=APOB PE=1 SV=2	2074	111.305
KVNWEEEAASGLLTSLKD			873.949	2	1746.89	1746.89	0	-0.4	4056	Specific	639.01	535.21	535.21	10.13	218	>sp|P04114|APOB_HUMAN Apolipoprotein B-100 OS=Homo sapiens GN=APOB PE=1 SV=2	2074	111.608
KVNWEEEAASGLLTSLKD			873.948	2	1746.89	1746.89	0	-1.3	4056	Specific	641.07	538.64	538.64	10.13	218	>sp|P04114|APOB_HUMAN Apolipoprotein B-100 OS=Homo sapiens GN=APOB PE=1 SV=2	2074	110.083
KVNWEEEAASGLLTSLKD			582.968	3	1746.89	1746.89	0	-0.2	4056	Specific	649.48	579.28	579.28	10.23	218	>sp|P04114|APOB_HUMAN Apolipoprotein B-100 OS=Homo sapiens GN=APOB PE=1 SV=2	2074	110.29
KDNVPKA			572.303	1	572.303	572.304	0	-0.7	4072	Specific	305.69	55.36	55.36	1.82	218	>sp|P04114|APOB_HUMAN Apolipoprotein B-100 OS=Homo sapiens GN=APOB PE=1 SV=2	2074	5.5401
KATGVLYDYVNKY			621.821	2	1242.64	1242.64	0	-0.7	4077	Specific	602.68	408.59	408.59	9.63	218	>sp|P04114|APOB_HUMAN Apolipoprotein B-100 OS=Homo sapiens GN=APOB PE=1 SV=2	2074	54.004
KYHWEHTGLTLRE			353.933	4	1412.71	1412.71	0	1	4088	Specific	355.9	191.94	191.94	3.21	218	>sp|P04114|APOB_HUMAN Apolipoprotein B-100 OS=Homo sapiens GN=APOB PE=1 SV=2	2074	116.555
KYHWEHTGLTLRE			353.932	4	1412.71	1412.71	0	-0.9	4088	Specific	365.91	274.83	274.83	4.29	218	>sp|P04114|APOB_HUMAN Apolipoprotein B-100 OS=Homo sapiens GN=APOB PE=1 SV=2	2074	106.304
KYHWEHTGLTLRE			471.575	3	1412.71	1412.71	0	1.3	4088	Specific	592.64	475.57	475.57	6.86	218	>sp|P04114|APOB_HUMAN Apolipoprotein B-100 OS=Homo sapiens GN=APOB PE=1 SV=2	2074	116.55
KYHWEHTGLTLRE			471.573	3	1412.71	1412.71	0	-1.1	4088	Specific	635.51	518.19	518.19	8.61	218	>sp|P04114|APOB_HUMAN Apolipoprotein B-100 OS=Homo sapiens GN=APOB PE=1 SV=2	2074	106.32
RQIDDIDVRF			487.251	2	973.494	973.495	0	-0.6	4122	Specific	546.8	242.74	242.74	4.84	218	>sp|P04114|APOB_HUMAN Apolipoprotein B-100 OS=Homo sapiens GN=APOB PE=1 SV=2	2074	39.5256
KAASGTTGTYQEWKD			700.327	2	1399.65	1399.65	0	-1.5	4133	Specific	545.98	381.05	381.05	6.04	218	>sp|P04114|APOB_HUMAN Apolipoprotein B-100 OS=Homo sapiens GN=APOB PE=1 SV=2	2074	37.1294
KAQNLYQELLTQEGQASFQGLKD			789.404	3	2366.2	2366.2	0	-0.6	4148	Specific	564.27	547.23	547.23	7.95	218	>sp|P04114|APOB_HUMAN Apolipoprotein B-100 OS=Homo sapiens GN=APOB PE=1 SV=2	2074	102.336
KAQNLYQELLTQEGQASFQGLKD			789.404	3	2366.2	2366.2	0	-0.8	4148	Specific	718.74	651.89	651.89	12.25	218	>sp|P04114|APOB_HUMAN Apolipoprotein B-100 OS=Homo sapiens GN=APOB PE=1 SV=2	2074	101.796
KDNVFDGLVRV			517.766	2	1034.53	1034.53	0	-0.7	4169	Specific	460.94	253.48	253.48	4.47	218	>sp|P04114|APOB_HUMAN Apolipoprotein B-100 OS=Homo sapiens GN=APOB PE=1 SV=2	2074	66.5166
RVTQEFHMKV			340.505	3	1019.5	1019.5	0	1.4	4178	Specific	161.13	6.86	6.86	0.01	218	>sp|P04114|APOB_HUMAN Apolipoprotein B-100 OS=Homo sapiens GN=APOB PE=1 SV=2	2074	26.4054
RFQFPGKP			362.194	2	723.381	723.382	0	-1.7	4202	Specific	342.55	142.66	142.66	2.33	218	>sp|P04114|APOB_HUMAN Apolipoprotein B-100 OS=Homo sapiens GN=APOB PE=1 SV=2	2074	44.1086
KPGIYTRE			353.698	2	706.388	706.388	0	0.2	4208	Specific	329.45	94.13	94.13	1.96	218	>sp|P04114|APOB_HUMAN Apolipoprotein B-100 OS=Homo sapiens GN=APOB PE=1 SV=2	2074	24.9265
REVGTVLSQVYSKV			655.354	2	1309.7	1309.7	0	1.4	4223	Specific	402.01	223.96	223.96	3.61	218	>sp|P04114|APOB_HUMAN Apolipoprotein B-100 OS=Homo sapiens GN=APOB PE=1 SV=2	2074	55.5684
KDLSKE			462.256	1	462.256	462.256	0	-0.4	4275	Specific	325.28	325.28	325.28	2.35	218	>sp|P04114|APOB_HUMAN Apolipoprotein B-100 OS=Homo sapiens GN=APOB PE=1 SV=2	2074	26.8788
KEMKF			407.196	1	407.196	407.196	0	0.5	4319	Specific	129.97	129.97	129.97	1.42	218	>sp|P04114|APOB_HUMAN Apolipoprotein B-100 OS=Homo sapiens GN=APOB PE=1 SV=2	2074	19.5864
KEMKF		M[+16]	423.19	1	423.19	423.191	0	-0.8	4319	Specific	128.01	128.01	128.01	1.03	218	>sp|P04114|APOB_HUMAN Apolipoprotein B-100 OS=Homo sapiens GN=APOB PE=1 SV=2	2074	12.0957
KYYELEEKI			487.228	2	973.449	973.451	0	-1.9	4400	Specific	165.44	30.16	30.16	0.04	218	>sp|P04114|APOB_HUMAN Apolipoprotein B-100 OS=Homo sapiens GN=APOB PE=1 SV=2	2074	35.6639
RNIQEYLSILTDPDGKG			853.436	2	1705.86	1705.86	0	0	4447	Specific	481.52	358.27	358.27	5.46	218	>sp|P04114|APOB_HUMAN Apolipoprotein B-100 OS=Homo sapiens GN=APOB PE=1 SV=2	2074	117.551
RNIQEYLSILTDPDGKG			569.294	3	1705.87	1705.86	0	1.5	4447	Specific	483.34	329.19	329.19	4.66	218	>sp|P04114|APOB_HUMAN Apolipoprotein B-100 OS=Homo sapiens GN=APOB PE=1 SV=2	2074	117.457
RNIQEYLSILTDPDGKG			853.435	2	1705.86	1705.86	0	-0.8	4447	Specific	538.79	439.51	439.51	7.57	218	>sp|P04114|APOB_HUMAN Apolipoprotein B-100 OS=Homo sapiens GN=APOB PE=1 SV=2	2074	117.49
RNIQEYLSILTDPDGKG			853.436	2	1705.86	1705.86	0	-0.3	4447	Specific	616.04	478.46	478.46	10.13	218	>sp|P04114|APOB_HUMAN Apolipoprotein B-100 OS=Homo sapiens GN=APOB PE=1 SV=2	2074	117.51
KIAELSATAQEIIKS			693.894	2	1386.78	1386.78	0	-1.8	4466	Specific	414.56	156.83	156.83	3.52	218	>sp|P04114|APOB_HUMAN Apolipoprotein B-100 OS=Homo sapiens GN=APOB PE=1 SV=2	2074	64.414
KIAELSATAQEIIKS			462.932	3	1386.78	1386.78	0	-1.7	4466	Specific	518.12	325.24	325.24	5.82	218	>sp|P04114|APOB_HUMAN Apolipoprotein B-100 OS=Homo sapiens GN=APOB PE=1 SV=2	2074	64.5734
KIAELSATAQEIIKS			693.894	2	1386.78	1386.78	0	-1.6	4466	Specific	649.31	262.9	262.9	8.1	218	>sp|P04114|APOB_HUMAN Apolipoprotein B-100 OS=Homo sapiens GN=APOB PE=1 SV=2	2074	64.4697
KSQAIATKK			359.708	2	718.409	718.409	0	0	4479	Specific	311.46	77.23	77.23	1.94	218	>sp|P04114|APOB_HUMAN Apolipoprotein B-100 OS=Homo sapiens GN=APOB PE=1 SV=2	2074	10.8661
KSQAIATKK			359.708	2	718.409	718.409	0	-0.5	4479	Specific	322.07	123.85	123.85	2.95	218	>sp|P04114|APOB_HUMAN Apolipoprotein B-100 OS=Homo sapiens GN=APOB PE=1 SV=2	2074	10.6119
KSQAIATKK			359.708	2	718.409	718.409	0	-0.8	4479	Specific	390.48	151.26	151.26	3.38	218	>sp|P04114|APOB_HUMAN Apolipoprotein B-100 OS=Homo sapiens GN=APOB PE=1 SV=2	2074	10.6808
KSQAIATKK			718.409	1	718.409	718.409	0	-0.5	4479	Specific	428.57	112.86	112.86	3.14	218	>sp|P04114|APOB_HUMAN Apolipoprotein B-100 OS=Homo sapiens GN=APOB PE=1 SV=2	2074	10.6034
KIISDYHQQFRY			436.223	3	1306.65	1306.65	0	-0.3	4487	Specific	687.88	501.02	501.02	10.41	218	>sp|P04114|APOB_HUMAN Apolipoprotein B-100 OS=Homo sapiens GN=APOB PE=1 SV=2	2074	36.2999
KIISDYHQQFRY			653.831	2	1306.65	1306.65	0	0.8	4487	Specific	761.16	414.59	414.59	11.96	218	>sp|P04114|APOB_HUMAN Apolipoprotein B-100 OS=Homo sapiens GN=APOB PE=1 SV=2	2074	36.3268
KLQDFSDQLSDYYEKF			875.892	2	1750.78	1750.78	0	-2.5	4499	Specific	619.25	429.86	429.86	9.26	218	>sp|P04114|APOB_HUMAN Apolipoprotein B-100 OS=Homo sapiens GN=APOB PE=1 SV=2	2074	66.9458
KFIAESKR			347.692	2	694.376	694.377	0	-1.3	4513	Specific	372.15	67.43	67.43	2.21	218	>sp|P04114|APOB_HUMAN Apolipoprotein B-100 OS=Homo sapiens GN=APOB PE=1 SV=2	2074	21.303
KLAPGELTIIL			520.323	2	1039.64	1039.64	0	-0.4	4554	CRagged	149	146	146	1.82	218	>sp|P04114|APOB_HUMAN Apolipoprotein B-100 OS=Homo sapiens GN=APOB PE=1 SV=2	2074	98.3199
KLAPGELTIIL			520.323	2	1039.64	1039.64	0	-0.3	4554	CRagged	224.52	149.56	149.56	2.89	218	>sp|P04114|APOB_HUMAN Apolipoprotein B-100 OS=Homo sapiens GN=APOB PE=1 SV=2	2074	97.1324
KLAPGELTIIL			1039.64	1	1039.64	1039.64	0	-0.8	4554	CRagged	253.24	236.31	236.31	3.63	218	>sp|P04114|APOB_HUMAN Apolipoprotein B-100 OS=Homo sapiens GN=APOB PE=1 SV=2	2074	97.1752
RLESEETMVLEAHDAQGDVPVTVTVHDFPGKK		M[+16]	1089.52	3	3266.55	3266.55	0	-0.4	36	Specific	127.6	76.69	76.69	1.82	98	>sp|P01024|CO3_HUMAN Complement C3 OS=Homo sapiens GN=C3 PE=1 SV=2	7550	97.4105
RLESEETMVLEAHDAQGDVPVTVTVHDFPGKK		M[+16]	817.393	4	3266.55	3266.55	0	-0.3	36	Specific	148.21	148.21	148.21	1.9	98	>sp|P01024|CO3_HUMAN Complement C3 OS=Homo sapiens GN=C3 PE=1 SV=2	7550	98.7699
RLESEETMVLEAHDAQGDVPVTVTVHDFPGKK		M[+16]	1089.86	3	3267.56	3266.55	1	-0.1	36	Specific	185.64	155.31	155.31	2.49	98	>sp|P01024|CO3_HUMAN Complement C3 OS=Homo sapiens GN=C3 PE=1 SV=2	7550	96.0387
RLESEETMVLEAHDAQGDVPVTVTVHDFPGKK		M[+16]	1089.52	3	3266.55	3266.55	0	-0.6	36	Specific	233.41	233.41	233.41	3.97	98	>sp|P01024|CO3_HUMAN Complement C3 OS=Homo sapiens GN=C3 PE=1 SV=2	7550	96.5946
RLESEETMVLEAHDAQGDVPVTVTVHDFPGKK		M[+16]	817.393	4	3266.55	3266.55	0	-0.9	36	Specific	277.29	256.94	256.94	3.86	98	>sp|P01024|CO3_HUMAN Complement C3 OS=Homo sapiens GN=C3 PE=1 SV=2	7550	95.8651
RLESEETMVLEAHDAQGDVPVTVTVHDFPGKK		M[+16]	817.64	4	3267.54	3266.55	1	-5.3	36	Specific	321.72	321.72	321.72	3.49	98	>sp|P01024|CO3_HUMAN Complement C3 OS=Homo sapiens GN=C3 PE=1 SV=2	7550	70.2735
RLESEETMVLEAHDAQGDVPVTVTVHDFPGKK		M[+16]	817.393	4	3266.55	3266.55	0	-1.2	36	Specific	358.69	358.69	358.69	5.31	98	>sp|P01024|CO3_HUMAN Complement C3 OS=Homo sapiens GN=C3 PE=1 SV=2	7550	95.632
RLESEETMVLEAHDAQGDVPVTVTVHDFPGKK		M[+16]	817.393	4	3266.55	3266.55	0	-1.2	36	Specific	368.56	356.69	356.69	4.8	98	>sp|P01024|CO3_HUMAN Complement C3 OS=Homo sapiens GN=C3 PE=1 SV=2	7550	98.829
RLESEETMVLEAHDAQGDVPVTVTVHDFPGKK		M[+16]	817.393	4	3266.55	3266.55	0	-0.6	36	Specific	490.14	474.07	474.07	7.16	98	>sp|P01024|CO3_HUMAN Complement C3 OS=Homo sapiens GN=C3 PE=1 SV=2	7550	95.9256
RLESEETMVLEAHDAQGDVPVTVTVHDFPGKK		M[+16]	817.393	4	3266.55	3266.55	0	-0.9	36	Specific	522.85	509.71	509.71	7.47	98	>sp|P01024|CO3_HUMAN Complement C3 OS=Homo sapiens GN=C3 PE=1 SV=2	7550	95.9955
RLESEETMVLEAHDAQGDVPVTVTVHDFPGKK		M[+16]	654.115	5	3266.55	3266.55	0	-1.2	36	Specific	537.3	520.25	520.25	7.57	98	>sp|P01024|CO3_HUMAN Complement C3 OS=Homo sapiens GN=C3 PE=1 SV=2	7550	97.2027
RLESEETMVLEAHDAQGDVPVTVTVHDFPGKK		M[+16]	654.116	5	3266.55	3266.55	0	-0.8	36	Specific	558.67	531.61	531.61	7.84	98	>sp|P01024|CO3_HUMAN Complement C3 OS=Homo sapiens GN=C3 PE=1 SV=2	7550	96.6841
RLESEETMVLEAHDAQGDVPVTVTVHDFPGKK		M[+16]	817.393	4	3266.55	3266.55	0	-0.6	36	Specific	586.3	505.92	505.92	9.03	98	>sp|P01024|CO3_HUMAN Complement C3 OS=Homo sapiens GN=C3 PE=1 SV=2	7550	98.2301
RLESEETMVLEAHDAQGDVPVTVTVHDFPGKK		M[+16]	654.116	5	3266.55	3266.55	0	-0.4	36	Specific	607.24	607.24	607.24	10.14	98	>sp|P01024|CO3_HUMAN Complement C3 OS=Homo sapiens GN=C3 PE=1 SV=2	7550	97.3513
RLESEETMVLEAHDAQGDVPVTVTVHDFPGKK		M[+16]	817.393	4	3266.55	3266.55	0	-0.5	36	Specific	661.04	645.09	645.09	11.03	98	>sp|P01024|CO3_HUMAN Complement C3 OS=Homo sapiens GN=C3 PE=1 SV=2	7550	97.5876
RLESEETMVLEAHDAQGDVPVTVTVHDFPGKK		M[+16]	817.393	4	3266.55	3266.55	0	-0.3	36	Specific	689.61	676.6	676.6	11.03	98	>sp|P01024|CO3_HUMAN Complement C3 OS=Homo sapiens GN=C3 PE=1 SV=2	7550	96.9342
RLESEETMVLEAHDAQGDVPVTVTVHDFPGKK		M[+16]	1089.52	3	3266.55	3266.55	0	-0.4	36	Specific	708.41	635.36	635.36	11.58	98	>sp|P01024|CO3_HUMAN Complement C3 OS=Homo sapiens GN=C3 PE=1 SV=2	7550	97.1263
RLESEETMVLEAHDAQGDVPVTVTVHDFPGKK		M[+16]	1089.52	3	3266.55	3266.55	0	0.5	36	Specific	727.72	648.5	648.5	11.58	98	>sp|P01024|CO3_HUMAN Complement C3 OS=Homo sapiens GN=C3 PE=1 SV=2	7550	97.6421
RLESEETMVLEAHDAQGDVPVTVTVHDFPGKK		M[+16]	817.394	4	3266.55	3266.55	0	0.1	36	Specific	1041.19	1025.45	1025.45	18.03	98	>sp|P01024|CO3_HUMAN Complement C3 OS=Homo sapiens GN=C3 PE=1 SV=2	7550	96.6715
RLESEETMVLEAHDAQGDVPVTVTVHDFPGKK		M[+16]	817.394	4	3266.55	3266.55	0	0.8	36	Specific	1099.52	1065.58	1065.58	18.26	98	>sp|P01024|CO3_HUMAN Complement C3 OS=Homo sapiens GN=C3 PE=1 SV=2	7550	96.1592
RLESEETMVLEAHDAQGDVPVTVTVHDFPGKK		M[+16]	817.393	4	3266.55	3266.55	0	-0.1	36	Specific	1105.5	1070.2	1070.2	20.03	98	>sp|P01024|CO3_HUMAN Complement C3 OS=Homo sapiens GN=C3 PE=1 SV=2	7550	97.1868
RLESEETMVLEAHDAQGDVPVTVTVHDFPGKK		M[+16]	817.394	4	3266.55	3266.55	0	0	36	Specific	1108.7	1099.77	1099.77	20.03	98	>sp|P01024|CO3_HUMAN Complement C3 OS=Homo sapiens GN=C3 PE=1 SV=2	7550	97.7027
KLVLSSEKT			388.231	2	775.455	775.456	0	-0.9	67	Specific	308.15	8.97	8.97	1.82	98	>sp|P01024|CO3_HUMAN Complement C3 OS=Homo sapiens GN=C3 PE=1 SV=2	7550	27.5614
KLVLSSEKT			388.232	2	775.456	775.456	0	-0.2	67	Specific	333.91	7.83	7.83	1.88	98	>sp|P01024|CO3_HUMAN Complement C3 OS=Homo sapiens GN=C3 PE=1 SV=2	7550	27.3987
KLVLSSEKT			775.455	1	775.455	775.456	0	-0.9	67	Specific	521.27	16.64	16.64	3.05	98	>sp|P01024|CO3_HUMAN Complement C3 OS=Homo sapiens GN=C3 PE=1 SV=2	7550	27.5643
KTVLTPATNHMGN[+1378.476]VTFTIPANRE	HexNAc(2)Hex(6)	M[+16], N[+1378]	913.162	4	3649.63	3649.63	0	-1.3	74	Specific	274.64	139.42	139.42	3.65	98	>sp|P01024|CO3_HUMAN Complement C3 OS=Homo sapiens GN=C3 PE=1 SV=2	7550	53.4745
KTVLTPATNHMGN[+1216.423]VTFTIPANRE	HexNAc(2)Hex(5)	M[+16], N[+1216]	1163.19	3	3487.57	3487.58	0	-2.9	74	Specific	588.46	371.12	371.12	7.87	98	>sp|P01024|CO3_HUMAN Complement C3 OS=Homo sapiens GN=C3 PE=1 SV=2	7550	53.85
KTVLTPATNHMGN[+1378.476]VTFTIPANRE	HexNAc(2)Hex(6)	M[+16], N[+1378]	1217.21	3	3649.63	3649.63	0	-0.3	74	Specific	738.86	461.14	461.14	12.15	98	>sp|P01024|CO3_HUMAN Complement C3 OS=Homo sapiens GN=C3 PE=1 SV=2	7550	53.6685
KFVTVQATFGTQVVEKV			827.445	2	1653.88	1653.88	0	-1.1	105	Specific	126.17	70.85	70.85	1.83	98	>sp|P01024|CO3_HUMAN Complement C3 OS=Homo sapiens GN=C3 PE=1 SV=2	7550	86.2905
KFVTVQATFGTQVVEKV			551.966	3	1653.88	1653.88	0	-0.6	105	Specific	133.07	37.7	37.7	1.19	98	>sp|P01024|CO3_HUMAN Complement C3 OS=Homo sapiens GN=C3 PE=1 SV=2	7550	76.7015
KFVTVQATFGTQVVEKV			827.446	2	1653.88	1653.88	0	0.1	105	Specific	140.06	14.81	14.81	1.08	98	>sp|P01024|CO3_HUMAN Complement C3 OS=Homo sapiens GN=C3 PE=1 SV=2	7550	96.7736
KFVTVQATFGTQVVEKV			827.446	2	1653.88	1653.88	0	0.2	105	Specific	157.61	87.57	87.57	1.61	98	>sp|P01024|CO3_HUMAN Complement C3 OS=Homo sapiens GN=C3 PE=1 SV=2	7550	90.981
KFVTVQATFGTQVVEKV			827.444	2	1653.88	1653.88	0	-2.5	105	Specific	166.55	89.68	89.68	1.63	98	>sp|P01024|CO3_HUMAN Complement C3 OS=Homo sapiens GN=C3 PE=1 SV=2	7550	93.9189
KFVTVQATFGTQVVEKV			827.444	2	1653.88	1653.88	0	-2	105	Specific	208.55	131.23	131.23	1.88	98	>sp|P01024|CO3_HUMAN Complement C3 OS=Homo sapiens GN=C3 PE=1 SV=2	7550	107.958
KFVTVQATFGTQVVEKV			827.445	2	1653.88	1653.88	0	-0.9	105	Specific	219.41	144.27	144.27	2.02	98	>sp|P01024|CO3_HUMAN Complement C3 OS=Homo sapiens GN=C3 PE=1 SV=2	7550	84.8452
KFVTVQATFGTQVVEKV			827.444	2	1653.88	1653.88	0	-1.7	105	Specific	232.26	59.66	59.66	2.11	98	>sp|P01024|CO3_HUMAN Complement C3 OS=Homo sapiens GN=C3 PE=1 SV=2	7550	80.7007
KFVTVQATFGTQVVEKV			827.444	2	1653.88	1653.88	0	-2.3	105	Specific	268.04	91.89	91.89	2.58	98	>sp|P01024|CO3_HUMAN Complement C3 OS=Homo sapiens GN=C3 PE=1 SV=2	7550	81.2229
KFVTVQATFGTQVVEKV			827.445	2	1653.88	1653.88	0	-1.2	105	Specific	269.73	159.41	159.41	3.23	98	>sp|P01024|CO3_HUMAN Complement C3 OS=Homo sapiens GN=C3 PE=1 SV=2	7550	94.7662
KFVTVQATFGTQVVEKV			551.966	3	1653.88	1653.88	0	-1.1	105	Specific	274.66	165.55	165.55	3.34	98	>sp|P01024|CO3_HUMAN Complement C3 OS=Homo sapiens GN=C3 PE=1 SV=2	7550	71.4553
KFVTVQATFGTQVVEKV			827.445	2	1653.88	1653.88	0	-1.6	105	Specific	289.37	137.29	137.29	2.59	98	>sp|P01024|CO3_HUMAN Complement C3 OS=Homo sapiens GN=C3 PE=1 SV=2	7550	78.5874
KFVTVQATFGTQVVEKV			827.446	2	1653.88	1653.88	0	0	105	Specific	302.71	256.26	256.26	4.48	98	>sp|P01024|CO3_HUMAN Complement C3 OS=Homo sapiens GN=C3 PE=1 SV=2	7550	86.8292
KFVTVQATFGTQVVEKV			827.445	2	1653.88	1653.88	0	-1.1	105	Specific	307.19	183.32	183.32	3.89	98	>sp|P01024|CO3_HUMAN Complement C3 OS=Homo sapiens GN=C3 PE=1 SV=2	7550	69.7957
KFVTVQATFGTQVVEKV			827.443	2	1653.88	1653.88	0	-3.4	105	Specific	308.7	201.57	201.57	3.76	98	>sp|P01024|CO3_HUMAN Complement C3 OS=Homo sapiens GN=C3 PE=1 SV=2	7550	73.9933
KFVTVQATFGTQVVEKV			551.966	3	1653.88	1653.88	0	-1.5	105	Specific	312.28	256.03	256.03	3.91	98	>sp|P01024|CO3_HUMAN Complement C3 OS=Homo sapiens GN=C3 PE=1 SV=2	7550	75.1098
KFVTVQATFGTQVVEKV			827.442	2	1653.88	1653.88	0	-5.1	105	Specific	328.35	258.69	258.69	3.41	98	>sp|P01024|CO3_HUMAN Complement C3 OS=Homo sapiens GN=C3 PE=1 SV=2	7550	77.9248
KFVTVQATFGTQVVEKV			827.445	2	1653.88	1653.88	0	-1.5	105	Specific	334.01	187.02	187.02	4.29	98	>sp|P01024|CO3_HUMAN Complement C3 OS=Homo sapiens GN=C3 PE=1 SV=2	7550	93.3777
KFVTVQATFGTQVVEKV			827.446	2	1653.89	1653.88	0	0.3	105	Specific	344.6	313.94	313.94	4.69	98	>sp|P01024|CO3_HUMAN Complement C3 OS=Homo sapiens GN=C3 PE=1 SV=2	7550	76.7777
KFVTVQATFGTQVVEKV			827.446	2	1653.88	1653.88	0	-0.1	105	Specific	352.25	262.17	262.17	4.94	98	>sp|P01024|CO3_HUMAN Complement C3 OS=Homo sapiens GN=C3 PE=1 SV=2	7550	72.4498
KFVTVQATFGTQVVEKV			827.446	2	1653.88	1653.88	0	-0.1	105	Specific	366.8	250.75	250.75	5.41	98	>sp|P01024|CO3_HUMAN Complement C3 OS=Homo sapiens GN=C3 PE=1 SV=2	7550	70.8722
KFVTVQATFGTQVVEKV			827.446	2	1653.88	1653.88	0	-0.5	105	Specific	372.39	275.32	275.32	4.63	98	>sp|P01024|CO3_HUMAN Complement C3 OS=Homo sapiens GN=C3 PE=1 SV=2	7550	87.3562
KFVTVQATFGTQVVEKV			827.446	2	1653.89	1653.88	0	0.3	105	Specific	389.72	316.36	316.36	5.2	98	>sp|P01024|CO3_HUMAN Complement C3 OS=Homo sapiens GN=C3 PE=1 SV=2	7550	76.7806
KFVTVQATFGTQVVEKV			827.445	2	1653.88	1653.88	0	-1	105	Specific	393.98	261.92	261.92	4.69	98	>sp|P01024|CO3_HUMAN Complement C3 OS=Homo sapiens GN=C3 PE=1 SV=2	7550	64.8829
KFVTVQATFGTQVVEKV			827.445	2	1653.88	1653.88	0	-0.7	105	Specific	396.18	269.59	269.59	5.61	98	>sp|P01024|CO3_HUMAN Complement C3 OS=Homo sapiens GN=C3 PE=1 SV=2	7550	85.5258
KFVTVQATFGTQVVEKV			827.446	2	1653.89	1653.88	0	0.4	105	Specific	416.29	281.85	281.85	5.09	98	>sp|P01024|CO3_HUMAN Complement C3 OS=Homo sapiens GN=C3 PE=1 SV=2	7550	76.6597
KFVTVQATFGTQVVEKV			827.445	2	1653.88	1653.88	0	-1.1	105	Specific	416.73	254.16	254.16	5.62	98	>sp|P01024|CO3_HUMAN Complement C3 OS=Homo sapiens GN=C3 PE=1 SV=2	7550	71.3933
KFVTVQATFGTQVVEKV			827.446	2	1653.88	1653.88	0	-0.2	105	Specific	419.65	274.38	274.38	5.76	98	>sp|P01024|CO3_HUMAN Complement C3 OS=Homo sapiens GN=C3 PE=1 SV=2	7550	80.1678
KFVTVQATFGTQVVEKV			827.444	2	1653.88	1653.88	0	-2.5	105	Specific	420.4	214.4	214.4	4.57	98	>sp|P01024|CO3_HUMAN Complement C3 OS=Homo sapiens GN=C3 PE=1 SV=2	7550	84.3006
KFVTVQATFGTQVVEKV			827.446	2	1653.89	1653.88	0	0.4	105	Specific	429.75	263.73	263.73	5.35	98	>sp|P01024|CO3_HUMAN Complement C3 OS=Homo sapiens GN=C3 PE=1 SV=2	7550	65.3955
KFVTVQATFGTQVVEKV			827.445	2	1653.88	1653.88	0	-1	105	Specific	432.31	308.09	308.09	5.06	98	>sp|P01024|CO3_HUMAN Complement C3 OS=Homo sapiens GN=C3 PE=1 SV=2	7550	64.8877
KFVTVQATFGTQVVEKV			827.444	2	1653.88	1653.88	0	-2.1	105	Specific	463.43	336.58	336.58	5.29	98	>sp|P01024|CO3_HUMAN Complement C3 OS=Homo sapiens GN=C3 PE=1 SV=2	7550	72.3271
KFVTVQATFGTQVVEKV			827.445	2	1653.88	1653.88	0	-0.6	105	Specific	465.55	308.45	308.45	6.27	98	>sp|P01024|CO3_HUMAN Complement C3 OS=Homo sapiens GN=C3 PE=1 SV=2	7550	92.3221
KFVTVQATFGTQVVEKV			827.446	2	1653.88	1653.88	0	-0.5	105	Specific	479.86	384.57	384.57	7.29	98	>sp|P01024|CO3_HUMAN Complement C3 OS=Homo sapiens GN=C3 PE=1 SV=2	7550	75.6166
KFVTVQATFGTQVVEKV			827.446	2	1653.88	1653.88	0	-0.3	105	Specific	486.63	329.99	329.99	5.69	98	>sp|P01024|CO3_HUMAN Complement C3 OS=Homo sapiens GN=C3 PE=1 SV=2	7550	64.3489
KFVTVQATFGTQVVEKV			827.445	2	1653.88	1653.88	0	-1.6	105	Specific	487.75	354.7	354.7	5.59	98	>sp|P01024|CO3_HUMAN Complement C3 OS=Homo sapiens GN=C3 PE=1 SV=2	7550	75.0873
KFVTVQATFGTQVVEKV			827.445	2	1653.88	1653.88	0	-1.5	105	Specific	511.06	299.6	299.6	5.9	98	>sp|P01024|CO3_HUMAN Complement C3 OS=Homo sapiens GN=C3 PE=1 SV=2	7550	72.9058
KFVTVQATFGTQVVEKV			827.444	2	1653.88	1653.88	0	-2	105	Specific	526.31	401.73	401.73	7.13	98	>sp|P01024|CO3_HUMAN Complement C3 OS=Homo sapiens GN=C3 PE=1 SV=2	7550	70.3339
KFVTVQATFGTQVVEKV			827.447	2	1653.89	1653.88	0	1.7	105	Specific	530.31	396.04	396.04	6.79	98	>sp|P01024|CO3_HUMAN Complement C3 OS=Homo sapiens GN=C3 PE=1 SV=2	7550	77.3432
KFVTVQATFGTQVVEKV			827.446	2	1653.88	1653.88	0	-0.3	105	Specific	535.66	407.79	407.79	7.57	98	>sp|P01024|CO3_HUMAN Complement C3 OS=Homo sapiens GN=C3 PE=1 SV=2	7550	76.1299
KFVTVQATFGTQVVEKV			827.446	2	1653.89	1653.88	0	0.4	105	Specific	647.14	458.28	458.28	10.13	98	>sp|P01024|CO3_HUMAN Complement C3 OS=Homo sapiens GN=C3 PE=1 SV=2	7550	74.529
KVVLVSLQSGYLFIQTDKT			955.535	2	1910.06	1910.06	0	-0.2	120	Specific	120.51	2.86	2.86	1.43	98	>sp|P01024|CO3_HUMAN Complement C3 OS=Homo sapiens GN=C3 PE=1 SV=2	7550	107.793
KVVLVSLQSGYLFIQTDKT			637.359	3	1910.06	1910.06	0	-1	120	Specific	569.23	546.69	546.69	7.93	98	>sp|P01024|CO3_HUMAN Complement C3 OS=Homo sapiens GN=C3 PE=1 SV=2	7550	107.339
KVVLVSLQSGYLFIQTDKT			955.535	2	1910.06	1910.06	0	-0.1	120	Specific	598.65	546.78	546.78	9.13	98	>sp|P01024|CO3_HUMAN Complement C3 OS=Homo sapiens GN=C3 PE=1 SV=2	7550	107.335
KVVLVSLQSGYLFIQTDKT			955.535	2	1910.06	1910.06	0	-0.1	120	Specific	683.65	574.63	574.63	11.13	98	>sp|P01024|CO3_HUMAN Complement C3 OS=Homo sapiens GN=C3 PE=1 SV=2	7550	107.333
KTIYTPGSTVLYRI			457.581	3	1370.73	1370.73	0	-1.5	137	Specific	217.19	38.34	38.34	1.42	98	>sp|P01024|CO3_HUMAN Complement C3 OS=Homo sapiens GN=C3 PE=1 SV=2	7550	57.2019
KTIYTPGSTVLYRI			685.869	2	1370.73	1370.73	0	-0.6	137	Specific	566.89	405.13	405.13	7.33	98	>sp|P01024|CO3_HUMAN Complement C3 OS=Homo sapiens GN=C3 PE=1 SV=2	7550	56.9948
KTIYTPGSTVLYRI			685.869	2	1370.73	1370.73	0	-0.6	137	Specific	569.32	400.07	400.07	7.33	98	>sp|P01024|CO3_HUMAN Complement C3 OS=Homo sapiens GN=C3 PE=1 SV=2	7550	56.9932
RIFTVNHKL			429.745	2	858.484	858.483	0	0.6	149	Specific	374.72	32.55	32.55	1.89	98	>sp|P01024|CO3_HUMAN Complement C3 OS=Homo sapiens GN=C3 PE=1 SV=2	7550	24.8614
KLLPVGRT			327.718	2	654.429	654.43	0	-0.9	156	Specific	289.66	41.37	41.37	2.2	98	>sp|P01024|CO3_HUMAN Complement C3 OS=Homo sapiens GN=C3 PE=1 SV=2	7550	33.4719
RTVMVNIENPEGIPVKQ			820.439	2	1639.87	1639.87	0	-1.5	162	Specific	525.44	369.89	369.89	6.73	98	>sp|P01024|CO3_HUMAN Complement C3 OS=Homo sapiens GN=C3 PE=1 SV=2	7550	64.8077
RTVMVNIENPEGIPVKQ		M[+16]	828.437	2	1655.87	1655.87	0	0.1	162	Specific	342.67	232.42	232.42	4.73	98	>sp|P01024|CO3_HUMAN Complement C3 OS=Homo sapiens GN=C3 PE=1 SV=2	7550	60.1343
RTVMVNIENPEGIPVKQ		M[+16]	828.438	2	1655.87	1655.87	0	0.5	162	Specific	347.82	231.75	231.75	4.41	98	>sp|P01024|CO3_HUMAN Complement C3 OS=Homo sapiens GN=C3 PE=1 SV=2	7550	60.0004
RTVMVNIENPEGIPVKQ		M[+16]	828.437	2	1655.87	1655.87	0	-0.2	162	Specific	529.91	344.95	344.95	6.34	98	>sp|P01024|CO3_HUMAN Complement C3 OS=Homo sapiens GN=C3 PE=1 SV=2	7550	59.8696
RTVMVNIENPEGIPVKQ		M[+16]	828.437	2	1655.87	1655.87	0	-0.7	162	Specific	703.86	445.02	445.02	12.13	98	>sp|P01024|CO3_HUMAN Complement C3 OS=Homo sapiens GN=C3 PE=1 SV=2	7550	59.9703
RTVMVNIENPEGIPVKQ		M[+16]	828.437	2	1655.87	1655.87	0	-0.7	162	Specific	706.77	431.02	431.02	12.13	98	>sp|P01024|CO3_HUMAN Complement C3 OS=Homo sapiens GN=C3 PE=1 SV=2	7550	59.7407
RTVMVNIENPEGIPVKQ		M[+16]	828.437	2	1655.87	1655.87	0	-0.1	162	Specific	735.3	469.78	469.78	12.13	98	>sp|P01024|CO3_HUMAN Complement C3 OS=Homo sapiens GN=C3 PE=1 SV=2	7550	59.9446
RTVMVNIENPEGIPVKQ		M[+16]	828.437	2	1655.87	1655.87	0	-0.2	162	Specific	758.92	479.02	479.02	13.13	98	>sp|P01024|CO3_HUMAN Complement C3 OS=Homo sapiens GN=C3 PE=1 SV=2	7550	59.9289
KQDSLSSQNQLGVLPLSWDIPELVNMGQWKI		M[+16]	1100.22	3	3298.64	3298.64	0	0.4	177	Specific	568.46	503.41	503.41	7.84	98	>sp|P01024|CO3_HUMAN Complement C3 OS=Homo sapiens GN=C3 PE=1 SV=2	7550	126.532
RAYYENSPQQVFSTEFEVKE			1084.01	2	2167.01	2166	1	0.8	208	Specific	155.13	84.12	84.12	1.47	98	>sp|P01024|CO3_HUMAN Complement C3 OS=Homo sapiens GN=C3 PE=1 SV=2	7550	83.113
RAYYENSPQQVFSTEFEVKE			722.672	3	2166	2166	0	-0.1	208	Specific	215.97	184.32	184.32	2.48	98	>sp|P01024|CO3_HUMAN Complement C3 OS=Homo sapiens GN=C3 PE=1 SV=2	7550	77.2603
RAYYENSPQQVFSTEFEVKE			722.672	3	2166	2166	0	-0.2	208	Specific	231.83	231.83	231.83	3.35	98	>sp|P01024|CO3_HUMAN Complement C3 OS=Homo sapiens GN=C3 PE=1 SV=2	7550	84.9568
RAYYENSPQQVFSTEFEVKE			1083.51	2	2166	2166	0	0.5	208	Specific	256.44	160.92	160.92	3.62	98	>sp|P01024|CO3_HUMAN Complement C3 OS=Homo sapiens GN=C3 PE=1 SV=2	7550	82.3815
RAYYENSPQQVFSTEFEVKE			722.672	3	2166	2166	0	0	208	Specific	356.15	356	356	4.78	98	>sp|P01024|CO3_HUMAN Complement C3 OS=Homo sapiens GN=C3 PE=1 SV=2	7550	76.714
RAYYENSPQQVFSTEFEVKE			1084	2	2167	2166	1	-3.2	208	Specific	361.41	229.23	229.23	4.61	98	>sp|P01024|CO3_HUMAN Complement C3 OS=Homo sapiens GN=C3 PE=1 SV=2	7550	83.6303
RAYYENSPQQVFSTEFEVKE			1083.51	2	2166	2166	0	0.8	208	Specific	384.89	237.4	237.4	4.88	98	>sp|P01024|CO3_HUMAN Complement C3 OS=Homo sapiens GN=C3 PE=1 SV=2	7550	84.0102
RAYYENSPQQVFSTEFEVKE			1083.51	2	2166	2166	0	0.9	208	Specific	427.05	248.92	248.92	5.26	98	>sp|P01024|CO3_HUMAN Complement C3 OS=Homo sapiens GN=C3 PE=1 SV=2	7550	76.6774
RAYYENSPQQVFSTEFEVKE			722.671	3	2166	2166	0	-1.5	208	Specific	443.34	443.34	443.34	6.6	98	>sp|P01024|CO3_HUMAN Complement C3 OS=Homo sapiens GN=C3 PE=1 SV=2	7550	84.4106
RAYYENSPQQVFSTEFEVKE			722.672	3	2166	2166	0	-1.1	208	Specific	444.05	390.32	390.32	7.57	98	>sp|P01024|CO3_HUMAN Complement C3 OS=Homo sapiens GN=C3 PE=1 SV=2	7550	82.2863
RAYYENSPQQVFSTEFEVKE			722.672	3	2166	2166	0	0	208	Specific	454.4	409.84	409.84	7.04	98	>sp|P01024|CO3_HUMAN Complement C3 OS=Homo sapiens GN=C3 PE=1 SV=2	7550	76.7092
RAYYENSPQQVFSTEFEVKE			1083.5	2	2166	2166	0	-0.9	208	Specific	487.57	364.59	364.59	6.68	98	>sp|P01024|CO3_HUMAN Complement C3 OS=Homo sapiens GN=C3 PE=1 SV=2	7550	83.7521
RAYYENSPQQVFSTEFEVKE			722.672	3	2166	2166	0	0	208	Specific	501.49	450.48	450.48	7.38	98	>sp|P01024|CO3_HUMAN Complement C3 OS=Homo sapiens GN=C3 PE=1 SV=2	7550	76.7218
RAYYENSPQQVFSTEFEVKE			722.672	3	2166	2166	0	-0.1	208	Specific	520.23	429.39	429.39	7.93	98	>sp|P01024|CO3_HUMAN Complement C3 OS=Homo sapiens GN=C3 PE=1 SV=2	7550	77.2462
RAYYENSPQQVFSTEFEVKE			1083.5	2	2166	2166	0	-0.1	208	Specific	532.42	370.72	370.72	6.99	98	>sp|P01024|CO3_HUMAN Complement C3 OS=Homo sapiens GN=C3 PE=1 SV=2	7550	84.5988
RAYYENSPQQVFSTEFEVKE			1083.51	2	2166	2166	0	0.2	208	Specific	555.93	403.49	403.49	8.09	98	>sp|P01024|CO3_HUMAN Complement C3 OS=Homo sapiens GN=C3 PE=1 SV=2	7550	77.2159
KEYVLPSFEVIVEPTEKF			626.995	3	1878.97	1878.97	0	-2	226	Specific	384.22	343.46	343.46	4.41	98	>sp|P01024|CO3_HUMAN Complement C3 OS=Homo sapiens GN=C3 PE=1 SV=2	7550	100.35
KEYVLPSFEVIVEPTEKF			939.989	2	1878.97	1878.97	0	-1.4	226	Specific	390.86	390.86	390.86	6.19	98	>sp|P01024|CO3_HUMAN Complement C3 OS=Homo sapiens GN=C3 PE=1 SV=2	7550	100.262
KEYVLPSFEVIVEPTEKF			939.99	2	1878.97	1878.97	0	-0.2	226	Specific	426.53	349.93	349.93	4.92	98	>sp|P01024|CO3_HUMAN Complement C3 OS=Homo sapiens GN=C3 PE=1 SV=2	7550	100.955
KEYVLPSFEVIVEPTEKF			940.492	2	1879.98	1878.97	1	-0.2	226	Specific	489.76	401.3	401.3	7.26	98	>sp|P01024|CO3_HUMAN Complement C3 OS=Homo sapiens GN=C3 PE=1 SV=2	7550	100.195
KEYVLPSFEVIVEPTEKF			939.99	2	1878.97	1878.97	0	-0.6	226	Specific	509.72	429.57	429.57	7.59	98	>sp|P01024|CO3_HUMAN Complement C3 OS=Homo sapiens GN=C3 PE=1 SV=2	7550	100.444
KEYVLPSFEVIVEPTEKF			939.99	2	1878.97	1878.97	0	-0.7	226	Specific	653.22	593.12	593.12	11.13	98	>sp|P01024|CO3_HUMAN Complement C3 OS=Homo sapiens GN=C3 PE=1 SV=2	7550	102.37
KEYVLPSFEVIVEPTEKF			939.99	2	1878.97	1878.97	0	-0.6	226	Specific	665.76	595.52	595.52	11.13	98	>sp|P01024|CO3_HUMAN Complement C3 OS=Homo sapiens GN=C3 PE=1 SV=2	7550	100.44
KEYVLPSFEVIVEPTEKF			939.99	2	1878.97	1878.97	0	-0.9	226	Specific	681.07	622.25	622.25	11.13	98	>sp|P01024|CO3_HUMAN Complement C3 OS=Homo sapiens GN=C3 PE=1 SV=2	7550	102.334
KEYVLPSFEVIVEPTEKF			626.995	3	1878.97	1878.97	0	-1.2	226	Specific	704.32	550.95	550.95	12.23	98	>sp|P01024|CO3_HUMAN Complement C3 OS=Homo sapiens GN=C3 PE=1 SV=2	7550	100.881
KEYVLPSFEVIVEPTEKF			939.99	2	1878.97	1878.97	0	-0.8	226	Specific	706.9	660.34	660.34	12.13	98	>sp|P01024|CO3_HUMAN Complement C3 OS=Homo sapiens GN=C3 PE=1 SV=2	7550	101.112
KEYVLPSFEVIVEPTEKF			939.989	2	1878.97	1878.97	0	-1	226	Specific	709.75	646.25	646.25	12.13	98	>sp|P01024|CO3_HUMAN Complement C3 OS=Homo sapiens GN=C3 PE=1 SV=2	7550	101.89
KEYVLPSFEVIVEPTEKF			939.989	2	1878.97	1878.97	0	-1.2	226	Specific	710.31	644.84	644.84	12.13	98	>sp|P01024|CO3_HUMAN Complement C3 OS=Homo sapiens GN=C3 PE=1 SV=2	7550	100.493
KEYVLPSFEVIVEPTEKF			939.989	2	1878.97	1878.97	0	-1.3	226	Specific	717.25	647.17	647.17	12.13	98	>sp|P01024|CO3_HUMAN Complement C3 OS=Homo sapiens GN=C3 PE=1 SV=2	7550	100.556
KEYVLPSFEVIVEPTEKF			939.99	2	1878.97	1878.97	0	-0.2	226	Specific	723.41	676.64	676.64	12.13	98	>sp|P01024|CO3_HUMAN Complement C3 OS=Homo sapiens GN=C3 PE=1 SV=2	7550	102.041
KEYVLPSFEVIVEPTEKF			626.996	3	1878.97	1878.97	0	-0.7	226	Specific	725.19	635.16	635.16	12.23	98	>sp|P01024|CO3_HUMAN Complement C3 OS=Homo sapiens GN=C3 PE=1 SV=2	7550	101.397
KEYVLPSFEVIVEPTEKF			939.99	2	1878.97	1878.97	0	-0.8	226	Specific	745.77	697.12	697.12	12.13	98	>sp|P01024|CO3_HUMAN Complement C3 OS=Homo sapiens GN=C3 PE=1 SV=2	7550	101.224
KEYVLPSFEVIVEPTEKF			939.99	2	1878.97	1878.97	0	-1	226	Specific	756.56	692.21	692.21	13.13	98	>sp|P01024|CO3_HUMAN Complement C3 OS=Homo sapiens GN=C3 PE=1 SV=2	7550	100.622
KEYVLPSFEVIVEPTEKF			939.99	2	1878.97	1878.97	0	0	226	Specific	761.72	696.01	696.01	13.13	98	>sp|P01024|CO3_HUMAN Complement C3 OS=Homo sapiens GN=C3 PE=1 SV=2	7550	101.835
KEYVLPSFEVIVEPTEKF			939.99	2	1878.97	1878.97	0	-0.8	226	Specific	762.28	715.58	715.58	13.13	98	>sp|P01024|CO3_HUMAN Complement C3 OS=Homo sapiens GN=C3 PE=1 SV=2	7550	101.105
KEYVLPSFEVIVEPTEKF			939.99	2	1878.97	1878.97	0	0	226	Specific	771.78	675.99	675.99	13.13	98	>sp|P01024|CO3_HUMAN Complement C3 OS=Homo sapiens GN=C3 PE=1 SV=2	7550	101.817
KEYVLPSFEVIVEPTEKF			626.995	3	1878.97	1878.97	0	-1.4	226	Specific	795.99	611.07	611.07	13.23	98	>sp|P01024|CO3_HUMAN Complement C3 OS=Homo sapiens GN=C3 PE=1 SV=2	7550	101.908
KEYVLPSFEVIVEPTEKF			939.99	2	1878.97	1878.97	0	-0.5	226	Specific	797.66	747.7	747.7	13.13	98	>sp|P01024|CO3_HUMAN Complement C3 OS=Homo sapiens GN=C3 PE=1 SV=2	7550	101.303
KEYVLPSFEVIVEPTEKF			939.99	2	1878.97	1878.97	0	-0.5	226	Specific	813.62	687.56	687.56	14.13	98	>sp|P01024|CO3_HUMAN Complement C3 OS=Homo sapiens GN=C3 PE=1 SV=2	7550	101.473
KEYVLPSFEVIVEPTEKF			939.99	2	1878.97	1878.97	0	-0.8	226	Specific	817.56	766.9	766.9	14.13	98	>sp|P01024|CO3_HUMAN Complement C3 OS=Homo sapiens GN=C3 PE=1 SV=2	7550	101.645
KEYVLPSFEVIVEPTEKF			939.99	2	1878.97	1878.97	0	0	226	Specific	818.32	749.06	749.06	14.13	98	>sp|P01024|CO3_HUMAN Complement C3 OS=Homo sapiens GN=C3 PE=1 SV=2	7550	100.79
KFYYIYNEKG			570.273	2	1139.54	1139.54	0	-1.6	242	Specific	374.14	146.14	146.14	2.58	98	>sp|P01024|CO3_HUMAN Complement C3 OS=Homo sapiens GN=C3 PE=1 SV=2	7550	52.1908
KFYYIYNEKG			570.273	2	1139.54	1139.54	0	-1	242	Specific	374.95	166.02	166.02	3.34	98	>sp|P01024|CO3_HUMAN Complement C3 OS=Homo sapiens GN=C3 PE=1 SV=2	7550	52.4286
KFYYIYNEKG			570.272	2	1139.54	1139.54	0	-3.3	242	Specific	438.97	141.49	141.49	3.06	98	>sp|P01024|CO3_HUMAN Complement C3 OS=Homo sapiens GN=C3 PE=1 SV=2	7550	52.2993
KFYYIYNEKG			570.775	2	1140.54	1139.54	1	-1.5	242	Specific	441.52	134.44	134.44	2.46	98	>sp|P01024|CO3_HUMAN Complement C3 OS=Homo sapiens GN=C3 PE=1 SV=2	7550	52.0592
KFYYIYNEKG			570.273	2	1139.54	1139.54	0	-2.1	242	Specific	445.96	163.46	163.46	3.29	98	>sp|P01024|CO3_HUMAN Complement C3 OS=Homo sapiens GN=C3 PE=1 SV=2	7550	52.085
KFYYIYNEKG			570.273	2	1139.54	1139.54	0	-1	242	Specific	463.27	127.28	127.28	3.37	98	>sp|P01024|CO3_HUMAN Complement C3 OS=Homo sapiens GN=C3 PE=1 SV=2	7550	52.4273
KGLEVTITARF			480.279	2	959.551	959.552	0	-0.8	250	Specific	269.27	170.19	170.19	2.88	98	>sp|P01024|CO3_HUMAN Complement C3 OS=Homo sapiens GN=C3 PE=1 SV=2	7550	47.123
KGLEVTITARF			480.279	2	959.551	959.552	0	-0.8	250	Specific	415.86	243.95	243.95	4.46	98	>sp|P01024|CO3_HUMAN Complement C3 OS=Homo sapiens GN=C3 PE=1 SV=2	7550	46.8757
KGLEVTITARF			480.279	2	959.551	959.552	0	-1	250	Specific	428.39	242.98	242.98	4.3	98	>sp|P01024|CO3_HUMAN Complement C3 OS=Homo sapiens GN=C3 PE=1 SV=2	7550	46.7868
KGLEVTITARF			480.279	2	959.552	959.552	0	-0.4	250	Specific	495.8	284.04	284.04	4.47	98	>sp|P01024|CO3_HUMAN Complement C3 OS=Homo sapiens GN=C3 PE=1 SV=2	7550	46.9268
RFLYGKK			314.178	2	627.349	627.35	0	-1.2	259	Specific	440.07	59.83	59.83	2.58	98	>sp|P01024|CO3_HUMAN Complement C3 OS=Homo sapiens GN=C3 PE=1 SV=2	7550	33.3232
KKVEGTAFVIFGIQDGEQRI			665.349	3	1994.03	1994.03	0	-0.4	264	Specific	312.02	245.88	245.88	4.3	98	>sp|P01024|CO3_HUMAN Complement C3 OS=Homo sapiens GN=C3 PE=1 SV=2	7550	106.298
KKVEGTAFVIFGIQDGEQRI			665.35	3	1994.03	1994.03	0	0.2	264	Specific	330.9	237.87	237.87	4.37	98	>sp|P01024|CO3_HUMAN Complement C3 OS=Homo sapiens GN=C3 PE=1 SV=2	7550	109.003
KKVEGTAFVIFGIQDGEQRI			665.352	3	1994.04	1994.03	0	3.8	264	Specific	427.74	390.47	390.47	5.72	98	>sp|P01024|CO3_HUMAN Complement C3 OS=Homo sapiens GN=C3 PE=1 SV=2	7550	110.054
KKVEGTAFVIFGIQDGEQRI			665.352	3	1994.04	1994.03	0	3.6	264	Specific	437.88	424.9	424.9	5.72	98	>sp|P01024|CO3_HUMAN Complement C3 OS=Homo sapiens GN=C3 PE=1 SV=2	7550	108.451
KKVEGTAFVIFGIQDGEQRI			665.351	3	1994.04	1994.03	0	1.7	264	Specific	476.53	404.27	404.27	6.78	98	>sp|P01024|CO3_HUMAN Complement C3 OS=Homo sapiens GN=C3 PE=1 SV=2	7550	110.597
KKVEGTAFVIFGIQDGEQRI			665.351	3	1994.04	1994.03	0	3	264	Specific	508.29	459.12	459.12	7.07	98	>sp|P01024|CO3_HUMAN Complement C3 OS=Homo sapiens GN=C3 PE=1 SV=2	7550	115.94
KKVEGTAFVIFGIQDGEQRI			665.684	3	1995.04	1994.03	1	0.3	264	Specific	512.32	437.42	437.42	7.85	98	>sp|P01024|CO3_HUMAN Complement C3 OS=Homo sapiens GN=C3 PE=1 SV=2	7550	109.522
KKVEGTAFVIFGIQDGEQRI			665.35	3	1994.04	1994.03	0	1.2	264	Specific	512.58	429.54	429.54	7.07	98	>sp|P01024|CO3_HUMAN Complement C3 OS=Homo sapiens GN=C3 PE=1 SV=2	7550	115.254
KKVEGTAFVIFGIQDGEQRI			665.351	3	1994.04	1994.03	0	2.3	264	Specific	518.98	477.79	477.79	7.07	98	>sp|P01024|CO3_HUMAN Complement C3 OS=Homo sapiens GN=C3 PE=1 SV=2	7550	112.338
KKVEGTAFVIFGIQDGEQRI			665.351	3	1994.04	1994.03	0	2.3	264	Specific	538.18	458.11	458.11	7.05	98	>sp|P01024|CO3_HUMAN Complement C3 OS=Homo sapiens GN=C3 PE=1 SV=2	7550	111.703
KKVEGTAFVIFGIQDGEQRI			665.351	3	1994.04	1994.03	0	2.4	264	Specific	552.31	497.19	497.19	7.31	98	>sp|P01024|CO3_HUMAN Complement C3 OS=Homo sapiens GN=C3 PE=1 SV=2	7550	106.915
KKVEGTAFVIFGIQDGEQRI			665.35	3	1994.04	1994.03	0	0.9	264	Specific	575.15	478.31	478.31	7.32	98	>sp|P01024|CO3_HUMAN Complement C3 OS=Homo sapiens GN=C3 PE=1 SV=2	7550	116.343
KKVEGTAFVIFGIQDGEQRI			665.352	3	1994.04	1994.03	0	3.6	264	Specific	597.78	531.43	531.43	7.78	98	>sp|P01024|CO3_HUMAN Complement C3 OS=Homo sapiens GN=C3 PE=1 SV=2	7550	112.865
KKVEGTAFVIFGIQDGEQRI			665.351	3	1994.04	1994.03	0	1.4	264	Specific	639.37	517.95	517.95	9.61	98	>sp|P01024|CO3_HUMAN Complement C3 OS=Homo sapiens GN=C3 PE=1 SV=2	7550	116.476
KVEGTAFVIFGIQDGEQRI			622.652	3	1865.94	1865.94	0	0.8	265	Specific	483.29	430.48	430.48	6.05	98	>sp|P01024|CO3_HUMAN Complement C3 OS=Homo sapiens GN=C3 PE=1 SV=2	7550	97.9642
KVEGTAFVIFGIQDGEQRI			933.472	2	1865.94	1865.94	0	-1.1	265	Specific	561.67	550.35	550.35	7.83	98	>sp|P01024|CO3_HUMAN Complement C3 OS=Homo sapiens GN=C3 PE=1 SV=2	7550	98.1483
RISLPESLKR			886.524	1	886.524	886.524	0	-0.8	282	Specific	351.26	8	8	1.9	98	>sp|P01024|CO3_HUMAN Complement C3 OS=Homo sapiens GN=C3 PE=1 SV=2	7550	51.9996
RISLPESLKR			443.765	2	886.524	886.524	0	-1	282	Specific	468.29	48.29	48.29	3.3	98	>sp|P01024|CO3_HUMAN Complement C3 OS=Homo sapiens GN=C3 PE=1 SV=2	7550	52.0144
RISLPESLKR			443.765	2	886.523	886.524	0	-2	282	Specific	491.62	63.17	63.17	3.51	98	>sp|P01024|CO3_HUMAN Complement C3 OS=Homo sapiens GN=C3 PE=1 SV=2	7550	51.5958
RIPIEDGSGEVVLSRK			735.893	2	1470.78	1470.78	0	-0.4	291	Specific	180.33	39.31	39.31	0.8	98	>sp|P01024|CO3_HUMAN Complement C3 OS=Homo sapiens GN=C3 PE=1 SV=2	7550	55.3879
RIPIEDGSGEVVLSRK			490.931	3	1470.78	1470.78	0	-0.4	291	Specific	307.58	154.55	154.55	3.37	98	>sp|P01024|CO3_HUMAN Complement C3 OS=Homo sapiens GN=C3 PE=1 SV=2	7550	56.0895
RIPIEDGSGEVVLSRK			735.894	2	1470.78	1470.78	0	0.1	291	Specific	543.28	351.12	351.12	5.18	98	>sp|P01024|CO3_HUMAN Complement C3 OS=Homo sapiens GN=C3 PE=1 SV=2	7550	55.2679
RIPIEDGSGEVVLSRK			735.894	2	1470.78	1470.78	0	0.1	291	Specific	787.31	464.43	464.43	12.69	98	>sp|P01024|CO3_HUMAN Complement C3 OS=Homo sapiens GN=C3 PE=1 SV=2	7550	56.0292
RIPIEDGSGEVVLSRK			735.893	2	1470.78	1470.78	0	-0.2	291	Specific	815.89	528.36	528.36	13.69	98	>sp|P01024|CO3_HUMAN Complement C3 OS=Homo sapiens GN=C3 PE=1 SV=2	7550	56.1916
KVLLDGVQNPRA			555.817	2	1110.63	1110.63	0	-0.5	306	Specific	468.1	145.44	145.44	3.86	98	>sp|P01024|CO3_HUMAN Complement C3 OS=Homo sapiens GN=C3 PE=1 SV=2	7550	41.1296
KVLLDGVQNPRA			555.817	2	1110.63	1110.63	0	-0.3	306	Specific	508.32	197.84	197.84	4.59	98	>sp|P01024|CO3_HUMAN Complement C3 OS=Homo sapiens GN=C3 PE=1 SV=2	7550	43.6917
KVLLDGVQNPRA			555.817	2	1110.63	1110.63	0	-0.2	306	Specific	518.76	232.28	232.28	5.5	98	>sp|P01024|CO3_HUMAN Complement C3 OS=Homo sapiens GN=C3 PE=1 SV=2	7550	44.0086
KVLLDGVQNPRA			555.817	2	1110.63	1110.63	0	-0.7	306	Specific	535.64	228.53	228.53	5.48	98	>sp|P01024|CO3_HUMAN Complement C3 OS=Homo sapiens GN=C3 PE=1 SV=2	7550	44.219
RAEDLVGKS			366.2	2	731.393	731.393	0	-0.9	316	Specific	388.49	82.75	82.75	2.95	98	>sp|P01024|CO3_HUMAN Complement C3 OS=Homo sapiens GN=C3 PE=1 SV=2	7550	21.9713
RAEDLVGKS			731.393	1	731.393	731.393	0	-1	316	Specific	412.71	107.92	107.92	2.95	98	>sp|P01024|CO3_HUMAN Complement C3 OS=Homo sapiens GN=C3 PE=1 SV=2	7550	21.8345
RAEDLVGKS			731.393	1	731.393	731.393	0	-0.9	316	Specific	509.91	146.9	146.9	3.4	98	>sp|P01024|CO3_HUMAN Complement C3 OS=Homo sapiens GN=C3 PE=1 SV=2	7550	21.8158
RAEDLVGKS			731.393	1	731.393	731.393	0	-0.8	316	Specific	574.09	188.92	188.92	4.03	98	>sp|P01024|CO3_HUMAN Complement C3 OS=Homo sapiens GN=C3 PE=1 SV=2	7550	21.8731
RAEDLVGKS			731.392	1	731.392	731.393	0	-1.5	316	Specific	581.87	183.51	183.51	5.55	98	>sp|P01024|CO3_HUMAN Complement C3 OS=Homo sapiens GN=C3 PE=1 SV=2	7550	21.7543
KSLYVSATVILHSGSDMVQAERS		M[+16]	760.382	3	2279.13	2279.13	0	-0.5	323	Specific	100.96	62.66	62.66	1.3	98	>sp|P01024|CO3_HUMAN Complement C3 OS=Homo sapiens GN=C3 PE=1 SV=2	7550	104.372
KSLYVSATVILHSGSDMVQAERS		M[+16]	760.383	3	2279.13	2279.13	0	-0.2	323	Specific	114.8	43.37	43.37	1.09	98	>sp|P01024|CO3_HUMAN Complement C3 OS=Homo sapiens GN=C3 PE=1 SV=2	7550	104.702
KSLYVSATVILHSGSDMVQAERS		M[+16]	760.382	3	2279.13	2279.13	0	-0.4	323	Specific	147.57	72.51	72.51	1.43	98	>sp|P01024|CO3_HUMAN Complement C3 OS=Homo sapiens GN=C3 PE=1 SV=2	7550	102.169
KSLYVSATVILHSGSDMVQAERS		M[+16]	760.382	3	2279.13	2279.13	0	-0.9	323	Specific	151.62	68.12	68.12	1.3	98	>sp|P01024|CO3_HUMAN Complement C3 OS=Homo sapiens GN=C3 PE=1 SV=2	7550	103.07
KSLYVSATVILHSGSDMVQAERS		M[+16]	760.381	3	2279.13	2279.13	0	-1.8	323	Specific	198.25	106.32	106.32	1.78	98	>sp|P01024|CO3_HUMAN Complement C3 OS=Homo sapiens GN=C3 PE=1 SV=2	7550	104.181
KSLYVSATVILHSGSDMVQAERS		M[+16]	760.382	3	2279.13	2279.13	0	-1.5	323	Specific	276.89	218.37	218.37	3.4	98	>sp|P01024|CO3_HUMAN Complement C3 OS=Homo sapiens GN=C3 PE=1 SV=2	7550	101.898
KSLYVSATVILHSGSDMVQAERS		M[+16]	760.382	3	2279.13	2279.13	0	-0.6	323	Specific	291.66	219.01	219.01	3.42	98	>sp|P01024|CO3_HUMAN Complement C3 OS=Homo sapiens GN=C3 PE=1 SV=2	7550	102.008
KSLYVSATVILHSGSDMVQAERS		M[+16]	760.716	3	2280.13	2279.13	1	-1.6	323	Specific	294.33	220.54	220.54	3.37	98	>sp|P01024|CO3_HUMAN Complement C3 OS=Homo sapiens GN=C3 PE=1 SV=2	7550	101.669
KSLYVSATVILHSGSDMVQAERS		M[+16]	760.382	3	2279.13	2279.13	0	-0.6	323	Specific	309.97	205.44	205.44	3.71	98	>sp|P01024|CO3_HUMAN Complement C3 OS=Homo sapiens GN=C3 PE=1 SV=2	7550	104.733
KSLYVSATVILHSGSDMVQAERS		M[+16]	760.382	3	2279.13	2279.13	0	-1.4	323	Specific	324.67	262.77	262.77	3.97	98	>sp|P01024|CO3_HUMAN Complement C3 OS=Homo sapiens GN=C3 PE=1 SV=2	7550	102.517
KSLYVSATVILHSGSDMVQAERS		M[+16]	760.382	3	2279.13	2279.13	0	-0.9	323	Specific	336.35	245.25	245.25	3.91	98	>sp|P01024|CO3_HUMAN Complement C3 OS=Homo sapiens GN=C3 PE=1 SV=2	7550	101.408
KSLYVSATVILHSGSDMVQAERS		M[+16]	760.381	3	2279.13	2279.13	0	-2	323	Specific	338.36	242.1	242.1	3.82	98	>sp|P01024|CO3_HUMAN Complement C3 OS=Homo sapiens GN=C3 PE=1 SV=2	7550	106.42
KSLYVSATVILHSGSDMVQAERS		M[+16]	760.381	3	2279.13	2279.13	0	-1.9	323	Specific	340.68	234.48	234.48	3.94	98	>sp|P01024|CO3_HUMAN Complement C3 OS=Homo sapiens GN=C3 PE=1 SV=2	7550	103.097
KSLYVSATVILHSGSDMVQAERS		M[+16]	760.383	3	2279.13	2279.13	0	-0.2	323	Specific	345.52	254.31	254.31	4.27	98	>sp|P01024|CO3_HUMAN Complement C3 OS=Homo sapiens GN=C3 PE=1 SV=2	7550	104.969
KSLYVSATVILHSGSDMVQAERS		M[+16]	760.38	3	2279.13	2279.13	0	-3.6	323	Specific	360.21	246.89	246.89	3.99	98	>sp|P01024|CO3_HUMAN Complement C3 OS=Homo sapiens GN=C3 PE=1 SV=2	7550	103.063
KSLYVSATVILHSGSDMVQAERS		M[+16]	760.381	3	2279.13	2279.13	0	-1.9	323	Specific	370.02	272.81	272.81	4.08	98	>sp|P01024|CO3_HUMAN Complement C3 OS=Homo sapiens GN=C3 PE=1 SV=2	7550	102.835
KSLYVSATVILHSGSDMVQAERS		M[+16]	760.383	3	2279.13	2279.13	0	0.2	323	Specific	380.7	303.51	303.51	4.7	98	>sp|P01024|CO3_HUMAN Complement C3 OS=Homo sapiens GN=C3 PE=1 SV=2	7550	102.427
KSLYVSATVILHSGSDMVQAERS		M[+16]	760.383	3	2279.13	2279.13	0	0.2	323	Specific	386.42	288.33	288.33	4.53	98	>sp|P01024|CO3_HUMAN Complement C3 OS=Homo sapiens GN=C3 PE=1 SV=2	7550	105.845
KSLYVSATVILHSGSDMVQAERS		M[+16]	760.382	3	2279.13	2279.13	0	-0.6	323	Specific	388.06	338.13	338.13	4.72	98	>sp|P01024|CO3_HUMAN Complement C3 OS=Homo sapiens GN=C3 PE=1 SV=2	7550	101.999
KSLYVSATVILHSGSDMVQAERS		M[+16]	760.383	3	2279.13	2279.13	0	-0.1	323	Specific	397.87	330.56	330.56	4.39	98	>sp|P01024|CO3_HUMAN Complement C3 OS=Homo sapiens GN=C3 PE=1 SV=2	7550	104.853
KSLYVSATVILHSGSDMVQAERS		M[+16]	760.382	3	2279.13	2279.13	0	-1.2	323	Specific	398.93	333.34	333.34	4.56	98	>sp|P01024|CO3_HUMAN Complement C3 OS=Homo sapiens GN=C3 PE=1 SV=2	7550	102.062
KSLYVSATVILHSGSDMVQAERS		M[+16]	760.382	3	2279.13	2279.13	0	-0.6	323	Specific	430.45	364.19	364.19	5.19	98	>sp|P01024|CO3_HUMAN Complement C3 OS=Homo sapiens GN=C3 PE=1 SV=2	7550	102.006
KSLYVSATVILHSGSDMVQAERS		M[+16]	760.382	3	2279.13	2279.13	0	-0.6	323	Specific	440.56	370.69	370.69	5.47	98	>sp|P01024|CO3_HUMAN Complement C3 OS=Homo sapiens GN=C3 PE=1 SV=2	7550	102.01
KSLYVSATVILHSGSDMVQAERS		M[+16]	760.383	3	2279.13	2279.13	0	-0.1	323	Specific	446.35	367.3	367.3	5.41	98	>sp|P01024|CO3_HUMAN Complement C3 OS=Homo sapiens GN=C3 PE=1 SV=2	7550	104.844
KSLYVSATVILHSGSDMVQAERS		M[+16]	760.382	3	2279.13	2279.13	0	-0.8	323	Specific	454.92	375.18	375.18	5.41	98	>sp|P01024|CO3_HUMAN Complement C3 OS=Homo sapiens GN=C3 PE=1 SV=2	7550	102.457
KSLYVSATVILHSGSDMVQAERS		M[+16]	760.382	3	2279.13	2279.13	0	-0.4	323	Specific	476.71	384.68	384.68	6.77	98	>sp|P01024|CO3_HUMAN Complement C3 OS=Homo sapiens GN=C3 PE=1 SV=2	7550	100.437
KSLYVSATVILHSGSDMVQAERS		M[+16]	760.382	3	2279.13	2279.13	0	-0.4	323	Specific	492.59	327.63	327.63	5.35	98	>sp|P01024|CO3_HUMAN Complement C3 OS=Homo sapiens GN=C3 PE=1 SV=2	7550	104.431
KSLYVSATVILHSGSDMVQAERS		M[+16]	760.383	3	2279.13	2279.13	0	0.1	323	Specific	494.36	424.92	424.92	7.27	98	>sp|P01024|CO3_HUMAN Complement C3 OS=Homo sapiens GN=C3 PE=1 SV=2	7550	102.548
KSLYVSATVILHSGSDMVQAERS		M[+16]	760.382	3	2279.13	2279.13	0	-0.9	323	Specific	513.65	393.46	393.46	7.07	98	>sp|P01024|CO3_HUMAN Complement C3 OS=Homo sapiens GN=C3 PE=1 SV=2	7550	103.061
KSLYVSATVILHSGSDMVQAERS		M[+16]	760.381	3	2279.13	2279.13	0	-1.6	323	Specific	526.29	448.97	448.97	6.23	98	>sp|P01024|CO3_HUMAN Complement C3 OS=Homo sapiens GN=C3 PE=1 SV=2	7550	101.606
KSLYVSATVILHSGSDMVQAERS		M[+16]	760.382	3	2279.13	2279.13	0	-0.9	323	Specific	542.53	435.24	435.24	7.28	98	>sp|P01024|CO3_HUMAN Complement C3 OS=Homo sapiens GN=C3 PE=1 SV=2	7550	101.47
KSLYVSATVILHSGSDMVQAERS		M[+16]	760.382	3	2279.13	2279.13	0	-1.5	323	Specific	614.06	500.05	500.05	10.15	98	>sp|P01024|CO3_HUMAN Complement C3 OS=Homo sapiens GN=C3 PE=1 SV=2	7550	101.522
KSLYVSATVILHSGSDMVQAERS		M[+16]	760.381	3	2279.13	2279.13	0	-1.9	323	Specific	626.51	512.34	512.34	9.71	98	>sp|P01024|CO3_HUMAN Complement C3 OS=Homo sapiens GN=C3 PE=1 SV=2	7550	101.484
KSLYVSATVILHSGSDMVQAERS		M[+16]	760.382	3	2279.13	2279.13	0	-1.1	323	Specific	671.33	572.35	572.35	11.15	98	>sp|P01024|CO3_HUMAN Complement C3 OS=Homo sapiens GN=C3 PE=1 SV=2	7550	103.642
KSLYVSATVILHSGSDMVQAERS		M[+16]	760.381	3	2279.13	2279.13	0	-1.8	323	Specific	696.33	582.43	582.43	10.71	98	>sp|P01024|CO3_HUMAN Complement C3 OS=Homo sapiens GN=C3 PE=1 SV=2	7550	100.974
KYFKP			457.24	1	457.24	457.245	0	-8.8	363	Specific	115.48	0	0	0.08	98	>sp|P01024|CO3_HUMAN Complement C3 OS=Homo sapiens GN=C3 PE=1 SV=2	7550	54.4938
KYFKP			457.244	1	457.244	457.245	0	-0.6	363	Specific	273.54	273.54	273.54	2.95	98	>sp|P01024|CO3_HUMAN Complement C3 OS=Homo sapiens GN=C3 PE=1 SV=2	7550	41.7014
KYFKP			458.25	1	458.25	457.245	1	4.6	363	Specific	289	289	289	1.15	98	>sp|P01024|CO3_HUMAN Complement C3 OS=Homo sapiens GN=C3 PE=1 SV=2	7550	15.8805
KYFKP			457.245	1	457.245	457.245	0	-0.1	363	Specific	292.14	292.14	292.14	2.95	98	>sp|P01024|CO3_HUMAN Complement C3 OS=Homo sapiens GN=C3 PE=1 SV=2	7550	15.8276
RVPVAVQGEDTVQSLTQGDGVAKL			733.709	3	2199.11	2198.13	1	-9.6	387	Specific	108.31	40.43	40.43	0.73	98	>sp|P01024|CO3_HUMAN Complement C3 OS=Homo sapiens GN=C3 PE=1 SV=2	7550	67.4142
RVPVAVQGEDTVQSLTQGDGVAKL			1100.06	2	2199.11	2198.13	1	-10.5	387	Specific	217.74	217.74	217.74	3.04	98	>sp|P01024|CO3_HUMAN Complement C3 OS=Homo sapiens GN=C3 PE=1 SV=2	7550	62.6749
RVPVAVQGEDTVQSLTQGDGVAKL			1100.08	2	2199.15	2198.13	1	8.1	387	Specific	224.56	144.25	144.25	2.17	98	>sp|P01024|CO3_HUMAN Complement C3 OS=Homo sapiens GN=C3 PE=1 SV=2	7550	64.4491
RVPVAVQGEDTVQSLTQGDGVAKL			733.382	3	2198.13	2198.13	0	0.9	387	Specific	366.73	304.13	304.13	4	98	>sp|P01024|CO3_HUMAN Complement C3 OS=Homo sapiens GN=C3 PE=1 SV=2	7550	66.3688
RVPVAVQGEDTVQSLTQGDGVAKL			733.381	3	2198.13	2198.13	0	-1	387	Specific	401.81	286.53	286.53	4.79	98	>sp|P01024|CO3_HUMAN Complement C3 OS=Homo sapiens GN=C3 PE=1 SV=2	7550	64.3554
RVPVAVQGEDTVQSLTQGDGVAKL			733.381	3	2198.13	2198.13	0	-0.7	387	Specific	439.27	391.56	391.56	6.65	98	>sp|P01024|CO3_HUMAN Complement C3 OS=Homo sapiens GN=C3 PE=1 SV=2	7550	64.2074
RVPVAVQGEDTVQSLTQGDGVAKL			733.381	3	2198.13	2198.13	0	-1.1	387	Specific	529.3	459.86	459.86	7.69	98	>sp|P01024|CO3_HUMAN Complement C3 OS=Homo sapiens GN=C3 PE=1 SV=2	7550	64.2263
RVPVAVQGEDTVQSLTQGDGVAKL			733.381	3	2198.13	2198.13	0	-0.2	387	Specific	690.1	612.87	612.87	11.25	98	>sp|P01024|CO3_HUMAN Complement C3 OS=Homo sapiens GN=C3 PE=1 SV=2	7550	66.0237
RVPVAVQGEDTVQSLTQGDGVAKL			1099.57	2	2198.13	2198.13	0	0.7	387	Specific	719.25	608.01	608.01	12.15	98	>sp|P01024|CO3_HUMAN Complement C3 OS=Homo sapiens GN=C3 PE=1 SV=2	7550	66.0266
RVPVAVQGEDTVQSLTQGDGVAKL			733.381	3	2198.13	2198.13	0	-0.6	387	Specific	748.66	679.31	679.31	12.25	98	>sp|P01024|CO3_HUMAN Complement C3 OS=Homo sapiens GN=C3 PE=1 SV=2	7550	65.4892
RVPVAVQGEDTVQSLTQGDGVAKL			733.38	3	2198.13	2198.13	0	-1.3	387	Specific	778.87	672.42	672.42	13.25	98	>sp|P01024|CO3_HUMAN Complement C3 OS=Homo sapiens GN=C3 PE=1 SV=2	7550	65.7971
RVPVAVQGEDTVQSLTQGDGVAKL			1099.57	2	2198.13	2198.13	0	0.5	387	Specific	964.76	841.2	841.2	17.15	98	>sp|P01024|CO3_HUMAN Complement C3 OS=Homo sapiens GN=C3 PE=1 SV=2	7550	65.4924
RVPVAVQGEDTVQSLTQGDGVAKL			1099.57	2	2198.13	2198.13	0	0.3	387	Specific	1025.68	901.25	901.25	18.15	98	>sp|P01024|CO3_HUMAN Complement C3 OS=Homo sapiens GN=C3 PE=1 SV=2	7550	65.7573
KLSINTHPSQKP			375.54	3	1124.61	1124.61	0	-0.5	409	Specific	462.41	213.35	213.35	4.28	98	>sp|P01024|CO3_HUMAN Complement C3 OS=Homo sapiens GN=C3 PE=1 SV=2	7550	25.5301
KPLSITVRT			393.247	2	785.486	785.488	0	-2.2	419	Specific	302.64	18.61	18.61	1.57	98	>sp|P01024|CO3_HUMAN Complement C3 OS=Homo sapiens GN=C3 PE=1 SV=2	7550	42.4929
KKQELSEAEQATRT			463.903	3	1389.7	1389.7	0	-1	428	Specific	575.03	327.73	327.73	6.33	98	>sp|P01024|CO3_HUMAN Complement C3 OS=Homo sapiens GN=C3 PE=1 SV=2	7550	23.7983
KKQELSEAEQATRT			463.904	3	1389.7	1389.7	0	-0.7	428	Specific	579.92	337.18	337.18	6.33	98	>sp|P01024|CO3_HUMAN Complement C3 OS=Homo sapiens GN=C3 PE=1 SV=2	7550	23.9493
KKQELSEAEQATRT			695.351	2	1389.69	1389.7	0	-1.4	428	Specific	815.08	488.12	488.12	13.18	98	>sp|P01024|CO3_HUMAN Complement C3 OS=Homo sapiens GN=C3 PE=1 SV=2	7550	23.7999
KQELSEAEQATRT			631.806	2	1262.6	1261.6	1	-0.6	429	Specific	418.61	217.07	217.07	3.28	98	>sp|P01024|CO3_HUMAN Complement C3 OS=Homo sapiens GN=C3 PE=1 SV=2	7550	46.0453
KQELSEAEQATRT			631.304	2	1261.6	1261.6	0	-0.9	429	Specific	773.94	498.76	498.76	12.63	98	>sp|P01024|CO3_HUMAN Complement C3 OS=Homo sapiens GN=C3 PE=1 SV=2	7550	27.9612
RTELRP			518.293	1	518.293	518.293	0	-0.3	463	Specific	190.63	190.63	190.63	1.48	98	>sp|P01024|CO3_HUMAN Complement C3 OS=Homo sapiens GN=C3 PE=1 SV=2	7550	3.9753
RTELRP			518.293	1	518.293	518.293	0	-0.1	463	Specific	216.53	216.53	216.53	1.47	98	>sp|P01024|CO3_HUMAN Complement C3 OS=Homo sapiens GN=C3 PE=1 SV=2	7550	4.4852
RTELRP			518.293	1	518.293	518.293	0	-0.4	463	Specific	291.4	291.4	291.4	2.59	98	>sp|P01024|CO3_HUMAN Complement C3 OS=Homo sapiens GN=C3 PE=1 SV=2	7550	4.8409
RTELRPGETLNVNFLLRM			624.683	3	1872.03	1872.03	0	-0.2	463	Specific	397.45	289.4	289.4	4.98	98	>sp|P01024|CO3_HUMAN Complement C3 OS=Homo sapiens GN=C3 PE=1 SV=2	7550	118.957
RTELRPGETLNVNFLLRM			624.682	3	1872.03	1872.03	0	-1	463	Specific	446.1	323.98	323.98	5.64	98	>sp|P01024|CO3_HUMAN Complement C3 OS=Homo sapiens GN=C3 PE=1 SV=2	7550	103.436
RTELRPGETLNVNFLLRM			624.682	3	1872.03	1872.03	0	-1	463	Specific	607.99	490.03	490.03	10.13	98	>sp|P01024|CO3_HUMAN Complement C3 OS=Homo sapiens GN=C3 PE=1 SV=2	7550	103.462
RTELRPGETLNVNFLLRM			624.683	3	1872.03	1872.03	0	-0.5	463	Specific	670.4	512.55	512.55	11.13	98	>sp|P01024|CO3_HUMAN Complement C3 OS=Homo sapiens GN=C3 PE=1 SV=2	7550	118.797
RTELRPGETLNVNFLLRM			624.682	3	1872.03	1872.03	0	-1.2	463	Specific	781.76	631.63	631.63	13.13	98	>sp|P01024|CO3_HUMAN Complement C3 OS=Homo sapiens GN=C3 PE=1 SV=2	7550	118.284
RTELRPGETLNVNFLLRM			624.682	3	1872.03	1872.03	0	-0.7	463	Specific	838.98	689.57	689.57	14.13	98	>sp|P01024|CO3_HUMAN Complement C3 OS=Homo sapiens GN=C3 PE=1 SV=2	7550	117.748
RPGETLNVNFLLRM			686.882	2	1372.76	1372.76	0	-1.7	467	Specific	337.21	211.16	211.16	3.5	98	>sp|P01024|CO3_HUMAN Complement C3 OS=Homo sapiens GN=C3 PE=1 SV=2	7550	95.5505
RPGETLNVNFLLRM			686.882	2	1372.76	1372.76	0	-1.2	467	Specific	431.89	299.39	299.39	4.48	98	>sp|P01024|CO3_HUMAN Complement C3 OS=Homo sapiens GN=C3 PE=1 SV=2	7550	94.7727
RPGETLNVNFLLRM			686.882	2	1372.76	1372.76	0	-0.9	467	Specific	450.22	287.45	287.45	4.92	98	>sp|P01024|CO3_HUMAN Complement C3 OS=Homo sapiens GN=C3 PE=1 SV=2	7550	96.0117
RPGETLNVNFLLRM			686.882	2	1372.76	1372.76	0	-1.1	467	Specific	460.35	320.02	320.02	4.87	98	>sp|P01024|CO3_HUMAN Complement C3 OS=Homo sapiens GN=C3 PE=1 SV=2	7550	95.7137
RPGETLNVNFLLRM			686.882	2	1372.76	1372.76	0	-0.7	467	Specific	514.5	378.91	378.91	6.25	98	>sp|P01024|CO3_HUMAN Complement C3 OS=Homo sapiens GN=C3 PE=1 SV=2	7550	95.0692
RPGETLNVNFLLRM			686.881	2	1372.75	1372.76	0	-3.3	467	Specific	563.9	340.79	340.79	5.67	98	>sp|P01024|CO3_HUMAN Complement C3 OS=Homo sapiens GN=C3 PE=1 SV=2	7550	95.592
RPGETLNVNFLLRM			686.881	2	1372.75	1372.76	0	-2.6	467	Specific	603.56	440.01	440.01	9.19	98	>sp|P01024|CO3_HUMAN Complement C3 OS=Homo sapiens GN=C3 PE=1 SV=2	7550	95.3821
RPGETLNVNFLLRM			686.881	2	1372.76	1372.76	0	-1.9	467	Specific	635.77	457.6	457.6	9.19	98	>sp|P01024|CO3_HUMAN Complement C3 OS=Homo sapiens GN=C3 PE=1 SV=2	7550	95.3229
REVVADSVWVDVKD			449.237	3	1345.7	1345.7	0	-2.7	545	Specific	372.56	207.39	207.39	3.64	98	>sp|P01024|CO3_HUMAN Complement C3 OS=Homo sapiens GN=C3 PE=1 SV=2	7550	65.5622
REVVADSVWVDVKD			449.238	3	1345.7	1345.7	0	-0.9	545	Specific	397.05	210.89	210.89	4.05	98	>sp|P01024|CO3_HUMAN Complement C3 OS=Homo sapiens GN=C3 PE=1 SV=2	7550	65.3971
REVVADSVWVDVKD			673.351	2	1345.7	1345.7	0	-2.9	545	Specific	481.2	270.42	270.42	4.28	98	>sp|P01024|CO3_HUMAN Complement C3 OS=Homo sapiens GN=C3 PE=1 SV=2	7550	67.1436
REVVADSVWVDVKD			673.353	2	1345.7	1345.7	0	-1	545	Specific	521.89	283.55	283.55	5.28	98	>sp|P01024|CO3_HUMAN Complement C3 OS=Homo sapiens GN=C3 PE=1 SV=2	7550	66.4261
REVVADSVWVDVKD			673.353	2	1345.7	1345.7	0	-0.7	545	Specific	648.9	364.36	364.36	8.79	98	>sp|P01024|CO3_HUMAN Complement C3 OS=Homo sapiens GN=C3 PE=1 SV=2	7550	65.9027
REVVADSVWVDVKD			673.352	2	1345.7	1345.7	0	-1.6	545	Specific	688.67	388.18	388.18	10.19	98	>sp|P01024|CO3_HUMAN Complement C3 OS=Homo sapiens GN=C3 PE=1 SV=2	7550	65.3686
RQPVPGQQMTLKI			613.832	2	1226.66	1226.66	0	0.2	574	Specific	400.2	199.63	199.63	3.5	98	>sp|P01024|CO3_HUMAN Complement C3 OS=Homo sapiens GN=C3 PE=1 SV=2	7550	39.5839
RQPVPGQQMTLKI		M[+16]	621.829	2	1242.65	1242.65	0	-0.1	574	Specific	235.83	45.14	45.14	1.43	98	>sp|P01024|CO3_HUMAN Complement C3 OS=Homo sapiens GN=C3 PE=1 SV=2	7550	39.6403
RQPVPGQQMTLKI		M[+16]	621.829	2	1242.65	1242.65	0	0	574	Specific	420.1	249.82	249.82	4.42	98	>sp|P01024|CO3_HUMAN Complement C3 OS=Homo sapiens GN=C3 PE=1 SV=2	7550	39.3517
RQPVPGQQMTLKI		M[+16]	621.829	2	1242.65	1242.65	0	0.2	574	Specific	480.63	291.6	291.6	4.94	98	>sp|P01024|CO3_HUMAN Complement C3 OS=Homo sapiens GN=C3 PE=1 SV=2	7550	27.4836
KIEGDHGARV			427.709	2	854.412	854.412	0	0.3	585	Specific	539.99	194.4	194.4	3.96	98	>sp|P01024|CO3_HUMAN Complement C3 OS=Homo sapiens GN=C3 PE=1 SV=2	7550	9.3971
RVVLVAVDKG			421.771	2	842.534	842.535	0	-1	593	Specific	452.24	259.83	259.83	4.63	98	>sp|P01024|CO3_HUMAN Complement C3 OS=Homo sapiens GN=C3 PE=1 SV=2	7550	41.8688
RVVLVAVDKG			842.534	1	842.534	842.535	0	-0.4	593	Specific	593.79	347.26	347.26	6.73	98	>sp|P01024|CO3_HUMAN Complement C3 OS=Homo sapiens GN=C3 PE=1 SV=2	7550	41.9571
KGVFVLNKK			388.737	2	776.466	776.466	0	-0.2	601	Specific	449.12	122	122	3.57	98	>sp|P01024|CO3_HUMAN Complement C3 OS=Homo sapiens GN=C3 PE=1 SV=2	7550	45.618
KIWDVVEKA			444.744	2	888.481	888.482	0	-1.3	616	Specific	346.09	92.1	92.1	2.44	98	>sp|P01024|CO3_HUMAN Complement C3 OS=Homo sapiens GN=C3 PE=1 SV=2	7550	47.8232
KIWDVVEKA			444.744	2	888.481	888.482	0	-1.3	616	Specific	352.24	117.58	117.58	2.5	98	>sp|P01024|CO3_HUMAN Complement C3 OS=Homo sapiens GN=C3 PE=1 SV=2	7550	47.8172
KIWDVVEKA			888.482	1	888.482	888.482	0	-0.9	616	Specific	595.82	66.71	66.71	3.92	98	>sp|P01024|CO3_HUMAN Complement C3 OS=Homo sapiens GN=C3 PE=1 SV=2	7550	48.022
KDYAGVFSDAGLTFTSSSGQQTAQRA			832.055	3	2494.15	2494.15	0	1.3	634	Specific	118.95	66.82	66.82	1.37	98	>sp|P01024|CO3_HUMAN Complement C3 OS=Homo sapiens GN=C3 PE=1 SV=2	7550	107.585
KDYAGVFSDAGLTFTSSSGQQTAQRA			1247.58	2	2494.15	2494.15	0	-1	634	Specific	157.99	157.99	157.99	3.12	98	>sp|P01024|CO3_HUMAN Complement C3 OS=Homo sapiens GN=C3 PE=1 SV=2	7550	83.2238
KDYAGVFSDAGLTFTSSSGQQTAQRA			832.053	3	2494.14	2494.15	0	-1.4	634	Specific	211.68	189.45	189.45	2.49	98	>sp|P01024|CO3_HUMAN Complement C3 OS=Homo sapiens GN=C3 PE=1 SV=2	7550	99.3778
KDYAGVFSDAGLTFTSSSGQQTAQRA			1247.58	2	2494.14	2494.15	0	-1.5	634	Specific	238.17	238.17	238.17	4.55	98	>sp|P01024|CO3_HUMAN Complement C3 OS=Homo sapiens GN=C3 PE=1 SV=2	7550	82.5468
KDYAGVFSDAGLTFTSSSGQQTAQRA			832.053	3	2494.14	2494.15	0	-1.7	634	Specific	274.71	274.71	274.71	3.98	98	>sp|P01024|CO3_HUMAN Complement C3 OS=Homo sapiens GN=C3 PE=1 SV=2	7550	89.8441
KDYAGVFSDAGLTFTSSSGQQTAQRA			832.053	3	2494.15	2494.15	0	-1	634	Specific	286.1	261.05	261.05	4.38	98	>sp|P01024|CO3_HUMAN Complement C3 OS=Homo sapiens GN=C3 PE=1 SV=2	7550	97.5589
KDYAGVFSDAGLTFTSSSGQQTAQRA			832.056	3	2494.15	2494.15	0	2.2	634	Specific	293.1	247.34	247.34	3.64	98	>sp|P01024|CO3_HUMAN Complement C3 OS=Homo sapiens GN=C3 PE=1 SV=2	7550	94.9879
KDYAGVFSDAGLTFTSSSGQQTAQRA			832.054	3	2494.15	2494.15	0	-0.6	634	Specific	316.11	316.11	316.11	4.45	98	>sp|P01024|CO3_HUMAN Complement C3 OS=Homo sapiens GN=C3 PE=1 SV=2	7550	95.1297
KDYAGVFSDAGLTFTSSSGQQTAQRA			832.055	3	2494.15	2494.15	0	0.7	634	Specific	319.65	287.35	287.35	4.43	98	>sp|P01024|CO3_HUMAN Complement C3 OS=Homo sapiens GN=C3 PE=1 SV=2	7550	95.1584
KDYAGVFSDAGLTFTSSSGQQTAQRA			1247.58	2	2494.15	2494.15	0	0	634	Specific	324.86	312.37	312.37	5.6	98	>sp|P01024|CO3_HUMAN Complement C3 OS=Homo sapiens GN=C3 PE=1 SV=2	7550	85.322
KDYAGVFSDAGLTFTSSSGQQTAQRA			832.053	3	2494.14	2494.15	0	-1.6	634	Specific	354.68	354.68	354.68	4.48	98	>sp|P01024|CO3_HUMAN Complement C3 OS=Homo sapiens GN=C3 PE=1 SV=2	7550	99.9838
KDYAGVFSDAGLTFTSSSGQQTAQRA			832.055	3	2494.15	2494.15	0	0.8	634	Specific	376.46	336.29	336.29	4.49	98	>sp|P01024|CO3_HUMAN Complement C3 OS=Homo sapiens GN=C3 PE=1 SV=2	7550	101.319
KDYAGVFSDAGLTFTSSSGQQTAQRA			832.054	3	2494.15	2494.15	0	-0.8	634	Specific	378.92	378.92	378.92	5.34	98	>sp|P01024|CO3_HUMAN Complement C3 OS=Homo sapiens GN=C3 PE=1 SV=2	7550	95.806
KDYAGVFSDAGLTFTSSSGQQTAQRA			832.054	3	2494.15	2494.15	0	-0.8	634	Specific	390.69	297.33	297.33	5	98	>sp|P01024|CO3_HUMAN Complement C3 OS=Homo sapiens GN=C3 PE=1 SV=2	7550	96.2277
KDYAGVFSDAGLTFTSSSGQQTAQRA			832.056	3	2494.15	2494.15	0	2.4	634	Specific	397.77	347.49	347.49	4.33	98	>sp|P01024|CO3_HUMAN Complement C3 OS=Homo sapiens GN=C3 PE=1 SV=2	7550	95.8729
KDYAGVFSDAGLTFTSSSGQQTAQRA			1247.58	2	2494.15	2494.15	0	0.8	634	Specific	404.83	366.59	366.59	5.59	98	>sp|P01024|CO3_HUMAN Complement C3 OS=Homo sapiens GN=C3 PE=1 SV=2	7550	81.828
KDYAGVFSDAGLTFTSSSGQQTAQRA			832.053	3	2494.14	2494.15	0	-1.6	634	Specific	412.58	396.96	396.96	5.89	98	>sp|P01024|CO3_HUMAN Complement C3 OS=Homo sapiens GN=C3 PE=1 SV=2	7550	98.7842
KDYAGVFSDAGLTFTSSSGQQTAQRA			832.053	3	2494.15	2494.15	0	-1.1	634	Specific	418.35	349.63	349.63	5.51	98	>sp|P01024|CO3_HUMAN Complement C3 OS=Homo sapiens GN=C3 PE=1 SV=2	7550	91.1446
KDYAGVFSDAGLTFTSSSGQQTAQRA			832.054	3	2494.15	2494.15	0	0	634	Specific	419.16	388.98	388.98	6.05	98	>sp|P01024|CO3_HUMAN Complement C3 OS=Homo sapiens GN=C3 PE=1 SV=2	7550	96.0739
KDYAGVFSDAGLTFTSSSGQQTAQRA			832.052	3	2494.14	2494.15	0	-2.8	634	Specific	427.78	418.89	418.89	6.49	98	>sp|P01024|CO3_HUMAN Complement C3 OS=Homo sapiens GN=C3 PE=1 SV=2	7550	98.8261
KDYAGVFSDAGLTFTSSSGQQTAQRA			832.056	3	2494.15	2494.15	0	1.6	634	Specific	434.22	420.5	420.5	6.12	98	>sp|P01024|CO3_HUMAN Complement C3 OS=Homo sapiens GN=C3 PE=1 SV=2	7550	96.4492
KDYAGVFSDAGLTFTSSSGQQTAQRA			832.055	3	2494.15	2494.15	0	0.9	634	Specific	440.64	440.64	440.64	6.84	98	>sp|P01024|CO3_HUMAN Complement C3 OS=Homo sapiens GN=C3 PE=1 SV=2	7550	88.4222
KDYAGVFSDAGLTFTSSSGQQTAQRA			832.053	3	2494.14	2494.15	0	-2	634	Specific	441.04	368.74	368.74	5.28	98	>sp|P01024|CO3_HUMAN Complement C3 OS=Homo sapiens GN=C3 PE=1 SV=2	7550	96.1909
KDYAGVFSDAGLTFTSSSGQQTAQRA			832.054	3	2494.15	2494.15	0	-0.2	634	Specific	441.28	441.28	441.28	7.61	98	>sp|P01024|CO3_HUMAN Complement C3 OS=Homo sapiens GN=C3 PE=1 SV=2	7550	96.9887
KDYAGVFSDAGLTFTSSSGQQTAQRA			832.053	3	2494.14	2494.15	0	-2	634	Specific	442.63	387.75	387.75	6.26	98	>sp|P01024|CO3_HUMAN Complement C3 OS=Homo sapiens GN=C3 PE=1 SV=2	7550	96.1958
KDYAGVFSDAGLTFTSSSGQQTAQRA			832.053	3	2494.14	2494.15	0	-1.9	634	Specific	446.86	446.86	446.86	7.18	98	>sp|P01024|CO3_HUMAN Complement C3 OS=Homo sapiens GN=C3 PE=1 SV=2	7550	84.9201
KDYAGVFSDAGLTFTSSSGQQTAQRA			832.054	3	2494.15	2494.15	0	-0.3	634	Specific	451.13	451.13	451.13	7.61	98	>sp|P01024|CO3_HUMAN Complement C3 OS=Homo sapiens GN=C3 PE=1 SV=2	7550	85.5893
KDYAGVFSDAGLTFTSSSGQQTAQRA			832.053	3	2494.14	2494.15	0	-1.7	634	Specific	464.88	464.88	464.88	7.26	98	>sp|P01024|CO3_HUMAN Complement C3 OS=Homo sapiens GN=C3 PE=1 SV=2	7550	86.8721
KDYAGVFSDAGLTFTSSSGQQTAQRA			832.054	3	2494.15	2494.15	0	-0.1	634	Specific	471.31	469.65	469.65	7.7	98	>sp|P01024|CO3_HUMAN Complement C3 OS=Homo sapiens GN=C3 PE=1 SV=2	7550	86.8276
KDYAGVFSDAGLTFTSSSGQQTAQRA			832.054	3	2494.15	2494.15	0	0	634	Specific	474.94	474.94	474.94	7.7	98	>sp|P01024|CO3_HUMAN Complement C3 OS=Homo sapiens GN=C3 PE=1 SV=2	7550	85.5399
KDYAGVFSDAGLTFTSSSGQQTAQRA			832.054	3	2494.15	2494.15	0	0	634	Specific	486.58	486.58	486.58	7.66	98	>sp|P01024|CO3_HUMAN Complement C3 OS=Homo sapiens GN=C3 PE=1 SV=2	7550	102.408
KDYAGVFSDAGLTFTSSSGQQTAQRA			832.054	3	2494.15	2494.15	0	-0.3	634	Specific	493.42	493.42	493.42	7.66	98	>sp|P01024|CO3_HUMAN Complement C3 OS=Homo sapiens GN=C3 PE=1 SV=2	7550	92.1922
KDYAGVFSDAGLTFTSSSGQQTAQRA			832.05	3	2494.13	2494.15	0	-5.5	634	Specific	495.47	495.47	495.47	6.19	98	>sp|P01024|CO3_HUMAN Complement C3 OS=Homo sapiens GN=C3 PE=1 SV=2	7550	94.3155
KDYAGVFSDAGLTFTSSSGQQTAQRA			832.054	3	2494.15	2494.15	0	-0.6	634	Specific	498.58	473.73	473.73	7.12	98	>sp|P01024|CO3_HUMAN Complement C3 OS=Homo sapiens GN=C3 PE=1 SV=2	7550	98.6836
KDYAGVFSDAGLTFTSSSGQQTAQRA			832.052	3	2494.14	2494.15	0	-3.2	634	Specific	499.1	478.82	478.82	7.22	98	>sp|P01024|CO3_HUMAN Complement C3 OS=Homo sapiens GN=C3 PE=1 SV=2	7550	97.2891
KDYAGVFSDAGLTFTSSSGQQTAQRA			832.054	3	2494.15	2494.15	0	-0.1	634	Specific	500.6	500.6	500.6	7.99	98	>sp|P01024|CO3_HUMAN Complement C3 OS=Homo sapiens GN=C3 PE=1 SV=2	7550	86.8324
KDYAGVFSDAGLTFTSSSGQQTAQRA			832.055	3	2494.15	2494.15	0	0.8	634	Specific	510.33	510.33	510.33	7.21	98	>sp|P01024|CO3_HUMAN Complement C3 OS=Homo sapiens GN=C3 PE=1 SV=2	7550	81.285
KDYAGVFSDAGLTFTSSSGQQTAQRA			832.054	3	2494.15	2494.15	0	-0.3	634	Specific	519.25	519.25	519.25	7.99	98	>sp|P01024|CO3_HUMAN Complement C3 OS=Homo sapiens GN=C3 PE=1 SV=2	7550	86.2619
KDYAGVFSDAGLTFTSSSGQQTAQRA			1247.58	2	2494.14	2494.15	0	-1.4	634	Specific	531.35	458.77	458.77	7.86	98	>sp|P01024|CO3_HUMAN Complement C3 OS=Homo sapiens GN=C3 PE=1 SV=2	7550	82.3659
KDYAGVFSDAGLTFTSSSGQQTAQRA			832.053	3	2494.14	2494.15	0	-1.2	634	Specific	539.55	539.55	539.55	7.97	98	>sp|P01024|CO3_HUMAN Complement C3 OS=Homo sapiens GN=C3 PE=1 SV=2	7550	85.5003
KDYAGVFSDAGLTFTSSSGQQTAQRA			832.053	3	2494.14	2494.15	0	-1.5	634	Specific	541.85	528.9	528.9	8.23	98	>sp|P01024|CO3_HUMAN Complement C3 OS=Homo sapiens GN=C3 PE=1 SV=2	7550	93.7738
KDYAGVFSDAGLTFTSSSGQQTAQRA			832.054	3	2494.15	2494.15	0	0.1	634	Specific	547.1	523.77	523.77	8.23	98	>sp|P01024|CO3_HUMAN Complement C3 OS=Homo sapiens GN=C3 PE=1 SV=2	7550	87.3579
KDYAGVFSDAGLTFTSSSGQQTAQRA			832.054	3	2494.15	2494.15	0	0.3	634	Specific	547.12	547.12	547.12	8.23	98	>sp|P01024|CO3_HUMAN Complement C3 OS=Homo sapiens GN=C3 PE=1 SV=2	7550	86.305
KDYAGVFSDAGLTFTSSSGQQTAQRA			832.053	3	2494.14	2494.15	0	-1.7	634	Specific	550.15	493.82	493.82	7.79	98	>sp|P01024|CO3_HUMAN Complement C3 OS=Homo sapiens GN=C3 PE=1 SV=2	7550	90.0074
KDYAGVFSDAGLTFTSSSGQQTAQRA			832.055	3	2494.15	2494.15	0	0.6	634	Specific	552.47	552.47	552.47	8.23	98	>sp|P01024|CO3_HUMAN Complement C3 OS=Homo sapiens GN=C3 PE=1 SV=2	7550	90.6243
KDYAGVFSDAGLTFTSSSGQQTAQRA			832.054	3	2494.15	2494.15	0	-0.3	634	Specific	552.96	552.96	552.96	8.23	98	>sp|P01024|CO3_HUMAN Complement C3 OS=Homo sapiens GN=C3 PE=1 SV=2	7550	96.9583
KDYAGVFSDAGLTFTSSSGQQTAQRA			832.053	3	2494.15	2494.15	0	-0.9	634	Specific	567.79	545.74	545.74	8.23	98	>sp|P01024|CO3_HUMAN Complement C3 OS=Homo sapiens GN=C3 PE=1 SV=2	7550	88.9369
KDYAGVFSDAGLTFTSSSGQQTAQRA			1247.58	2	2494.15	2494.15	0	-0.2	634	Specific	575.6	485.13	485.13	8.13	98	>sp|P01024|CO3_HUMAN Complement C3 OS=Homo sapiens GN=C3 PE=1 SV=2	7550	81.5887
KDYAGVFSDAGLTFTSSSGQQTAQRA			832.055	3	2494.15	2494.15	0	0.6	634	Specific	576.22	576.22	576.22	8.23	98	>sp|P01024|CO3_HUMAN Complement C3 OS=Homo sapiens GN=C3 PE=1 SV=2	7550	86.1905
KDYAGVFSDAGLTFTSSSGQQTAQRA			832.053	3	2494.14	2494.15	0	-1.4	634	Specific	577.89	510.29	510.29	8.23	98	>sp|P01024|CO3_HUMAN Complement C3 OS=Homo sapiens GN=C3 PE=1 SV=2	7550	84.3819
KDYAGVFSDAGLTFTSSSGQQTAQRA			832.055	3	2494.15	2494.15	0	0.8	634	Specific	578.36	578.36	578.36	7.46	98	>sp|P01024|CO3_HUMAN Complement C3 OS=Homo sapiens GN=C3 PE=1 SV=2	7550	81.2944
KDYAGVFSDAGLTFTSSSGQQTAQRA			832.052	3	2494.14	2494.15	0	-2.7	634	Specific	580.51	549.09	549.09	9.09	98	>sp|P01024|CO3_HUMAN Complement C3 OS=Homo sapiens GN=C3 PE=1 SV=2	7550	83.7856
KDYAGVFSDAGLTFTSSSGQQTAQRA			832.054	3	2494.15	2494.15	0	0.1	634	Specific	583.44	583.44	583.44	9.53	98	>sp|P01024|CO3_HUMAN Complement C3 OS=Homo sapiens GN=C3 PE=1 SV=2	7550	87.3595
KDYAGVFSDAGLTFTSSSGQQTAQRA			832.053	3	2494.14	2494.15	0	-1.4	634	Specific	586.29	580.51	580.51	9.53	98	>sp|P01024|CO3_HUMAN Complement C3 OS=Homo sapiens GN=C3 PE=1 SV=2	7550	90.0885
KDYAGVFSDAGLTFTSSSGQQTAQRA			832.054	3	2494.15	2494.15	0	-0.4	634	Specific	590.41	577.06	577.06	9.53	98	>sp|P01024|CO3_HUMAN Complement C3 OS=Homo sapiens GN=C3 PE=1 SV=2	7550	83.0588
KDYAGVFSDAGLTFTSSSGQQTAQRA			832.055	3	2494.15	2494.15	0	0.5	634	Specific	606.38	606.38	606.38	10.53	98	>sp|P01024|CO3_HUMAN Complement C3 OS=Homo sapiens GN=C3 PE=1 SV=2	7550	87.8872
KDYAGVFSDAGLTFTSSSGQQTAQRA			832.054	3	2494.15	2494.15	0	0.2	634	Specific	607.14	521.78	521.78	10.53	98	>sp|P01024|CO3_HUMAN Complement C3 OS=Homo sapiens GN=C3 PE=1 SV=2	7550	93.2516
KDYAGVFSDAGLTFTSSSGQQTAQRA			832.054	3	2494.15	2494.15	0	-0.1	634	Specific	622.19	598.38	598.38	10.53	98	>sp|P01024|CO3_HUMAN Complement C3 OS=Homo sapiens GN=C3 PE=1 SV=2	7550	86.8373
KDYAGVFSDAGLTFTSSSGQQTAQRA			832.054	3	2494.15	2494.15	0	-0.8	634	Specific	622.53	581	581	10.53	98	>sp|P01024|CO3_HUMAN Complement C3 OS=Homo sapiens GN=C3 PE=1 SV=2	7550	92.7312
KDYAGVFSDAGLTFTSSSGQQTAQRA			832.054	3	2494.15	2494.15	0	0.2	634	Specific	643.57	617.79	617.79	10.53	98	>sp|P01024|CO3_HUMAN Complement C3 OS=Homo sapiens GN=C3 PE=1 SV=2	7550	91.6764
KDYAGVFSDAGLTFTSSSGQQTAQRA			832.053	3	2494.14	2494.15	0	-1.4	634	Specific	659.92	622	622	11.53	98	>sp|P01024|CO3_HUMAN Complement C3 OS=Homo sapiens GN=C3 PE=1 SV=2	7550	89.4778
KDYAGVFSDAGLTFTSSSGQQTAQRA			832.054	3	2494.15	2494.15	0	0.1	634	Specific	700.44	680.15	680.15	12.53	98	>sp|P01024|CO3_HUMAN Complement C3 OS=Homo sapiens GN=C3 PE=1 SV=2	7550	91.1591
KDYAGVFSDAGLTFTSSSGQQTAQRA			832.054	3	2494.15	2494.15	0	-0.7	634	Specific	708.86	700.25	700.25	12.53	98	>sp|P01024|CO3_HUMAN Complement C3 OS=Homo sapiens GN=C3 PE=1 SV=2	7550	81.4931
KDYAGVFSDAGLTFTSSSGQQTAQRA			832.053	3	2494.15	2494.15	0	-0.9	634	Specific	737.57	678.2	678.2	12.53	98	>sp|P01024|CO3_HUMAN Complement C3 OS=Homo sapiens GN=C3 PE=1 SV=2	7550	81.8646
KDYAGVFSDAGLTFTSSSGQQTAQRA			832.055	3	2494.15	2494.15	0	0.5	634	Specific	751.3	689.04	689.04	13.53	98	>sp|P01024|CO3_HUMAN Complement C3 OS=Homo sapiens GN=C3 PE=1 SV=2	7550	83.838
KDYAGVFSDAGLTFTSSSGQQTAQRA			832.053	3	2494.14	2494.15	0	-1.4	634	Specific	808.8	738.12	738.12	14.53	98	>sp|P01024|CO3_HUMAN Complement C3 OS=Homo sapiens GN=C3 PE=1 SV=2	7550	82.5439
KDYAGVFSDAGLTFTSSSGQQTAQRA			832.054	3	2494.15	2494.15	0	-0.8	634	Specific	952.06	889.87	889.87	17.53	98	>sp|P01024|CO3_HUMAN Complement C3 OS=Homo sapiens GN=C3 PE=1 SV=2	7550	82.0302
RENPMRF			646.304	1	646.304	646.298	0	9.8	700	Specific	153.18	62.14	62.14	0	98	>sp|P01024|CO3_HUMAN Complement C3 OS=Homo sapiens GN=C3 PE=1 SV=2	7550	16.1644
RENPMRF			323.652	2	646.298	646.298	0	-0.3	700	Specific	390.4	152.31	152.31	3.23	98	>sp|P01024|CO3_HUMAN Complement C3 OS=Homo sapiens GN=C3 PE=1 SV=2	7550	11.3622
RENPMRF		M[+16]	331.65	2	662.292	662.293	0	-0.6	700	Specific	273.56	113.5	113.5	1.9	98	>sp|P01024|CO3_HUMAN Complement C3 OS=Homo sapiens GN=C3 PE=1 SV=2	7550	11.4011
RASHLGLARS			412.74	2	824.473	824.474	0	-1	741	Specific	367.72	81.53	81.53	2.43	98	>sp|P01024|CO3_HUMAN Complement C3 OS=Homo sapiens GN=C3 PE=1 SV=2	7550	21.9848
RSNLDEDIIAEENIVSRS			908.95	2	1816.89	1816.89	0	0.7	749	Specific	23.24	23.24	23.24	1.43	98	>sp|P01024|CO3_HUMAN Complement C3 OS=Homo sapiens GN=C3 PE=1 SV=2	7550	84.9536
RSNLDEDIIAEENIVSRS			908.948	2	1816.89	1816.89	0	-1.7	749	Specific	300.84	258.15	258.15	3.93	98	>sp|P01024|CO3_HUMAN Complement C3 OS=Homo sapiens GN=C3 PE=1 SV=2	7550	92.6812
RSNLDEDIIAEENIVSRS			606.301	3	1816.89	1816.89	0	-2	749	Specific	396.98	314.75	314.75	4.45	98	>sp|P01024|CO3_HUMAN Complement C3 OS=Homo sapiens GN=C3 PE=1 SV=2	7550	74.8936
RSNLDEDIIAEENIVSRS			908.95	2	1816.89	1816.89	0	0.5	749	Specific	415.26	415.26	415.26	6.91	98	>sp|P01024|CO3_HUMAN Complement C3 OS=Homo sapiens GN=C3 PE=1 SV=2	7550	80.2314
RSNLDEDIIAEENIVSRS			606.301	3	1816.89	1816.89	0	-1.7	749	Specific	443.82	391.61	391.61	6.88	98	>sp|P01024|CO3_HUMAN Complement C3 OS=Homo sapiens GN=C3 PE=1 SV=2	7550	80.5573
RSNLDEDIIAEENIVSRS			606.303	3	1816.89	1816.89	0	0.4	749	Specific	459.21	401	401	7.31	98	>sp|P01024|CO3_HUMAN Complement C3 OS=Homo sapiens GN=C3 PE=1 SV=2	7550	75.9459
RSNLDEDIIAEENIVSRS			606.302	3	1816.89	1816.89	0	-1.2	749	Specific	530.09	463.79	463.79	7.67	98	>sp|P01024|CO3_HUMAN Complement C3 OS=Homo sapiens GN=C3 PE=1 SV=2	7550	82.3436
RSNLDEDIIAEENIVSRS			606.302	3	1816.89	1816.89	0	-1.2	749	Specific	553.36	496.58	496.58	7.93	98	>sp|P01024|CO3_HUMAN Complement C3 OS=Homo sapiens GN=C3 PE=1 SV=2	7550	81.6065
RSNLDEDIIAEENIVSRS			606.302	3	1816.89	1816.89	0	-0.9	749	Specific	577.88	483.14	483.14	7.93	98	>sp|P01024|CO3_HUMAN Complement C3 OS=Homo sapiens GN=C3 PE=1 SV=2	7550	82.1206
RSNLDEDIIAEENIVSRS			606.302	3	1816.89	1816.89	0	-0.2	749	Specific	610.74	530.46	530.46	10.23	98	>sp|P01024|CO3_HUMAN Complement C3 OS=Homo sapiens GN=C3 PE=1 SV=2	7550	75.4319
RSNLDEDIIAEENIVSRS			908.95	2	1816.89	1816.89	0	-0.1	749	Specific	721.42	655.53	655.53	12.13	98	>sp|P01024|CO3_HUMAN Complement C3 OS=Homo sapiens GN=C3 PE=1 SV=2	7550	75.9185
RSNLDEDIIAEENIVSRS			908.949	2	1816.89	1816.89	0	-1	749	Specific	745.13	687.82	687.82	12.13	98	>sp|P01024|CO3_HUMAN Complement C3 OS=Homo sapiens GN=C3 PE=1 SV=2	7550	82.8431
RSNLDEDIIAEENIVSRS			908.949	2	1816.89	1816.89	0	-0.7	749	Specific	762.71	670.99	670.99	13.13	98	>sp|P01024|CO3_HUMAN Complement C3 OS=Homo sapiens GN=C3 PE=1 SV=2	7550	74.8759
RSNLDEDIIAEENIVSRS			908.949	2	1816.89	1816.89	0	-0.8	749	Specific	784.18	710	710	13.13	98	>sp|P01024|CO3_HUMAN Complement C3 OS=Homo sapiens GN=C3 PE=1 SV=2	7550	80.7654
RSNLDEDIIAEENIVSRS			908.949	2	1816.89	1816.89	0	-0.9	749	Specific	790.88	706.89	706.89	13.13	98	>sp|P01024|CO3_HUMAN Complement C3 OS=Homo sapiens GN=C3 PE=1 SV=2	7550	81.8186
RSNLDEDIIAEENIVSRS			908.949	2	1816.89	1816.89	0	-0.5	749	Specific	808.52	717.37	717.37	14.13	98	>sp|P01024|CO3_HUMAN Complement C3 OS=Homo sapiens GN=C3 PE=1 SV=2	7550	81.3044
RSNLDEDIIAEENIVSRS			908.949	2	1816.89	1816.89	0	-0.7	749	Specific	831.31	732.9	732.9	14.13	98	>sp|P01024|CO3_HUMAN Complement C3 OS=Homo sapiens GN=C3 PE=1 SV=2	7550	82.3328
RSNLDEDIIAEENIVSRS			908.948	2	1816.89	1816.89	0	-2	749	Specific	835.05	733.16	733.16	13.69	98	>sp|P01024|CO3_HUMAN Complement C3 OS=Homo sapiens GN=C3 PE=1 SV=2	7550	75.4017
RSNLDEDIIAEENIVSRS			908.95	2	1816.89	1816.89	0	-0.2	749	Specific	839.99	740.2	740.2	14.13	98	>sp|P01024|CO3_HUMAN Complement C3 OS=Homo sapiens GN=C3 PE=1 SV=2	7550	75.7548
RSNLDEDIIAEENIVSRS			908.949	2	1816.89	1816.89	0	-0.8	749	Specific	841.33	744.43	744.43	14.13	98	>sp|P01024|CO3_HUMAN Complement C3 OS=Homo sapiens GN=C3 PE=1 SV=2	7550	75.572
RSNLDEDIIAEENIVSRS			908.949	2	1816.89	1816.89	0	-0.4	749	Specific	874.29	758.29	758.29	15.13	98	>sp|P01024|CO3_HUMAN Complement C3 OS=Homo sapiens GN=C3 PE=1 SV=2	7550	75.6517
RSEFPESWLWNVEDLKE			626.968	3	1878.89	1878.89	0	-0.9	765	Specific	520.7	445.69	445.69	7.13	98	>sp|P01024|CO3_HUMAN Complement C3 OS=Homo sapiens GN=C3 PE=1 SV=2	7550	120.761
RSEFPESWLWNVEDLKE			939.949	2	1878.89	1878.89	0	-0.4	765	Specific	551.14	436.04	436.04	7.26	98	>sp|P01024|CO3_HUMAN Complement C3 OS=Homo sapiens GN=C3 PE=1 SV=2	7550	121.812
RSEFPESWLWNVEDLKE			939.949	2	1878.89	1878.89	0	-0.4	765	Specific	621.37	463.12	463.12	10.13	98	>sp|P01024|CO3_HUMAN Complement C3 OS=Homo sapiens GN=C3 PE=1 SV=2	7550	121.818
RSEFPESWLWNVEDLKE			939.951	2	1878.89	1878.89	0	2.2	765	Specific	627	519.33	519.33	9.35	98	>sp|P01024|CO3_HUMAN Complement C3 OS=Homo sapiens GN=C3 PE=1 SV=2	7550	120.246
RSEFPESWLWNVEDLKE			939.949	2	1878.89	1878.89	0	0.4	765	Specific	658.87	504.34	504.34	11.13	98	>sp|P01024|CO3_HUMAN Complement C3 OS=Homo sapiens GN=C3 PE=1 SV=2	7550	121.296
RSEFPESWLWNVEDLKE			939.949	2	1878.89	1878.89	0	-0.2	765	Specific	747.16	607.87	607.87	12.13	98	>sp|P01024|CO3_HUMAN Complement C3 OS=Homo sapiens GN=C3 PE=1 SV=2	7550	120.783
RSEFPESWLWNVEDLKEPPKN			1165.57	2	2330.14	2330.13	0	2.4	765	Specific	366.75	235.57	235.57	3.51	98	>sp|P01024|CO3_HUMAN Complement C3 OS=Homo sapiens GN=C3 PE=1 SV=2	7550	121.909
RSEFPESWLWNVEDLKEPPKN			777.382	3	2330.13	2330.13	0	-0.7	765	Specific	629.54	512.45	512.45	9.43	98	>sp|P01024|CO3_HUMAN Complement C3 OS=Homo sapiens GN=C3 PE=1 SV=2	7550	121.374
RSEFPESWLWNVEDLKEPPKN			777.383	3	2330.14	2330.13	0	0.5	765	Specific	847.96	746.45	746.45	13.43	98	>sp|P01024|CO3_HUMAN Complement C3 OS=Homo sapiens GN=C3 PE=1 SV=2	7550	122.922
RSEFPESWLWNVEDLKEPPKN			777.383	3	2330.13	2330.13	0	0.3	765	Specific	897.89	794.48	794.48	14.43	98	>sp|P01024|CO3_HUMAN Complement C3 OS=Homo sapiens GN=C3 PE=1 SV=2	7550	121.898
RSEFPESWLWNVEDLKEPPKN			777.383	3	2330.13	2330.13	0	-0.1	765	Specific	898.97	810.6	810.6	14.43	98	>sp|P01024|CO3_HUMAN Complement C3 OS=Homo sapiens GN=C3 PE=1 SV=2	7550	122.41
RSEFPESWLWNVEDLKEPPKNGISTKL			733.364	4	2930.43	2930.46	0	-7.5	765	Specific	226.21	78.63	78.63	0.85	98	>sp|P01024|CO3_HUMAN Complement C3 OS=Homo sapiens GN=C3 PE=1 SV=2	7550	124.025
RSEFPESWLWNVEDLKEPPKNGISTKL			733.615	4	2931.44	2930.46	1	-7.9	765	Specific	266.45	122.9	122.9	1.48	98	>sp|P01024|CO3_HUMAN Complement C3 OS=Homo sapiens GN=C3 PE=1 SV=2	7550	124.62
KLMNIFLKD			439.762	2	878.517	878.517	0	0.3	790	Specific	472.13	146.46	146.46	3.8	98	>sp|P01024|CO3_HUMAN Complement C3 OS=Homo sapiens GN=C3 PE=1 SV=2	7550	69.1037
KLMNIFLKD		M[+16]	447.759	2	894.511	894.512	0	-0.4	790	Specific	426.21	117.7	117.7	3.35	98	>sp|P01024|CO3_HUMAN Complement C3 OS=Homo sapiens GN=C3 PE=1 SV=2	7550	57.2212
KLMNIFLKD		M[+16]	447.759	2	894.511	894.512	0	-0.7	790	Specific	438.07	113.9	113.9	3.37	98	>sp|P01024|CO3_HUMAN Complement C3 OS=Homo sapiens GN=C3 PE=1 SV=2	7550	56.6875
KDSITTWEILAVSMSDKK		M[+16]	604.628	3	1811.87	1811.87	0	-2.3	797	Specific	3.82	3.82	3.82	0.3	98	>sp|P01024|CO3_HUMAN Complement C3 OS=Homo sapiens GN=C3 PE=1 SV=2	7550	94.5083
KDSITTWEILAVSMSDKK		M[+16]	906.439	2	1811.87	1811.87	0	-1.3	797	Specific	72.61	37.42	37.42	1.16	98	>sp|P01024|CO3_HUMAN Complement C3 OS=Homo sapiens GN=C3 PE=1 SV=2	7550	96.5227
KDSITTWEILAVSMSDKK		M[+16]	906.438	2	1811.87	1811.87	0	-2.2	797	Specific	124.19	14.38	14.38	0.55	98	>sp|P01024|CO3_HUMAN Complement C3 OS=Homo sapiens GN=C3 PE=1 SV=2	7550	101.588
KDSITTWEILAVSMSDKK		M[+16]	604.629	3	1811.87	1811.87	0	-0.9	797	Specific	125.56	116.49	116.49	1.45	98	>sp|P01024|CO3_HUMAN Complement C3 OS=Homo sapiens GN=C3 PE=1 SV=2	7550	96.2978
KDSITTWEILAVSMSDKK		M[+16]	906.44	2	1811.87	1811.87	0	-0.2	797	Specific	135.27	102.92	102.92	1.44	98	>sp|P01024|CO3_HUMAN Complement C3 OS=Homo sapiens GN=C3 PE=1 SV=2	7550	103.581
KDSITTWEILAVSMSDKK		M[+16]	604.628	3	1811.87	1811.87	0	-2.3	797	Specific	241.1	197.16	197.16	3	98	>sp|P01024|CO3_HUMAN Complement C3 OS=Homo sapiens GN=C3 PE=1 SV=2	7550	94.5099
KDSITTWEILAVSMSDKK		M[+16]	906.438	2	1811.87	1811.87	0	-1.9	797	Specific	257.16	199.18	199.18	3.13	98	>sp|P01024|CO3_HUMAN Complement C3 OS=Homo sapiens GN=C3 PE=1 SV=2	7550	97.5572
KDSITTWEILAVSMSDKK		M[+16]	906.441	2	1811.87	1811.87	0	0.4	797	Specific	354.04	331.66	331.66	5.06	98	>sp|P01024|CO3_HUMAN Complement C3 OS=Homo sapiens GN=C3 PE=1 SV=2	7550	97.0398
KDSITTWEILAVSMSDKK		M[+16]	906.439	2	1811.87	1811.87	0	-0.8	797	Specific	361.51	324.1	324.1	5.12	98	>sp|P01024|CO3_HUMAN Complement C3 OS=Homo sapiens GN=C3 PE=1 SV=2	7550	98.8404
KDSITTWEILAVSMSDKK		M[+16]	906.44	2	1811.87	1811.87	0	-0.2	797	Specific	390.79	346.46	346.46	5	98	>sp|P01024|CO3_HUMAN Complement C3 OS=Homo sapiens GN=C3 PE=1 SV=2	7550	102.497
KDSITTWEILAVSMSDKK		M[+16]	604.628	3	1811.87	1811.87	0	-1.8	797	Specific	416.81	379.71	379.71	4.81	98	>sp|P01024|CO3_HUMAN Complement C3 OS=Homo sapiens GN=C3 PE=1 SV=2	7550	95.5692
KDSITTWEILAVSMSDKK		M[+16]	906.44	2	1811.87	1811.87	0	-0.1	797	Specific	436.49	390.33	390.33	7.07	98	>sp|P01024|CO3_HUMAN Complement C3 OS=Homo sapiens GN=C3 PE=1 SV=2	7550	98.3247
KDSITTWEILAVSMSDKK		M[+16]	604.63	3	1811.87	1811.87	0	1	797	Specific	486.05	403.15	403.15	6.58	98	>sp|P01024|CO3_HUMAN Complement C3 OS=Homo sapiens GN=C3 PE=1 SV=2	7550	95.039
KDSITTWEILAVSMSDKK		M[+16]	906.436	2	1811.86	1811.87	0	-4.5	797	Specific	562.26	477.1	477.1	6.37	98	>sp|P01024|CO3_HUMAN Complement C3 OS=Homo sapiens GN=C3 PE=1 SV=2	7550	94.4063
KDSITTWEILAVSMSDKK		M[+16]	906.441	2	1811.87	1811.87	0	0.6	797	Specific	600.05	498.51	498.51	10.13	98	>sp|P01024|CO3_HUMAN Complement C3 OS=Homo sapiens GN=C3 PE=1 SV=2	7550	96.0056
KDSITTWEILAVSMSDKK		M[+16]	906.44	2	1811.87	1811.87	0	0	797	Specific	646.9	530.35	530.35	10.13	98	>sp|P01024|CO3_HUMAN Complement C3 OS=Homo sapiens GN=C3 PE=1 SV=2	7550	95.0487
KDSITTWEILAVSMSDKK		M[+16]	906.439	2	1811.87	1811.87	0	-0.8	797	Specific	664.15	569.54	569.54	11.13	98	>sp|P01024|CO3_HUMAN Complement C3 OS=Homo sapiens GN=C3 PE=1 SV=2	7550	94.9463
KDSITTWEILAVSMSDKK		M[+16]	906.438	2	1811.87	1811.87	0	-2.4	797	Specific	670.79	605.36	605.36	10.69	98	>sp|P01024|CO3_HUMAN Complement C3 OS=Homo sapiens GN=C3 PE=1 SV=2	7550	95.4655
RNEQVEIRA			444.232	2	887.458	887.458	0	-0.6	842	Specific	448.2	82.11	82.11	3.38	98	>sp|P01024|CO3_HUMAN Complement C3 OS=Homo sapiens GN=C3 PE=1 SV=2	7550	25.581
RQNQELKV			380.203	2	759.399	759.399	0	-0.9	856	Specific	150.86	32.84	32.84	0.69	98	>sp|P01024|CO3_HUMAN Complement C3 OS=Homo sapiens GN=C3 PE=1 SV=2	7550	5.3016
RQNQELKV			380.203	2	759.398	759.399	0	-1.6	856	Specific	330.04	18.56	18.56	1.8	98	>sp|P01024|CO3_HUMAN Complement C3 OS=Homo sapiens GN=C3 PE=1 SV=2	7550	8.2325
RQNQELKV			380.203	2	759.399	759.399	0	-1.1	856	Specific	338.27	12.5	12.5	1.9	98	>sp|P01024|CO3_HUMAN Complement C3 OS=Homo sapiens GN=C3 PE=1 SV=2	7550	7.2019
RQNQELKV			380.203	2	759.398	759.399	0	-1.5	856	Specific	340.61	9.6	9.6	2.1	98	>sp|P01024|CO3_HUMAN Complement C3 OS=Homo sapiens GN=C3 PE=1 SV=2	7550	7.7263
RQNQELKV			380.203	2	759.399	759.399	0	-0.9	856	Specific	347.06	4.14	4.14	2.22	98	>sp|P01024|CO3_HUMAN Complement C3 OS=Homo sapiens GN=C3 PE=1 SV=2	7550	5.6938
RQNQELKV			380.203	2	759.399	759.399	0	-0.8	856	Specific	357.66	7.72	7.72	2.33	98	>sp|P01024|CO3_HUMAN Complement C3 OS=Homo sapiens GN=C3 PE=1 SV=2	7550	6.6865
RQNQELKV			380.203	2	759.399	759.399	0	-1.1	856	Specific	397.42	15.09	15.09	2.45	98	>sp|P01024|CO3_HUMAN Complement C3 OS=Homo sapiens GN=C3 PE=1 SV=2	7550	5.8214
RQNQELKV			380.203	2	759.399	759.399	0	-1.3	856	Specific	418.34	15.97	15.97	2.23	98	>sp|P01024|CO3_HUMAN Complement C3 OS=Homo sapiens GN=C3 PE=1 SV=2	7550	7.2524
RQNQELKV			380.203	2	759.398	759.399	0	-1.6	856	Specific	422.4	8.87	8.87	2.57	98	>sp|P01024|CO3_HUMAN Complement C3 OS=Homo sapiens GN=C3 PE=1 SV=2	7550	8.2909
RQNQELKV			380.203	2	759.399	759.399	0	-1.2	856	Specific	423.86	15.66	15.66	2.48	98	>sp|P01024|CO3_HUMAN Complement C3 OS=Homo sapiens GN=C3 PE=1 SV=2	7550	6.7315
RQNQELKV			380.203	2	759.399	759.399	0	-1.1	856	Specific	424.24	15.37	15.37	2.6	98	>sp|P01024|CO3_HUMAN Complement C3 OS=Homo sapiens GN=C3 PE=1 SV=2	7550	6.2131
RQNQELKV			380.203	2	759.399	759.399	0	-0.8	856	Specific	436.11	18.34	18.34	2.57	98	>sp|P01024|CO3_HUMAN Complement C3 OS=Homo sapiens GN=C3 PE=1 SV=2	7550	6.3248
RQNQELKV			380.203	2	759.398	759.399	0	-1.6	856	Specific	436.57	12.76	12.76	2.16	98	>sp|P01024|CO3_HUMAN Complement C3 OS=Homo sapiens GN=C3 PE=1 SV=2	7550	7.3413
RQNQELKV			380.203	2	759.399	759.399	0	-1	856	Specific	440.15	12.31	12.31	2.82	98	>sp|P01024|CO3_HUMAN Complement C3 OS=Homo sapiens GN=C3 PE=1 SV=2	7550	6.8304
RQNQELKV			380.203	2	759.399	759.399	0	-0.6	856	Specific	441.65	16.89	16.89	2.95	98	>sp|P01024|CO3_HUMAN Complement C3 OS=Homo sapiens GN=C3 PE=1 SV=2	7550	8.8011
RQNQELKV			380.203	2	759.399	759.399	0	-1.3	856	Specific	442.07	17.61	17.61	2.82	98	>sp|P01024|CO3_HUMAN Complement C3 OS=Homo sapiens GN=C3 PE=1 SV=2	7550	7.8486
RQNQELKV			380.203	2	759.398	759.399	0	-1.6	856	Specific	442.61	13.57	13.57	2.82	98	>sp|P01024|CO3_HUMAN Complement C3 OS=Homo sapiens GN=C3 PE=1 SV=2	7550	8.3495
RQNQELKV			380.203	2	759.399	759.399	0	-0.8	856	Specific	443.25	13.57	13.57	2.95	98	>sp|P01024|CO3_HUMAN Complement C3 OS=Homo sapiens GN=C3 PE=1 SV=2	7550	9.327
RQNQELKV			380.203	2	759.399	759.399	0	-1.3	856	Specific	447.45	13.47	13.47	2.82	98	>sp|P01024|CO3_HUMAN Complement C3 OS=Homo sapiens GN=C3 PE=1 SV=2	7550	7.7754
RQNQELKV			380.203	2	759.399	759.399	0	-0.5	856	Specific	449.76	14	14	2.82	98	>sp|P01024|CO3_HUMAN Complement C3 OS=Homo sapiens GN=C3 PE=1 SV=2	7550	8.8611
RHQQTVTIPPKS			574.826	2	1148.64	1148.64	0	1.9	882	Specific	201.3	22	22	0.01	98	>sp|P01024|CO3_HUMAN Complement C3 OS=Homo sapiens GN=C3 PE=1 SV=2	7550	32.4576
RHQQTVTIPPKS			574.824	2	1148.64	1148.64	0	-0.4	882	Specific	381	217.09	217.09	3.45	98	>sp|P01024|CO3_HUMAN Complement C3 OS=Homo sapiens GN=C3 PE=1 SV=2	7550	28.4846
RHQQTVTIPPKS			574.825	2	1148.64	1148.64	0	0.9	882	Specific	398.79	247.67	247.67	2.95	98	>sp|P01024|CO3_HUMAN Complement C3 OS=Homo sapiens GN=C3 PE=1 SV=2	7550	31.9302
RHQQTVTIPPKS			574.825	2	1148.64	1148.64	0	0	882	Specific	427.45	272.2	272.2	3.89	98	>sp|P01024|CO3_HUMAN Complement C3 OS=Homo sapiens GN=C3 PE=1 SV=2	7550	31.8999
RHQQTVTIPPKS			574.825	2	1148.64	1148.64	0	0.1	882	Specific	448.17	277.25	277.25	4.11	98	>sp|P01024|CO3_HUMAN Complement C3 OS=Homo sapiens GN=C3 PE=1 SV=2	7550	30.554
RHQQTVTIPPKS			574.824	2	1148.64	1148.64	0	-0.4	882	Specific	465.71	278.29	278.29	4.18	98	>sp|P01024|CO3_HUMAN Complement C3 OS=Homo sapiens GN=C3 PE=1 SV=2	7550	31.3053
RHQQTVTIPPKS			574.825	2	1148.64	1148.64	0	0.7	882	Specific	470.67	266.2	266.2	4.18	98	>sp|P01024|CO3_HUMAN Complement C3 OS=Homo sapiens GN=C3 PE=1 SV=2	7550	25.1035
RHQQTVTIPPKS			574.824	2	1148.64	1148.64	0	-0.6	882	Specific	474.29	299.87	299.87	4.16	98	>sp|P01024|CO3_HUMAN Complement C3 OS=Homo sapiens GN=C3 PE=1 SV=2	7550	27.5931
RHQQTVTIPPKS			574.825	2	1148.64	1148.64	0	1.1	882	Specific	487.64	285.21	285.21	3.66	98	>sp|P01024|CO3_HUMAN Complement C3 OS=Homo sapiens GN=C3 PE=1 SV=2	7550	26.3454
RHQQTVTIPPKS			574.825	2	1148.64	1148.64	0	-0.1	882	Specific	522.5	289.38	289.38	4.61	98	>sp|P01024|CO3_HUMAN Complement C3 OS=Homo sapiens GN=C3 PE=1 SV=2	7550	29.4778
RHQQTVTIPPKS			574.824	2	1148.64	1148.64	0	-0.7	882	Specific	539.3	364.16	364.16	5.56	98	>sp|P01024|CO3_HUMAN Complement C3 OS=Homo sapiens GN=C3 PE=1 SV=2	7550	30.3498
RHQQTVTIPPKS			574.825	2	1148.64	1148.64	0	0.6	882	Specific	557.66	336.2	336.2	5.12	98	>sp|P01024|CO3_HUMAN Complement C3 OS=Homo sapiens GN=C3 PE=1 SV=2	7550	25.8266
RHQQTVTIPPKS			574.824	2	1148.64	1148.64	0	-0.5	882	Specific	645.98	431.68	431.68	8.96	98	>sp|P01024|CO3_HUMAN Complement C3 OS=Homo sapiens GN=C3 PE=1 SV=2	7550	26.873
KTGLQEVEVKA			501.777	2	1002.55	1002.55	0	-0.4	905	Specific	690.04	325.59	325.59	9.41	98	>sp|P01024|CO3_HUMAN Complement C3 OS=Homo sapiens GN=C3 PE=1 SV=2	7550	37.4244
KAAVYHHFISDGVRK			491.252	3	1471.74	1471.74	0	-0.7	914	Specific	558.69	431.38	431.38	6.94	98	>sp|P01024|CO3_HUMAN Complement C3 OS=Homo sapiens GN=C3 PE=1 SV=2	7550	36.9893
KAAVYHHFISDGVRK			368.691	4	1471.74	1471.74	0	-1.9	914	Specific	559.8	378.09	378.09	5.55	98	>sp|P01024|CO3_HUMAN Complement C3 OS=Homo sapiens GN=C3 PE=1 SV=2	7550	36.9404
KVVPEGIRM			769.458	1	769.458	769.457	0	2.1	931	Specific	309.34	24.65	24.65	1.43	98	>sp|P01024|CO3_HUMAN Complement C3 OS=Homo sapiens GN=C3 PE=1 SV=2	7550	28.875
KVVPEGIRM			385.232	2	769.456	769.457	0	-0.7	931	Specific	313.05	89.07	89.07	2.09	98	>sp|P01024|CO3_HUMAN Complement C3 OS=Homo sapiens GN=C3 PE=1 SV=2	7550	28.618
KVVPEGIRM			385.232	2	769.456	769.457	0	-0.5	931	Specific	338.86	158.77	158.77	3.34	98	>sp|P01024|CO3_HUMAN Complement C3 OS=Homo sapiens GN=C3 PE=1 SV=2	7550	29.1575
KVVPEGIRM			385.232	2	769.456	769.457	0	-0.9	931	Specific	346.3	161.79	161.79	3.51	98	>sp|P01024|CO3_HUMAN Complement C3 OS=Homo sapiens GN=C3 PE=1 SV=2	7550	29.0458
KVVPEGIRM			385.232	2	769.456	769.457	0	-0.5	931	Specific	362.88	171.42	171.42	3.61	98	>sp|P01024|CO3_HUMAN Complement C3 OS=Homo sapiens GN=C3 PE=1 SV=2	7550	29.1514
RMN[+892.317]KT	HexNAc(2)Hex(3)	N[+892]	1284.52	1	1284.52	1284.51	0	5.5	938	Specific	45.52	45.52	45.52	0.01	98	>sp|P01024|CO3_HUMAN Complement C3 OS=Homo sapiens GN=C3 PE=1 SV=2	7550	80.0407
RTLDPERL			365.69	2	730.373	730.373	0	-0.1	946	Specific	266.71	77.8	77.8	1.88	98	>sp|P01024|CO3_HUMAN Complement C3 OS=Homo sapiens GN=C3 PE=1 SV=2	7550	20.0929
RTLDPERL			730.373	1	730.373	730.373	0	0	946	Specific	330.94	57.6	57.6	1.82	98	>sp|P01024|CO3_HUMAN Complement C3 OS=Homo sapiens GN=C3 PE=1 SV=2	7550	20.1728
RTLDPERL			365.69	2	730.373	730.373	0	-0.1	946	Specific	333.18	83.56	83.56	2.4	98	>sp|P01024|CO3_HUMAN Complement C3 OS=Homo sapiens GN=C3 PE=1 SV=2	7550	20.0957
REGVQKEDIPPADLSDQVPDTESETRI			919.101	3	2755.29	2755.29	0	-0.8	955	Specific	409.81	383.06	383.06	5.09	98	>sp|P01024|CO3_HUMAN Complement C3 OS=Homo sapiens GN=C3 PE=1 SV=2	7550	52.5518
KEDIPPADLSDQVPDTESETRI			738.672	3	2214	2214	0	-1	960	Specific	64.53	4.3	4.3	0.65	98	>sp|P01024|CO3_HUMAN Complement C3 OS=Homo sapiens GN=C3 PE=1 SV=2	7550	60.2115
KEDIPPADLSDQVPDTESETRI			738.673	3	2214.01	2214	0	0.4	960	Specific	296.54	255.71	255.71	3.62	98	>sp|P01024|CO3_HUMAN Complement C3 OS=Homo sapiens GN=C3 PE=1 SV=2	7550	58.4327
KEDIPPADLSDQVPDTESETRI			738.673	3	2214.01	2214	0	0.3	960	Specific	370.6	336.51	336.51	4.83	98	>sp|P01024|CO3_HUMAN Complement C3 OS=Homo sapiens GN=C3 PE=1 SV=2	7550	57.0606
KEDIPPADLSDQVPDTESETRI			738.673	3	2214	2214	0	0.2	960	Specific	419.71	403.53	403.53	6.49	98	>sp|P01024|CO3_HUMAN Complement C3 OS=Homo sapiens GN=C3 PE=1 SV=2	7550	55.4675
KEDIPPADLSDQVPDTESETRI			738.674	3	2214.01	2214	0	1.4	960	Specific	498.36	449.8	449.8	6.6	98	>sp|P01024|CO3_HUMAN Complement C3 OS=Homo sapiens GN=C3 PE=1 SV=2	7550	58.9405
KEDIPPADLSDQVPDTESETRI			1107.51	2	2214.01	2214	0	0.4	960	Specific	500.78	431.75	431.75	7.6	98	>sp|P01024|CO3_HUMAN Complement C3 OS=Homo sapiens GN=C3 PE=1 SV=2	7550	55.5198
KEDIPPADLSDQVPDTESETRI			1107.51	2	2214.01	2214	0	0.5	960	Specific	507.64	507.64	507.64	7.6	98	>sp|P01024|CO3_HUMAN Complement C3 OS=Homo sapiens GN=C3 PE=1 SV=2	7550	58.1443
KEDIPPADLSDQVPDTESETRI			1107.5	2	2214	2214	0	-0.8	960	Specific	542.5	488.53	488.53	7.85	98	>sp|P01024|CO3_HUMAN Complement C3 OS=Homo sapiens GN=C3 PE=1 SV=2	7550	57.6107
KEDIPPADLSDQVPDTESETRI			738.673	3	2214	2214	0	-0.4	960	Specific	576.41	534.72	534.72	7.95	98	>sp|P01024|CO3_HUMAN Complement C3 OS=Homo sapiens GN=C3 PE=1 SV=2	7550	58.087
KEDIPPADLSDQVPDTESETRI			1107.51	2	2214	2214	0	-0.1	960	Specific	576.59	537.13	537.13	7.85	98	>sp|P01024|CO3_HUMAN Complement C3 OS=Homo sapiens GN=C3 PE=1 SV=2	7550	56.0244
KEDIPPADLSDQVPDTESETRI			738.673	3	2214.01	2214	0	0.3	960	Specific	592.87	589.94	589.94	9.25	98	>sp|P01024|CO3_HUMAN Complement C3 OS=Homo sapiens GN=C3 PE=1 SV=2	7550	57.0404
KEDIPPADLSDQVPDTESETRI			738.673	3	2214	2214	0	0.1	960	Specific	634.29	618.84	618.84	10.25	98	>sp|P01024|CO3_HUMAN Complement C3 OS=Homo sapiens GN=C3 PE=1 SV=2	7550	55.9955
KEDIPPADLSDQVPDTESETRI			1107.51	2	2214.01	2214	0	0.6	960	Specific	681.62	622.7	622.7	11.15	98	>sp|P01024|CO3_HUMAN Complement C3 OS=Homo sapiens GN=C3 PE=1 SV=2	7550	57.0767
KEDIPPADLSDQVPDTESETRI			738.673	3	2214.01	2214	0	0.4	960	Specific	684.51	642.96	642.96	11.25	98	>sp|P01024|CO3_HUMAN Complement C3 OS=Homo sapiens GN=C3 PE=1 SV=2	7550	56.529
KEDIPPADLSDQVPDTESETRI			738.673	3	2214	2214	0	-0.6	960	Specific	732.2	710.3	710.3	12.25	98	>sp|P01024|CO3_HUMAN Complement C3 OS=Homo sapiens GN=C3 PE=1 SV=2	7550	57.5537
KEDIPPADLSDQVPDTESETRI			1107.51	2	2214	2214	0	-0.1	960	Specific	738.45	703.35	703.35	12.15	98	>sp|P01024|CO3_HUMAN Complement C3 OS=Homo sapiens GN=C3 PE=1 SV=2	7550	56.5319
RILLQGTPVAQMTEDAVDAERL			719.701	3	2157.09	2157.09	0	1	980	Specific	176.32	117.57	117.57	1.47	98	>sp|P01024|CO3_HUMAN Complement C3 OS=Homo sapiens GN=C3 PE=1 SV=2	7550	93.205
RILLQGTPVAQMTEDAVDAERL		M[+16]	725.03	3	2173.08	2173.08	0	-1.6	980	Specific	33.83	5.01	5.01	0.46	98	>sp|P01024|CO3_HUMAN Complement C3 OS=Homo sapiens GN=C3 PE=1 SV=2	7550	67.542
RILLQGTPVAQMTEDAVDAERL		M[+16]	725.03	3	2173.08	2173.08	0	-1.9	980	Specific	180.78	120.74	120.74	1.87	98	>sp|P01024|CO3_HUMAN Complement C3 OS=Homo sapiens GN=C3 PE=1 SV=2	7550	67.4552
RILLQGTPVAQMTEDAVDAERL		M[+16]	725.031	3	2173.08	2173.08	0	-0.5	980	Specific	275.55	227.75	227.75	3.67	98	>sp|P01024|CO3_HUMAN Complement C3 OS=Homo sapiens GN=C3 PE=1 SV=2	7550	68.9299
RILLQGTPVAQMTEDAVDAERL		M[+16]	725.032	3	2173.08	2173.08	0	-0.3	980	Specific	384.95	347.63	347.63	4.74	98	>sp|P01024|CO3_HUMAN Complement C3 OS=Homo sapiens GN=C3 PE=1 SV=2	7550	68.3683
RILLQGTPVAQMTEDAVDAERL		M[+16]	1087.04	2	2173.08	2173.08	0	-1.4	980	Specific	553.16	416.95	416.95	7.85	98	>sp|P01024|CO3_HUMAN Complement C3 OS=Homo sapiens GN=C3 PE=1 SV=2	7550	66.9377
RILLQGTPVAQMTEDAVDAERL		M[+16]	725.03	3	2173.08	2173.08	0	-2.5	980	Specific	590.85	552.24	552.24	8.81	98	>sp|P01024|CO3_HUMAN Complement C3 OS=Homo sapiens GN=C3 PE=1 SV=2	7550	67.4113
RILLQGTPVAQMTEDAVDAERL		M[+16]	725.03	3	2173.08	2173.08	0	-1.8	980	Specific	610.75	588.8	588.8	9.81	98	>sp|P01024|CO3_HUMAN Complement C3 OS=Homo sapiens GN=C3 PE=1 SV=2	7550	66.9361
RILLQGTPVAQMTEDAVDAERL		M[+16]	725.031	3	2173.08	2173.08	0	-0.7	980	Specific	614.07	580.57	580.57	10.25	98	>sp|P01024|CO3_HUMAN Complement C3 OS=Homo sapiens GN=C3 PE=1 SV=2	7550	67.3953
RILLQGTPVAQMTEDAVDAERL		M[+16]	725.03	3	2173.08	2173.08	0	-2.5	980	Specific	668.68	633.09	633.09	10.81	98	>sp|P01024|CO3_HUMAN Complement C3 OS=Homo sapiens GN=C3 PE=1 SV=2	7550	67.4155
RILLQGTPVAQMTEDAVDAERL		M[+16]	1087.04	2	2173.08	2173.08	0	-0.1	980	Specific	679.79	557.23	557.23	11.15	98	>sp|P01024|CO3_HUMAN Complement C3 OS=Homo sapiens GN=C3 PE=1 SV=2	7550	67.4738
RILLQGTPVAQMTEDAVDAERL		M[+16]	725.031	3	2173.08	2173.08	0	-0.7	980	Specific	695.17	643.14	643.14	11.25	98	>sp|P01024|CO3_HUMAN Complement C3 OS=Homo sapiens GN=C3 PE=1 SV=2	7550	67.4013
KFGLEKR			593.329	1	593.329	593.329	0	0.1	1037	Specific	470.53	39.62	39.62	2.2	98	>sp|P01024|CO3_HUMAN Complement C3 OS=Homo sapiens GN=C3 PE=1 SV=2	7550	29.6787
KFGLEKR			593.329	1	593.329	593.329	0	-0.2	1037	Specific	517.87	44.8	44.8	2.55	98	>sp|P01024|CO3_HUMAN Complement C3 OS=Homo sapiens GN=C3 PE=1 SV=2	7550	29.7029
RQGALELIKK			436.266	2	871.525	871.525	0	-0.2	1043	Specific	419.08	86.7	86.7	3.32	98	>sp|P01024|CO3_HUMAN Complement C3 OS=Homo sapiens GN=C3 PE=1 SV=2	7550	49.5168
RQGALELIKK			436.266	2	871.525	871.525	0	-0.2	1043	Specific	475.94	79.75	79.75	3.46	98	>sp|P01024|CO3_HUMAN Complement C3 OS=Homo sapiens GN=C3 PE=1 SV=2	7550	48.9946
KGYTQQLAFRQ			542.282	2	1083.56	1083.56	0	-0.8	1052	Specific	324.03	171.47	171.47	3.38	98	>sp|P01024|CO3_HUMAN Complement C3 OS=Homo sapiens GN=C3 PE=1 SV=2	7550	47.6997
RQPSSAFAAFVKR			576.806	2	1152.6	1152.6	0	-0.3	1061	Specific	648.88	394.13	394.13	9.63	98	>sp|P01024|CO3_HUMAN Complement C3 OS=Homo sapiens GN=C3 PE=1 SV=2	7550	61.628
RAPSTWLTAYVVKV			668.368	2	1335.73	1335.73	0	-1	1073	Specific	302.08	167.83	167.83	3.35	98	>sp|P01024|CO3_HUMAN Complement C3 OS=Homo sapiens GN=C3 PE=1 SV=2	7550	76.5659
KWLILEKQ			401.247	2	801.487	801.487	0	-0.3	1106	Specific	376.2	75.74	75.74	2.31	98	>sp|P01024|CO3_HUMAN Complement C3 OS=Homo sapiens GN=C3 PE=1 SV=2	7550	62.199
KQKPDGVFQEDAPVIHQEMIGGLRN		M[+16]	645.827	4	2580.29	2580.29	0	-0.2	1112	Specific	229.39	150.69	150.69	2.95	98	>sp|P01024|CO3_HUMAN Complement C3 OS=Homo sapiens GN=C3 PE=1 SV=2	7550	59.2627
KQKPDGVFQEDAPVIHQEMIGGLRN		M[+16]	860.767	3	2580.29	2580.29	0	0.1	1112	Specific	431.53	371.69	371.69	6.07	98	>sp|P01024|CO3_HUMAN Complement C3 OS=Homo sapiens GN=C3 PE=1 SV=2	7550	59.2
KQKPDGVFQEDAPVIHQEMIGGLRN		M[+16]	645.827	4	2580.29	2580.29	0	-0.5	1112	Specific	491.91	461.16	461.16	7.56	98	>sp|P01024|CO3_HUMAN Complement C3 OS=Homo sapiens GN=C3 PE=1 SV=2	7550	98.7123
KQKPDGVFQEDAPVIHQEMIGGLRN		M[+16]	645.827	4	2580.29	2580.29	0	-0.2	1112	Specific	569.73	508.29	508.29	8.13	98	>sp|P01024|CO3_HUMAN Complement C3 OS=Homo sapiens GN=C3 PE=1 SV=2	7550	59.2611
KQKPDGVFQEDAPVIHQEMIGGLRN		M[+16]	645.828	4	2580.29	2580.29	0	1.4	1112	Specific	592.65	575.18	575.18	8.65	98	>sp|P01024|CO3_HUMAN Complement C3 OS=Homo sapiens GN=C3 PE=1 SV=2	7550	59.135
KQKPDGVFQEDAPVIHQEMIGGLRN		M[+16]	645.828	4	2580.29	2580.29	0	1.4	1112	Specific	605.83	561.59	561.59	9.65	98	>sp|P01024|CO3_HUMAN Complement C3 OS=Homo sapiens GN=C3 PE=1 SV=2	7550	59.1366
KQKPDGVFQEDAPVIHQEMIGGLRN		M[+16]	645.827	4	2580.29	2580.29	0	-0.9	1112	Specific	794.64	719.15	719.15	13.43	98	>sp|P01024|CO3_HUMAN Complement C3 OS=Homo sapiens GN=C3 PE=1 SV=2	7550	99.2537
KDMALTAFVLISLQEAKD		M[+16]	589.318	3	1765.94	1765.94	0	-0.7	1140	Specific	664.68	527.44	527.44	11.23	98	>sp|P01024|CO3_HUMAN Complement C3 OS=Homo sapiens GN=C3 PE=1 SV=2	7550	124.923
KDMALTAFVLISLQEAKD		M[+16]	883.474	2	1765.94	1765.94	0	0.6	1140	Specific	666.17	547.13	547.13	11.13	98	>sp|P01024|CO3_HUMAN Complement C3 OS=Homo sapiens GN=C3 PE=1 SV=2	7550	124.875
KAGDFLEANYMNLQRS		M[+16]	829.885	2	1658.76	1657.76	1	-2.7	1172	Specific	469.06	339.35	339.35	4.55	98	>sp|P01024|CO3_HUMAN Complement C3 OS=Homo sapiens GN=C3 PE=1 SV=2	7550	62.3215
KAGDFLEANYMNLQRS		M[+16]	829.385	2	1657.76	1657.76	0	-0.3	1172	Specific	480.22	370.48	370.48	5.41	98	>sp|P01024|CO3_HUMAN Complement C3 OS=Homo sapiens GN=C3 PE=1 SV=2	7550	62.2625
KAGDFLEANYMNLQRS		M[+16]	553.258	3	1657.76	1657.76	0	-2.3	1172	Specific	577.42	403.63	403.63	6.49	98	>sp|P01024|CO3_HUMAN Complement C3 OS=Homo sapiens GN=C3 PE=1 SV=2	7550	62.4437
KAGDFLEANYMNLQRS		M[+16]	829.384	2	1657.76	1657.76	0	-1.6	1172	Specific	599.1	468.82	468.82	8.26	98	>sp|P01024|CO3_HUMAN Complement C3 OS=Homo sapiens GN=C3 PE=1 SV=2	7550	62.3668
KAGDFLEANYMNLQRS		M[+16]	829.384	2	1657.76	1657.76	0	-1.6	1172	Specific	632.14	488.59	488.59	9.26	98	>sp|P01024|CO3_HUMAN Complement C3 OS=Homo sapiens GN=C3 PE=1 SV=2	7550	62.3793
KAGDFLEANYMNLQRS		M[+16]	829.386	2	1657.76	1657.76	0	0	1172	Specific	658.79	510.92	510.92	10.69	98	>sp|P01024|CO3_HUMAN Complement C3 OS=Homo sapiens GN=C3 PE=1 SV=2	7550	62.9053
KGPLLNKF			321.202	2	641.398	641.398	0	-0.5	1204	Specific	269.31	21.25	21.25	1.63	98	>sp|P01024|CO3_HUMAN Complement C3 OS=Homo sapiens GN=C3 PE=1 SV=2	7550	23.81
KGPLLNKF			321.203	2	641.398	641.398	0	-0.3	1204	Specific	333.9	27.74	27.74	1.89	98	>sp|P01024|CO3_HUMAN Complement C3 OS=Homo sapiens GN=C3 PE=1 SV=2	7550	23.7154
KGPLLNKF			321.203	2	641.398	641.398	0	-0.3	1204	Specific	342.42	20.12	20.12	2.1	98	>sp|P01024|CO3_HUMAN Complement C3 OS=Homo sapiens GN=C3 PE=1 SV=2	7550	23.7134
KGPLLNKF			321.202	2	641.398	641.398	0	-0.7	1204	Specific	346.04	19.61	19.61	2.1	98	>sp|P01024|CO3_HUMAN Complement C3 OS=Homo sapiens GN=C3 PE=1 SV=2	7550	23.6728
KGPLLNKF			641.398	1	641.398	641.398	0	-0.4	1204	Specific	401.05	44.78	44.78	2.38	98	>sp|P01024|CO3_HUMAN Complement C3 OS=Homo sapiens GN=C3 PE=1 SV=2	7550	23.754
KGPLLNKF			641.398	1	641.398	641.398	0	-0.4	1204	Specific	422.35	45.34	45.34	2.3	98	>sp|P01024|CO3_HUMAN Complement C3 OS=Homo sapiens GN=C3 PE=1 SV=2	7550	23.7224
KFLTTAKD			340.702	2	680.397	680.398	0	-0.4	1210	Specific	317.35	25.43	25.43	1.82	98	>sp|P01024|CO3_HUMAN Complement C3 OS=Homo sapiens GN=C3 PE=1 SV=2	7550	25.3298
KFLTTAKD			680.398	1	680.398	680.398	0	-0.4	1210	Specific	558.02	139.98	139.98	3.42	98	>sp|P01024|CO3_HUMAN Complement C3 OS=Homo sapiens GN=C3 PE=1 SV=2	7550	25.4547
RWEDPGKQ			366.171	2	731.336	731.336	0	-0.2	1220	Specific	118.92	29.89	29.89	0.11	98	>sp|P01024|CO3_HUMAN Complement C3 OS=Homo sapiens GN=C3 PE=1 SV=2	7550	23.4735
RWEDPGKQ			366.171	2	731.335	731.336	0	-0.6	1220	Specific	216.06	102.57	102.57	1.42	98	>sp|P01024|CO3_HUMAN Complement C3 OS=Homo sapiens GN=C3 PE=1 SV=2	7550	23.5353
RWEDPGKQ			366.171	2	731.336	731.336	0	-0.3	1220	Specific	338.25	155.64	155.64	2.85	98	>sp|P01024|CO3_HUMAN Complement C3 OS=Homo sapiens GN=C3 PE=1 SV=2	7550	23.2952
RWEDPGKQ			731.336	1	731.336	731.336	0	0	1220	Specific	383.76	132.86	132.86	2.57	98	>sp|P01024|CO3_HUMAN Complement C3 OS=Homo sapiens GN=C3 PE=1 SV=2	7550	23.4318
KDFDFVPPVVRW			596.316	2	1191.62	1190.62	1	0.6	1245	Specific	219.2	91.52	91.52	0.61	98	>sp|P01024|CO3_HUMAN Complement C3 OS=Homo sapiens GN=C3 PE=1 SV=2	7550	88.6149
KDFDFVPPVVRW			595.813	2	1190.62	1190.62	0	-0.7	1245	Specific	367.65	115.32	115.32	3.4	98	>sp|P01024|CO3_HUMAN Complement C3 OS=Homo sapiens GN=C3 PE=1 SV=2	7550	80.2778
KDFDFVPPVVRW			595.814	2	1190.62	1190.62	0	-0.2	1245	Specific	392.32	153.6	153.6	3.53	98	>sp|P01024|CO3_HUMAN Complement C3 OS=Homo sapiens GN=C3 PE=1 SV=2	7550	83.9381
KDFDFVPPVVRW			595.813	2	1190.62	1190.62	0	-1.4	1245	Specific	404.09	160.03	160.03	3.99	98	>sp|P01024|CO3_HUMAN Complement C3 OS=Homo sapiens GN=C3 PE=1 SV=2	7550	84.0496
KDFDFVPPVVRW			397.544	3	1190.62	1190.62	0	-2.2	1245	Specific	481.36	273.23	273.23	5.05	98	>sp|P01024|CO3_HUMAN Complement C3 OS=Homo sapiens GN=C3 PE=1 SV=2	7550	79.9534
KDFDFVPPVVRW			595.813	2	1190.62	1190.62	0	-2	1245	Specific	519.71	188.95	188.95	4.67	98	>sp|P01024|CO3_HUMAN Complement C3 OS=Homo sapiens GN=C3 PE=1 SV=2	7550	79.7429
KDFDFVPPVVRW			595.814	2	1190.62	1190.62	0	-0.4	1245	Specific	601.05	259.72	259.72	8.12	98	>sp|P01024|CO3_HUMAN Complement C3 OS=Homo sapiens GN=C3 PE=1 SV=2	7550	80.1105
RWLNEQRY			423.217	2	845.426	845.426	0	-0.6	1255	Specific	344.91	39.41	39.41	2.01	98	>sp|P01024|CO3_HUMAN Complement C3 OS=Homo sapiens GN=C3 PE=1 SV=2	7550	29.2689
KDAPDHQELNLDVSLQLPSRS			1074.04	2	2147.07	2147.07	0	-0.5	1285	Specific	65.72	5.62	5.62	0.58	98	>sp|P01024|CO3_HUMAN Complement C3 OS=Homo sapiens GN=C3 PE=1 SV=2	7550	89.4217
KDAPDHQELNLDVSLQLPSRS			716.361	3	2147.07	2147.07	0	-1.2	1285	Specific	446.76	435.12	435.12	7.47	98	>sp|P01024|CO3_HUMAN Complement C3 OS=Homo sapiens GN=C3 PE=1 SV=2	7550	90.2329
KDAPDHQELNLDVSLQLPSRS			716.362	3	2147.07	2147.07	0	-0.2	1285	Specific	490.4	490.4	490.4	7.52	98	>sp|P01024|CO3_HUMAN Complement C3 OS=Homo sapiens GN=C3 PE=1 SV=2	7550	88.6419
KDAPDHQELNLDVSLQLPSRS			716.361	3	2147.07	2147.07	0	-1.7	1285	Specific	660.59	635.59	635.59	10.95	98	>sp|P01024|CO3_HUMAN Complement C3 OS=Homo sapiens GN=C3 PE=1 SV=2	7550	89.705
KDAPDHQELNLDVSLQLPSRS			716.362	3	2147.07	2147.07	0	-1	1285	Specific	709.69	695.46	695.46	12.39	98	>sp|P01024|CO3_HUMAN Complement C3 OS=Homo sapiens GN=C3 PE=1 SV=2	7550	89.1758
RIHWESASLLRS			606.33	2	1211.65	1211.65	0	-0.3	1311	Specific	341.68	134.12	134.12	2.95	98	>sp|P01024|CO3_HUMAN Complement C3 OS=Homo sapiens GN=C3 PE=1 SV=2	7550	55.8821
RIHWESASLLRS			404.555	3	1211.65	1211.65	0	-0.9	1311	Specific	419.89	240.07	240.07	4.18	98	>sp|P01024|CO3_HUMAN Complement C3 OS=Homo sapiens GN=C3 PE=1 SV=2	7550	97.3497
RIHWESASLLRS			404.555	3	1211.65	1211.65	0	-1.5	1311	Specific	640.53	289.3	289.3	8.16	98	>sp|P01024|CO3_HUMAN Complement C3 OS=Homo sapiens GN=C3 PE=1 SV=2	7550	55.8551
RSEETKENEGFTVTAEGKG			619.29	3	1855.86	1855.86	0	-0.1	1321	Specific	744.45	618.95	618.95	11.17	98	>sp|P01024|CO3_HUMAN Complement C3 OS=Homo sapiens GN=C3 PE=1 SV=2	7550	33.4451
KENEGFTVTAEGKG			641.301	2	1281.59	1281.6	0	-1	1326	Specific	633.23	459.65	459.65	9.63	98	>sp|P01024|CO3_HUMAN Complement C3 OS=Homo sapiens GN=C3 PE=1 SV=2	7550	38.1513
KENEGFTVTAEGKG			641.301	2	1281.59	1281.6	0	-0.7	1326	Specific	638.27	493.28	493.28	9.63	98	>sp|P01024|CO3_HUMAN Complement C3 OS=Homo sapiens GN=C3 PE=1 SV=2	7550	38.0228
KFDLKV			522.292	1	522.292	522.292	0	0.4	1361	Specific	285.91	285.91	285.91	2.13	98	>sp|P01024|CO3_HUMAN Complement C3 OS=Homo sapiens GN=C3 PE=1 SV=2	7550	30.1795
KFDLKV			522.292	1	522.292	522.292	0	0.3	1361	Specific	373.11	373.11	373.11	2.95	98	>sp|P01024|CO3_HUMAN Complement C3 OS=Homo sapiens GN=C3 PE=1 SV=2	7550	30.0132
KFDLKV			522.292	1	522.292	522.292	0	0.3	1361	Specific	424.76	424.76	424.76	3.41	98	>sp|P01024|CO3_HUMAN Complement C3 OS=Homo sapiens GN=C3 PE=1 SV=2	7550	29.9568
KVTIKPAPETEKR			404.899	3	1212.68	1212.68	0	-0.1	1365	Specific	372.06	225.09	225.09	4.06	98	>sp|P01024|CO3_HUMAN Complement C3 OS=Homo sapiens GN=C3 PE=1 SV=2	7550	24.5932
KVTIKPAPETEKR			404.899	3	1212.68	1212.68	0	-0.1	1365	Specific	389.34	250.04	250.04	4.24	98	>sp|P01024|CO3_HUMAN Complement C3 OS=Homo sapiens GN=C3 PE=1 SV=2	7550	24.5814
KVTIKPAPETEKR			404.899	3	1212.68	1212.68	0	-0.2	1365	Specific	429.73	173.94	173.94	4.68	98	>sp|P01024|CO3_HUMAN Complement C3 OS=Homo sapiens GN=C3 PE=1 SV=2	7550	24.7454
KVTIKPAPETEKR			606.846	2	1212.68	1212.68	0	0.2	1365	Specific	608.41	400.6	400.6	9.18	98	>sp|P01024|CO3_HUMAN Complement C3 OS=Homo sapiens GN=C3 PE=1 SV=2	7550	24.5622
KPAPETEKR			386.197	2	771.388	771.388	0	-0.9	1369	Specific	494.06	156.92	156.92	3.56	98	>sp|P01024|CO3_HUMAN Complement C3 OS=Homo sapiens GN=C3 PE=1 SV=2	7550	9.5046
KQLANGVDRY			436.733	2	872.458	872.458	0	-0.4	1420	Specific	452	36.39	36.39	3.03	98	>sp|P01024|CO3_HUMAN Complement C3 OS=Homo sapiens GN=C3 PE=1 SV=2	7550	21.0751
RYISKY			510.292	1	510.292	510.292	0	-0.1	1428	Specific	221.55	221.55	221.55	1.89	98	>sp|P01024|CO3_HUMAN Complement C3 OS=Homo sapiens GN=C3 PE=1 SV=2	7550	1.2707
RYISKY			510.292	1	510.292	510.292	0	-0.3	1428	Specific	291.85	291.85	291.85	2.26	98	>sp|P01024|CO3_HUMAN Complement C3 OS=Homo sapiens GN=C3 PE=1 SV=2	7550	1.7683
RYISKY			510.292	1	510.292	510.292	0	-0.7	1428	Specific	313.93	313.93	313.93	2.53	98	>sp|P01024|CO3_HUMAN Complement C3 OS=Homo sapiens GN=C3 PE=1 SV=2	7550	1.6518
RYISKY			510.292	1	510.292	510.292	0	-0.9	1428	Specific	365.47	365.47	365.47	3.04	98	>sp|P01024|CO3_HUMAN Complement C3 OS=Homo sapiens GN=C3 PE=1 SV=2	7550	0.8451
RYISKY			510.292	1	510.292	510.292	0	-0.4	1428	Specific	404.71	404.71	404.71	3.55	98	>sp|P01024|CO3_HUMAN Complement C3 OS=Homo sapiens GN=C3 PE=1 SV=2	7550	1.8361
RYISKY			510.292	1	510.292	510.292	0	-0.3	1428	Specific	427.2	427.2	427.2	3.51	98	>sp|P01024|CO3_HUMAN Complement C3 OS=Homo sapiens GN=C3 PE=1 SV=2	7550	1.2424
RYISKY			510.292	1	510.292	510.292	0	-0.7	1428	Specific	432.05	432.05	432.05	3.65	98	>sp|P01024|CO3_HUMAN Complement C3 OS=Homo sapiens GN=C3 PE=1 SV=2	7550	1.647
KYELDKA			334.168	2	667.33	667.33	0	-0.2	1432	Specific	424.49	57.22	57.22	2.26	98	>sp|P01024|CO3_HUMAN Complement C3 OS=Homo sapiens GN=C3 PE=1 SV=2	7550	23.3477
KAFSDRN			595.283	1	595.283	595.283	0	-0.1	1437	Specific	396.95	2	2	1.47	98	>sp|P01024|CO3_HUMAN Complement C3 OS=Homo sapiens GN=C3 PE=1 SV=2	7550	12.8614
KAFSDRN			595.283	1	595.283	595.283	0	-0.1	1437	Specific	500.15	21.35	21.35	2.61	98	>sp|P01024|CO3_HUMAN Complement C3 OS=Homo sapiens GN=C3 PE=1 SV=2	7550	12.857
RNTLIIYLDKV			546.819	2	1092.63	1092.63	0	0.3	1442	Specific	294.91	51.96	51.96	2.07	98	>sp|P01024|CO3_HUMAN Complement C3 OS=Homo sapiens GN=C3 PE=1 SV=2	7550	65.6706
RNTLIIYLDKV			546.818	2	1092.63	1092.63	0	-0.6	1442	Specific	488.34	262.19	262.19	4.53	98	>sp|P01024|CO3_HUMAN Complement C3 OS=Homo sapiens GN=C3 PE=1 SV=2	7550	66.6179
RNTLIIYLDKV			546.818	2	1092.63	1092.63	0	-1.4	1442	Specific	606.71	355.26	355.26	8.18	98	>sp|P01024|CO3_HUMAN Complement C3 OS=Homo sapiens GN=C3 PE=1 SV=2	7550	65.3702
KVHQYFNVELIQPGAVKV			461.253	4	1841.99	1841.99	0	0.5	1463	Specific	239.41	115.24	115.24	2.95	98	>sp|P01024|CO3_HUMAN Complement C3 OS=Homo sapiens GN=C3 PE=1 SV=2	7550	69.6661
KVHQYFNVELIQPGAVKV			614.668	3	1841.99	1841.99	0	-1	1463	Specific	262.9	186.57	186.57	3.5	98	>sp|P01024|CO3_HUMAN Complement C3 OS=Homo sapiens GN=C3 PE=1 SV=2	7550	69.3798
KVHQYFNVELIQPGAVKV			614.668	3	1841.99	1841.99	0	-1	1463	Specific	274.72	225.76	225.76	3.76	98	>sp|P01024|CO3_HUMAN Complement C3 OS=Homo sapiens GN=C3 PE=1 SV=2	7550	100.428
KVHQYFNVELIQPGAVKV			614.668	3	1841.99	1841.99	0	-1.5	1463	Specific	300.37	218.18	218.18	3.98	98	>sp|P01024|CO3_HUMAN Complement C3 OS=Homo sapiens GN=C3 PE=1 SV=2	7550	100.174
KVHQYFNVELIQPGAVKV			921.499	2	1841.99	1841.99	0	-0.5	1463	Specific	330.21	322.37	322.37	4.44	98	>sp|P01024|CO3_HUMAN Complement C3 OS=Homo sapiens GN=C3 PE=1 SV=2	7550	100.297
KVHQYFNVELIQPGAVKV			614.668	3	1841.99	1841.99	0	-1	1463	Specific	439.43	301.31	301.31	6.04	98	>sp|P01024|CO3_HUMAN Complement C3 OS=Homo sapiens GN=C3 PE=1 SV=2	7550	69.3782
KVHQYFNVELIQPGAVKV			614.669	3	1841.99	1841.99	0	0.2	1463	Specific	452.59	419.42	419.42	7.21	98	>sp|P01024|CO3_HUMAN Complement C3 OS=Homo sapiens GN=C3 PE=1 SV=2	7550	100.105
KVHQYFNVELIQPGAVKV			614.668	3	1841.99	1841.99	0	0	1463	Specific	484.69	320.28	320.28	6.26	98	>sp|P01024|CO3_HUMAN Complement C3 OS=Homo sapiens GN=C3 PE=1 SV=2	7550	69.9258
KVHQYFNVELIQPGAVKV			614.668	3	1841.99	1841.99	0	-0.2	1463	Specific	510.27	387.71	387.71	7.59	98	>sp|P01024|CO3_HUMAN Complement C3 OS=Homo sapiens GN=C3 PE=1 SV=2	7550	100.642
KVHQYFNVELIQPGAVKV			614.668	3	1841.99	1841.99	0	-0.1	1463	Specific	539.47	471.25	471.25	7.57	98	>sp|P01024|CO3_HUMAN Complement C3 OS=Homo sapiens GN=C3 PE=1 SV=2	7550	69.7704
KVHQYFNVELIQPGAVKV			614.667	3	1841.99	1841.99	0	-2.1	1463	Specific	539.73	411.71	411.71	7.13	98	>sp|P01024|CO3_HUMAN Complement C3 OS=Homo sapiens GN=C3 PE=1 SV=2	7550	99.993
KVHQYFNVELIQPGAVKV			614.668	3	1841.99	1841.99	0	-0.3	1463	Specific	592.05	454.81	454.81	9.13	98	>sp|P01024|CO3_HUMAN Complement C3 OS=Homo sapiens GN=C3 PE=1 SV=2	7550	69.5196
KVHQYFNVELIQPGAVKV			614.668	3	1841.99	1841.99	0	-0.1	1463	Specific	631.74	513.23	513.23	10.13	98	>sp|P01024|CO3_HUMAN Complement C3 OS=Homo sapiens GN=C3 PE=1 SV=2	7550	100.522
KVHQYFNVELIQPGAVKV			614.667	3	1841.99	1841.99	0	-2.1	1463	Specific	647.35	468.99	468.99	9.69	98	>sp|P01024|CO3_HUMAN Complement C3 OS=Homo sapiens GN=C3 PE=1 SV=2	7550	99.9901
KVHQYFNVELIQPGAVKV			614.669	3	1841.99	1841.99	0	1	1463	Specific	649.84	499.06	499.06	9.35	98	>sp|P01024|CO3_HUMAN Complement C3 OS=Homo sapiens GN=C3 PE=1 SV=2	7550	69.6859
KVHQYFNVELIQPGAVKV			614.668	3	1841.99	1841.99	0	-0.1	1463	Specific	651.46	511.45	511.45	11.13	98	>sp|P01024|CO3_HUMAN Complement C3 OS=Homo sapiens GN=C3 PE=1 SV=2	7550	100.523
KVHQYFNVELIQPGAVKV			614.669	3	1841.99	1841.99	0	0.2	1463	Specific	654.44	479.23	479.23	11.13	98	>sp|P01024|CO3_HUMAN Complement C3 OS=Homo sapiens GN=C3 PE=1 SV=2	7550	69.499
KVHQYFNVELIQPGAVKV			614.668	3	1841.99	1841.99	0	0	1463	Specific	681.66	502.39	502.39	11.13	98	>sp|P01024|CO3_HUMAN Complement C3 OS=Homo sapiens GN=C3 PE=1 SV=2	7550	69.9072
KVHQYFNVELIQPGAVKV			614.669	3	1841.99	1841.99	0	1	1463	Specific	701.97	514.56	514.56	11.35	98	>sp|P01024|CO3_HUMAN Complement C3 OS=Homo sapiens GN=C3 PE=1 SV=2	7550	69.6815
KVHQYFNVELIQPGAVKV			921.499	2	1841.99	1841.99	0	-0.4	1463	Specific	716.43	580.41	580.41	11.68	98	>sp|P01024|CO3_HUMAN Complement C3 OS=Homo sapiens GN=C3 PE=1 SV=2	7550	69.5244
RFYHPEKE			410.703	2	820.398	820.399	0	-0.8	1492	Specific	426.46	153.34	153.34	2.56	98	>sp|P01024|CO3_HUMAN Complement C3 OS=Homo sapiens GN=C3 PE=1 SV=2	7550	21.1611
RFYHPEKE			410.703	2	820.399	820.399	0	-0.4	1492	Specific	519.42	150.94	150.94	3.4	98	>sp|P01024|CO3_HUMAN Complement C3 OS=Homo sapiens GN=C3 PE=1 SV=2	7550	21.1953
RFYHPEKE			410.703	2	820.399	820.399	0	-0.4	1492	Specific	525.56	157.07	157.07	3.33	98	>sp|P01024|CO3_HUMAN Complement C3 OS=Homo sapiens GN=C3 PE=1 SV=2	7550	21.1978
RFYHPEKEDGKL			313.151	4	1249.58	1249.58	0	-1.1	1492	Specific	353.85	229.12	229.12	2.99	98	>sp|P01024|CO3_HUMAN Complement C3 OS=Homo sapiens GN=C3 PE=1 SV=2	7550	20.1839
RFYHPEKEDGKL			313.151	4	1249.58	1249.58	0	-1.3	1492	Specific	359.08	201	201	2.74	98	>sp|P01024|CO3_HUMAN Complement C3 OS=Homo sapiens GN=C3 PE=1 SV=2	7550	20.3581
RFYHPEKEDGKL			625.295	2	1249.58	1249.58	0	-1.8	1492	Specific	400.84	252.13	252.13	2.75	98	>sp|P01024|CO3_HUMAN Complement C3 OS=Homo sapiens GN=C3 PE=1 SV=2	7550	20.1775
RFYHPEKEDGKL			417.2	3	1249.58	1249.58	0	-0.4	1492	Specific	473.55	383.76	383.76	4.34	98	>sp|P01024|CO3_HUMAN Complement C3 OS=Homo sapiens GN=C3 PE=1 SV=2	7550	20.0985
RFYHPEKEDGKL			417.2	3	1249.58	1249.58	0	-0.4	1492	Specific	476.13	384.13	384.13	4.34	98	>sp|P01024|CO3_HUMAN Complement C3 OS=Homo sapiens GN=C3 PE=1 SV=2	7550	20.0633
RFYHPEKEDGKL			625.296	2	1249.59	1249.58	0	0.7	1492	Specific	498.69	318.85	318.85	3.34	98	>sp|P01024|CO3_HUMAN Complement C3 OS=Homo sapiens GN=C3 PE=1 SV=2	7550	20.4432
RFYHPEKEDGKL			313.151	4	1249.58	1249.58	0	-1.5	1492	Specific	575.83	390.63	390.63	5.24	98	>sp|P01024|CO3_HUMAN Complement C3 OS=Homo sapiens GN=C3 PE=1 SV=2	7550	20.2417
RDELCRCAEENCFIQKS		C[+57]*3	658.284	3	1972.84	1971.84	1	-0.7	1508	Specific	23.46	23.46	23.46	0.61	98	>sp|P01024|CO3_HUMAN Complement C3 OS=Homo sapiens GN=C3 PE=1 SV=2	7550	50.3211
KSDDKVTLEERL			397.867	3	1191.59	1191.59	0	0.2	1523	Specific	574.11	350.61	350.61	4.92	98	>sp|P01024|CO3_HUMAN Complement C3 OS=Homo sapiens GN=C3 PE=1 SV=2	7550	25.4066
KSDDKVTLEERL			596.297	2	1191.59	1191.59	0	0.7	1523	Specific	826.88	524.6	524.6	12	98	>sp|P01024|CO3_HUMAN Complement C3 OS=Homo sapiens GN=C3 PE=1 SV=2	7550	25.4114
KVTLEERL			373.705	2	746.404	746.404	0	-1.1	1527	Specific	329.26	32.42	32.42	1.89	98	>sp|P01024|CO3_HUMAN Complement C3 OS=Homo sapiens GN=C3 PE=1 SV=2	7550	23.6043
KVTLEERL			373.705	2	746.403	746.404	0	-1.3	1527	Specific	335.72	40.39	40.39	1.9	98	>sp|P01024|CO3_HUMAN Complement C3 OS=Homo sapiens GN=C3 PE=1 SV=2	7550	23.7704
KVTLEERL			373.705	2	746.404	746.404	0	-0.7	1527	Specific	353.03	30.45	30.45	2.23	98	>sp|P01024|CO3_HUMAN Complement C3 OS=Homo sapiens GN=C3 PE=1 SV=2	7550	23.4937
KVTLEERL			373.705	2	746.403	746.404	0	-1.2	1527	Specific	357.82	32.76	32.76	2.01	98	>sp|P01024|CO3_HUMAN Complement C3 OS=Homo sapiens GN=C3 PE=1 SV=2	7550	23.948
KVTLEERL			373.705	2	746.404	746.404	0	-1.1	1527	Specific	368.69	46.44	46.44	2.19	98	>sp|P01024|CO3_HUMAN Complement C3 OS=Homo sapiens GN=C3 PE=1 SV=2	7550	23.6205
KVQLSNDFDEYIMAIEQTIKS		M[+16]	758.7	3	2274.08	2273.1	1	-8.6	1552	Specific	252.6	121.09	121.09	2.09	98	>sp|P01024|CO3_HUMAN Complement C3 OS=Homo sapiens GN=C3 PE=1 SV=2	7550	126.865
KVQLSNDFDEYIMAIEQTIKS		M[+16]	758.366	3	2273.08	2273.1	0	-7	1552	Specific	335.86	283.62	283.62	3.73	98	>sp|P01024|CO3_HUMAN Complement C3 OS=Homo sapiens GN=C3 PE=1 SV=2	7550	126.915
KVQLSNDFDEYIMAIEQTIKS		M[+16]	758.699	3	2274.08	2273.1	1	-9	1552	Specific	348.99	252.15	252.15	3.84	98	>sp|P01024|CO3_HUMAN Complement C3 OS=Homo sapiens GN=C3 PE=1 SV=2	7550	126.944
KVQLSNDFDEYIMAIEQTIKS		M[+16]	1137.55	2	2274.08	2273.1	1	-8.7	1552	Specific	385.68	269.89	269.89	4.4	98	>sp|P01024|CO3_HUMAN Complement C3 OS=Homo sapiens GN=C3 PE=1 SV=2	7550	126.79
KVQLSNDFDEYIMAIEQTIKS		M[+16]	1137.05	2	2273.1	2273.1	0	-2	1552	Specific	496.13	404.28	404.28	6.51	98	>sp|P01024|CO3_HUMAN Complement C3 OS=Homo sapiens GN=C3 PE=1 SV=2	7550	129.9
KVQLSNDFDEYIMAIEQTIKS		M[+16]	758.372	3	2273.1	2273.1	0	-0.1	1552	Specific	652.72	562.03	562.03	11.49	98	>sp|P01024|CO3_HUMAN Complement C3 OS=Homo sapiens GN=C3 PE=1 SV=2	7550	129.749
KVQLSNDFDEYIMAIEQTIKS		M[+16]	1137.05	2	2273.1	2273.1	0	0.3	1552	Specific	686.14	576.39	576.39	11.39	98	>sp|P01024|CO3_HUMAN Complement C3 OS=Homo sapiens GN=C3 PE=1 SV=2	7550	129.747
KSGSDEVQVGQQRT			645.307	2	1289.61	1289.61	0	-0.3	1571	Specific	372.45	303.88	303.88	4.63	98	>sp|P01024|CO3_HUMAN Complement C3 OS=Homo sapiens GN=C3 PE=1 SV=2	7550	23.7426
KSGSDEVQVGQQRT			645.307	2	1289.61	1289.61	0	-0.3	1571	Specific	635.86	525.42	525.42	9.63	98	>sp|P01024|CO3_HUMAN Complement C3 OS=Homo sapiens GN=C3 PE=1 SV=2	7550	23.6981
KSGSDEVQVGQQRT			645.307	2	1289.61	1289.61	0	-0.5	1571	Specific	823.59	647.84	647.84	13.63	98	>sp|P01024|CO3_HUMAN Complement C3 OS=Homo sapiens GN=C3 PE=1 SV=2	7550	23.5525
RTFISPIKC			403.244	2	805.481	805.482	0	-0.9	1583	Specific	471.23	237.67	237.67	4.33	98	>sp|P01024|CO3_HUMAN Complement C3 OS=Homo sapiens GN=C3 PE=1 SV=2	7550	47.13
KHYLMWGLSSDFWGEKPN[+2243.770]LSYIIGKD	HexNAc(4)Hex(6)Fuc(1)NeuAc(1)Na(1)	N[+2244]	1272.3	4	5086.19	5085.18	1	2.8	1601	Specific	30	16.13	16.13	1.58	98	>sp|P01024|CO3_HUMAN Complement C3 OS=Homo sapiens GN=C3 PE=1 SV=2	7550	90.4357
KPQYMVLVPSLLHTETTEKG		M[+16]	701.365	3	2102.08	2102.08	0	-1	29	Specific	164.64	141.41	141.41	2.42	85	>sp|P01023|A2MG_HUMAN Alpha-2-macroglobulin OS=Homo sapiens GN=A2M PE=1 SV=3	277	70.9182
KPQYMVLVPSLLHTETTEKG		M[+16]	701.366	3	2102.08	2102.08	0	-0.6	29	Specific	595.74	533.52	533.52	9.39	85	>sp|P01023|A2MG_HUMAN Alpha-2-macroglobulin OS=Homo sapiens GN=A2M PE=1 SV=3	277	71.0961
KSSSNEEVMFLTVQVKG			849.424	2	1697.84	1697.84	0	0.2	94	Specific	131.76	21.41	21.41	1.46	85	>sp|P01023|A2MG_HUMAN Alpha-2-macroglobulin OS=Homo sapiens GN=A2M PE=1 SV=3	277	80.7671
KSSSNEEVMFLTVQVKG			849.422	2	1697.84	1697.84	0	-2.4	94	Specific	188.09	129.86	129.86	1.9	85	>sp|P01023|A2MG_HUMAN Alpha-2-macroglobulin OS=Homo sapiens GN=A2M PE=1 SV=3	277	81.4374
KSSSNEEVMFLTVQVKG			849.423	2	1697.84	1697.84	0	-1.8	94	Specific	262.54	206.24	206.24	3.41	85	>sp|P01023|A2MG_HUMAN Alpha-2-macroglobulin OS=Homo sapiens GN=A2M PE=1 SV=3	277	74.001
KSSSNEEVMFLTVQVKG			566.617	3	1697.84	1697.84	0	-2.4	94	Specific	307.26	154.31	154.31	3.37	85	>sp|P01023|A2MG_HUMAN Alpha-2-macroglobulin OS=Homo sapiens GN=A2M PE=1 SV=3	277	80.2618
KSSSNEEVMFLTVQVKG			849.424	2	1697.84	1697.84	0	-0.3	94	Specific	434.23	356.4	356.4	5.84	85	>sp|P01023|A2MG_HUMAN Alpha-2-macroglobulin OS=Homo sapiens GN=A2M PE=1 SV=3	277	80.2282
KSSSNEEVMFLTVQVKG		M[+16]	857.421	2	1713.84	1713.84	0	-0.4	94	Specific	164.45	81.21	81.21	1.82	85	>sp|P01023|A2MG_HUMAN Alpha-2-macroglobulin OS=Homo sapiens GN=A2M PE=1 SV=3	277	66.4498
KSSSNEEVMFLTVQVKG		M[+16]	857.42	2	1713.83	1713.84	0	-2.4	94	Specific	239.12	191.8	191.8	3.35	85	>sp|P01023|A2MG_HUMAN Alpha-2-macroglobulin OS=Homo sapiens GN=A2M PE=1 SV=3	277	74.1048
KSSSNEEVMFLTVQVKG		M[+16]	857.423	2	1713.84	1713.84	0	1	94	Specific	378.92	291.22	291.22	4.67	85	>sp|P01023|A2MG_HUMAN Alpha-2-macroglobulin OS=Homo sapiens GN=A2M PE=1 SV=3	277	69.6133
KSSSNEEVMFLTVQVKG		M[+16]	857.421	2	1713.83	1713.84	0	-0.9	94	Specific	480.72	450.86	450.86	7.26	85	>sp|P01023|A2MG_HUMAN Alpha-2-macroglobulin OS=Homo sapiens GN=A2M PE=1 SV=3	277	70.6735
KSSSNEEVMFLTVQVKG		M[+16]	571.95	3	1713.84	1713.84	0	0	94	Specific	497.09	438.27	438.27	7.36	85	>sp|P01023|A2MG_HUMAN Alpha-2-macroglobulin OS=Homo sapiens GN=A2M PE=1 SV=3	277	66.1556
KSSSNEEVMFLTVQVKG		M[+16]	857.419	2	1713.83	1713.84	0	-3.1	94	Specific	522.73	420.95	420.95	7.13	85	>sp|P01023|A2MG_HUMAN Alpha-2-macroglobulin OS=Homo sapiens GN=A2M PE=1 SV=3	277	67.5315
KSSSNEEVMFLTVQVKG		M[+16]	857.42	2	1713.83	1713.84	0	-1.7	94	Specific	523.97	445.06	445.06	7.13	85	>sp|P01023|A2MG_HUMAN Alpha-2-macroglobulin OS=Homo sapiens GN=A2M PE=1 SV=3	277	66.9982
KSSSNEEVMFLTVQVKG		M[+16]	857.422	2	1713.84	1713.84	0	0.1	94	Specific	528.94	450.55	450.55	7.57	85	>sp|P01023|A2MG_HUMAN Alpha-2-macroglobulin OS=Homo sapiens GN=A2M PE=1 SV=3	277	70.1486
KSSSNEEVMFLTVQVKG		M[+16]	857.421	2	1713.83	1713.84	0	-1	94	Specific	635.89	557.45	557.45	10.13	85	>sp|P01023|A2MG_HUMAN Alpha-2-macroglobulin OS=Homo sapiens GN=A2M PE=1 SV=3	277	65.9104
KSSSNEEVMFLTVQVKG		M[+16]	571.95	3	1713.84	1713.84	0	0.1	94	Specific	639.77	575.39	575.39	10.23	85	>sp|P01023|A2MG_HUMAN Alpha-2-macroglobulin OS=Homo sapiens GN=A2M PE=1 SV=3	277	65.9439
KGPTQEFKK			403.705	2	806.404	806.404	0	-0.9	109	Specific	398.86	171.02	171.02	3.6	85	>sp|P01023|A2MG_HUMAN Alpha-2-macroglobulin OS=Homo sapiens GN=A2M PE=1 SV=3	277	22.0409
KGPTQEFKK			403.705	2	806.403	806.404	0	-1.2	109	Specific	460.58	164.8	164.8	4.23	85	>sp|P01023|A2MG_HUMAN Alpha-2-macroglobulin OS=Homo sapiens GN=A2M PE=1 SV=3	277	21.8026
KGPTQEFKK			403.705	2	806.404	806.404	0	-0.6	109	Specific	466.38	170.33	170.33	3.91	85	>sp|P01023|A2MG_HUMAN Alpha-2-macroglobulin OS=Homo sapiens GN=A2M PE=1 SV=3	277	21.6961
KGPTQEFKK			806.404	1	806.404	806.404	0	-0.4	109	Specific	469.02	103.45	103.45	3.21	85	>sp|P01023|A2MG_HUMAN Alpha-2-macroglobulin OS=Homo sapiens GN=A2M PE=1 SV=3	277	22.1282
RTTVMVKN			339.696	2	678.385	678.385	0	-1.4	118	Specific	344.36	102.19	102.19	2.42	85	>sp|P01023|A2MG_HUMAN Alpha-2-macroglobulin OS=Homo sapiens GN=A2M PE=1 SV=3	277	21.4784
RTTVMVKN			339.696	2	678.384	678.385	0	-1.8	118	Specific	347.65	96.97	96.97	2.08	85	>sp|P01023|A2MG_HUMAN Alpha-2-macroglobulin OS=Homo sapiens GN=A2M PE=1 SV=3	277	21.5379
RTTVMVKN			678.386	1	678.386	678.385	0	0.3	118	Specific	540.35	113.08	113.08	3.37	85	>sp|P01023|A2MG_HUMAN Alpha-2-macroglobulin OS=Homo sapiens GN=A2M PE=1 SV=3	277	21.5479
RTTVMVKN		M[+16]	347.694	2	694.381	694.38	0	0.5	118	Specific	231.52	22.08	22.08	1.47	85	>sp|P01023|A2MG_HUMAN Alpha-2-macroglobulin OS=Homo sapiens GN=A2M PE=1 SV=3	277	16.8989
RTTVMVKN		M[+16]	347.693	2	694.38	694.38	0	-1.3	118	Specific	275.6	25.14	25.14	1.82	85	>sp|P01023|A2MG_HUMAN Alpha-2-macroglobulin OS=Homo sapiens GN=A2M PE=1 SV=3	277	16.2913
RTTVMVKN		M[+16]	347.693	2	694.38	694.38	0	-0.8	118	Specific	276.31	45.54	45.54	1.82	85	>sp|P01023|A2MG_HUMAN Alpha-2-macroglobulin OS=Homo sapiens GN=A2M PE=1 SV=3	277	16.3624
RTTVMVKN		M[+16]	347.694	2	694.38	694.38	0	0.1	118	Specific	285	70.49	70.49	1.82	85	>sp|P01023|A2MG_HUMAN Alpha-2-macroglobulin OS=Homo sapiens GN=A2M PE=1 SV=3	277	16.1045
RTTVMVKN		M[+16]	347.69	2	694.373	694.38	0	-11	118	Specific	302.52	84.9	84.9	1.21	85	>sp|P01023|A2MG_HUMAN Alpha-2-macroglobulin OS=Homo sapiens GN=A2M PE=1 SV=3	277	15.8492
RTTVMVKN		M[+16]	347.694	2	694.38	694.38	0	0.2	118	Specific	319.7	50.9	50.9	2.1	85	>sp|P01023|A2MG_HUMAN Alpha-2-macroglobulin OS=Homo sapiens GN=A2M PE=1 SV=3	277	16.1455
RTTVMVKN		M[+16]	694.379	1	694.379	694.38	0	-1.8	118	Specific	364.49	90.53	90.53	1.89	85	>sp|P01023|A2MG_HUMAN Alpha-2-macroglobulin OS=Homo sapiens GN=A2M PE=1 SV=3	277	21.5366
RTTVMVKN		M[+16]	694.38	1	694.38	694.38	0	-0.4	118	Specific	408.36	61.39	61.39	2.1	85	>sp|P01023|A2MG_HUMAN Alpha-2-macroglobulin OS=Homo sapiens GN=A2M PE=1 SV=3	277	16.1386
RTTVMVKN		M[+16]	694.38	1	694.38	694.38	0	-0.7	118	Specific	507.44	91.87	91.87	3.34	85	>sp|P01023|A2MG_HUMAN Alpha-2-macroglobulin OS=Homo sapiens GN=A2M PE=1 SV=3	277	16.0266
KNEDSLVFVQTDKS			697.844	2	1394.68	1394.68	0	0.1	124	Specific	590.42	410.25	410.25	8.63	85	>sp|P01023|A2MG_HUMAN Alpha-2-macroglobulin OS=Homo sapiens GN=A2M PE=1 SV=3	277	55.0415
KNEDSLVFVQTDKS			697.843	2	1394.68	1394.68	0	-0.9	124	Specific	668.23	439.72	439.72	10.63	85	>sp|P01023|A2MG_HUMAN Alpha-2-macroglobulin OS=Homo sapiens GN=A2M PE=1 SV=3	277	54.518
KNEDSLVFVQTDKS			697.843	2	1394.68	1394.68	0	-0.2	124	Specific	731.7	525.57	525.57	11.63	85	>sp|P01023|A2MG_HUMAN Alpha-2-macroglobulin OS=Homo sapiens GN=A2M PE=1 SV=3	277	54.7041
KSIYKP			510.293	1	510.293	510.292	0	0.8	136	Specific	387.1	387.1	387.1	3.4	85	>sp|P01023|A2MG_HUMAN Alpha-2-macroglobulin OS=Homo sapiens GN=A2M PE=1 SV=3	277	16.7517
KSIYKPGQTVKF			374.217	3	1120.64	1120.64	0	0	136	Specific	408.67	86.24	86.24	3.41	85	>sp|P01023|A2MG_HUMAN Alpha-2-macroglobulin OS=Homo sapiens GN=A2M PE=1 SV=3	277	24.8848
KSIYKPGQTVKF			560.822	2	1120.64	1120.64	0	0.6	136	Specific	727.21	225.61	225.61	9.59	85	>sp|P01023|A2MG_HUMAN Alpha-2-macroglobulin OS=Homo sapiens GN=A2M PE=1 SV=3	277	24.886
KFRV			322.187	1	322.187	322.187	0	-1.4	146	Specific	83.64	83.64	83.64	1.16	85	>sp|P01023|A2MG_HUMAN Alpha-2-macroglobulin OS=Homo sapiens GN=A2M PE=1 SV=3	277	1.2851
KFRV			322.187	1	322.187	322.187	0	-0.7	146	Specific	94.48	94.48	94.48	1.42	85	>sp|P01023|A2MG_HUMAN Alpha-2-macroglobulin OS=Homo sapiens GN=A2M PE=1 SV=3	277	1.3422
KFRV			322.187	1	322.187	322.187	0	-0.2	146	Specific	173.43	173.43	173.43	1.82	85	>sp|P01023|A2MG_HUMAN Alpha-2-macroglobulin OS=Homo sapiens GN=A2M PE=1 SV=3	277	55.2197
RIAQWQSFQLEGGLKQ			802.924	2	1604.84	1604.84	0	-0.9	175	Specific	322.85	272.05	272.05	4.73	85	>sp|P01023|A2MG_HUMAN Alpha-2-macroglobulin OS=Homo sapiens GN=A2M PE=1 SV=3	277	82.315
RIAQWQSFQLEGGLKQ			802.924	2	1604.84	1604.84	0	-1	175	Specific	405.91	320.13	320.13	4.9	85	>sp|P01023|A2MG_HUMAN Alpha-2-macroglobulin OS=Homo sapiens GN=A2M PE=1 SV=3	277	83.97
RIAQWQSFQLEGGLKQ			802.923	2	1604.84	1604.84	0	-2.7	175	Specific	444.31	397.58	397.58	6.34	85	>sp|P01023|A2MG_HUMAN Alpha-2-macroglobulin OS=Homo sapiens GN=A2M PE=1 SV=3	277	74.2534
RIAQWQSFQLEGGLKQ			802.925	2	1604.84	1604.84	0	0.2	175	Specific	486.76	452.8	452.8	6.82	85	>sp|P01023|A2MG_HUMAN Alpha-2-macroglobulin OS=Homo sapiens GN=A2M PE=1 SV=3	277	80.7353
RIAQWQSFQLEGGLKQ			802.925	2	1604.84	1604.84	0	0.1	175	Specific	526.3	433.17	433.17	7.13	85	>sp|P01023|A2MG_HUMAN Alpha-2-macroglobulin OS=Homo sapiens GN=A2M PE=1 SV=3	277	81.3739
RIAQWQSFQLEGGLKQ			802.924	2	1604.84	1604.84	0	-1.6	175	Specific	530.73	466.04	466.04	6.69	85	>sp|P01023|A2MG_HUMAN Alpha-2-macroglobulin OS=Homo sapiens GN=A2M PE=1 SV=3	277	81.2741
RIAQWQSFQLEGGLKQ			802.924	2	1604.84	1604.84	0	-1.5	175	Specific	599.88	488.68	488.68	8.69	85	>sp|P01023|A2MG_HUMAN Alpha-2-macroglobulin OS=Homo sapiens GN=A2M PE=1 SV=3	277	83.3671
RIAQWQSFQLEGGLKQ			802.924	2	1604.84	1604.84	0	-1.8	175	Specific	607.63	527.95	527.95	9.26	85	>sp|P01023|A2MG_HUMAN Alpha-2-macroglobulin OS=Homo sapiens GN=A2M PE=1 SV=3	277	82.8161
RIAQWQSFQLEGGLKQ			802.925	2	1604.84	1604.84	0	-0.4	175	Specific	612.25	500.13	500.13	9.69	85	>sp|P01023|A2MG_HUMAN Alpha-2-macroglobulin OS=Homo sapiens GN=A2M PE=1 SV=3	277	82.1713
RIAQWQSFQLEGGLKQ			802.924	2	1604.84	1604.84	0	-0.9	175	Specific	639.62	502.34	502.34	9.69	85	>sp|P01023|A2MG_HUMAN Alpha-2-macroglobulin OS=Homo sapiens GN=A2M PE=1 SV=3	277	82.3025
RIAQWQSFQLEGGLKQ			802.925	2	1604.84	1604.84	0	0.1	175	Specific	641.24	498.35	498.35	9.69	85	>sp|P01023|A2MG_HUMAN Alpha-2-macroglobulin OS=Homo sapiens GN=A2M PE=1 SV=3	277	81.3832
RIAQWQSFQLEGGLKQ			802.924	2	1604.84	1604.84	0	-1.2	175	Specific	647.81	518.56	518.56	9.69	85	>sp|P01023|A2MG_HUMAN Alpha-2-macroglobulin OS=Homo sapiens GN=A2M PE=1 SV=3	277	73.7142
RIAQWQSFQLEGGLKQ			802.924	2	1604.84	1604.84	0	-0.9	175	Specific	682.43	579.82	579.82	10.69	85	>sp|P01023|A2MG_HUMAN Alpha-2-macroglobulin OS=Homo sapiens GN=A2M PE=1 SV=3	277	81.788
RIAQWQSFQLEGGLKQ			535.619	3	1604.84	1604.84	0	-0.9	175	Specific	696.23	606.02	606.02	10.8	85	>sp|P01023|A2MG_HUMAN Alpha-2-macroglobulin OS=Homo sapiens GN=A2M PE=1 SV=3	277	73.8049
KQFSFPLSSEPFQGSYKV			616.964	3	1848.88	1848.88	0	-1.9	189	Specific	90.11	38.12	38.12	1.21	85	>sp|P01023|A2MG_HUMAN Alpha-2-macroglobulin OS=Homo sapiens GN=A2M PE=1 SV=3	277	92.3579
KQFSFPLSSEPFQGSYKV			616.966	3	1848.88	1848.88	0	1.1	189	Specific	212.39	56.85	56.85	1.28	85	>sp|P01023|A2MG_HUMAN Alpha-2-macroglobulin OS=Homo sapiens GN=A2M PE=1 SV=3	277	91.9054
KQFSFPLSSEPFQGSYKV			616.966	3	1848.88	1848.88	0	1.1	189	Specific	234.75	184.33	184.33	2.95	85	>sp|P01023|A2MG_HUMAN Alpha-2-macroglobulin OS=Homo sapiens GN=A2M PE=1 SV=3	277	91.8977
KQFSFPLSSEPFQGSYKV			616.966	3	1848.88	1848.88	0	1	189	Specific	263.85	250.64	250.64	3.37	85	>sp|P01023|A2MG_HUMAN Alpha-2-macroglobulin OS=Homo sapiens GN=A2M PE=1 SV=3	277	81.4057
KQFSFPLSSEPFQGSYKV			925.442	2	1849.88	1848.88	1	-3.5	189	Specific	285.95	198.42	198.42	3.13	85	>sp|P01023|A2MG_HUMAN Alpha-2-macroglobulin OS=Homo sapiens GN=A2M PE=1 SV=3	277	97.1658
KQFSFPLSSEPFQGSYKV			924.943	2	1848.88	1848.88	0	-0.8	189	Specific	292.4	201.3	201.3	3.87	85	>sp|P01023|A2MG_HUMAN Alpha-2-macroglobulin OS=Homo sapiens GN=A2M PE=1 SV=3	277	81.3485
KQFSFPLSSEPFQGSYKV			616.964	3	1848.88	1848.88	0	-0.9	189	Specific	339.08	293.03	293.03	4.39	85	>sp|P01023|A2MG_HUMAN Alpha-2-macroglobulin OS=Homo sapiens GN=A2M PE=1 SV=3	277	91.7385
KQFSFPLSSEPFQGSYKV			924.944	2	1848.88	1848.88	0	0.1	189	Specific	431.03	329.36	329.36	6.06	85	>sp|P01023|A2MG_HUMAN Alpha-2-macroglobulin OS=Homo sapiens GN=A2M PE=1 SV=3	277	91.107
KQFSFPLSSEPFQGSYKV			616.965	3	1848.88	1848.88	0	-0.6	189	Specific	611.27	528.76	528.76	9.66	85	>sp|P01023|A2MG_HUMAN Alpha-2-macroglobulin OS=Homo sapiens GN=A2M PE=1 SV=3	277	81.863
KQFSFPLSSEPFQGSYKV			616.965	3	1848.88	1848.88	0	-0.5	189	Specific	624.38	605.77	605.77	10.23	85	>sp|P01023|A2MG_HUMAN Alpha-2-macroglobulin OS=Homo sapiens GN=A2M PE=1 SV=3	277	81.9394
KQFSFPLSSEPFQGSYKV			924.944	2	1848.88	1848.88	0	0.6	189	Specific	645.79	501.92	501.92	10.13	85	>sp|P01023|A2MG_HUMAN Alpha-2-macroglobulin OS=Homo sapiens GN=A2M PE=1 SV=3	277	91.648
KQFSFPLSSEPFQGSYKV			924.944	2	1848.88	1848.88	0	-0.1	189	Specific	868.74	696.58	696.58	15.13	85	>sp|P01023|A2MG_HUMAN Alpha-2-macroglobulin OS=Homo sapiens GN=A2M PE=1 SV=3	277	92.1877
KQFSFPLSSEPFQGSYKV			924.943	2	1848.88	1848.88	0	-0.4	189	Specific	932.77	760.07	760.07	16.13	85	>sp|P01023|A2MG_HUMAN Alpha-2-macroglobulin OS=Homo sapiens GN=A2M PE=1 SV=3	277	81.8518
KQFSFPLSSEPFQGSYKV			924.942	2	1848.88	1848.88	0	-1.8	189	Specific	938.56	773.56	773.56	15.69	85	>sp|P01023|A2MG_HUMAN Alpha-2-macroglobulin OS=Homo sapiens GN=A2M PE=1 SV=3	277	81.8791
KVVVQKK			572.377	1	572.377	572.377	0	0.1	205	Specific	485.11	143.68	143.68	3.42	85	>sp|P01023|A2MG_HUMAN Alpha-2-macroglobulin OS=Homo sapiens GN=A2M PE=1 SV=3	277	11.4534
RTEHPFTVEEFVLPKF			419.221	4	1673.86	1672.86	1	0.4	215	Specific	80.3	38.62	38.62	1.41	85	>sp|P01023|A2MG_HUMAN Alpha-2-macroglobulin OS=Homo sapiens GN=A2M PE=1 SV=3	277	74.8297
RTEHPFTVEEFVLPKF			558.29	3	1672.86	1672.86	0	-0.6	215	Specific	202.97	144.74	144.74	1.87	85	>sp|P01023|A2MG_HUMAN Alpha-2-macroglobulin OS=Homo sapiens GN=A2M PE=1 SV=3	277	77.1553
RTEHPFTVEEFVLPKF			558.291	3	1672.86	1672.86	0	-0.5	215	Specific	345.96	345.96	345.96	4.5	85	>sp|P01023|A2MG_HUMAN Alpha-2-macroglobulin OS=Homo sapiens GN=A2M PE=1 SV=3	277	77.3831
RTEHPFTVEEFVLPKF			836.932	2	1672.86	1672.86	0	-0.7	215	Specific	401.73	308.01	308.01	4.2	85	>sp|P01023|A2MG_HUMAN Alpha-2-macroglobulin OS=Homo sapiens GN=A2M PE=1 SV=3	277	76.2573
RTEHPFTVEEFVLPKF			836.933	2	1672.86	1672.86	0	0.6	215	Specific	480.09	380.93	380.93	6.37	85	>sp|P01023|A2MG_HUMAN Alpha-2-macroglobulin OS=Homo sapiens GN=A2M PE=1 SV=3	277	75.825
RTEHPFTVEEFVLPKF			836.933	2	1672.86	1672.86	0	0	215	Specific	515.79	369.8	369.8	4.94	85	>sp|P01023|A2MG_HUMAN Alpha-2-macroglobulin OS=Homo sapiens GN=A2M PE=1 SV=3	277	107.481
RTEHPFTVEEFVLPKF			836.932	2	1672.86	1672.86	0	-0.6	215	Specific	558.67	379.14	379.14	5.53	85	>sp|P01023|A2MG_HUMAN Alpha-2-macroglobulin OS=Homo sapiens GN=A2M PE=1 SV=3	277	106.95
RTEHPFTVEEFVLPKF			836.932	2	1672.86	1672.86	0	-0.6	215	Specific	565.31	437.19	437.19	6.37	85	>sp|P01023|A2MG_HUMAN Alpha-2-macroglobulin OS=Homo sapiens GN=A2M PE=1 SV=3	277	76.3416
RTEHPFTVEEFVLPKF			558.291	3	1672.86	1672.86	0	-0.5	215	Specific	578.29	486.99	486.99	7.39	85	>sp|P01023|A2MG_HUMAN Alpha-2-macroglobulin OS=Homo sapiens GN=A2M PE=1 SV=3	277	75.1779
RTEHPFTVEEFVLPKF			558.29	3	1672.86	1672.86	0	-1.6	215	Specific	635.59	538.23	538.23	9.26	85	>sp|P01023|A2MG_HUMAN Alpha-2-macroglobulin OS=Homo sapiens GN=A2M PE=1 SV=3	277	74.564
RTEHPFTVEEFVLPKF			558.291	3	1672.86	1672.86	0	0.1	215	Specific	731.32	630.48	630.48	11.69	85	>sp|P01023|A2MG_HUMAN Alpha-2-macroglobulin OS=Homo sapiens GN=A2M PE=1 SV=3	277	76.641
RTEHPFTVEEFVLPKF			558.291	3	1672.86	1672.86	0	-0.5	215	Specific	737.85	561.99	561.99	11.69	85	>sp|P01023|A2MG_HUMAN Alpha-2-macroglobulin OS=Homo sapiens GN=A2M PE=1 SV=3	277	75.1621
RTEHPFTVEEFVLPKF			558.29	3	1672.86	1672.86	0	-0.7	215	Specific	739.46	567.77	567.77	11.69	85	>sp|P01023|A2MG_HUMAN Alpha-2-macroglobulin OS=Homo sapiens GN=A2M PE=1 SV=3	277	107.344
RTEHPFTVEEFVLPKF			558.291	3	1672.86	1672.86	0	-0.1	215	Specific	744.94	594.34	594.34	11.69	85	>sp|P01023|A2MG_HUMAN Alpha-2-macroglobulin OS=Homo sapiens GN=A2M PE=1 SV=3	277	106.886
RTEHPFTVEEFVLPKF			558.291	3	1672.86	1672.86	0	-0.2	215	Specific	756.33	596.49	596.49	12.69	85	>sp|P01023|A2MG_HUMAN Alpha-2-macroglobulin OS=Homo sapiens GN=A2M PE=1 SV=3	277	107.418
RTEHPFTVEEFVLPKF			558.29	3	1672.86	1672.86	0	-1.2	215	Specific	777.63	620.34	620.34	12.69	85	>sp|P01023|A2MG_HUMAN Alpha-2-macroglobulin OS=Homo sapiens GN=A2M PE=1 SV=3	277	75.0989
RTEHPFTVEEFVLPKF			558.291	3	1672.86	1672.86	0	0.1	215	Specific	782.07	621.44	621.44	12.69	85	>sp|P01023|A2MG_HUMAN Alpha-2-macroglobulin OS=Homo sapiens GN=A2M PE=1 SV=3	277	75.6138
RTEHPFTVEEFVLPKF			836.932	2	1672.86	1672.86	0	-1.1	215	Specific	786.35	613.15	613.15	12.24	85	>sp|P01023|A2MG_HUMAN Alpha-2-macroglobulin OS=Homo sapiens GN=A2M PE=1 SV=3	277	74.7725
RTEHPFTVEEFVLPKF			558.29	3	1672.86	1672.86	0	-0.6	215	Specific	792.72	632.67	632.67	12.69	85	>sp|P01023|A2MG_HUMAN Alpha-2-macroglobulin OS=Homo sapiens GN=A2M PE=1 SV=3	277	76.1271
RTEHPFTVEEFVLPKF			836.933	2	1672.86	1672.86	0	-0.1	215	Specific	822.57	606.68	606.68	13.24	85	>sp|P01023|A2MG_HUMAN Alpha-2-macroglobulin OS=Homo sapiens GN=A2M PE=1 SV=3	277	75.3108
KFEVQVTVPKI			523.798	2	1046.59	1046.59	0	0.1	229	Specific	514.41	236.91	236.91	4.93	85	>sp|P01023|A2MG_HUMAN Alpha-2-macroglobulin OS=Homo sapiens GN=A2M PE=1 SV=3	277	55.2795
KFSGQLNSHGCFYQQVKT		C[+57]	633.963	3	1899.87	1899.88	0	-3.3	290	Specific	150.61	42.9	42.9	0.54	85	>sp|P01023|A2MG_HUMAN Alpha-2-macroglobulin OS=Homo sapiens GN=A2M PE=1 SV=3	277	130.175
KVFQLKR			317.699	2	634.391	634.392	0	-2.1	308	Specific	388.21	82.39	82.39	2.32	85	>sp|P01023|A2MG_HUMAN Alpha-2-macroglobulin OS=Homo sapiens GN=A2M PE=1 SV=3	277	35.9506
KVFQLKR			317.7	2	634.392	634.392	0	-0.3	308	Specific	400.61	66.41	66.41	2.47	85	>sp|P01023|A2MG_HUMAN Alpha-2-macroglobulin OS=Homo sapiens GN=A2M PE=1 SV=3	277	36.4741
RKEYEMKL			414.202	2	827.396	827.397	0	-1.1	314	Specific	477.24	70.88	70.88	2.44	85	>sp|P01023|A2MG_HUMAN Alpha-2-macroglobulin OS=Homo sapiens GN=A2M PE=1 SV=3	277	14.0624
KEYEMKL			350.155	2	699.302	699.302	0	0.4	315	Specific	285.63	28.8	28.8	1.58	85	>sp|P01023|A2MG_HUMAN Alpha-2-macroglobulin OS=Homo sapiens GN=A2M PE=1 SV=3	277	19.753
KEYEMKL			350.154	2	699.302	699.302	0	-0.2	315	Specific	321.66	43.57	43.57	2.11	85	>sp|P01023|A2MG_HUMAN Alpha-2-macroglobulin OS=Homo sapiens GN=A2M PE=1 SV=3	277	19.4851
KEYEMKL			350.154	2	699.302	699.302	0	-0.2	315	Specific	359.97	77.07	77.07	2.29	85	>sp|P01023|A2MG_HUMAN Alpha-2-macroglobulin OS=Homo sapiens GN=A2M PE=1 SV=3	277	19.4972
KEYEMKL			699.302	1	699.302	699.302	0	0.1	315	Specific	485.9	68.99	68.99	2.95	85	>sp|P01023|A2MG_HUMAN Alpha-2-macroglobulin OS=Homo sapiens GN=A2M PE=1 SV=3	277	19.5519
KEYEMKL			699.302	1	699.302	699.302	0	0.6	315	Specific	526.94	72.43	72.43	3.13	85	>sp|P01023|A2MG_HUMAN Alpha-2-macroglobulin OS=Homo sapiens GN=A2M PE=1 SV=3	277	19.6041
KEYEMKL		M[+16]	358.152	2	715.296	715.297	0	-0.8	315	Specific	70.01	26.59	26.59	0.29	85	>sp|P01023|A2MG_HUMAN Alpha-2-macroglobulin OS=Homo sapiens GN=A2M PE=1 SV=3	277	9.3468
KEYEMKL		M[+16]	358.152	2	715.296	715.297	0	-0.8	315	Specific	164.79	46.43	46.43	1.16	85	>sp|P01023|A2MG_HUMAN Alpha-2-macroglobulin OS=Homo sapiens GN=A2M PE=1 SV=3	277	8.7142
KEYEMKL		M[+16]	358.15	2	715.293	715.297	0	-5.6	315	Specific	253.58	46.51	46.51	1.34	85	>sp|P01023|A2MG_HUMAN Alpha-2-macroglobulin OS=Homo sapiens GN=A2M PE=1 SV=3	277	19.4152
KEYEMKL		M[+16]	358.152	2	715.297	715.297	0	0	315	Specific	278.48	57.51	57.51	1.82	85	>sp|P01023|A2MG_HUMAN Alpha-2-macroglobulin OS=Homo sapiens GN=A2M PE=1 SV=3	277	19.7259
KEYEMKL		M[+16]	358.152	2	715.296	715.297	0	-1.1	315	Specific	293.47	59.14	59.14	1.9	85	>sp|P01023|A2MG_HUMAN Alpha-2-macroglobulin OS=Homo sapiens GN=A2M PE=1 SV=3	277	0.1055
KEYEMKL		M[+16]	358.151	2	715.295	715.297	0	-2.5	315	Specific	316.55	66.58	66.58	2.09	85	>sp|P01023|A2MG_HUMAN Alpha-2-macroglobulin OS=Homo sapiens GN=A2M PE=1 SV=3	277	0.0397
KLHTEAQIQEEGTVVELTGRQ			704.03	3	2110.08	2110.08	0	-0.2	320	Specific	50.16	7.71	7.71	0.79	85	>sp|P01023|A2MG_HUMAN Alpha-2-macroglobulin OS=Homo sapiens GN=A2M PE=1 SV=3	277	114.268
KLHTEAQIQEEGTVVELTGRQ			704.03	3	2110.07	2110.08	0	-1.2	320	Specific	71.94	44.95	44.95	1.32	85	>sp|P01023|A2MG_HUMAN Alpha-2-macroglobulin OS=Homo sapiens GN=A2M PE=1 SV=3	277	113.383
KLHTEAQIQEEGTVVELTGRQ			704.031	3	2110.08	2110.08	0	-0.1	320	Specific	104.32	64.13	64.13	1.43	85	>sp|P01023|A2MG_HUMAN Alpha-2-macroglobulin OS=Homo sapiens GN=A2M PE=1 SV=3	277	114.985
KLHTEAQIQEEGTVVELTGRQ			704.03	3	2110.08	2110.08	0	-0.2	320	Specific	112.15	58.25	58.25	1.44	85	>sp|P01023|A2MG_HUMAN Alpha-2-macroglobulin OS=Homo sapiens GN=A2M PE=1 SV=3	277	114.267
KLHTEAQIQEEGTVVELTGRQ			704.031	3	2110.08	2110.08	0	0.7	320	Specific	119.35	71.47	71.47	1.43	85	>sp|P01023|A2MG_HUMAN Alpha-2-macroglobulin OS=Homo sapiens GN=A2M PE=1 SV=3	277	114.367
KLHTEAQIQEEGTVVELTGRQ			704.03	3	2110.07	2110.08	0	-1.4	320	Specific	123.23	59.85	59.85	1.44	85	>sp|P01023|A2MG_HUMAN Alpha-2-macroglobulin OS=Homo sapiens GN=A2M PE=1 SV=3	277	108.199
KLHTEAQIQEEGTVVELTGRQ			704.03	3	2110.08	2110.08	0	-0.2	320	Specific	123.73	0.29	0.29	1.15	85	>sp|P01023|A2MG_HUMAN Alpha-2-macroglobulin OS=Homo sapiens GN=A2M PE=1 SV=3	277	114.272
KLHTEAQIQEEGTVVELTGRQ			704.032	3	2110.08	2110.08	0	1.8	320	Specific	124.71	60.33	60.33	1.17	85	>sp|P01023|A2MG_HUMAN Alpha-2-macroglobulin OS=Homo sapiens GN=A2M PE=1 SV=3	277	111.603
KLHTEAQIQEEGTVVELTGRQ			704.364	3	2111.08	2110.08	1	-1.2	320	Specific	125.23	125.23	125.23	1.9	85	>sp|P01023|A2MG_HUMAN Alpha-2-macroglobulin OS=Homo sapiens GN=A2M PE=1 SV=3	277	91.4616
KLHTEAQIQEEGTVVELTGRQ			704.031	3	2110.08	2110.08	0	-0.1	320	Specific	152.9	99.38	99.38	1.52	85	>sp|P01023|A2MG_HUMAN Alpha-2-macroglobulin OS=Homo sapiens GN=A2M PE=1 SV=3	277	114.996
KLHTEAQIQEEGTVVELTGRQ			704.032	3	2110.08	2110.08	0	1.2	320	Specific	170.87	145.02	145.02	1.82	85	>sp|P01023|A2MG_HUMAN Alpha-2-macroglobulin OS=Homo sapiens GN=A2M PE=1 SV=3	277	109.651
KLHTEAQIQEEGTVVELTGRQ			704.032	3	2110.08	2110.08	0	2.1	320	Specific	178.38	127.05	127.05	1.73	85	>sp|P01023|A2MG_HUMAN Alpha-2-macroglobulin OS=Homo sapiens GN=A2M PE=1 SV=3	277	114.846
KLHTEAQIQEEGTVVELTGRQ			704.033	3	2110.08	2110.08	0	3.1	320	Specific	182.14	145.73	145.73	1.47	85	>sp|P01023|A2MG_HUMAN Alpha-2-macroglobulin OS=Homo sapiens GN=A2M PE=1 SV=3	277	112.694
KLHTEAQIQEEGTVVELTGRQ			704.032	3	2110.08	2110.08	0	2.1	320	Specific	185.62	84.74	84.74	1.44	85	>sp|P01023|A2MG_HUMAN Alpha-2-macroglobulin OS=Homo sapiens GN=A2M PE=1 SV=3	277	114.845
KLHTEAQIQEEGTVVELTGRQ			704.029	3	2110.07	2110.08	0	-1.8	320	Specific	187.33	27.82	27.82	1.61	85	>sp|P01023|A2MG_HUMAN Alpha-2-macroglobulin OS=Homo sapiens GN=A2M PE=1 SV=3	277	87.83
KLHTEAQIQEEGTVVELTGRQ			704.032	3	2110.08	2110.08	0	1.2	320	Specific	200.75	132.78	132.78	1.82	85	>sp|P01023|A2MG_HUMAN Alpha-2-macroglobulin OS=Homo sapiens GN=A2M PE=1 SV=3	277	109.644
KLHTEAQIQEEGTVVELTGRQ			704.031	3	2110.08	2110.08	0	-0.1	320	Specific	200.82	95.75	95.75	1.82	85	>sp|P01023|A2MG_HUMAN Alpha-2-macroglobulin OS=Homo sapiens GN=A2M PE=1 SV=3	277	114.994
KLHTEAQIQEEGTVVELTGRQ			704.03	3	2110.08	2110.08	0	-0.2	320	Specific	227.32	210.4	210.4	3.63	85	>sp|P01023|A2MG_HUMAN Alpha-2-macroglobulin OS=Homo sapiens GN=A2M PE=1 SV=3	277	103.13
KLHTEAQIQEEGTVVELTGRQ			704.031	3	2110.08	2110.08	0	-0.1	320	Specific	229.05	132.65	132.65	2.95	85	>sp|P01023|A2MG_HUMAN Alpha-2-macroglobulin OS=Homo sapiens GN=A2M PE=1 SV=3	277	114.987
KLHTEAQIQEEGTVVELTGRQ			704.031	3	2110.08	2110.08	0	0.5	320	Specific	240.78	212.96	212.96	3.52	85	>sp|P01023|A2MG_HUMAN Alpha-2-macroglobulin OS=Homo sapiens GN=A2M PE=1 SV=3	277	113.137
KLHTEAQIQEEGTVVELTGRQ			704.03	3	2110.08	2110.08	0	-0.7	320	Specific	245.22	163.26	163.26	3.4	85	>sp|P01023|A2MG_HUMAN Alpha-2-macroglobulin OS=Homo sapiens GN=A2M PE=1 SV=3	277	84.8279
KLHTEAQIQEEGTVVELTGRQ			704.03	3	2110.07	2110.08	0	-1.4	320	Specific	252.7	180.42	180.42	3.56	85	>sp|P01023|A2MG_HUMAN Alpha-2-macroglobulin OS=Homo sapiens GN=A2M PE=1 SV=3	277	108.204
KLHTEAQIQEEGTVVELTGRQ			704.032	3	2110.08	2110.08	0	1.3	320	Specific	258.75	234.09	234.09	3.34	85	>sp|P01023|A2MG_HUMAN Alpha-2-macroglobulin OS=Homo sapiens GN=A2M PE=1 SV=3	277	91.0228
KLHTEAQIQEEGTVVELTGRQ			704.029	3	2110.07	2110.08	0	-1.9	320	Specific	259.3	198.71	198.71	3.32	85	>sp|P01023|A2MG_HUMAN Alpha-2-macroglobulin OS=Homo sapiens GN=A2M PE=1 SV=3	277	113.759
KLHTEAQIQEEGTVVELTGRQ			704.365	3	2111.08	2110.08	1	0.4	320	Specific	268.33	144.95	144.95	3.22	85	>sp|P01023|A2MG_HUMAN Alpha-2-macroglobulin OS=Homo sapiens GN=A2M PE=1 SV=3	277	117.149
KLHTEAQIQEEGTVVELTGRQ			704.03	3	2110.08	2110.08	0	-0.9	320	Specific	274.74	272.67	272.67	4.12	85	>sp|P01023|A2MG_HUMAN Alpha-2-macroglobulin OS=Homo sapiens GN=A2M PE=1 SV=3	277	91.495
KLHTEAQIQEEGTVVELTGRQ			704.03	3	2110.07	2110.08	0	-1.3	320	Specific	281.57	237.42	237.42	3.82	85	>sp|P01023|A2MG_HUMAN Alpha-2-macroglobulin OS=Homo sapiens GN=A2M PE=1 SV=3	277	84.6941
KLHTEAQIQEEGTVVELTGRQ			704.03	3	2110.08	2110.08	0	-0.4	320	Specific	286.98	221.72	221.72	4.03	85	>sp|P01023|A2MG_HUMAN Alpha-2-macroglobulin OS=Homo sapiens GN=A2M PE=1 SV=3	277	107.179
KLHTEAQIQEEGTVVELTGRQ			704.032	3	2110.08	2110.08	0	1.2	320	Specific	290.28	243.47	243.47	3.55	85	>sp|P01023|A2MG_HUMAN Alpha-2-macroglobulin OS=Homo sapiens GN=A2M PE=1 SV=3	277	113.224
KLHTEAQIQEEGTVVELTGRQ			704.03	3	2110.08	2110.08	0	-0.9	320	Specific	302.05	237.15	237.15	4.07	85	>sp|P01023|A2MG_HUMAN Alpha-2-macroglobulin OS=Homo sapiens GN=A2M PE=1 SV=3	277	86.7209
KLHTEAQIQEEGTVVELTGRQ			704.031	3	2110.08	2110.08	0	0.3	320	Specific	310.49	248.11	248.11	3.97	85	>sp|P01023|A2MG_HUMAN Alpha-2-macroglobulin OS=Homo sapiens GN=A2M PE=1 SV=3	277	79.5163
KLHTEAQIQEEGTVVELTGRQ			704.032	3	2110.08	2110.08	0	1.6	320	Specific	319.47	257.46	257.46	3.83	85	>sp|P01023|A2MG_HUMAN Alpha-2-macroglobulin OS=Homo sapiens GN=A2M PE=1 SV=3	277	112.852
KLHTEAQIQEEGTVVELTGRQ			704.029	3	2110.07	2110.08	0	-2.1	320	Specific	325.35	223.93	223.93	3.99	85	>sp|P01023|A2MG_HUMAN Alpha-2-macroglobulin OS=Homo sapiens GN=A2M PE=1 SV=3	277	82.8226
KLHTEAQIQEEGTVVELTGRQ			704.03	3	2110.08	2110.08	0	-0.3	320	Specific	355.1	298.37	298.37	4.72	85	>sp|P01023|A2MG_HUMAN Alpha-2-macroglobulin OS=Homo sapiens GN=A2M PE=1 SV=3	277	111.92
KLHTEAQIQEEGTVVELTGRQ			704.365	3	2111.08	2110.08	1	-0.8	320	Specific	355.19	295.65	295.65	4.72	85	>sp|P01023|A2MG_HUMAN Alpha-2-macroglobulin OS=Homo sapiens GN=A2M PE=1 SV=3	277	97.8544
KLHTEAQIQEEGTVVELTGRQ			704.03	3	2110.08	2110.08	0	-1	320	Specific	381.83	302.79	302.79	5.46	85	>sp|P01023|A2MG_HUMAN Alpha-2-macroglobulin OS=Homo sapiens GN=A2M PE=1 SV=3	277	86.7164
KLHTEAQIQEEGTVVELTGRQ			704.03	3	2110.08	2110.08	0	-1	320	Specific	388.39	336.95	336.95	5.11	85	>sp|P01023|A2MG_HUMAN Alpha-2-macroglobulin OS=Homo sapiens GN=A2M PE=1 SV=3	277	84.5971
KLHTEAQIQEEGTVVELTGRQ			704.03	3	2110.08	2110.08	0	-1	320	Specific	390.26	345.19	345.19	5.26	85	>sp|P01023|A2MG_HUMAN Alpha-2-macroglobulin OS=Homo sapiens GN=A2M PE=1 SV=3	277	108.77
KLHTEAQIQEEGTVVELTGRQ			704.03	3	2110.08	2110.08	0	-0.3	320	Specific	391.06	356.5	356.5	5.26	85	>sp|P01023|A2MG_HUMAN Alpha-2-macroglobulin OS=Homo sapiens GN=A2M PE=1 SV=3	277	111.701
KLHTEAQIQEEGTVVELTGRQ			704.03	3	2110.08	2110.08	0	-1	320	Specific	394.88	315.23	315.23	4.74	85	>sp|P01023|A2MG_HUMAN Alpha-2-macroglobulin OS=Homo sapiens GN=A2M PE=1 SV=3	277	102.033
KLHTEAQIQEEGTVVELTGRQ			704.031	3	2110.08	2110.08	0	-0.1	320	Specific	398.11	288.53	288.53	4.79	85	>sp|P01023|A2MG_HUMAN Alpha-2-macroglobulin OS=Homo sapiens GN=A2M PE=1 SV=3	277	117.752
KLHTEAQIQEEGTVVELTGRQ			704.03	3	2110.08	2110.08	0	-0.4	320	Specific	399.34	288.48	288.48	5.78	85	>sp|P01023|A2MG_HUMAN Alpha-2-macroglobulin OS=Homo sapiens GN=A2M PE=1 SV=3	277	85.1435
KLHTEAQIQEEGTVVELTGRQ			704.03	3	2110.08	2110.08	0	-0.3	320	Specific	399.65	363.41	363.41	6.18	85	>sp|P01023|A2MG_HUMAN Alpha-2-macroglobulin OS=Homo sapiens GN=A2M PE=1 SV=3	277	87.3928
KLHTEAQIQEEGTVVELTGRQ			704.03	3	2110.08	2110.08	0	-0.4	320	Specific	402.61	337.9	337.9	6.17	85	>sp|P01023|A2MG_HUMAN Alpha-2-macroglobulin OS=Homo sapiens GN=A2M PE=1 SV=3	277	86.2574
KLHTEAQIQEEGTVVELTGRQ			704.031	3	2110.08	2110.08	0	0.3	320	Specific	405.08	337.7	337.7	5.63	85	>sp|P01023|A2MG_HUMAN Alpha-2-macroglobulin OS=Homo sapiens GN=A2M PE=1 SV=3	277	112.059
KLHTEAQIQEEGTVVELTGRQ			704.03	3	2110.08	2110.08	0	-1	320	Specific	414.58	360.83	360.83	5.79	85	>sp|P01023|A2MG_HUMAN Alpha-2-macroglobulin OS=Homo sapiens GN=A2M PE=1 SV=3	277	103.364
KLHTEAQIQEEGTVVELTGRQ			704.032	3	2110.08	2110.08	0	1.3	320	Specific	423.29	386.97	386.97	6.55	85	>sp|P01023|A2MG_HUMAN Alpha-2-macroglobulin OS=Homo sapiens GN=A2M PE=1 SV=3	277	91.0272
KLHTEAQIQEEGTVVELTGRQ			704.365	3	2111.08	2110.08	1	-0.5	320	Specific	428.38	390.16	390.16	6.76	85	>sp|P01023|A2MG_HUMAN Alpha-2-macroglobulin OS=Homo sapiens GN=A2M PE=1 SV=3	277	81.1625
KLHTEAQIQEEGTVVELTGRQ			704.03	3	2110.07	2110.08	0	-1.3	320	Specific	432.86	378.96	378.96	6.49	85	>sp|P01023|A2MG_HUMAN Alpha-2-macroglobulin OS=Homo sapiens GN=A2M PE=1 SV=3	277	87.8042
KLHTEAQIQEEGTVVELTGRQ			704.03	3	2110.08	2110.08	0	-0.6	320	Specific	434.98	384.88	384.88	7.33	85	>sp|P01023|A2MG_HUMAN Alpha-2-macroglobulin OS=Homo sapiens GN=A2M PE=1 SV=3	277	103.1
KLHTEAQIQEEGTVVELTGRQ			704.03	3	2110.08	2110.08	0	-1.1	320	Specific	437	369.12	369.12	6.49	85	>sp|P01023|A2MG_HUMAN Alpha-2-macroglobulin OS=Homo sapiens GN=A2M PE=1 SV=3	277	84.6177
KLHTEAQIQEEGTVVELTGRQ			704.03	3	2110.08	2110.08	0	-0.3	320	Specific	440.84	403.59	403.59	7.47	85	>sp|P01023|A2MG_HUMAN Alpha-2-macroglobulin OS=Homo sapiens GN=A2M PE=1 SV=3	277	75.7472
KLHTEAQIQEEGTVVELTGRQ			1055.54	2	2110.08	2110.08	0	1.5	320	Specific	449.08	288.41	288.41	4.2	85	>sp|P01023|A2MG_HUMAN Alpha-2-macroglobulin OS=Homo sapiens GN=A2M PE=1 SV=3	277	56.8092
KLHTEAQIQEEGTVVELTGRQ			704.032	3	2110.08	2110.08	0	1.4	320	Specific	454.48	377.79	377.79	5.29	85	>sp|P01023|A2MG_HUMAN Alpha-2-macroglobulin OS=Homo sapiens GN=A2M PE=1 SV=3	277	86.9218
KLHTEAQIQEEGTVVELTGRQ			704.03	3	2110.08	2110.08	0	-1	320	Specific	457.92	360.56	360.56	5.71	85	>sp|P01023|A2MG_HUMAN Alpha-2-macroglobulin OS=Homo sapiens GN=A2M PE=1 SV=3	277	79.5668
KLHTEAQIQEEGTVVELTGRQ			704.03	3	2110.08	2110.08	0	-0.8	320	Specific	460.13	422.17	422.17	7.56	85	>sp|P01023|A2MG_HUMAN Alpha-2-macroglobulin OS=Homo sapiens GN=A2M PE=1 SV=3	277	103.043
KLHTEAQIQEEGTVVELTGRQ			704.031	3	2110.08	2110.08	0	0.6	320	Specific	463.11	374.03	374.03	6.15	85	>sp|P01023|A2MG_HUMAN Alpha-2-macroglobulin OS=Homo sapiens GN=A2M PE=1 SV=3	277	76.5401
KLHTEAQIQEEGTVVELTGRQ			704.031	3	2110.08	2110.08	0	0.3	320	Specific	473.09	456.5	456.5	7.56	85	>sp|P01023|A2MG_HUMAN Alpha-2-macroglobulin OS=Homo sapiens GN=A2M PE=1 SV=3	277	81.1927
KLHTEAQIQEEGTVVELTGRQ			704.03	3	2110.08	2110.08	0	-0.6	320	Specific	478.63	422.86	422.86	7.56	85	>sp|P01023|A2MG_HUMAN Alpha-2-macroglobulin OS=Homo sapiens GN=A2M PE=1 SV=3	277	103.095
KLHTEAQIQEEGTVVELTGRQ			704.031	3	2110.08	2110.08	0	0	320	Specific	482.19	412.26	412.26	6.95	85	>sp|P01023|A2MG_HUMAN Alpha-2-macroglobulin OS=Homo sapiens GN=A2M PE=1 SV=3	277	85.5499
KLHTEAQIQEEGTVVELTGRQ			704.03	3	2110.08	2110.08	0	-0.4	320	Specific	484.02	431.73	431.73	7.52	85	>sp|P01023|A2MG_HUMAN Alpha-2-macroglobulin OS=Homo sapiens GN=A2M PE=1 SV=3	277	102.948
KLHTEAQIQEEGTVVELTGRQ			704.031	3	2110.08	2110.08	0	0.1	320	Specific	490.19	405.59	405.59	7.52	85	>sp|P01023|A2MG_HUMAN Alpha-2-macroglobulin OS=Homo sapiens GN=A2M PE=1 SV=3	277	85.0125
KLHTEAQIQEEGTVVELTGRQ			704.03	3	2110.08	2110.08	0	-0.9	320	Specific	499.62	419.9	419.9	7.52	85	>sp|P01023|A2MG_HUMAN Alpha-2-macroglobulin OS=Homo sapiens GN=A2M PE=1 SV=3	277	87.176
KLHTEAQIQEEGTVVELTGRQ			704.03	3	2110.08	2110.08	0	-0.6	320	Specific	503.47	463.34	463.34	7.85	85	>sp|P01023|A2MG_HUMAN Alpha-2-macroglobulin OS=Homo sapiens GN=A2M PE=1 SV=3	277	103.108
KLHTEAQIQEEGTVVELTGRQ			704.032	3	2110.08	2110.08	0	1.6	320	Specific	513.98	399.49	399.49	7.07	85	>sp|P01023|A2MG_HUMAN Alpha-2-macroglobulin OS=Homo sapiens GN=A2M PE=1 SV=3	277	76.4942
KLHTEAQIQEEGTVVELTGRQ			704.03	3	2110.08	2110.08	0	-0.2	320	Specific	519.2	410.21	410.21	7.85	85	>sp|P01023|A2MG_HUMAN Alpha-2-macroglobulin OS=Homo sapiens GN=A2M PE=1 SV=3	277	85.2184
KLHTEAQIQEEGTVVELTGRQ			704.03	3	2110.08	2110.08	0	-0.2	320	Specific	520.83	472.29	472.29	7.83	85	>sp|P01023|A2MG_HUMAN Alpha-2-macroglobulin OS=Homo sapiens GN=A2M PE=1 SV=3	277	80.8416
KLHTEAQIQEEGTVVELTGRQ			704.03	3	2110.08	2110.08	0	-0.7	320	Specific	521.53	458.79	458.79	7.83	85	>sp|P01023|A2MG_HUMAN Alpha-2-macroglobulin OS=Homo sapiens GN=A2M PE=1 SV=3	277	94.2197
KLHTEAQIQEEGTVVELTGRQ			704.031	3	2110.08	2110.08	0	0	320	Specific	525.93	506.31	506.31	7.83	85	>sp|P01023|A2MG_HUMAN Alpha-2-macroglobulin OS=Homo sapiens GN=A2M PE=1 SV=3	277	81.2786
KLHTEAQIQEEGTVVELTGRQ			704.03	3	2110.08	2110.08	0	-0.5	320	Specific	528.69	470.94	470.94	7.83	85	>sp|P01023|A2MG_HUMAN Alpha-2-macroglobulin OS=Homo sapiens GN=A2M PE=1 SV=3	277	100.431
KLHTEAQIQEEGTVVELTGRQ			704.03	3	2110.08	2110.08	0	-0.3	320	Specific	530.76	452.17	452.17	7.83	85	>sp|P01023|A2MG_HUMAN Alpha-2-macroglobulin OS=Homo sapiens GN=A2M PE=1 SV=3	277	93.7051
KLHTEAQIQEEGTVVELTGRQ			704.032	3	2110.08	2110.08	0	1.6	320	Specific	530.99	418.82	418.82	7.05	85	>sp|P01023|A2MG_HUMAN Alpha-2-macroglobulin OS=Homo sapiens GN=A2M PE=1 SV=3	277	76.5022
KLHTEAQIQEEGTVVELTGRQ			704.031	3	2110.08	2110.08	0	0.7	320	Specific	539.51	440.42	440.42	7.83	85	>sp|P01023|A2MG_HUMAN Alpha-2-macroglobulin OS=Homo sapiens GN=A2M PE=1 SV=3	277	102.442
KLHTEAQIQEEGTVVELTGRQ			704.03	3	2110.08	2110.08	0	-0.9	320	Specific	546.34	418.39	418.39	8.09	85	>sp|P01023|A2MG_HUMAN Alpha-2-macroglobulin OS=Homo sapiens GN=A2M PE=1 SV=3	277	88.6929
KLHTEAQIQEEGTVVELTGRQ			704.03	3	2110.08	2110.08	0	-0.2	320	Specific	560.54	468.48	468.48	8.09	85	>sp|P01023|A2MG_HUMAN Alpha-2-macroglobulin OS=Homo sapiens GN=A2M PE=1 SV=3	277	102.824
KLHTEAQIQEEGTVVELTGRQ			704.03	3	2110.08	2110.08	0	-0.4	320	Specific	564.76	481.97	481.97	8.09	85	>sp|P01023|A2MG_HUMAN Alpha-2-macroglobulin OS=Homo sapiens GN=A2M PE=1 SV=3	277	85.1278
KLHTEAQIQEEGTVVELTGRQ			704.03	3	2110.08	2110.08	0	-1	320	Specific	567.17	470.41	470.41	8.09	85	>sp|P01023|A2MG_HUMAN Alpha-2-macroglobulin OS=Homo sapiens GN=A2M PE=1 SV=3	277	86.5842
KLHTEAQIQEEGTVVELTGRQ			704.363	3	2111.08	2110.08	1	-2.4	320	Specific	568.44	519.5	519.5	7.65	85	>sp|P01023|A2MG_HUMAN Alpha-2-macroglobulin OS=Homo sapiens GN=A2M PE=1 SV=3	277	97.0176
KLHTEAQIQEEGTVVELTGRQ			704.03	3	2110.08	2110.08	0	-0.5	320	Specific	570.66	518.73	518.73	8.09	85	>sp|P01023|A2MG_HUMAN Alpha-2-macroglobulin OS=Homo sapiens GN=A2M PE=1 SV=3	277	80.8674
KLHTEAQIQEEGTVVELTGRQ			704.03	3	2110.08	2110.08	0	-0.8	320	Specific	575.38	545.61	545.61	8.09	85	>sp|P01023|A2MG_HUMAN Alpha-2-macroglobulin OS=Homo sapiens GN=A2M PE=1 SV=3	277	92.6748
KLHTEAQIQEEGTVVELTGRQ			704.029	3	2110.07	2110.08	0	-2	320	Specific	577.19	473.31	473.31	7.65	85	>sp|P01023|A2MG_HUMAN Alpha-2-macroglobulin OS=Homo sapiens GN=A2M PE=1 SV=3	277	105.638
KLHTEAQIQEEGTVVELTGRQ			704.031	3	2110.08	2110.08	0	0.2	320	Specific	578.27	512.62	512.62	8.09	85	>sp|P01023|A2MG_HUMAN Alpha-2-macroglobulin OS=Homo sapiens GN=A2M PE=1 SV=3	277	87.0966
KLHTEAQIQEEGTVVELTGRQ			704.031	3	2110.08	2110.08	0	0	320	Specific	579.66	511.84	511.84	8.09	85	>sp|P01023|A2MG_HUMAN Alpha-2-macroglobulin OS=Homo sapiens GN=A2M PE=1 SV=3	277	92.1366
KLHTEAQIQEEGTVVELTGRQ			704.031	3	2110.08	2110.08	0	0.6	320	Specific	583.28	473.6	473.6	9.39	85	>sp|P01023|A2MG_HUMAN Alpha-2-macroglobulin OS=Homo sapiens GN=A2M PE=1 SV=3	277	76.4721
KLHTEAQIQEEGTVVELTGRQ			704.03	3	2110.08	2110.08	0	-0.4	320	Specific	584.15	478.27	478.27	9.39	85	>sp|P01023|A2MG_HUMAN Alpha-2-macroglobulin OS=Homo sapiens GN=A2M PE=1 SV=3	277	112.236
KLHTEAQIQEEGTVVELTGRQ			704.031	3	2110.08	2110.08	0	-0.1	320	Specific	584.84	513.93	513.93	9.39	85	>sp|P01023|A2MG_HUMAN Alpha-2-macroglobulin OS=Homo sapiens GN=A2M PE=1 SV=3	277	113.801
KLHTEAQIQEEGTVVELTGRQ			704.032	3	2110.08	2110.08	0	1.3	320	Specific	591.45	550.86	550.86	8.61	85	>sp|P01023|A2MG_HUMAN Alpha-2-macroglobulin OS=Homo sapiens GN=A2M PE=1 SV=3	277	91.0195
KLHTEAQIQEEGTVVELTGRQ			704.029	3	2110.07	2110.08	0	-1.8	320	Specific	596.32	484.78	484.78	8.95	85	>sp|P01023|A2MG_HUMAN Alpha-2-macroglobulin OS=Homo sapiens GN=A2M PE=1 SV=3	277	73.2145
KLHTEAQIQEEGTVVELTGRQ			704.03	3	2110.07	2110.08	0	-1.2	320	Specific	600.66	507.52	507.52	10.39	85	>sp|P01023|A2MG_HUMAN Alpha-2-macroglobulin OS=Homo sapiens GN=A2M PE=1 SV=3	277	91.5527
KLHTEAQIQEEGTVVELTGRQ			704.031	3	2110.08	2110.08	0	0.2	320	Specific	601.39	488.68	488.68	10.39	85	>sp|P01023|A2MG_HUMAN Alpha-2-macroglobulin OS=Homo sapiens GN=A2M PE=1 SV=3	277	105.608
KLHTEAQIQEEGTVVELTGRQ			704.03	3	2110.07	2110.08	0	-1.4	320	Specific	609.19	520.49	520.49	10.39	85	>sp|P01023|A2MG_HUMAN Alpha-2-macroglobulin OS=Homo sapiens GN=A2M PE=1 SV=3	277	108.195
KLHTEAQIQEEGTVVELTGRQ			704.03	3	2110.08	2110.08	0	-0.8	320	Specific	612.84	503.6	503.6	10.39	85	>sp|P01023|A2MG_HUMAN Alpha-2-macroglobulin OS=Homo sapiens GN=A2M PE=1 SV=3	277	97.3996
KLHTEAQIQEEGTVVELTGRQ			704.029	3	2110.07	2110.08	0	-2	320	Specific	615.9	559.18	559.18	9.95	85	>sp|P01023|A2MG_HUMAN Alpha-2-macroglobulin OS=Homo sapiens GN=A2M PE=1 SV=3	277	106.643
KLHTEAQIQEEGTVVELTGRQ			704.03	3	2110.08	2110.08	0	-0.3	320	Specific	619.09	526.56	526.56	10.39	85	>sp|P01023|A2MG_HUMAN Alpha-2-macroglobulin OS=Homo sapiens GN=A2M PE=1 SV=3	277	77.262
KLHTEAQIQEEGTVVELTGRQ			704.03	3	2110.08	2110.08	0	-1	320	Specific	623.69	525.32	525.32	10.39	85	>sp|P01023|A2MG_HUMAN Alpha-2-macroglobulin OS=Homo sapiens GN=A2M PE=1 SV=3	277	73.7382
KLHTEAQIQEEGTVVELTGRQ			704.03	3	2110.08	2110.08	0	-0.4	320	Specific	624.03	530.95	530.95	10.39	85	>sp|P01023|A2MG_HUMAN Alpha-2-macroglobulin OS=Homo sapiens GN=A2M PE=1 SV=3	277	78.213
KLHTEAQIQEEGTVVELTGRQ			704.03	3	2110.08	2110.08	0	-0.7	320	Specific	626.57	561.56	561.56	10.39	85	>sp|P01023|A2MG_HUMAN Alpha-2-macroglobulin OS=Homo sapiens GN=A2M PE=1 SV=3	277	92.5828
KLHTEAQIQEEGTVVELTGRQ			704.03	3	2110.07	2110.08	0	-1.6	320	Specific	630.05	545.75	545.75	10.39	85	>sp|P01023|A2MG_HUMAN Alpha-2-macroglobulin OS=Homo sapiens GN=A2M PE=1 SV=3	277	80.4712
KLHTEAQIQEEGTVVELTGRQ			704.03	3	2110.08	2110.08	0	-0.9	320	Specific	632.13	592.11	592.11	10.39	85	>sp|P01023|A2MG_HUMAN Alpha-2-macroglobulin OS=Homo sapiens GN=A2M PE=1 SV=3	277	80.0994
KLHTEAQIQEEGTVVELTGRQ			704.03	3	2110.08	2110.08	0	-1.1	320	Specific	632.54	545.95	545.95	10.39	85	>sp|P01023|A2MG_HUMAN Alpha-2-macroglobulin OS=Homo sapiens GN=A2M PE=1 SV=3	277	104.721
KLHTEAQIQEEGTVVELTGRQ			704.031	3	2110.08	2110.08	0	0	320	Specific	633.58	537.49	537.49	10.39	85	>sp|P01023|A2MG_HUMAN Alpha-2-macroglobulin OS=Homo sapiens GN=A2M PE=1 SV=3	277	90.4965
KLHTEAQIQEEGTVVELTGRQ			704.03	3	2110.08	2110.08	0	-0.3	320	Specific	641.13	525.94	525.94	10.39	85	>sp|P01023|A2MG_HUMAN Alpha-2-macroglobulin OS=Homo sapiens GN=A2M PE=1 SV=3	277	76.2078
KLHTEAQIQEEGTVVELTGRQ			704.03	3	2110.08	2110.08	0	-0.6	320	Specific	642.08	587.18	587.18	10.39	85	>sp|P01023|A2MG_HUMAN Alpha-2-macroglobulin OS=Homo sapiens GN=A2M PE=1 SV=3	277	102.576
KLHTEAQIQEEGTVVELTGRQ			704.03	3	2110.08	2110.08	0	-1	320	Specific	645.68	522.31	522.31	10.39	85	>sp|P01023|A2MG_HUMAN Alpha-2-macroglobulin OS=Homo sapiens GN=A2M PE=1 SV=3	277	100.945
KLHTEAQIQEEGTVVELTGRQ			704.03	3	2110.08	2110.08	0	-0.3	320	Specific	646.07	560.91	560.91	10.39	85	>sp|P01023|A2MG_HUMAN Alpha-2-macroglobulin OS=Homo sapiens GN=A2M PE=1 SV=3	277	103.645
KLHTEAQIQEEGTVVELTGRQ			704.029	3	2110.07	2110.08	0	-1.8	320	Specific	650.6	584.39	584.39	10.95	85	>sp|P01023|A2MG_HUMAN Alpha-2-macroglobulin OS=Homo sapiens GN=A2M PE=1 SV=3	277	87.8345
KLHTEAQIQEEGTVVELTGRQ			704.03	3	2110.08	2110.08	0	-0.3	320	Specific	651.48	529.21	529.21	11.39	85	>sp|P01023|A2MG_HUMAN Alpha-2-macroglobulin OS=Homo sapiens GN=A2M PE=1 SV=3	277	97.3546
KLHTEAQIQEEGTVVELTGRQ			704.03	3	2110.08	2110.08	0	-1.1	320	Specific	659.66	585.78	585.78	11.39	85	>sp|P01023|A2MG_HUMAN Alpha-2-macroglobulin OS=Homo sapiens GN=A2M PE=1 SV=3	277	85.6434
KLHTEAQIQEEGTVVELTGRQ			704.031	3	2110.08	2110.08	0	0.3	320	Specific	664.59	577.55	577.55	11.39	85	>sp|P01023|A2MG_HUMAN Alpha-2-macroglobulin OS=Homo sapiens GN=A2M PE=1 SV=3	277	93.1893
KLHTEAQIQEEGTVVELTGRQ			704.029	3	2110.07	2110.08	0	-1.7	320	Specific	674.04	583.9	583.9	10.95	85	>sp|P01023|A2MG_HUMAN Alpha-2-macroglobulin OS=Homo sapiens GN=A2M PE=1 SV=3	277	99.4019
KLHTEAQIQEEGTVVELTGRQ			704.031	3	2110.08	2110.08	0	-0.1	320	Specific	676.69	573.26	573.26	11.39	85	>sp|P01023|A2MG_HUMAN Alpha-2-macroglobulin OS=Homo sapiens GN=A2M PE=1 SV=3	277	101.497
KLHTEAQIQEEGTVVELTGRQ			704.029	3	2110.07	2110.08	0	-2.1	320	Specific	677.51	575.97	575.97	10.95	85	>sp|P01023|A2MG_HUMAN Alpha-2-macroglobulin OS=Homo sapiens GN=A2M PE=1 SV=3	277	101.367
KLHTEAQIQEEGTVVELTGRQ			704.03	3	2110.08	2110.08	0	-0.3	320	Specific	682.17	535.62	535.62	11.39	85	>sp|P01023|A2MG_HUMAN Alpha-2-macroglobulin OS=Homo sapiens GN=A2M PE=1 SV=3	277	97.372
KLHTEAQIQEEGTVVELTGRQ			704.03	3	2110.08	2110.08	0	-0.3	320	Specific	684.15	619.13	619.13	11.39	85	>sp|P01023|A2MG_HUMAN Alpha-2-macroglobulin OS=Homo sapiens GN=A2M PE=1 SV=3	277	87.2381
KLHTEAQIQEEGTVVELTGRQ			704.031	3	2110.08	2110.08	0	-0.1	320	Specific	691.09	613.39	613.39	11.39	85	>sp|P01023|A2MG_HUMAN Alpha-2-macroglobulin OS=Homo sapiens GN=A2M PE=1 SV=3	277	105.804
KLHTEAQIQEEGTVVELTGRQ			704.031	3	2110.08	2110.08	0	0.6	320	Specific	693.09	590.94	590.94	11.39	85	>sp|P01023|A2MG_HUMAN Alpha-2-macroglobulin OS=Homo sapiens GN=A2M PE=1 SV=3	277	58.1825
KLHTEAQIQEEGTVVELTGRQ			704.03	3	2110.08	2110.08	0	-1	320	Specific	696.01	615.13	615.13	11.39	85	>sp|P01023|A2MG_HUMAN Alpha-2-macroglobulin OS=Homo sapiens GN=A2M PE=1 SV=3	277	89.4665
KLHTEAQIQEEGTVVELTGRQ			704.03	3	2110.08	2110.08	0	-1	320	Specific	696.07	592.66	592.66	11.39	85	>sp|P01023|A2MG_HUMAN Alpha-2-macroglobulin OS=Homo sapiens GN=A2M PE=1 SV=3	277	76.6712
KLHTEAQIQEEGTVVELTGRQ			704.03	3	2110.08	2110.08	0	-0.4	320	Specific	697.45	613.05	613.05	11.39	85	>sp|P01023|A2MG_HUMAN Alpha-2-macroglobulin OS=Homo sapiens GN=A2M PE=1 SV=3	277	81.7035
KLHTEAQIQEEGTVVELTGRQ			704.031	3	2110.08	2110.08	0	-0.1	320	Specific	699.66	606.36	606.36	11.39	85	>sp|P01023|A2MG_HUMAN Alpha-2-macroglobulin OS=Homo sapiens GN=A2M PE=1 SV=3	277	101.495
KLHTEAQIQEEGTVVELTGRQ			704.03	3	2110.07	2110.08	0	-1.2	320	Specific	703.89	624.26	624.26	12.39	85	>sp|P01023|A2MG_HUMAN Alpha-2-macroglobulin OS=Homo sapiens GN=A2M PE=1 SV=3	277	82.242
KLHTEAQIQEEGTVVELTGRQ			704.03	3	2110.08	2110.08	0	-0.7	320	Specific	705.5	616.74	616.74	12.39	85	>sp|P01023|A2MG_HUMAN Alpha-2-macroglobulin OS=Homo sapiens GN=A2M PE=1 SV=3	277	92.5845
KLHTEAQIQEEGTVVELTGRQ			704.03	3	2110.07	2110.08	0	-1.2	320	Specific	706.67	646.2	646.2	12.39	85	>sp|P01023|A2MG_HUMAN Alpha-2-macroglobulin OS=Homo sapiens GN=A2M PE=1 SV=3	277	91.5571
KLHTEAQIQEEGTVVELTGRQ			704.031	3	2110.08	2110.08	0	0.1	320	Specific	709.74	608.13	608.13	12.39	85	>sp|P01023|A2MG_HUMAN Alpha-2-macroglobulin OS=Homo sapiens GN=A2M PE=1 SV=3	277	105.263
KLHTEAQIQEEGTVVELTGRQ			704.029	3	2110.07	2110.08	0	-2	320	Specific	713.79	651.56	651.56	11.95	85	>sp|P01023|A2MG_HUMAN Alpha-2-macroglobulin OS=Homo sapiens GN=A2M PE=1 SV=3	277	80.6145
KLHTEAQIQEEGTVVELTGRQ			704.03	3	2110.07	2110.08	0	-1.4	320	Specific	716.64	614.44	614.44	12.39	85	>sp|P01023|A2MG_HUMAN Alpha-2-macroglobulin OS=Homo sapiens GN=A2M PE=1 SV=3	277	99.9172
KLHTEAQIQEEGTVVELTGRQ			704.03	3	2110.08	2110.08	0	-0.6	320	Specific	718.85	595.68	595.68	12.39	85	>sp|P01023|A2MG_HUMAN Alpha-2-macroglobulin OS=Homo sapiens GN=A2M PE=1 SV=3	277	84.0179
KLHTEAQIQEEGTVVELTGRQ			704.03	3	2110.08	2110.08	0	-0.7	320	Specific	719.76	621.45	621.45	12.39	85	>sp|P01023|A2MG_HUMAN Alpha-2-macroglobulin OS=Homo sapiens GN=A2M PE=1 SV=3	277	77.1857
KLHTEAQIQEEGTVVELTGRQ			704.03	3	2110.08	2110.08	0	-1	320	Specific	723.84	648.74	648.74	12.39	85	>sp|P01023|A2MG_HUMAN Alpha-2-macroglobulin OS=Homo sapiens GN=A2M PE=1 SV=3	277	88.9324
KLHTEAQIQEEGTVVELTGRQ			704.03	3	2110.08	2110.08	0	-0.8	320	Specific	724.04	635.34	635.34	12.39	85	>sp|P01023|A2MG_HUMAN Alpha-2-macroglobulin OS=Homo sapiens GN=A2M PE=1 SV=3	277	77.6944
KLHTEAQIQEEGTVVELTGRQ			704.031	3	2110.08	2110.08	0	-0.1	320	Specific	729.28	633.31	633.31	12.39	85	>sp|P01023|A2MG_HUMAN Alpha-2-macroglobulin OS=Homo sapiens GN=A2M PE=1 SV=3	277	101.525
KLHTEAQIQEEGTVVELTGRQ			704.03	3	2110.08	2110.08	0	-1	320	Specific	732.19	667.03	667.03	12.39	85	>sp|P01023|A2MG_HUMAN Alpha-2-macroglobulin OS=Homo sapiens GN=A2M PE=1 SV=3	277	88.3936
KLHTEAQIQEEGTVVELTGRQ			704.03	3	2110.08	2110.08	0	-0.7	320	Specific	734.9	634.2	634.2	12.39	85	>sp|P01023|A2MG_HUMAN Alpha-2-macroglobulin OS=Homo sapiens GN=A2M PE=1 SV=3	277	92.0668
KLHTEAQIQEEGTVVELTGRQ			704.03	3	2110.08	2110.08	0	-0.4	320	Specific	740.49	639.21	639.21	12.39	85	>sp|P01023|A2MG_HUMAN Alpha-2-macroglobulin OS=Homo sapiens GN=A2M PE=1 SV=3	277	100.552
KLHTEAQIQEEGTVVELTGRQ			704.031	3	2110.08	2110.08	0	0.1	320	Specific	742.12	670.11	670.11	12.39	85	>sp|P01023|A2MG_HUMAN Alpha-2-macroglobulin OS=Homo sapiens GN=A2M PE=1 SV=3	277	78.7502
KLHTEAQIQEEGTVVELTGRQ			704.029	3	2110.07	2110.08	0	-1.7	320	Specific	745.35	673.29	673.29	11.95	85	>sp|P01023|A2MG_HUMAN Alpha-2-macroglobulin OS=Homo sapiens GN=A2M PE=1 SV=3	277	98.3713
KLHTEAQIQEEGTVVELTGRQ			704.03	3	2110.08	2110.08	0	-0.5	320	Specific	747.65	629.24	629.24	12.39	85	>sp|P01023|A2MG_HUMAN Alpha-2-macroglobulin OS=Homo sapiens GN=A2M PE=1 SV=3	277	100.432
KLHTEAQIQEEGTVVELTGRQ			704.029	3	2110.07	2110.08	0	-2	320	Specific	756.73	653.02	653.02	12.95	85	>sp|P01023|A2MG_HUMAN Alpha-2-macroglobulin OS=Homo sapiens GN=A2M PE=1 SV=3	277	104.179
KLHTEAQIQEEGTVVELTGRQ			704.03	3	2110.08	2110.08	0	-1	320	Specific	757.47	652.83	652.83	13.39	85	>sp|P01023|A2MG_HUMAN Alpha-2-macroglobulin OS=Homo sapiens GN=A2M PE=1 SV=3	277	57.4001
KLHTEAQIQEEGTVVELTGRQ			704.03	3	2110.08	2110.08	0	-0.7	320	Specific	767.35	655.62	655.62	13.39	85	>sp|P01023|A2MG_HUMAN Alpha-2-macroglobulin OS=Homo sapiens GN=A2M PE=1 SV=3	277	92.0697
KLHTEAQIQEEGTVVELTGRQ			704.03	3	2110.07	2110.08	0	-1.2	320	Specific	815.92	680.74	680.74	14.39	85	>sp|P01023|A2MG_HUMAN Alpha-2-macroglobulin OS=Homo sapiens GN=A2M PE=1 SV=3	277	91.5555
KLHTEAQIQEEGTVVELTGRQ			704.03	3	2110.08	2110.08	0	-0.8	320	Specific	828.2	724.1	724.1	14.39	85	>sp|P01023|A2MG_HUMAN Alpha-2-macroglobulin OS=Homo sapiens GN=A2M PE=1 SV=3	277	95.2492
KLHTEAQIQEEGTVVELTGRQ			704.031	3	2110.08	2110.08	0	0.2	320	Specific	834.06	743.9	743.9	14.39	85	>sp|P01023|A2MG_HUMAN Alpha-2-macroglobulin OS=Homo sapiens GN=A2M PE=1 SV=3	277	98.8867
KLHTEAQIQEEGTVVELTGRQ			704.03	3	2110.08	2110.08	0	-0.3	320	Specific	852.7	764.49	764.49	15.39	85	>sp|P01023|A2MG_HUMAN Alpha-2-macroglobulin OS=Homo sapiens GN=A2M PE=1 SV=3	277	87.7752
KLHTEAQIQEEGTVVELTGRQ			704.031	3	2110.08	2110.08	0	0.1	320	Specific	870.4	777.64	777.64	15.39	85	>sp|P01023|A2MG_HUMAN Alpha-2-macroglobulin OS=Homo sapiens GN=A2M PE=1 SV=3	277	56.3569
KLHTEAQIQEEGTVVELTGRQ			704.032	3	2110.08	2110.08	0	1.2	320	Specific	876.45	765.02	765.02	14.61	85	>sp|P01023|A2MG_HUMAN Alpha-2-macroglobulin OS=Homo sapiens GN=A2M PE=1 SV=3	277	56.8904
RQSSEITRT			410.711	2	820.415	820.416	0	-0.5	339	Specific	500.89	177.57	177.57	3.95	85	>sp|P01023|A2MG_HUMAN Alpha-2-macroglobulin OS=Homo sapiens GN=A2M PE=1 SV=3	277	13.1811
RQSSEITRT			410.711	2	820.415	820.416	0	-0.6	339	Specific	519.11	189.04	189.04	4.14	85	>sp|P01023|A2MG_HUMAN Alpha-2-macroglobulin OS=Homo sapiens GN=A2M PE=1 SV=3	277	13.7016
RQSSEITRT			410.711	2	820.415	820.416	0	-0.8	339	Specific	528.48	196.25	196.25	4.19	85	>sp|P01023|A2MG_HUMAN Alpha-2-macroglobulin OS=Homo sapiens GN=A2M PE=1 SV=3	277	13.2956
KLSFVKV			593.365	1	593.365	593.366	0	-0.7	350	Specific	545.83	28.25	28.25	2.52	85	>sp|P01023|A2MG_HUMAN Alpha-2-macroglobulin OS=Homo sapiens GN=A2M PE=1 SV=3	277	35.9807
KVDSHFRQ			380.691	2	760.374	760.374	0	0.6	355	Specific	468.84	247.99	247.99	3.88	85	>sp|P01023|A2MG_HUMAN Alpha-2-macroglobulin OS=Homo sapiens GN=A2M PE=1 SV=3	277	17.3248
RQGIPFFGQVRL			574.814	2	1148.62	1148.62	0	-0.9	361	Specific	388.41	146.05	146.05	3.43	85	>sp|P01023|A2MG_HUMAN Alpha-2-macroglobulin OS=Homo sapiens GN=A2M PE=1 SV=3	277	73.8017
RQGIPFFGQVRL			574.813	2	1148.62	1148.62	0	-1.6	361	Specific	536.01	219.46	219.46	4.86	85	>sp|P01023|A2MG_HUMAN Alpha-2-macroglobulin OS=Homo sapiens GN=A2M PE=1 SV=3	277	73.2851
KGVPIPNKV			362.721	2	724.435	724.435	0	0	376	Specific	323.19	180.57	180.57	3.1	85	>sp|P01023|A2MG_HUMAN Alpha-2-macroglobulin OS=Homo sapiens GN=A2M PE=1 SV=3	277	27.8211
KGVPIPNKV			724.435	1	724.435	724.435	0	-0.4	376	Specific	440.21	208.18	208.18	4.03	85	>sp|P01023|A2MG_HUMAN Alpha-2-macroglobulin OS=Homo sapiens GN=A2M PE=1 SV=3	277	27.8488
KVIFIRG			324.215	2	647.423	647.424	0	-1.1	383	Specific	285.98	59.57	59.57	1.9	85	>sp|P01023|A2MG_HUMAN Alpha-2-macroglobulin OS=Homo sapiens GN=A2M PE=1 SV=3	277	45.2015
KVIFIRG			647.424	1	647.424	647.424	0	-0.1	383	Specific	326.87	18.77	18.77	1.8	85	>sp|P01023|A2MG_HUMAN Alpha-2-macroglobulin OS=Homo sapiens GN=A2M PE=1 SV=3	277	45.1091
KVIFIRG			324.215	2	647.423	647.424	0	-1.8	383	Specific	361.07	57.59	57.59	2.38	85	>sp|P01023|A2MG_HUMAN Alpha-2-macroglobulin OS=Homo sapiens GN=A2M PE=1 SV=3	277	44.8772
RTGTHGLLVKQ			309.187	3	925.547	925.547	0	0.8	508	Specific	493.22	162.7	162.7	3.82	85	>sp|P01023|A2MG_HUMAN Alpha-2-macroglobulin OS=Homo sapiens GN=A2M PE=1 SV=3	277	26.3486
RTGTHGLLVKQ			463.277	2	925.547	925.547	0	1	508	Specific	813.19	325.71	325.71	11.18	85	>sp|P01023|A2MG_HUMAN Alpha-2-macroglobulin OS=Homo sapiens GN=A2M PE=1 SV=3	277	26.347
KGHFSISIPVKS			543.314	2	1085.62	1084.61	1	2.4	522	Specific	165.31	60.58	60.58	0	85	>sp|P01023|A2MG_HUMAN Alpha-2-macroglobulin OS=Homo sapiens GN=A2M PE=1 SV=3	277	88.4539
KGHFSISIPVKS			362.21	3	1084.61	1084.61	0	-0.5	522	Specific	514.66	363.53	363.53	6.03	85	>sp|P01023|A2MG_HUMAN Alpha-2-macroglobulin OS=Homo sapiens GN=A2M PE=1 SV=3	277	88.5588
KGHFSISIPVKS			362.209	3	1084.61	1084.61	0	-0.8	522	Specific	568.58	368.27	368.27	6.27	85	>sp|P01023|A2MG_HUMAN Alpha-2-macroglobulin OS=Homo sapiens GN=A2M PE=1 SV=3	277	53.8052
KGHFSISIPVKS			542.811	2	1084.61	1084.61	0	-0.8	522	Specific	617.62	332.76	332.76	7.96	85	>sp|P01023|A2MG_HUMAN Alpha-2-macroglobulin OS=Homo sapiens GN=A2M PE=1 SV=3	277	53.9799
KGHFSISIPVKS			542.811	2	1084.61	1084.61	0	-1.1	522	Specific	696.2	430.94	430.94	9.96	85	>sp|P01023|A2MG_HUMAN Alpha-2-macroglobulin OS=Homo sapiens GN=A2M PE=1 SV=3	277	53.8785
KGHFSISIPVKS			542.81	2	1084.61	1084.61	0	-1.4	522	Specific	722.95	455.26	455.26	10.96	85	>sp|P01023|A2MG_HUMAN Alpha-2-macroglobulin OS=Homo sapiens GN=A2M PE=1 SV=3	277	53.8462
KSDIAPVARL			415.235	2	829.462	828.457	1	1.1	532	Specific	292.17	133.54	133.54	1.44	85	>sp|P01023|A2MG_HUMAN Alpha-2-macroglobulin OS=Homo sapiens GN=A2M PE=1 SV=3	277	26.68
KSDIAPVARL			828.457	1	828.457	828.457	0	-0.6	532	Specific	314.57	119.16	119.16	2.1	85	>sp|P01023|A2MG_HUMAN Alpha-2-macroglobulin OS=Homo sapiens GN=A2M PE=1 SV=3	277	26.9129
KSDIAPVARL			414.732	2	828.457	828.457	0	-0.4	532	Specific	509.06	260.81	260.81	5.72	85	>sp|P01023|A2MG_HUMAN Alpha-2-macroglobulin OS=Homo sapiens GN=A2M PE=1 SV=3	277	26.8387
RLLIYAVLPTGDVIGDSAKY			923.021	2	1845.04	1845.04	0	-0.9	540	Specific	399.2	317.16	317.16	6	85	>sp|P01023|A2MG_HUMAN Alpha-2-macroglobulin OS=Homo sapiens GN=A2M PE=1 SV=3	277	106.977
KVDLSFSPSQSLPASHAHLRV			513.018	4	2049.05	2049.05	0	-0.2	568	Specific	663.25	594.13	594.13	11.39	85	>sp|P01023|A2MG_HUMAN Alpha-2-macroglobulin OS=Homo sapiens GN=A2M PE=1 SV=3	277	56.6496
KVDLSFSPSQSLPASHAHLRV			513.018	4	2049.05	2049.05	0	-0.4	568	Specific	798.54	714.69	714.69	13.39	85	>sp|P01023|A2MG_HUMAN Alpha-2-macroglobulin OS=Homo sapiens GN=A2M PE=1 SV=3	277	100.85
KVDLSFSPSQSLPASHAHLRV			513.018	4	2049.05	2049.05	0	-0.7	568	Specific	843.19	735.7	735.7	14.39	85	>sp|P01023|A2MG_HUMAN Alpha-2-macroglobulin OS=Homo sapiens GN=A2M PE=1 SV=3	277	100.321
KVDLSFSPSQSLPASHAHLRV			513.018	4	2049.05	2049.05	0	-1.3	568	Specific	855.12	732.26	732.26	15.39	85	>sp|P01023|A2MG_HUMAN Alpha-2-macroglobulin OS=Homo sapiens GN=A2M PE=1 SV=3	277	56.1244
KVDLSFSPSQSLPASHAHLRV			683.688	3	2049.05	2049.05	0	-0.4	568	Specific	955.24	856.11	856.11	16.94	85	>sp|P01023|A2MG_HUMAN Alpha-2-macroglobulin OS=Homo sapiens GN=A2M PE=1 SV=3	277	56.2699
RAVDQSVLLMKP		M[+16]	560.308	2	1119.61	1119.61	0	-0.1	599	Specific	232.66	1	1	1.45	85	>sp|P01023|A2MG_HUMAN Alpha-2-macroglobulin OS=Homo sapiens GN=A2M PE=1 SV=3	277	43.6367
RAVDQSVLLMKPDAELSASSVYNLLPEKD		M[+16]	734.135	4	2933.52	2933.52	0	0.9	599	Specific	68.67	68.67	68.67	0.83	85	>sp|P01023|A2MG_HUMAN Alpha-2-macroglobulin OS=Homo sapiens GN=A2M PE=1 SV=3	277	109.07
RAVDQSVLLMKPDAELSASSVYNLLPEKD		M[+16]	734.135	4	2933.52	2933.52	0	-0.4	599	Specific	87.18	54.94	54.94	1.45	85	>sp|P01023|A2MG_HUMAN Alpha-2-macroglobulin OS=Homo sapiens GN=A2M PE=1 SV=3	277	108.356
RAVDQSVLLMKPDAELSASSVYNLLPEKD		M[+16]	734.135	4	2933.52	2933.52	0	0.2	599	Specific	95.38	74.58	74.58	1.41	85	>sp|P01023|A2MG_HUMAN Alpha-2-macroglobulin OS=Homo sapiens GN=A2M PE=1 SV=3	277	106.503
RAVDQSVLLMKPDAELSASSVYNLLPEKD		M[+16]	734.134	4	2933.52	2933.52	0	-0.7	599	Specific	109.1	89.3	89.3	1.43	85	>sp|P01023|A2MG_HUMAN Alpha-2-macroglobulin OS=Homo sapiens GN=A2M PE=1 SV=3	277	106.334
RAVDQSVLLMKPDAELSASSVYNLLPEKD		M[+16]	978.843	3	2934.52	2933.52	1	-1.7	599	Specific	240	209.62	209.62	3.36	85	>sp|P01023|A2MG_HUMAN Alpha-2-macroglobulin OS=Homo sapiens GN=A2M PE=1 SV=3	277	104.941
RAVDQSVLLMKPDAELSASSVYNLLPEKD		M[+16]	734.135	4	2933.52	2933.52	0	-0.2	599	Specific	249.8	165.33	165.33	3.43	85	>sp|P01023|A2MG_HUMAN Alpha-2-macroglobulin OS=Homo sapiens GN=A2M PE=1 SV=3	277	107.069
RAVDQSVLLMKPDAELSASSVYNLLPEKD		M[+16]	734.134	4	2933.51	2933.52	0	-1.6	599	Specific	328.38	323.42	323.42	4.46	85	>sp|P01023|A2MG_HUMAN Alpha-2-macroglobulin OS=Homo sapiens GN=A2M PE=1 SV=3	277	107.786
RAVDQSVLLMKPDAELSASSVYNLLPEKD		M[+16]	734.134	4	2933.51	2933.52	0	-1.8	599	Specific	351.87	307.54	307.54	4.29	85	>sp|P01023|A2MG_HUMAN Alpha-2-macroglobulin OS=Homo sapiens GN=A2M PE=1 SV=3	277	106.538
RAVDQSVLLMKPDAELSASSVYNLLPEKD		M[+16]	734.134	4	2933.51	2933.52	0	-0.9	599	Specific	360.66	351.29	351.29	4.94	85	>sp|P01023|A2MG_HUMAN Alpha-2-macroglobulin OS=Homo sapiens GN=A2M PE=1 SV=3	277	106.853
RAVDQSVLLMKPDAELSASSVYNLLPEKD		M[+16]	734.134	4	2933.51	2933.52	0	-1.5	599	Specific	362.13	289.11	289.11	4.53	85	>sp|P01023|A2MG_HUMAN Alpha-2-macroglobulin OS=Homo sapiens GN=A2M PE=1 SV=3	277	108.483
RAVDQSVLLMKPDAELSASSVYNLLPEKD		M[+16]	734.134	4	2933.51	2933.52	0	-1.5	599	Specific	414.26	347.48	347.48	5.12	85	>sp|P01023|A2MG_HUMAN Alpha-2-macroglobulin OS=Homo sapiens GN=A2M PE=1 SV=3	277	108.462
RAVDQSVLLMKPDAELSASSVYNLLPEKD		M[+16]	978.511	3	2933.52	2933.52	0	0.7	599	Specific	434.31	434.31	434.31	6.97	85	>sp|P01023|A2MG_HUMAN Alpha-2-macroglobulin OS=Homo sapiens GN=A2M PE=1 SV=3	277	105.998
RAVDQSVLLMKPDAELSASSVYNLLPEKD		M[+16]	734.134	4	2933.52	2933.52	0	-0.7	599	Specific	514.53	447.15	447.15	7.6	85	>sp|P01023|A2MG_HUMAN Alpha-2-macroglobulin OS=Homo sapiens GN=A2M PE=1 SV=3	277	107.391
RAVDQSVLLMKPDAELSASSVYNLLPEKD		M[+16]	734.134	4	2933.52	2933.52	0	-0.7	599	Specific	612.17	544.05	544.05	10.14	85	>sp|P01023|A2MG_HUMAN Alpha-2-macroglobulin OS=Homo sapiens GN=A2M PE=1 SV=3	277	107.939
RAVDQSVLLMKPDAELSASSVYNLLPEKD		M[+16]	978.511	3	2933.52	2933.52	0	0.5	599	Specific	695.26	647.99	647.99	11.04	85	>sp|P01023|A2MG_HUMAN Alpha-2-macroglobulin OS=Homo sapiens GN=A2M PE=1 SV=3	277	109.062
RAVDQSVLLMKPDAELSASSVYNLLPEKD		M[+16]	978.511	3	2933.52	2933.52	0	0.4	599	Specific	837.15	781.58	781.58	14.04	85	>sp|P01023|A2MG_HUMAN Alpha-2-macroglobulin OS=Homo sapiens GN=A2M PE=1 SV=3	277	108.553
RAVDQSVLLMKPDAELSASSVYNLLPEKD		M[+16]	978.51	3	2933.52	2933.52	0	-0.7	599	Specific	854.95	825.53	825.53	15.04	85	>sp|P01023|A2MG_HUMAN Alpha-2-macroglobulin OS=Homo sapiens GN=A2M PE=1 SV=3	277	106.522
RAVDQSVLLMKPDAELSASSVYNLLPEKD		M[+16]	978.511	3	2933.52	2933.52	0	-0.1	599	Specific	911.73	846.98	846.98	16.04	85	>sp|P01023|A2MG_HUMAN Alpha-2-macroglobulin OS=Homo sapiens GN=A2M PE=1 SV=3	277	107.031
RAVDQSVLLMKPDAELSASSVYNLLPEKD		M[+16]	978.51	3	2933.52	2933.52	0	-0.3	599	Specific	918.94	824.65	824.65	16.04	85	>sp|P01023|A2MG_HUMAN Alpha-2-macroglobulin OS=Homo sapiens GN=A2M PE=1 SV=3	277	107.537
RAVDQSVLLMKPDAELSASSVYNLLPEKD		M[+16]	978.511	3	2933.52	2933.52	0	0.1	599	Specific	939.99	864.05	864.05	16.04	85	>sp|P01023|A2MG_HUMAN Alpha-2-macroglobulin OS=Homo sapiens GN=A2M PE=1 SV=3	277	108.045
KPDAELSASSVYNLLPEKD			916.967	2	1832.93	1832.93	0	-0.2	609	Specific	253.78	253.78	253.78	4.49	85	>sp|P01023|A2MG_HUMAN Alpha-2-macroglobulin OS=Homo sapiens GN=A2M PE=1 SV=3	277	87.5707
KPDAELSASSVYNLLPEKD			611.646	3	1832.92	1832.93	0	-2.1	609	Specific	259.5	254.16	254.16	3.66	85	>sp|P01023|A2MG_HUMAN Alpha-2-macroglobulin OS=Homo sapiens GN=A2M PE=1 SV=3	277	80.9258
KPDAELSASSVYNLLPEKD			916.967	2	1832.93	1832.93	0	-1	609	Specific	344.21	308.58	308.58	5.61	85	>sp|P01023|A2MG_HUMAN Alpha-2-macroglobulin OS=Homo sapiens GN=A2M PE=1 SV=3	277	80.8879
RHNVYINGITYTPVSSTNEKD			1069.04	2	2137.06	2137.06	0	4	646	Specific	67.26	42.65	42.65	0.7	85	>sp|P01023|A2MG_HUMAN Alpha-2-macroglobulin OS=Homo sapiens GN=A2M PE=1 SV=3	277	52.5663
RHNVYINGITYTPVSSTNEKD			713.351	3	2138.04	2137.06	1	-10.2	646	Specific	189.19	91.07	91.07	1.25	85	>sp|P01023|A2MG_HUMAN Alpha-2-macroglobulin OS=Homo sapiens GN=A2M PE=1 SV=3	277	55.8536
RHNVYINGITYTPVSSTNEKD			713.351	3	2138.04	2137.06	1	-9.6	646	Specific	384.12	324.39	324.39	4.18	85	>sp|P01023|A2MG_HUMAN Alpha-2-macroglobulin OS=Homo sapiens GN=A2M PE=1 SV=3	277	55.7451
RHNVYINGITYTPVSSTNEKD			713.352	3	2138.04	2137.06	1	-8.4	646	Specific	422.33	372.04	372.04	4.48	85	>sp|P01023|A2MG_HUMAN Alpha-2-macroglobulin OS=Homo sapiens GN=A2M PE=1 SV=3	277	56.722
RHNVYINGITYTPVSSTNEKD			713.351	3	2138.04	2137.06	1	-9.6	646	Specific	471.99	401.56	401.56	5.52	85	>sp|P01023|A2MG_HUMAN Alpha-2-macroglobulin OS=Homo sapiens GN=A2M PE=1 SV=3	277	55.7402
RHNVYINGITYTPVSSTNEKD			1069.52	2	2138.04	2137.06	1	-8.9	646	Specific	484.48	346.45	346.45	4.38	85	>sp|P01023|A2MG_HUMAN Alpha-2-macroglobulin OS=Homo sapiens GN=A2M PE=1 SV=3	277	55.6193
RHNVYINGITYTPVSSTNEKD			713.353	3	2138.04	2137.06	1	-7.4	646	Specific	485.79	409.45	409.45	5.8	85	>sp|P01023|A2MG_HUMAN Alpha-2-macroglobulin OS=Homo sapiens GN=A2M PE=1 SV=3	277	55.5543
RHNVYINGITYTPVSSTNEKD			713.351	3	2138.04	2137.06	1	-9.6	646	Specific	491.12	401.78	401.78	5.48	85	>sp|P01023|A2MG_HUMAN Alpha-2-macroglobulin OS=Homo sapiens GN=A2M PE=1 SV=3	277	55.7434
RHNVYINGITYTPVSSTNEKD			713.351	3	2138.04	2137.06	1	-10.1	646	Specific	549.52	487.74	487.74	7.03	85	>sp|P01023|A2MG_HUMAN Alpha-2-macroglobulin OS=Homo sapiens GN=A2M PE=1 SV=3	277	53.1909
RHNVYINGITYTPVSSTNEKD			713.351	3	2138.04	2137.06	1	-10.1	646	Specific	554.74	476.49	476.49	7.03	85	>sp|P01023|A2MG_HUMAN Alpha-2-macroglobulin OS=Homo sapiens GN=A2M PE=1 SV=3	277	53.1937
RHNVYINGITYTPVSSTNEKD			713.024	3	2137.06	2137.06	0	0.2	646	Specific	581.47	538.94	538.94	9.39	85	>sp|P01023|A2MG_HUMAN Alpha-2-macroglobulin OS=Homo sapiens GN=A2M PE=1 SV=3	277	52.4873
RHNVYINGITYTPVSSTNEKD			713.024	3	2137.06	2137.06	0	0.2	646	Specific	640.14	588.01	588.01	10.39	85	>sp|P01023|A2MG_HUMAN Alpha-2-macroglobulin OS=Homo sapiens GN=A2M PE=1 SV=3	277	52.4889
KAFTNSKI			334.173	2	667.34	667.341	0	-1.9	677	Specific	348.61	39.93	39.93	1.82	85	>sp|P01023|A2MG_HUMAN Alpha-2-macroglobulin OS=Homo sapiens GN=A2M PE=1 SV=3	277	9.5075
RKPKM		K[+43]	416.27	1	416.27	415.266	1	0.7	685	Specific	121.02	121.02	121.02	0.53	85	>sp|P01023|A2MG_HUMAN Alpha-2-macroglobulin OS=Homo sapiens GN=A2M PE=1 SV=3	277	13.3328
RVGFYESDVMGRG			630.288	2	1259.57	1259.57	0	-2.3	705	Specific	435.53	328.94	328.94	4.25	85	>sp|P01023|A2MG_HUMAN Alpha-2-macroglobulin OS=Homo sapiens GN=A2M PE=1 SV=3	277	56.208
RVGFYESDVMGRG			630.29	2	1259.57	1259.57	0	-0.5	705	Specific	440.43	277.55	277.55	4.42	85	>sp|P01023|A2MG_HUMAN Alpha-2-macroglobulin OS=Homo sapiens GN=A2M PE=1 SV=3	277	55.8221
RVGFYESDVMGRG			630.788	2	1260.57	1259.57	1	-5.5	705	Specific	550.78	402.92	402.92	4.12	85	>sp|P01023|A2MG_HUMAN Alpha-2-macroglobulin OS=Homo sapiens GN=A2M PE=1 SV=3	277	56.1436
RVGFYESDVMGRG			630.289	2	1259.57	1259.57	0	-0.9	705	Specific	585.63	395.03	395.03	7.71	85	>sp|P01023|A2MG_HUMAN Alpha-2-macroglobulin OS=Homo sapiens GN=A2M PE=1 SV=3	277	55.6129
RVGFYESDVMGRG		M[+16]	638.287	2	1275.57	1275.57	0	0	705	Specific	344.02	150.54	150.54	3.23	85	>sp|P01023|A2MG_HUMAN Alpha-2-macroglobulin OS=Homo sapiens GN=A2M PE=1 SV=3	277	55.6161
RVGFYESDVMGRG		M[+16]	638.286	2	1275.57	1275.57	0	-1.6	705	Specific	350.53	242.39	242.39	3.38	85	>sp|P01023|A2MG_HUMAN Alpha-2-macroglobulin OS=Homo sapiens GN=A2M PE=1 SV=3	277	44.8895
RVGFYESDVMGRG		M[+16]	638.288	2	1275.57	1275.57	0	0.5	705	Specific	385.19	200.02	200.02	3.73	85	>sp|P01023|A2MG_HUMAN Alpha-2-macroglobulin OS=Homo sapiens GN=A2M PE=1 SV=3	277	55.5956
RVGFYESDVMGRG		M[+16]	638.287	2	1275.57	1275.57	0	-0.2	705	Specific	395.22	254.86	254.86	3.88	85	>sp|P01023|A2MG_HUMAN Alpha-2-macroglobulin OS=Homo sapiens GN=A2M PE=1 SV=3	277	44.6541
RVGFYESDVMGRG		M[+16]	638.286	2	1275.57	1275.57	0	-1.6	705	Specific	395.61	280.07	280.07	3.45	85	>sp|P01023|A2MG_HUMAN Alpha-2-macroglobulin OS=Homo sapiens GN=A2M PE=1 SV=3	277	44.8911
RVGFYESDVMGRG		M[+16]	638.286	2	1275.57	1275.57	0	-1.6	705	Specific	433.19	271.01	271.01	3.88	85	>sp|P01023|A2MG_HUMAN Alpha-2-macroglobulin OS=Homo sapiens GN=A2M PE=1 SV=3	277	44.8866
RVGFYESDVMGRG		M[+16]	638.287	2	1275.57	1275.57	0	-0.9	705	Specific	483.9	321.64	321.64	4.7	85	>sp|P01023|A2MG_HUMAN Alpha-2-macroglobulin OS=Homo sapiens GN=A2M PE=1 SV=3	277	44.7247
RVGFYESDVMGRG		M[+16]	638.287	2	1275.57	1275.57	0	-0.9	705	Specific	493.93	348.45	348.45	4.53	85	>sp|P01023|A2MG_HUMAN Alpha-2-macroglobulin OS=Homo sapiens GN=A2M PE=1 SV=3	277	44.7269
RVGFYESDVMGRG		M[+16]	638.287	2	1275.57	1275.57	0	-0.7	705	Specific	497.42	308.45	308.45	4.75	85	>sp|P01023|A2MG_HUMAN Alpha-2-macroglobulin OS=Homo sapiens GN=A2M PE=1 SV=3	277	44.6678
RLVHVEEPHTETVRK			387.205	4	1545.8	1545.8	0	-1.3	720	Specific	288.42	195.86	195.86	3.13	85	>sp|P01023|A2MG_HUMAN Alpha-2-macroglobulin OS=Homo sapiens GN=A2M PE=1 SV=3	277	30.7374
RLVHVEEPHTETVRK			387.206	4	1545.8	1545.8	0	-0.9	720	Specific	301.24	188.05	188.05	3.59	85	>sp|P01023|A2MG_HUMAN Alpha-2-macroglobulin OS=Homo sapiens GN=A2M PE=1 SV=3	277	30.9214
RLVHVEEPHTETVRK			387.206	4	1545.8	1545.8	0	-0.7	720	Specific	329.11	223.26	223.26	3.94	85	>sp|P01023|A2MG_HUMAN Alpha-2-macroglobulin OS=Homo sapiens GN=A2M PE=1 SV=3	277	30.8769
RLVHVEEPHTETVRK			387.205	4	1545.8	1545.8	0	-1.3	720	Specific	380.89	290.91	290.91	4.32	85	>sp|P01023|A2MG_HUMAN Alpha-2-macroglobulin OS=Homo sapiens GN=A2M PE=1 SV=3	277	30.7399
RLVHVEEPHTETVRK			387.205	4	1545.8	1545.8	0	-1.1	720	Specific	385.92	305.59	305.59	4.43	85	>sp|P01023|A2MG_HUMAN Alpha-2-macroglobulin OS=Homo sapiens GN=A2M PE=1 SV=3	277	30.7924
RLVHVEEPHTETVRK			387.205	4	1545.8	1545.8	0	-1.2	720	Specific	431.3	370.48	370.48	5.79	85	>sp|P01023|A2MG_HUMAN Alpha-2-macroglobulin OS=Homo sapiens GN=A2M PE=1 SV=3	277	30.96
RLVHVEEPHTETVRK			515.939	3	1545.8	1545.8	0	-0.3	720	Specific	518.26	433.55	433.55	6.7	85	>sp|P01023|A2MG_HUMAN Alpha-2-macroglobulin OS=Homo sapiens GN=A2M PE=1 SV=3	277	30.9512
RLVHVEEPHTETVRK			515.938	3	1545.8	1545.8	0	-1.3	720	Specific	578.25	434.04	434.04	6.94	85	>sp|P01023|A2MG_HUMAN Alpha-2-macroglobulin OS=Homo sapiens GN=A2M PE=1 SV=3	277	30.6702
RLVHVEEPHTETVRK			515.939	3	1545.8	1545.8	0	0.5	720	Specific	633.42	524.89	524.89	9.24	85	>sp|P01023|A2MG_HUMAN Alpha-2-macroglobulin OS=Homo sapiens GN=A2M PE=1 SV=3	277	31.184
RLVHVEEPHTETVRK			773.404	2	1545.8	1545.8	0	-0.2	720	Specific	678.96	471.35	471.35	9.68	85	>sp|P01023|A2MG_HUMAN Alpha-2-macroglobulin OS=Homo sapiens GN=A2M PE=1 SV=3	277	31.05
KYFPETWIWDLVVVNSAGVAEVGVTVPDTITEWKA			930.982	4	3720.91	3720.88	0	6	734	Specific	573.94	547.35	547.35	5.89	85	>sp|P01023|A2MG_HUMAN Alpha-2-macroglobulin OS=Homo sapiens GN=A2M PE=1 SV=3	277	131.547
KYFPETWIWDLVVVNSAGVAEVGVTVPDTITEWKA			1240.97	3	3720.9	3720.88	0	4.9	734	Specific	667.24	627.86	627.86	9.7	85	>sp|P01023|A2MG_HUMAN Alpha-2-macroglobulin OS=Homo sapiens GN=A2M PE=1 SV=3	277	131.52
RGEAFTLKA			383.21	2	765.413	765.414	0	-1.4	805	Specific	309.74	61.5	61.5	1.88	85	>sp|P01023|A2MG_HUMAN Alpha-2-macroglobulin OS=Homo sapiens GN=A2M PE=1 SV=3	277	38.9135
RGEAFTLKA			383.21	2	765.413	765.414	0	-1.9	805	Specific	364.5	70.28	70.28	2.1	85	>sp|P01023|A2MG_HUMAN Alpha-2-macroglobulin OS=Homo sapiens GN=A2M PE=1 SV=3	277	38.6607
KATVLNYLPKC			1018.59	1	1018.59	1018.59	0	1.4	812	Specific	335.72	60.76	60.76	1.9	85	>sp|P01023|A2MG_HUMAN Alpha-2-macroglobulin OS=Homo sapiens GN=A2M PE=1 SV=3	277	63.1788
KATVLNYLPKC			509.8	2	1018.59	1018.59	0	-0.9	812	Specific	352.31	70.64	70.64	2.34	85	>sp|P01023|A2MG_HUMAN Alpha-2-macroglobulin OS=Homo sapiens GN=A2M PE=1 SV=3	277	62.7582
KATVLNYLPKC			509.8	2	1018.59	1018.59	0	-0.9	812	Specific	384.11	56.81	56.81	2.58	85	>sp|P01023|A2MG_HUMAN Alpha-2-macroglobulin OS=Homo sapiens GN=A2M PE=1 SV=3	277	62.763
KATVLNYLPKC			509.8	2	1018.59	1018.59	0	-0.7	812	Specific	394.05	44.78	44.78	2.95	85	>sp|P01023|A2MG_HUMAN Alpha-2-macroglobulin OS=Homo sapiens GN=A2M PE=1 SV=3	277	62.8595
KATVLNYLPKC			1018.59	1	1018.59	1018.59	0	-0.9	812	Specific	505.75	156.14	156.14	4.34	85	>sp|P01023|A2MG_HUMAN Alpha-2-macroglobulin OS=Homo sapiens GN=A2M PE=1 SV=3	277	63.1534
KATVLNYLPKC			509.8	2	1018.59	1018.59	0	-0.4	812	Specific	511.64	102.12	102.12	3.87	85	>sp|P01023|A2MG_HUMAN Alpha-2-macroglobulin OS=Homo sapiens GN=A2M PE=1 SV=3	277	63.2958
RVSVQLEASPAFLAVPVEKE			471.767	4	1884.05	1884.05	0	-1.3	824	Specific	137.08	79.76	79.76	1.42	85	>sp|P01023|A2MG_HUMAN Alpha-2-macroglobulin OS=Homo sapiens GN=A2M PE=1 SV=3	277	91.7082
RVSVQLEASPAFLAVPVEKE			942.527	2	1884.05	1884.05	0	-0.3	824	Specific	316.31	244.91	244.91	5.19	85	>sp|P01023|A2MG_HUMAN Alpha-2-macroglobulin OS=Homo sapiens GN=A2M PE=1 SV=3	277	91.8127
RVSVQLEASPAFLAVPVEKE			628.684	3	1884.04	1884.05	0	-5.1	824	Specific	422.01	326.98	326.98	4.5	85	>sp|P01023|A2MG_HUMAN Alpha-2-macroglobulin OS=Homo sapiens GN=A2M PE=1 SV=3	277	82.6104
RVSVQLEASPAFLAVPVEKE			942.526	2	1884.04	1884.05	0	-1.8	824	Specific	434.96	419.43	419.43	6.89	85	>sp|P01023|A2MG_HUMAN Alpha-2-macroglobulin OS=Homo sapiens GN=A2M PE=1 SV=3	277	90.0808
RVSVQLEASPAFLAVPVEKE			628.686	3	1884.04	1884.05	0	-2.1	824	Specific	488.79	483.59	483.59	7.18	85	>sp|P01023|A2MG_HUMAN Alpha-2-macroglobulin OS=Homo sapiens GN=A2M PE=1 SV=3	277	90.2265
RVSVQLEASPAFLAVPVEKE			628.687	3	1884.05	1884.05	0	-1	824	Specific	618.84	596.27	596.27	10.49	85	>sp|P01023|A2MG_HUMAN Alpha-2-macroglobulin OS=Homo sapiens GN=A2M PE=1 SV=3	277	91.3104
RVSVQLEASPAFLAVPVEKE			942.528	2	1884.05	1884.05	0	0.3	824	Specific	655.27	563.19	563.19	11.39	85	>sp|P01023|A2MG_HUMAN Alpha-2-macroglobulin OS=Homo sapiens GN=A2M PE=1 SV=3	277	90.6178
RVSVQLEASPAFLAVPVEKE			942.527	2	1884.05	1884.05	0	0	824	Specific	674.39	589.95	589.95	11.39	85	>sp|P01023|A2MG_HUMAN Alpha-2-macroglobulin OS=Homo sapiens GN=A2M PE=1 SV=3	277	92.1604
RVSVQLEASPAFLAVPVEKE			628.687	3	1884.05	1884.05	0	-1.3	824	Specific	739.95	679.85	679.85	12.49	85	>sp|P01023|A2MG_HUMAN Alpha-2-macroglobulin OS=Homo sapiens GN=A2M PE=1 SV=3	277	91.8244
RVSVQLEASPAFLAVPVEKE			942.527	2	1884.05	1884.05	0	-0.5	824	Specific	753.47	644.5	644.5	13.39	85	>sp|P01023|A2MG_HUMAN Alpha-2-macroglobulin OS=Homo sapiens GN=A2M PE=1 SV=3	277	82.5282
RVSVQLEASPAFLAVPVEKE			942.527	2	1884.05	1884.05	0	-0.5	824	Specific	755.67	604.93	604.93	13.39	85	>sp|P01023|A2MG_HUMAN Alpha-2-macroglobulin OS=Homo sapiens GN=A2M PE=1 SV=3	277	82.5186
RVSVQLEASPAFLAVPVEKE			942.527	2	1884.05	1884.05	0	-0.4	824	Specific	778.65	683.85	683.85	13.39	85	>sp|P01023|A2MG_HUMAN Alpha-2-macroglobulin OS=Homo sapiens GN=A2M PE=1 SV=3	277	91.1294
RVSVQLEASPAFLAVPVEKE			942.527	2	1884.05	1884.05	0	-1	824	Specific	779.87	659.22	659.22	13.39	85	>sp|P01023|A2MG_HUMAN Alpha-2-macroglobulin OS=Homo sapiens GN=A2M PE=1 SV=3	277	91.2354
RVSVQLEASPAFLAVPVEKE			942.528	2	1884.05	1884.05	0	1	824	Specific	780.8	649.01	649.01	12.61	85	>sp|P01023|A2MG_HUMAN Alpha-2-macroglobulin OS=Homo sapiens GN=A2M PE=1 SV=3	277	91.6435
RVSVQLEASPAFLAVPVEKE			628.687	3	1884.05	1884.05	0	-0.6	824	Specific	786.37	718.72	718.72	13.49	85	>sp|P01023|A2MG_HUMAN Alpha-2-macroglobulin OS=Homo sapiens GN=A2M PE=1 SV=3	277	90.7704
RVSVQLEASPAFLAVPVEKE			942.527	2	1884.05	1884.05	0	-0.5	824	Specific	789.01	648.63	648.63	13.39	85	>sp|P01023|A2MG_HUMAN Alpha-2-macroglobulin OS=Homo sapiens GN=A2M PE=1 SV=3	277	83.0543
RVSVQLEASPAFLAVPVEKE			942.527	2	1884.05	1884.05	0	-0.5	824	Specific	790.08	660.53	660.53	13.39	85	>sp|P01023|A2MG_HUMAN Alpha-2-macroglobulin OS=Homo sapiens GN=A2M PE=1 SV=3	277	91.2035
RVSVQLEASPAFLAVPVEKE			628.687	3	1884.05	1884.05	0	-0.5	824	Specific	791.31	740.37	740.37	13.49	85	>sp|P01023|A2MG_HUMAN Alpha-2-macroglobulin OS=Homo sapiens GN=A2M PE=1 SV=3	277	83.1461
RVSVQLEASPAFLAVPVEKE			942.528	2	1884.05	1884.05	0	0.3	824	Specific	791.42	706.94	706.94	13.39	85	>sp|P01023|A2MG_HUMAN Alpha-2-macroglobulin OS=Homo sapiens GN=A2M PE=1 SV=3	277	91.6877
RVSVQLEASPAFLAVPVEKE			942.527	2	1884.05	1884.05	0	-1	824	Specific	816.27	733.48	733.48	14.39	85	>sp|P01023|A2MG_HUMAN Alpha-2-macroglobulin OS=Homo sapiens GN=A2M PE=1 SV=3	277	91.1117
RVSVQLEASPAFLAVPVEKE			942.528	2	1884.05	1884.05	0	0.1	824	Specific	823.21	691.95	691.95	14.39	85	>sp|P01023|A2MG_HUMAN Alpha-2-macroglobulin OS=Homo sapiens GN=A2M PE=1 SV=3	277	91.0799
RVSVQLEASPAFLAVPVEKE			942.528	2	1884.05	1884.05	0	0.1	824	Specific	826.64	729.31	729.31	14.39	85	>sp|P01023|A2MG_HUMAN Alpha-2-macroglobulin OS=Homo sapiens GN=A2M PE=1 SV=3	277	91.0847
RQTVSWAVTPKS			558.806	2	1116.6	1116.6	0	-0.6	854	Specific	552.63	265.99	265.99	5.96	85	>sp|P01023|A2MG_HUMAN Alpha-2-macroglobulin OS=Homo sapiens GN=A2M PE=1 SV=3	277	46.6854
RQTVSWAVTPKS			558.806	2	1116.6	1116.6	0	-0.4	854	Specific	617.51	295.86	295.86	8.16	85	>sp|P01023|A2MG_HUMAN Alpha-2-macroglobulin OS=Homo sapiens GN=A2M PE=1 SV=3	277	46.5387
RKDTVIKP			352.22	2	703.433	703.435	0	-2	896	Specific	386.47	4.73	4.73	1.65	85	>sp|P01023|A2MG_HUMAN Alpha-2-macroglobulin OS=Homo sapiens GN=A2M PE=1 SV=3	277	9.9206
RKDTVIKP			352.221	2	703.434	703.435	0	-1.7	896	Specific	479.31	33.78	33.78	2.38	85	>sp|P01023|A2MG_HUMAN Alpha-2-macroglobulin OS=Homo sapiens GN=A2M PE=1 SV=3	277	9.8868
RKDTVIKPLLVEPEGLEKE			477.781	4	1908.1	1908.11	0	-1.4	896	Specific	411.86	365.42	365.42	5.5	85	>sp|P01023|A2MG_HUMAN Alpha-2-macroglobulin OS=Homo sapiens GN=A2M PE=1 SV=3	277	58.1282
RKDTVIKPLLVEPEGLEKE			636.706	3	1908.1	1908.11	0	-1.7	896	Specific	623.45	545.39	545.39	9.24	85	>sp|P01023|A2MG_HUMAN Alpha-2-macroglobulin OS=Homo sapiens GN=A2M PE=1 SV=3	277	58.1267
KDTVIKP			575.34	1	575.34	575.34	0	0.1	897	Specific	479.36	13.01	13.01	2.09	85	>sp|P01023|A2MG_HUMAN Alpha-2-macroglobulin OS=Homo sapiens GN=A2M PE=1 SV=3	277	15.8247
KDTVIKPLLVEPEGLEKE			890.508	2	1780.01	1780.01	0	-1.3	897	Specific	390.05	315.78	315.78	5.29	85	>sp|P01023|A2MG_HUMAN Alpha-2-macroglobulin OS=Homo sapiens GN=A2M PE=1 SV=3	277	69.2243
KDTVIKPLLVEPEGLEKE			594.009	3	1780.01	1780.01	0	0.5	897	Specific	716.72	655.16	655.16	12.13	85	>sp|P01023|A2MG_HUMAN Alpha-2-macroglobulin OS=Homo sapiens GN=A2M PE=1 SV=3	277	69.1909
KPLLVEPEGLEKE			612.348	2	1223.69	1223.69	0	-0.1	902	Specific	551.59	400.6	400.6	7.33	85	>sp|P01023|A2MG_HUMAN Alpha-2-macroglobulin OS=Homo sapiens GN=A2M PE=1 SV=3	277	59.4662
KPLLVEPEGLEKE			612.348	2	1223.69	1223.69	0	0.3	902	Specific	683.35	460.71	460.71	10.63	85	>sp|P01023|A2MG_HUMAN Alpha-2-macroglobulin OS=Homo sapiens GN=A2M PE=1 SV=3	277	59.3791
KPLLVEPEGLEKE			612.347	2	1223.69	1223.69	0	-1.2	902	Specific	696.77	414.16	414.16	10.63	85	>sp|P01023|A2MG_HUMAN Alpha-2-macroglobulin OS=Homo sapiens GN=A2M PE=1 SV=3	277	59.4473
KLPPNVVEESARA			605.824	2	1210.64	1210.64	0	-1.7	935	Specific	255.63	101.83	101.83	1.89	85	>sp|P01023|A2MG_HUMAN Alpha-2-macroglobulin OS=Homo sapiens GN=A2M PE=1 SV=3	277	41.4169
KLPPNVVEESARA			605.825	2	1210.64	1210.64	0	-0.6	935	Specific	329.85	204.04	204.04	3.61	85	>sp|P01023|A2MG_HUMAN Alpha-2-macroglobulin OS=Homo sapiens GN=A2M PE=1 SV=3	277	40.1681
KLPPNVVEESARA			605.825	2	1210.64	1210.64	0	0.4	935	Specific	382.8	231.43	231.43	4.17	85	>sp|P01023|A2MG_HUMAN Alpha-2-macroglobulin OS=Homo sapiens GN=A2M PE=1 SV=3	277	40.9878
KLPPNVVEESARA			605.824	2	1210.64	1210.64	0	-1.1	935	Specific	431.37	260.6	260.6	4.51	85	>sp|P01023|A2MG_HUMAN Alpha-2-macroglobulin OS=Homo sapiens GN=A2M PE=1 SV=3	277	41.9114
KLPPNVVEESARA			605.824	2	1210.64	1210.64	0	-1.5	935	Specific	440.21	277.4	277.4	4.64	85	>sp|P01023|A2MG_HUMAN Alpha-2-macroglobulin OS=Homo sapiens GN=A2M PE=1 SV=3	277	41.5629
KLPPNVVEESARA			605.824	2	1210.64	1210.64	0	-1.5	935	Specific	460.5	250.3	250.3	4.97	85	>sp|P01023|A2MG_HUMAN Alpha-2-macroglobulin OS=Homo sapiens GN=A2M PE=1 SV=3	277	41.5587
KLPPNVVEESARA			605.825	2	1210.64	1210.64	0	0.6	935	Specific	472.38	245.61	245.61	4.97	85	>sp|P01023|A2MG_HUMAN Alpha-2-macroglobulin OS=Homo sapiens GN=A2M PE=1 SV=3	277	42.0871
KLPPNVVEESARA			605.826	2	1210.64	1210.64	0	1.2	935	Specific	478.74	273.66	273.66	4.87	85	>sp|P01023|A2MG_HUMAN Alpha-2-macroglobulin OS=Homo sapiens GN=A2M PE=1 SV=3	277	41.0315
KLPPNVVEESARA			605.824	2	1210.64	1210.64	0	-1.2	935	Specific	500.61	284.2	284.2	5.84	85	>sp|P01023|A2MG_HUMAN Alpha-2-macroglobulin OS=Homo sapiens GN=A2M PE=1 SV=3	277	39.9674
KLPPNVVEESARA			605.825	2	1210.64	1210.64	0	0.1	935	Specific	506.16	295.69	295.69	5.84	85	>sp|P01023|A2MG_HUMAN Alpha-2-macroglobulin OS=Homo sapiens GN=A2M PE=1 SV=3	277	40.8865
KLPPNVVEESARA			605.824	2	1210.64	1210.64	0	-0.7	935	Specific	562.41	321.46	321.46	6.33	85	>sp|P01023|A2MG_HUMAN Alpha-2-macroglobulin OS=Homo sapiens GN=A2M PE=1 SV=3	277	41.3876
KLPPNVVEESARA			605.825	2	1210.64	1210.64	0	0.2	935	Specific	593.81	349.62	349.62	7.4	85	>sp|P01023|A2MG_HUMAN Alpha-2-macroglobulin OS=Homo sapiens GN=A2M PE=1 SV=3	277	40.8621
KLPPNVVEESARA			605.826	2	1210.64	1210.64	0	1.2	935	Specific	597.64	339.84	339.84	6.85	85	>sp|P01023|A2MG_HUMAN Alpha-2-macroglobulin OS=Homo sapiens GN=A2M PE=1 SV=3	277	41.0301
KLPPNVVEESARA			605.826	2	1210.64	1210.64	0	1.2	935	Specific	608.48	345.96	345.96	7.63	85	>sp|P01023|A2MG_HUMAN Alpha-2-macroglobulin OS=Homo sapiens GN=A2M PE=1 SV=3	277	41.0279
KLPPNVVEESARA			605.825	2	1210.64	1210.64	0	0.1	935	Specific	609.02	336.36	336.36	8.06	85	>sp|P01023|A2MG_HUMAN Alpha-2-macroglobulin OS=Homo sapiens GN=A2M PE=1 SV=3	277	40.8819
KLPPNVVEESARA			605.825	2	1210.64	1210.64	0	0.2	935	Specific	610.72	352.54	352.54	8.4	85	>sp|P01023|A2MG_HUMAN Alpha-2-macroglobulin OS=Homo sapiens GN=A2M PE=1 SV=3	277	40.8633
KLPPNVVEESARA			605.825	2	1210.64	1210.64	0	-0.6	935	Specific	626.16	379.29	379.29	8.79	85	>sp|P01023|A2MG_HUMAN Alpha-2-macroglobulin OS=Homo sapiens GN=A2M PE=1 SV=3	277	40.4942
KLPPNVVEESARA			605.825	2	1210.64	1210.64	0	0.2	935	Specific	650.03	385.96	385.96	10.63	85	>sp|P01023|A2MG_HUMAN Alpha-2-macroglobulin OS=Homo sapiens GN=A2M PE=1 SV=3	277	40.8484
KAIGYLNTGYQRQ			628.324	2	1255.64	1255.64	0	-1.6	1004	Specific	300.41	171.84	171.84	2.73	85	>sp|P01023|A2MG_HUMAN Alpha-2-macroglobulin OS=Homo sapiens GN=A2M PE=1 SV=3	277	47.3304
KAIGYLNTGYQRQ			628.324	2	1255.64	1255.64	0	-1.6	1004	Specific	386.59	271.94	271.94	3.95	85	>sp|P01023|A2MG_HUMAN Alpha-2-macroglobulin OS=Homo sapiens GN=A2M PE=1 SV=3	277	47.332
RQLNYKH			333.184	2	665.361	665.362	0	-0.6	1015	Specific	335.25	52.95	52.95	1.76	85	>sp|P01023|A2MG_HUMAN Alpha-2-macroglobulin OS=Homo sapiens GN=A2M PE=1 SV=3	277	19.5535
RQLNYKH			333.184	2	665.362	665.362	0	-0.2	1015	Specific	366.41	41.8	41.8	2.2	85	>sp|P01023|A2MG_HUMAN Alpha-2-macroglobulin OS=Homo sapiens GN=A2M PE=1 SV=3	277	19.8263
RQLNYKH			333.184	2	665.361	665.362	0	-0.7	1015	Specific	369.11	41.59	41.59	2.31	85	>sp|P01023|A2MG_HUMAN Alpha-2-macroglobulin OS=Homo sapiens GN=A2M PE=1 SV=3	277	19.6976
KHYDGSYSTFGERY			473.537	3	1418.6	1418.6	0	-0.3	1020	Specific	662.25	607.96	607.96	10.63	85	>sp|P01023|A2MG_HUMAN Alpha-2-macroglobulin OS=Homo sapiens GN=A2M PE=1 SV=3	277	34.9392
KHYDGSYSTFGERY			709.802	2	1418.6	1418.6	0	-0.9	1020	Specific	765.48	622.57	622.57	12.18	85	>sp|P01023|A2MG_HUMAN Alpha-2-macroglobulin OS=Homo sapiens GN=A2M PE=1 SV=3	277	35.1562
KHYDGSYSTFGERY			709.802	2	1418.6	1418.6	0	-0.6	1020	Specific	864.98	692.16	692.16	14.18	85	>sp|P01023|A2MG_HUMAN Alpha-2-macroglobulin OS=Homo sapiens GN=A2M PE=1 SV=3	277	35.0808
RNQGNTWLTAFVLKT			746.394	2	1491.78	1491.8	0	-9.9	1035	Specific	284.09	153.59	153.59	2.06	85	>sp|P01023|A2MG_HUMAN Alpha-2-macroglobulin OS=Homo sapiens GN=A2M PE=1 SV=3	277	104.287
RNQGNTWLTAFVLKT			746.4	2	1491.79	1491.8	0	-1.2	1035	Specific	470.13	382.56	382.56	6.29	85	>sp|P01023|A2MG_HUMAN Alpha-2-macroglobulin OS=Homo sapiens GN=A2M PE=1 SV=3	277	104.543
KTFAQARA			347.187	2	693.367	693.368	0	-0.8	1048	Specific	244.89	39.87	39.87	1.22	85	>sp|P01023|A2MG_HUMAN Alpha-2-macroglobulin OS=Homo sapiens GN=A2M PE=1 SV=3	277	17.9849
KTFAQARA			347.187	2	693.367	693.368	0	-0.5	1048	Specific	404.19	134.29	134.29	3.28	85	>sp|P01023|A2MG_HUMAN Alpha-2-macroglobulin OS=Homo sapiens GN=A2M PE=1 SV=3	277	17.5794
RSSGSLLNNAIKG			552.306	2	1103.61	1103.61	0	-0.4	1082	Specific	440.45	234.34	234.34	4.5	85	>sp|P01023|A2MG_HUMAN Alpha-2-macroglobulin OS=Homo sapiens GN=A2M PE=1 SV=3	277	45.5426
RSSGSLLNNAIKG			552.306	2	1103.61	1103.61	0	0	1082	Specific	649.16	416.58	416.58	9.63	85	>sp|P01023|A2MG_HUMAN Alpha-2-macroglobulin OS=Homo sapiens GN=A2M PE=1 SV=3	277	45.2609
KGGVEDEVTLSAYITIALLEIPLTVTHPVVRN			1069.27	3	3205.8	3205.77	0	8.1	1093	Specific	911.57	862.91	862.91	14.52	85	>sp|P01023|A2MG_HUMAN Alpha-2-macroglobulin OS=Homo sapiens GN=A2M PE=1 SV=3	277	131.852
KGGVEDEVTLSAYITIALLEIPLTVTHPVVRN			802.206	4	3205.8	3205.77	0	9.2	1093	Specific	1079.29	1071.63	1071.63	17.62	85	>sp|P01023|A2MG_HUMAN Alpha-2-macroglobulin OS=Homo sapiens GN=A2M PE=1 SV=3	277	131.854
KTAQEGDHGSHVYTKA			510.571	3	1529.7	1529.7	0	-0.2	1134	Specific	252.45	201.12	201.12	2.95	85	>sp|P01023|A2MG_HUMAN Alpha-2-macroglobulin OS=Homo sapiens GN=A2M PE=1 SV=3	277	13.8498
KTAQEGDHGSHVYTKA			765.352	2	1529.7	1529.7	0	-1.2	1134	Specific	271.41	236.18	236.18	2.99	85	>sp|P01023|A2MG_HUMAN Alpha-2-macroglobulin OS=Homo sapiens GN=A2M PE=1 SV=3	277	14.1256
KTAQEGDHGSHVYTKA			383.18	4	1529.7	1529.7	0	-0.9	1134	Specific	395.01	285.04	285.04	4.04	85	>sp|P01023|A2MG_HUMAN Alpha-2-macroglobulin OS=Homo sapiens GN=A2M PE=1 SV=3	277	14.0763
KTAQEGDHGSHVYTKA			383.18	4	1529.7	1529.7	0	-0.5	1134	Specific	398.11	308.42	308.42	4.43	85	>sp|P01023|A2MG_HUMAN Alpha-2-macroglobulin OS=Homo sapiens GN=A2M PE=1 SV=3	277	13.3644
KTAQEGDHGSHVYTKA			383.179	4	1529.7	1529.7	0	-1.3	1134	Specific	409.36	292.73	292.73	4.16	85	>sp|P01023|A2MG_HUMAN Alpha-2-macroglobulin OS=Homo sapiens GN=A2M PE=1 SV=3	277	14.0464
KTAQEGDHGSHVYTKA			510.571	3	1529.7	1529.7	0	0	1134	Specific	417.32	292.81	292.81	4.37	85	>sp|P01023|A2MG_HUMAN Alpha-2-macroglobulin OS=Homo sapiens GN=A2M PE=1 SV=3	277	13.4867
KTAQEGDHGSHVYTKA			510.57	3	1529.7	1529.7	0	-1.2	1134	Specific	433.35	363.93	363.93	4.5	85	>sp|P01023|A2MG_HUMAN Alpha-2-macroglobulin OS=Homo sapiens GN=A2M PE=1 SV=3	277	13.328
KTAQEGDHGSHVYTKA			510.571	3	1529.7	1529.7	0	-0.4	1134	Specific	503.22	342.31	342.31	4.9	85	>sp|P01023|A2MG_HUMAN Alpha-2-macroglobulin OS=Homo sapiens GN=A2M PE=1 SV=3	277	13.5936
KTAQEGDHGSHVYTKA			383.18	4	1529.7	1529.7	0	-0.5	1134	Specific	506.18	363.61	363.61	6.31	85	>sp|P01023|A2MG_HUMAN Alpha-2-macroglobulin OS=Homo sapiens GN=A2M PE=1 SV=3	277	13.3836
KTAQEGDHGSHVYTKA			510.571	3	1529.7	1529.7	0	0	1134	Specific	531.37	427.64	427.64	6.68	85	>sp|P01023|A2MG_HUMAN Alpha-2-macroglobulin OS=Homo sapiens GN=A2M PE=1 SV=3	277	13.4851
KTAQEGDHGSHVYTKA			765.352	2	1529.7	1529.7	0	-0.8	1134	Specific	814.49	631.19	631.19	12.68	85	>sp|P01023|A2MG_HUMAN Alpha-2-macroglobulin OS=Homo sapiens GN=A2M PE=1 SV=3	277	13.3852
RKEVLKS			308.705	2	616.402	616.403	0	-1.1	1164	Specific	273.91	12.97	12.97	1.25	85	>sp|P01023|A2MG_HUMAN Alpha-2-macroglobulin OS=Homo sapiens GN=A2M PE=1 SV=3	277	0.0916
RKEVLKS			308.705	2	616.402	616.403	0	-1.3	1164	Specific	376.78	43.45	43.45	1.88	85	>sp|P01023|A2MG_HUMAN Alpha-2-macroglobulin OS=Homo sapiens GN=A2M PE=1 SV=3	277	0.4229
RKEVLKS			308.705	2	616.402	616.403	0	-1.3	1164	Specific	382.23	45.09	45.09	2.04	85	>sp|P01023|A2MG_HUMAN Alpha-2-macroglobulin OS=Homo sapiens GN=A2M PE=1 SV=3	277	0.4197
RKEVLKS			308.705	2	616.402	616.403	0	-1.1	1164	Specific	383.68	43.26	43.26	1.89	85	>sp|P01023|A2MG_HUMAN Alpha-2-macroglobulin OS=Homo sapiens GN=A2M PE=1 SV=3	277	0.5666
RKEVLKS			308.705	2	616.402	616.403	0	-1.2	1164	Specific	388.78	43.06	43.06	1.89	85	>sp|P01023|A2MG_HUMAN Alpha-2-macroglobulin OS=Homo sapiens GN=A2M PE=1 SV=3	277	0.0771
RKEVLKS			616.403	1	616.403	616.403	0	-0.5	1164	Specific	404.21	19.36	19.36	1.88	85	>sp|P01023|A2MG_HUMAN Alpha-2-macroglobulin OS=Homo sapiens GN=A2M PE=1 SV=3	277	0.4261
RKEVLKS			308.705	2	616.402	616.403	0	-1.6	1164	Specific	452.15	42.58	42.58	2.05	85	>sp|P01023|A2MG_HUMAN Alpha-2-macroglobulin OS=Homo sapiens GN=A2M PE=1 SV=3	277	0.3898
RKEVLKS			308.705	2	616.402	616.403	0	-1.5	1164	Specific	468.57	46.95	46.95	2.12	85	>sp|P01023|A2MG_HUMAN Alpha-2-macroglobulin OS=Homo sapiens GN=A2M PE=1 SV=3	277	0.4592
RKEVLKS			308.704	2	616.402	616.403	0	-2	1164	Specific	500.35	54.54	54.54	2.2	85	>sp|P01023|A2MG_HUMAN Alpha-2-macroglobulin OS=Homo sapiens GN=A2M PE=1 SV=3	277	0.0349
RKEVLKS			308.705	2	616.402	616.403	0	-1	1164	Specific	501.4	58.02	58.02	2.11	85	>sp|P01023|A2MG_HUMAN Alpha-2-macroglobulin OS=Homo sapiens GN=A2M PE=1 SV=3	277	0.2281
RKEVLKS			308.705	2	616.402	616.403	0	-1	1164	Specific	511.79	56.66	56.66	2.3	85	>sp|P01023|A2MG_HUMAN Alpha-2-macroglobulin OS=Homo sapiens GN=A2M PE=1 SV=3	277	0.215
KSLNEEAVKK			445.235	2	889.463	889.462	0	0.3	1169	Specific	432.9	141.04	141.04	3.64	85	>sp|P01023|A2MG_HUMAN Alpha-2-macroglobulin OS=Homo sapiens GN=A2M PE=1 SV=3	277	23.1517
KSLNEEAVKK			445.235	2	889.462	889.462	0	-0.4	1169	Specific	482.95	170.37	170.37	3.97	85	>sp|P01023|A2MG_HUMAN Alpha-2-macroglobulin OS=Homo sapiens GN=A2M PE=1 SV=3	277	23.2754
KSLNEEAVKK			445.235	2	889.462	889.462	0	-0.3	1169	Specific	489.43	196.05	196.05	4.38	85	>sp|P01023|A2MG_HUMAN Alpha-2-macroglobulin OS=Homo sapiens GN=A2M PE=1 SV=3	277	23.2996
KDNSVHWERP			348.161	3	1042.47	1042.47	0	-1.3	1178	Specific	479.72	312.68	312.68	4.42	85	>sp|P01023|A2MG_HUMAN Alpha-2-macroglobulin OS=Homo sapiens GN=A2M PE=1 SV=3	277	27.5883
KDNSVHWERP			521.738	2	1042.47	1042.47	0	-0.6	1178	Specific	599.49	391.91	391.91	7.04	85	>sp|P01023|A2MG_HUMAN Alpha-2-macroglobulin OS=Homo sapiens GN=A2M PE=1 SV=3	277	27.6167
KDNSVHWERPQKPKA			540.946	3	1620.82	1620.82	0	0.3	1178	Specific	654.35	450.68	450.68	9.68	85	>sp|P01023|A2MG_HUMAN Alpha-2-macroglobulin OS=Homo sapiens GN=A2M PE=1 SV=3	277	25.8218
KWITKQ			547.324	1	547.324	547.324	0	0.4	1237	Specific	410.38	410.38	410.38	3.73	85	>sp|P01023|A2MG_HUMAN Alpha-2-macroglobulin OS=Homo sapiens GN=A2M PE=1 SV=3	277	25.4223
KQQNAQGGFSSTQDTVVALHALSKY			796.73	3	2388.18	2387.2	1	-9.1	1241	Specific	70.55	15.28	15.28	0.12	85	>sp|P01023|A2MG_HUMAN Alpha-2-macroglobulin OS=Homo sapiens GN=A2M PE=1 SV=3	277	64.9194
KQQNAQGGFSSTQDTVVALHALSKY			796.403	3	2387.19	2387.2	0	-0.4	1241	Specific	548.33	546.17	546.17	8.13	85	>sp|P01023|A2MG_HUMAN Alpha-2-macroglobulin OS=Homo sapiens GN=A2M PE=1 SV=3	277	63.3653
KQQNAQGGFSSTQDTVVALHALSKY			796.402	3	2387.19	2387.2	0	-1.6	1241	Specific	822.35	822.35	822.35	13.99	85	>sp|P01023|A2MG_HUMAN Alpha-2-macroglobulin OS=Homo sapiens GN=A2M PE=1 SV=3	277	62.7646
KYGAATFTRT			443.724	2	886.442	886.442	0	-0.2	1264	Specific	478.75	101.13	101.13	3.38	85	>sp|P01023|A2MG_HUMAN Alpha-2-macroglobulin OS=Homo sapiens GN=A2M PE=1 SV=3	277	33.4074
KAAQVTIQSSGTFSSKF			756.387	2	1511.77	1511.77	0	-2.1	1275	Specific	115.43	91.6	91.6	1.44	85	>sp|P01023|A2MG_HUMAN Alpha-2-macroglobulin OS=Homo sapiens GN=A2M PE=1 SV=3	277	78.8596
KAAQVTIQSSGTFSSKF			756.389	2	1511.77	1511.77	0	0.1	1275	Specific	137.33	43.38	43.38	1.21	85	>sp|P01023|A2MG_HUMAN Alpha-2-macroglobulin OS=Homo sapiens GN=A2M PE=1 SV=3	277	40.8778
KAAQVTIQSSGTFSSKF			756.389	2	1511.77	1511.77	0	1	1275	Specific	157.47	63.18	63.18	1.18	85	>sp|P01023|A2MG_HUMAN Alpha-2-macroglobulin OS=Homo sapiens GN=A2M PE=1 SV=3	277	44.4991
KAAQVTIQSSGTFSSKF			756.388	2	1511.77	1511.77	0	-1.5	1275	Specific	169.38	139.66	139.66	1.9	85	>sp|P01023|A2MG_HUMAN Alpha-2-macroglobulin OS=Homo sapiens GN=A2M PE=1 SV=3	277	80.1726
KAAQVTIQSSGTFSSKF			756.388	2	1511.77	1511.77	0	-0.7	1275	Specific	218.9	79.68	79.68	1.89	85	>sp|P01023|A2MG_HUMAN Alpha-2-macroglobulin OS=Homo sapiens GN=A2M PE=1 SV=3	277	81.2564
KAAQVTIQSSGTFSSKF			756.388	2	1511.77	1511.77	0	-1.3	1275	Specific	230.14	87.65	87.65	2.46	85	>sp|P01023|A2MG_HUMAN Alpha-2-macroglobulin OS=Homo sapiens GN=A2M PE=1 SV=3	277	82.0725
KAAQVTIQSSGTFSSKF			756.388	2	1511.77	1511.77	0	-0.9	1275	Specific	243.71	139.02	139.02	2.95	85	>sp|P01023|A2MG_HUMAN Alpha-2-macroglobulin OS=Homo sapiens GN=A2M PE=1 SV=3	277	65.0048
KAAQVTIQSSGTFSSKF			756.388	2	1511.77	1511.77	0	-0.6	1275	Specific	282.33	260.99	260.99	4.11	85	>sp|P01023|A2MG_HUMAN Alpha-2-macroglobulin OS=Homo sapiens GN=A2M PE=1 SV=3	277	86.251
KAAQVTIQSSGTFSSKF			756.391	2	1511.78	1511.77	0	3.4	1275	Specific	290.92	116.32	116.32	1.84	85	>sp|P01023|A2MG_HUMAN Alpha-2-macroglobulin OS=Homo sapiens GN=A2M PE=1 SV=3	277	52.6044
KAAQVTIQSSGTFSSKF			756.389	2	1511.77	1511.77	0	0.5	1275	Specific	294.84	224.64	224.64	3.98	85	>sp|P01023|A2MG_HUMAN Alpha-2-macroglobulin OS=Homo sapiens GN=A2M PE=1 SV=3	277	92.1414
KAAQVTIQSSGTFSSKF			756.389	2	1511.77	1511.77	0	0.2	1275	Specific	296.42	233.38	233.38	3.92	85	>sp|P01023|A2MG_HUMAN Alpha-2-macroglobulin OS=Homo sapiens GN=A2M PE=1 SV=3	277	91.45
KAAQVTIQSSGTFSSKF			756.89	2	1512.77	1511.77	1	-0.5	1275	Specific	316.07	316.07	316.07	3.76	85	>sp|P01023|A2MG_HUMAN Alpha-2-macroglobulin OS=Homo sapiens GN=A2M PE=1 SV=3	277	89.1245
KAAQVTIQSSGTFSSKF			756.389	2	1511.77	1511.77	0	-0.1	1275	Specific	364.15	287.68	287.68	4.88	85	>sp|P01023|A2MG_HUMAN Alpha-2-macroglobulin OS=Homo sapiens GN=A2M PE=1 SV=3	277	76.7999
KAAQVTIQSSGTFSSKF			756.387	2	1511.77	1511.77	0	-2.2	1275	Specific	375.34	371.8	371.8	4.88	85	>sp|P01023|A2MG_HUMAN Alpha-2-macroglobulin OS=Homo sapiens GN=A2M PE=1 SV=3	277	80.621
KAAQVTIQSSGTFSSKF			756.387	2	1511.77	1511.77	0	-1.9	1275	Specific	382.23	373.56	373.56	5.49	85	>sp|P01023|A2MG_HUMAN Alpha-2-macroglobulin OS=Homo sapiens GN=A2M PE=1 SV=3	277	85.3567
KAAQVTIQSSGTFSSKF			756.389	2	1511.77	1511.77	0	-0.1	1275	Specific	396.3	357.62	357.62	5.54	85	>sp|P01023|A2MG_HUMAN Alpha-2-macroglobulin OS=Homo sapiens GN=A2M PE=1 SV=3	277	89.1582
KAAQVTIQSSGTFSSKF			756.389	2	1511.77	1511.77	0	0.3	1275	Specific	398.66	240.63	240.63	4.58	85	>sp|P01023|A2MG_HUMAN Alpha-2-macroglobulin OS=Homo sapiens GN=A2M PE=1 SV=3	277	44.3951
KAAQVTIQSSGTFSSKF			756.388	2	1511.77	1511.77	0	-1	1275	Specific	412.35	353.53	353.53	5.68	85	>sp|P01023|A2MG_HUMAN Alpha-2-macroglobulin OS=Homo sapiens GN=A2M PE=1 SV=3	277	87.2973
KAAQVTIQSSGTFSSKF			756.389	2	1511.77	1511.77	0	0.5	1275	Specific	452.18	387.23	387.23	7.21	85	>sp|P01023|A2MG_HUMAN Alpha-2-macroglobulin OS=Homo sapiens GN=A2M PE=1 SV=3	277	88.5211
KAAQVTIQSSGTFSSKF			756.39	2	1511.77	1511.77	0	1.8	1275	Specific	468.66	324.07	324.07	5.52	85	>sp|P01023|A2MG_HUMAN Alpha-2-macroglobulin OS=Homo sapiens GN=A2M PE=1 SV=3	277	92.0809
KAAQVTIQSSGTFSSKF			756.389	2	1511.77	1511.77	0	0	1275	Specific	516.76	427.22	427.22	7.02	85	>sp|P01023|A2MG_HUMAN Alpha-2-macroglobulin OS=Homo sapiens GN=A2M PE=1 SV=3	277	41.0134
KAAQVTIQSSGTFSSKF			756.389	2	1511.77	1511.77	0	1.1	1275	Specific	525.48	438.35	438.35	6.79	85	>sp|P01023|A2MG_HUMAN Alpha-2-macroglobulin OS=Homo sapiens GN=A2M PE=1 SV=3	277	44.0228
KAAQVTIQSSGTFSSKF			756.388	2	1511.77	1511.77	0	-0.6	1275	Specific	529.72	437.08	437.08	7.57	85	>sp|P01023|A2MG_HUMAN Alpha-2-macroglobulin OS=Homo sapiens GN=A2M PE=1 SV=3	277	41.5013
KAAQVTIQSSGTFSSKF			756.388	2	1511.77	1511.77	0	-1	1275	Specific	532.05	434.8	434.8	7.57	85	>sp|P01023|A2MG_HUMAN Alpha-2-macroglobulin OS=Homo sapiens GN=A2M PE=1 SV=3	277	41.3851
KAAQVTIQSSGTFSSKF			756.387	2	1511.77	1511.77	0	-2.7	1275	Specific	596.28	451.61	451.61	8.69	85	>sp|P01023|A2MG_HUMAN Alpha-2-macroglobulin OS=Homo sapiens GN=A2M PE=1 SV=3	277	42.5427
KAAQVTIQSSGTFSSKF			756.389	2	1511.77	1511.77	0	0	1275	Specific	611.35	495.28	495.28	10.13	85	>sp|P01023|A2MG_HUMAN Alpha-2-macroglobulin OS=Homo sapiens GN=A2M PE=1 SV=3	277	40.9978
KAAQVTIQSSGTFSSKF			756.388	2	1511.77	1511.77	0	-0.4	1275	Specific	627.31	506.37	506.37	10.13	85	>sp|P01023|A2MG_HUMAN Alpha-2-macroglobulin OS=Homo sapiens GN=A2M PE=1 SV=3	277	43.0659
KAAQVTIQSSGTFSSKF			756.389	2	1511.77	1511.77	0	0	1275	Specific	665.02	521.18	521.18	11.13	85	>sp|P01023|A2MG_HUMAN Alpha-2-macroglobulin OS=Homo sapiens GN=A2M PE=1 SV=3	277	40.9833
KAAQVTIQSSGTFSSKF			756.388	2	1511.77	1511.77	0	-0.9	1275	Specific	665.83	517.84	517.84	11.13	85	>sp|P01023|A2MG_HUMAN Alpha-2-macroglobulin OS=Homo sapiens GN=A2M PE=1 SV=3	277	42.0275
KAAQVTIQSSGTFSSKF			756.388	2	1511.77	1511.77	0	-0.9	1275	Specific	740.68	591.47	591.47	12.13	85	>sp|P01023|A2MG_HUMAN Alpha-2-macroglobulin OS=Homo sapiens GN=A2M PE=1 SV=3	277	42.0291
KFQVDNNNRL			503.738	2	1006.47	1006.47	0	-0.4	1290	Specific	376.78	220.64	220.64	3.66	85	>sp|P01023|A2MG_HUMAN Alpha-2-macroglobulin OS=Homo sapiens GN=A2M PE=1 SV=3	277	23.3745
KFQVDNNNRL			503.739	2	1006.47	1006.47	0	-0.1	1290	Specific	378.86	202.77	202.77	3.71	85	>sp|P01023|A2MG_HUMAN Alpha-2-macroglobulin OS=Homo sapiens GN=A2M PE=1 SV=3	277	23.332
KFQVDNNNRL			503.739	2	1006.47	1006.47	0	0.3	1290	Specific	436.45	263.8	263.8	4.3	85	>sp|P01023|A2MG_HUMAN Alpha-2-macroglobulin OS=Homo sapiens GN=A2M PE=1 SV=3	277	23.208
RLLLQQVSLPELPGEYSMKV		M[+16]	1031.05	2	2061.09	2061.09	0	-0.1	1298	Specific	292.78	224.33	224.33	4.44	85	>sp|P01023|A2MG_HUMAN Alpha-2-macroglobulin OS=Homo sapiens GN=A2M PE=1 SV=3	277	98.9902
RLLLQQVSLPELPGEYSMKV		M[+16]	1031.05	2	2061.09	2061.09	0	-1.8	1298	Specific	296.57	258.47	258.47	3.76	85	>sp|P01023|A2MG_HUMAN Alpha-2-macroglobulin OS=Homo sapiens GN=A2M PE=1 SV=3	277	98.7492
RLLLQQVSLPELPGEYSMKV		M[+16]	1031.05	2	2061.09	2061.09	0	0	1298	Specific	312.45	255.46	255.46	4.65	85	>sp|P01023|A2MG_HUMAN Alpha-2-macroglobulin OS=Homo sapiens GN=A2M PE=1 SV=3	277	98.8306
RLLLQQVSLPELPGEYSMKV		M[+16]	1031.05	2	2061.09	2061.09	0	-0.2	1298	Specific	317.87	287.78	287.78	4.43	85	>sp|P01023|A2MG_HUMAN Alpha-2-macroglobulin OS=Homo sapiens GN=A2M PE=1 SV=3	277	98.7764
RLLLQQVSLPELPGEYSMKV		M[+16]	687.701	3	2061.09	2061.09	0	-2.7	1298	Specific	379.81	370.98	370.98	5.21	85	>sp|P01023|A2MG_HUMAN Alpha-2-macroglobulin OS=Homo sapiens GN=A2M PE=1 SV=3	277	100.343
RLLLQQVSLPELPGEYSMKV		M[+16]	687.702	3	2061.09	2061.09	0	-0.3	1298	Specific	444.22	402.57	402.57	7.04	85	>sp|P01023|A2MG_HUMAN Alpha-2-macroglobulin OS=Homo sapiens GN=A2M PE=1 SV=3	277	99.6627
RLLLQQVSLPELPGEYSMKV		M[+16]	687.701	3	2061.09	2061.09	0	-2.3	1298	Specific	515.55	503.65	503.65	7.51	85	>sp|P01023|A2MG_HUMAN Alpha-2-macroglobulin OS=Homo sapiens GN=A2M PE=1 SV=3	277	100.225
RLLLQQVSLPELPGEYSMKV		M[+16]	687.702	3	2061.09	2061.09	0	-1.4	1298	Specific	516.5	507	507	7.95	85	>sp|P01023|A2MG_HUMAN Alpha-2-macroglobulin OS=Homo sapiens GN=A2M PE=1 SV=3	277	100.398
RLLLQQVSLPELPGEYSMKV		M[+16]	687.703	3	2061.09	2061.09	0	0.2	1298	Specific	521.91	520.2	520.2	7.93	85	>sp|P01023|A2MG_HUMAN Alpha-2-macroglobulin OS=Homo sapiens GN=A2M PE=1 SV=3	277	98.8593
RLLLQQVSLPELPGEYSMKV		M[+16]	1031.05	2	2061.09	2061.09	0	-0.1	1298	Specific	525.06	460.22	460.22	7.83	85	>sp|P01023|A2MG_HUMAN Alpha-2-macroglobulin OS=Homo sapiens GN=A2M PE=1 SV=3	277	99.2234
RLLLQQVSLPELPGEYSMKV		M[+16]	1031.05	2	2061.09	2061.09	0	-0.1	1298	Specific	531.52	493.17	493.17	7.83	85	>sp|P01023|A2MG_HUMAN Alpha-2-macroglobulin OS=Homo sapiens GN=A2M PE=1 SV=3	277	99.6869
RLLLQQVSLPELPGEYSMKV		M[+16]	1031.05	2	2061.09	2061.09	0	-0.3	1298	Specific	531.52	448.84	448.84	7.83	85	>sp|P01023|A2MG_HUMAN Alpha-2-macroglobulin OS=Homo sapiens GN=A2M PE=1 SV=3	277	100.628
RLLLQQVSLPELPGEYSMKV		M[+16]	687.702	3	2061.09	2061.09	0	-1	1298	Specific	552.28	545.41	545.41	8.19	85	>sp|P01023|A2MG_HUMAN Alpha-2-macroglobulin OS=Homo sapiens GN=A2M PE=1 SV=3	277	99.351
RLLLQQVSLPELPGEYSMKV		M[+16]	687.702	3	2061.09	2061.09	0	-1.3	1298	Specific	559.72	558.99	558.99	8.19	85	>sp|P01023|A2MG_HUMAN Alpha-2-macroglobulin OS=Homo sapiens GN=A2M PE=1 SV=3	277	100.259
RLLLQQVSLPELPGEYSMKV		M[+16]	687.702	3	2061.09	2061.09	0	-1.3	1298	Specific	565.41	565.41	565.41	8.19	85	>sp|P01023|A2MG_HUMAN Alpha-2-macroglobulin OS=Homo sapiens GN=A2M PE=1 SV=3	277	99.3745
RLLLQQVSLPELPGEYSMKV		M[+16]	687.702	3	2061.09	2061.09	0	-1.3	1298	Specific	571.47	551.01	551.01	8.19	85	>sp|P01023|A2MG_HUMAN Alpha-2-macroglobulin OS=Homo sapiens GN=A2M PE=1 SV=3	277	99.9301
RLLLQQVSLPELPGEYSMKV		M[+16]	687.703	3	2061.09	2061.09	0	0	1298	Specific	573.89	573.89	573.89	8.19	85	>sp|P01023|A2MG_HUMAN Alpha-2-macroglobulin OS=Homo sapiens GN=A2M PE=1 SV=3	277	99.8842
RLLLQQVSLPELPGEYSMKV		M[+16]	1031.05	2	2061.09	2061.09	0	-0.2	1298	Specific	595.95	538.33	538.33	9.39	85	>sp|P01023|A2MG_HUMAN Alpha-2-macroglobulin OS=Homo sapiens GN=A2M PE=1 SV=3	277	100.246
RLLLQQVSLPELPGEYSMKV		M[+16]	1031.05	2	2061.09	2061.09	0	-0.8	1298	Specific	600.56	522.14	522.14	10.39	85	>sp|P01023|A2MG_HUMAN Alpha-2-macroglobulin OS=Homo sapiens GN=A2M PE=1 SV=3	277	99.1785
RLLLQQVSLPELPGEYSMKV		M[+16]	1031.05	2	2061.09	2061.09	0	-0.8	1298	Specific	604.83	546.61	546.61	10.39	85	>sp|P01023|A2MG_HUMAN Alpha-2-macroglobulin OS=Homo sapiens GN=A2M PE=1 SV=3	277	99.1642
RLLLQQVSLPELPGEYSMKV		M[+16]	1031.05	2	2061.09	2061.09	0	-0.1	1298	Specific	618.84	578.99	578.99	10.39	85	>sp|P01023|A2MG_HUMAN Alpha-2-macroglobulin OS=Homo sapiens GN=A2M PE=1 SV=3	277	99.7091
RLLLQQVSLPELPGEYSMKV		M[+16]	1031.05	2	2061.09	2061.09	0	0.6	1298	Specific	622.51	541.85	541.85	10.39	85	>sp|P01023|A2MG_HUMAN Alpha-2-macroglobulin OS=Homo sapiens GN=A2M PE=1 SV=3	277	99.7348
KYNILPEKE			438.745	2	876.483	876.482	0	1	1330	Specific	340.68	127.25	127.25	2.63	85	>sp|P01023|A2MG_HUMAN Alpha-2-macroglobulin OS=Homo sapiens GN=A2M PE=1 SV=3	277	44.1969
KYNILPEKE			438.745	2	876.482	876.482	0	-0.1	1330	Specific	354.23	121.1	121.1	3.08	85	>sp|P01023|A2MG_HUMAN Alpha-2-macroglobulin OS=Homo sapiens GN=A2M PE=1 SV=3	277	44.1259
RSASNMAIVDVKM			567.795	2	1134.58	1134.58	0	-0.4	1374	Specific	552.81	312.78	312.78	6.31	85	>sp|P01023|A2MG_HUMAN Alpha-2-macroglobulin OS=Homo sapiens GN=A2M PE=1 SV=3	277	44.4107
RSASNMAIVDVKM		M[+16]	575.793	2	1150.58	1150.58	0	0.5	1374	Specific	538.55	349.08	349.08	5.27	85	>sp|P01023|A2MG_HUMAN Alpha-2-macroglobulin OS=Homo sapiens GN=A2M PE=1 SV=3	277	32.8816
RSASNMAIVDVKM		M[+16]	575.792	2	1150.58	1150.58	0	-0.1	1374	Specific	613.69	395.43	395.43	9.63	85	>sp|P01023|A2MG_HUMAN Alpha-2-macroglobulin OS=Homo sapiens GN=A2M PE=1 SV=3	277	44.4312
KMVSGFIPLKP		M[+16]	504.283	2	1007.56	1007.56	0	-0.6	1385	Specific	360.33	198.89	198.89	3.79	85	>sp|P01023|A2MG_HUMAN Alpha-2-macroglobulin OS=Homo sapiens GN=A2M PE=1 SV=3	277	57.5014
KMVSGFIPLKPTVKM			472.947	3	1416.83	1416.83	0	-0.9	1385	Specific	533.2	325.02	325.02	5.56	85	>sp|P01023|A2MG_HUMAN Alpha-2-macroglobulin OS=Homo sapiens GN=A2M PE=1 SV=3	277	59.4156
KMVSGFIPLKPTVKM		M[+16]	478.278	3	1432.82	1432.82	0	-2.8	1385	Specific	406.02	283.52	283.52	4.38	85	>sp|P01023|A2MG_HUMAN Alpha-2-macroglobulin OS=Homo sapiens GN=A2M PE=1 SV=3	277	54.473
KMVSGFIPLKPTVKM		M[+16]	478.279	3	1432.82	1432.82	0	-0.7	1385	Specific	505.41	321.2	321.2	6.15	85	>sp|P01023|A2MG_HUMAN Alpha-2-macroglobulin OS=Homo sapiens GN=A2M PE=1 SV=3	277	53.8243
KMVSGFIPLKPTVKM		M[+16]	716.915	2	1432.82	1432.82	0	-0.7	1385	Specific	529.81	363.31	363.31	5.84	85	>sp|P01023|A2MG_HUMAN Alpha-2-macroglobulin OS=Homo sapiens GN=A2M PE=1 SV=3	277	53.4272
KMVSGFIPLKPTVKM		M[+16]	716.91	2	1432.81	1432.82	0	-7.3	1385	Specific	643.89	489.18	489.18	8.06	85	>sp|P01023|A2MG_HUMAN Alpha-2-macroglobulin OS=Homo sapiens GN=A2M PE=1 SV=3	277	53.9472
KMVSGFIPLKPTVKM		M[+16]	478.278	3	1432.82	1432.82	0	-1.9	1385	Specific	648.29	443.8	443.8	9.26	85	>sp|P01023|A2MG_HUMAN Alpha-2-macroglobulin OS=Homo sapiens GN=A2M PE=1 SV=3	277	53.4002
KMVSGFIPLKPTVKM		M[+16]	478.279	3	1432.82	1432.82	0	-1.1	1385	Specific	700.23	491.1	491.1	11.69	85	>sp|P01023|A2MG_HUMAN Alpha-2-macroglobulin OS=Homo sapiens GN=A2M PE=1 SV=3	277	53.9174
KMVSGFIPLKPTVKM		M[+16]	716.916	2	1432.82	1432.82	0	0.6	1385	Specific	739.41	532.32	532.32	11.24	85	>sp|P01023|A2MG_HUMAN Alpha-2-macroglobulin OS=Homo sapiens GN=A2M PE=1 SV=3	277	53.5746
KMLERS			548.286	1	548.286	548.286	0	0	1398	Specific	357.04	357.04	357.04	2.69	85	>sp|P01023|A2MG_HUMAN Alpha-2-macroglobulin OS=Homo sapiens GN=A2M PE=1 SV=3	277	15.5357
KMLERS			548.286	1	548.286	548.286	0	0	1398	Specific	357.48	357.48	357.48	2.69	85	>sp|P01023|A2MG_HUMAN Alpha-2-macroglobulin OS=Homo sapiens GN=A2M PE=1 SV=3	277	15.5401
KMLERS			548.286	1	548.286	548.286	0	-0.1	1398	Specific	359.8	359.8	359.8	2.69	85	>sp|P01023|A2MG_HUMAN Alpha-2-macroglobulin OS=Homo sapiens GN=A2M PE=1 SV=3	277	15.5078
KMLERS		M[+16]	564.281	1	564.281	564.281	0	-0.6	1398	Specific	254.71	254.71	254.71	2.24	85	>sp|P01023|A2MG_HUMAN Alpha-2-macroglobulin OS=Homo sapiens GN=A2M PE=1 SV=3	277	15.5122
KMLERS		M[+16]	564.281	1	564.281	564.281	0	-0.3	1398	Specific	288.07	288.07	288.07	2.59	85	>sp|P01023|A2MG_HUMAN Alpha-2-macroglobulin OS=Homo sapiens GN=A2M PE=1 SV=3	277	15.5558
RTEVSSNHVLIYLDKV			539.953	3	1617.85	1617.85	0	-1.7	1408	Specific	307.76	281.71	281.71	3.68	85	>sp|P01023|A2MG_HUMAN Alpha-2-macroglobulin OS=Homo sapiens GN=A2M PE=1 SV=3	277	85.7055
RTEVSSNHVLIYLDKV			809.426	2	1617.84	1617.85	0	-2.4	1408	Specific	463.43	322.64	322.64	4.48	85	>sp|P01023|A2MG_HUMAN Alpha-2-macroglobulin OS=Homo sapiens GN=A2M PE=1 SV=3	277	84.6318
RTEVSSNHVLIYLDKV			539.953	3	1617.85	1617.85	0	-1.8	1408	Specific	470.85	359.3	359.3	5.19	85	>sp|P01023|A2MG_HUMAN Alpha-2-macroglobulin OS=Homo sapiens GN=A2M PE=1 SV=3	277	83.6619
RTEVSSNHVLIYLDKV			809.427	2	1617.85	1617.85	0	-0.6	1408	Specific	507.17	389.69	389.69	6.7	85	>sp|P01023|A2MG_HUMAN Alpha-2-macroglobulin OS=Homo sapiens GN=A2M PE=1 SV=3	277	83.9958
RTEVSSNHVLIYLDKV			539.954	3	1617.85	1617.85	0	-0.1	1408	Specific	523.06	374.14	374.14	6.29	85	>sp|P01023|A2MG_HUMAN Alpha-2-macroglobulin OS=Homo sapiens GN=A2M PE=1 SV=3	277	85.3409
RTEVSSNHVLIYLDKV			539.953	3	1617.85	1617.85	0	-1.8	1408	Specific	584.6	438.09	438.09	8.26	85	>sp|P01023|A2MG_HUMAN Alpha-2-macroglobulin OS=Homo sapiens GN=A2M PE=1 SV=3	277	83.7726
RTEVSSNHVLIYLDKV			539.954	3	1617.85	1617.85	0	-0.2	1408	Specific	613.29	470.02	470.02	9.69	85	>sp|P01023|A2MG_HUMAN Alpha-2-macroglobulin OS=Homo sapiens GN=A2M PE=1 SV=3	277	55.7652
RTEVSSNHVLIYLDKV			539.953	3	1617.85	1617.85	0	-1.4	1408	Specific	649.61	509.79	509.79	9.69	85	>sp|P01023|A2MG_HUMAN Alpha-2-macroglobulin OS=Homo sapiens GN=A2M PE=1 SV=3	277	84.825
RTEVSSNHVLIYLDKV			539.954	3	1617.85	1617.85	0	-1	1408	Specific	745.03	605.4	605.4	11.69	85	>sp|P01023|A2MG_HUMAN Alpha-2-macroglobulin OS=Homo sapiens GN=A2M PE=1 SV=3	277	84.3121
RTEVSSNHVLIYLDKV			809.428	2	1617.85	1617.85	0	-0.3	1408	Specific	837.76	647.68	647.68	13.24	85	>sp|P01023|A2MG_HUMAN Alpha-2-macroglobulin OS=Homo sapiens GN=A2M PE=1 SV=3	277	55.7954
KVSN[+2350.830]QTLSLFFTVLQDVPVRD	HexNAc(4)Hex(5)Fuc(1)NeuAc(2)	N[+2351]	1129.5	4	4514.99	4514.01	1	-5.7	1422	Specific	98.49	15.62	15.62	0.55	85	>sp|P01023|A2MG_HUMAN Alpha-2-macroglobulin OS=Homo sapiens GN=A2M PE=1 SV=3	277	125.861
KVSN[+1913.677]QTLSLFFTVLQDVPVRD	HexNAc(4)Hex(5)NeuAc(1)	N[+1914]	1359.62	3	4076.86	4076.86	0	-0.5	1422	Specific	206.62	117.79	117.79	2.59	85	>sp|P01023|A2MG_HUMAN Alpha-2-macroglobulin OS=Homo sapiens GN=A2M PE=1 SV=3	277	125.449
KVSN[+1913.677]QTLSLFFTVLQDVPVRD	HexNAc(4)Hex(5)NeuAc(1)	N[+1914]	1359.62	3	4076.85	4076.86	0	-2	1422	Specific	273.09	197.59	197.59	4.22	85	>sp|P01023|A2MG_HUMAN Alpha-2-macroglobulin OS=Homo sapiens GN=A2M PE=1 SV=3	277	125.557
KVSN[+2204.772]QTLSLFFTVLQDVPVRD	HexNAc(4)Hex(5)NeuAc(2)	N[+2205]	1456.66	3	4367.95	4367.95	0	0.1	1422	Specific	293.45	218.95	218.95	4.79	85	>sp|P01023|A2MG_HUMAN Alpha-2-macroglobulin OS=Homo sapiens GN=A2M PE=1 SV=3	277	125.501
KVSN[+2059.735]QTLSLFFTVLQDVPVRD	HexNAc(4)Hex(5)Fuc(1)NeuAc(1)	N[+2060]	1056.74	4	4223.94	4222.92	1	4.4	1422	Specific	309.48	224.39	224.39	3.71	85	>sp|P01023|A2MG_HUMAN Alpha-2-macroglobulin OS=Homo sapiens GN=A2M PE=1 SV=3	277	125.342
KVSN[+1913.677]QTLSLFFTVLQDVPVRD	HexNAc(4)Hex(5)NeuAc(1)	N[+1914]	1019.97	4	4076.86	4076.86	0	-0.4	1422	Specific	390.45	253.55	253.55	5.4	85	>sp|P01023|A2MG_HUMAN Alpha-2-macroglobulin OS=Homo sapiens GN=A2M PE=1 SV=3	277	125.498
KVSN[+2204.772]QTLSLFFTVLQDVPVRD	HexNAc(4)Hex(5)NeuAc(2)	N[+2205]	1092.74	4	4367.95	4367.95	0	-1.1	1422	Specific	435.83	313.21	313.21	5.96	85	>sp|P01023|A2MG_HUMAN Alpha-2-macroglobulin OS=Homo sapiens GN=A2M PE=1 SV=3	277	125.53
KVSN[+2204.772]QTLSLFFTVLQDVPVRD	HexNAc(4)Hex(5)NeuAc(2)	N[+2205]	1092.74	4	4367.95	4367.95	0	0	1422	Specific	446.79	350.66	350.66	5.9	85	>sp|P01023|A2MG_HUMAN Alpha-2-macroglobulin OS=Homo sapiens GN=A2M PE=1 SV=3	277	125.503
RDLKP			375.224	1	375.224	375.224	0	-0.6	1441	Specific	157.31	157.31	157.31	1.63	85	>sp|P01023|A2MG_HUMAN Alpha-2-macroglobulin OS=Homo sapiens GN=A2M PE=1 SV=3	277	30.0972
RDLKP			375.224	1	375.224	375.224	0	-0.5	1441	Specific	184.44	184.44	184.44	1.82	85	>sp|P01023|A2MG_HUMAN Alpha-2-macroglobulin OS=Homo sapiens GN=A2M PE=1 SV=3	277	30.0051
RDLKPAIVKV			442.284	2	883.56	883.561	0	-1.3	1441	Specific	561.3	226.66	226.66	5.29	85	>sp|P01023|A2MG_HUMAN Alpha-2-macroglobulin OS=Homo sapiens GN=A2M PE=1 SV=3	277	32.0486
RDLKPAIVKV			442.284	2	883.561	883.561	0	-0.4	1441	Specific	592.57	223.21	223.21	6.59	85	>sp|P01023|A2MG_HUMAN Alpha-2-macroglobulin OS=Homo sapiens GN=A2M PE=1 SV=3	277	32.2061
KDLGNA			489.23	1	489.23	489.23	0	-0.4	1470	CRagged	244.02	122.16	122.16	1.87	85	>sp|P01023|A2MG_HUMAN Alpha-2-macroglobulin OS=Homo sapiens GN=A2M PE=1 SV=3	277	15.3544
KDLGNA			489.231	1	489.231	489.23	0	0.3	1470	CRagged	252.96	99.1	99.1	1.47	85	>sp|P01023|A2MG_HUMAN Alpha-2-macroglobulin OS=Homo sapiens GN=A2M PE=1 SV=3	277	15.5899
KDLGNA			489.23	1	489.23	489.23	0	-0.1	1470	CRagged	264.49	147.44	147.44	1.88	85	>sp|P01023|A2MG_HUMAN Alpha-2-macroglobulin OS=Homo sapiens GN=A2M PE=1 SV=3	277	15.3946
KDLGNA			489.23	1	489.23	489.23	0	-0.7	1470	CRagged	277.45	153.84	153.84	1.9	85	>sp|P01023|A2MG_HUMAN Alpha-2-macroglobulin OS=Homo sapiens GN=A2M PE=1 SV=3	277	15.187
KDLGNA			489.23	1	489.23	489.23	0	-0.7	1470	CRagged	280.82	170.65	170.65	2.08	85	>sp|P01023|A2MG_HUMAN Alpha-2-macroglobulin OS=Homo sapiens GN=A2M PE=1 SV=3	277	14.9229
KDLGNA			489.23	1	489.23	489.23	0	-0.4	1470	CRagged	331.96	186.48	186.48	2.3	85	>sp|P01023|A2MG_HUMAN Alpha-2-macroglobulin OS=Homo sapiens GN=A2M PE=1 SV=3	277	15.3532
KDLGNA			489.23	1	489.23	489.23	0	-0.4	1470	CRagged	354.43	242.51	242.51	2.95	85	>sp|P01023|A2MG_HUMAN Alpha-2-macroglobulin OS=Homo sapiens GN=A2M PE=1 SV=3	277	15.2228
KGSVFLRN			339.7	2	678.393	678.393	0	-0.9	54	Specific	400.05	66.31	66.31	2.16	70	>sp|P0C0L5|CO4B_HUMAN Complement C4-B OS=Homo sapiens GN=C4B PE=1 SV=2	7566	37.426
KVDFTLSSERD			527.265	2	1053.52	1053.52	0	0.8	72	Specific	505.82	174.62	174.62	4.2	70	>sp|P0C0L5|CO4B_HUMAN Complement C4-B OS=Homo sapiens GN=C4B PE=1 SV=2	7566	48.5791
RDFALLSLQVPLKD			672.401	2	1343.8	1343.79	0	1.6	81	Specific	650.46	538.85	538.85	9.85	70	>sp|P0C0L5|CO4B_HUMAN Complement C4-B OS=Homo sapiens GN=C4B PE=1 SV=2	7566	109.555
RDFALLSLQVPLKD			672.401	2	1343.8	1343.79	0	1.4	81	Specific	667.7	577.33	577.33	9.85	70	>sp|P0C0L5|CO4B_HUMAN Complement C4-B OS=Homo sapiens GN=C4B PE=1 SV=2	7566	109.262
RDFALLSLQVPLKD			672.4	2	1343.79	1343.79	0	0.2	81	Specific	668.02	563.76	563.76	10.63	70	>sp|P0C0L5|CO4B_HUMAN Complement C4-B OS=Homo sapiens GN=C4B PE=1 SV=2	7566	109.218
RDFALLSLQVPLKD			672.401	2	1343.79	1343.79	0	0.7	81	Specific	697.76	560.22	560.22	10.63	70	>sp|P0C0L5|CO4B_HUMAN Complement C4-B OS=Homo sapiens GN=C4B PE=1 SV=2	7566	109.756
RDFALLSLQVPLKD			672.401	2	1343.79	1343.79	0	0.6	81	Specific	700.36	573.74	573.74	11.63	70	>sp|P0C0L5|CO4B_HUMAN Complement C4-B OS=Homo sapiens GN=C4B PE=1 SV=2	7566	109.498
RGPEVQLVAHSPWLKD			520.955	3	1560.85	1560.85	0	-1.5	105	Specific	182.93	124.35	124.35	1.67	70	>sp|P0C0L5|CO4B_HUMAN Complement C4-B OS=Homo sapiens GN=C4B PE=1 SV=2	7566	99.1658
RGPEVQLVAHSPWLKD			780.929	2	1560.85	1560.85	0	-1.6	105	Specific	328.59	227.75	227.75	3.23	70	>sp|P0C0L5|CO4B_HUMAN Complement C4-B OS=Homo sapiens GN=C4B PE=1 SV=2	7566	65.5242
RGPEVQLVAHSPWLKD			520.956	3	1560.85	1560.85	0	-0.6	105	Specific	347.93	303.37	303.37	4.63	70	>sp|P0C0L5|CO4B_HUMAN Complement C4-B OS=Homo sapiens GN=C4B PE=1 SV=2	7566	98.5719
RGPEVQLVAHSPWLKD			520.956	3	1560.85	1560.85	0	0.5	105	Specific	354.72	215.34	215.34	3.97	70	>sp|P0C0L5|CO4B_HUMAN Complement C4-B OS=Homo sapiens GN=C4B PE=1 SV=2	7566	65.2459
RGPEVQLVAHSPWLKD			520.956	3	1560.85	1560.85	0	0.5	105	Specific	382.32	291.49	291.49	4.27	70	>sp|P0C0L5|CO4B_HUMAN Complement C4-B OS=Homo sapiens GN=C4B PE=1 SV=2	7566	65.254
RGPEVQLVAHSPWLKD			780.928	2	1560.85	1560.85	0	-2.8	105	Specific	445.64	266.3	266.3	3.97	70	>sp|P0C0L5|CO4B_HUMAN Complement C4-B OS=Homo sapiens GN=C4B PE=1 SV=2	7566	64.1677
RGPEVQLVAHSPWLKD			780.927	2	1560.85	1560.85	0	-3.9	105	Specific	522.12	387.34	387.34	4.41	70	>sp|P0C0L5|CO4B_HUMAN Complement C4-B OS=Homo sapiens GN=C4B PE=1 SV=2	7566	64.9827
RGPEVQLVAHSPWLKD			520.956	3	1560.85	1560.85	0	-0.4	105	Specific	523.47	376.78	376.78	6.29	70	>sp|P0C0L5|CO4B_HUMAN Complement C4-B OS=Homo sapiens GN=C4B PE=1 SV=2	7566	65.2906
RGPEVQLVAHSPWLKD			520.956	3	1560.85	1560.85	0	-0.8	105	Specific	709.88	621.18	621.18	11.69	70	>sp|P0C0L5|CO4B_HUMAN Complement C4-B OS=Homo sapiens GN=C4B PE=1 SV=2	7566	64.0518
RGPEVQLVAHSPWLKD			520.955	3	1560.85	1560.85	0	-1.3	105	Specific	730.81	617.92	617.92	11.69	70	>sp|P0C0L5|CO4B_HUMAN Complement C4-B OS=Homo sapiens GN=C4B PE=1 SV=2	7566	64.631
RTTNIQGINLLFSSRR			521.954	3	1563.85	1563.85	0	-1.7	124	Specific	240.45	237.69	237.69	3.34	70	>sp|P0C0L5|CO4B_HUMAN Complement C4-B OS=Homo sapiens GN=C4B PE=1 SV=2	7566	81.5838
RTTNIQGINLLFSSRR			782.428	2	1563.85	1563.85	0	-0.2	124	Specific	335.71	333.82	333.82	4.45	70	>sp|P0C0L5|CO4B_HUMAN Complement C4-B OS=Homo sapiens GN=C4B PE=1 SV=2	7566	93.0714
RTTNIQGINLLFSSRR			782.428	2	1563.85	1563.85	0	0.5	124	Specific	422.31	360.73	360.73	5.79	70	>sp|P0C0L5|CO4B_HUMAN Complement C4-B OS=Homo sapiens GN=C4B PE=1 SV=2	7566	81.458
RTTNIQGINLLFSSRR			782.428	2	1563.85	1563.85	0	0.5	124	Specific	558.07	465.04	465.04	7.39	70	>sp|P0C0L5|CO4B_HUMAN Complement C4-B OS=Homo sapiens GN=C4B PE=1 SV=2	7566	81.4661
RTTNIQGINLLFSSRR			782.428	2	1563.85	1563.85	0	0.5	124	Specific	597.54	430.77	430.77	8.69	70	>sp|P0C0L5|CO4B_HUMAN Complement C4-B OS=Homo sapiens GN=C4B PE=1 SV=2	7566	81.4645
RTTNIQGINLLFSSRR			782.428	2	1563.85	1563.85	0	-0.1	124	Specific	604.36	531.49	531.49	9.69	70	>sp|P0C0L5|CO4B_HUMAN Complement C4-B OS=Homo sapiens GN=C4B PE=1 SV=2	7566	93.6138
RTTNIQGINLLFSSRR			782.428	2	1563.85	1563.85	0	-0.1	124	Specific	653.52	510.46	510.46	10.69	70	>sp|P0C0L5|CO4B_HUMAN Complement C4-B OS=Homo sapiens GN=C4B PE=1 SV=2	7566	93.6253
RGHLFLQTDQPIYNPGQRV			662.006	3	1984	1984	0	-0.6	139	Specific	260.8	197.82	197.82	3.41	70	>sp|P0C0L5|CO4B_HUMAN Complement C4-B OS=Homo sapiens GN=C4B PE=1 SV=2	7566	91.9532
RGHLFLQTDQPIYNPGQRV			662.004	3	1984	1984	0	-3.2	139	Specific	421.04	358.19	358.19	5.4	70	>sp|P0C0L5|CO4B_HUMAN Complement C4-B OS=Homo sapiens GN=C4B PE=1 SV=2	7566	90.3782
RGHLFLQTDQPIYNPGQRV			662.005	3	1984	1984	0	-2	139	Specific	439.22	404.24	404.24	6.63	70	>sp|P0C0L5|CO4B_HUMAN Complement C4-B OS=Homo sapiens GN=C4B PE=1 SV=2	7566	91.4342
RGHLFLQTDQPIYNPGQRV			662.006	3	1984	1984	0	0.4	139	Specific	498.79	470.94	470.94	7.26	70	>sp|P0C0L5|CO4B_HUMAN Complement C4-B OS=Homo sapiens GN=C4B PE=1 SV=2	7566	90.9203
RGHLFLQTDQPIYNPGQRV			662.006	3	1984	1984	0	-0.5	139	Specific	592.93	552.48	552.48	9.13	70	>sp|P0C0L5|CO4B_HUMAN Complement C4-B OS=Homo sapiens GN=C4B PE=1 SV=2	7566	59.2675
RGHLFLQTDQPIYNPGQRV			662.006	3	1984	1984	0	-0.2	139	Specific	620.41	587.61	587.61	10.13	70	>sp|P0C0L5|CO4B_HUMAN Complement C4-B OS=Homo sapiens GN=C4B PE=1 SV=2	7566	59.2849
RGHLFLQTDQPIYNPGQRV			662.006	3	1984	1984	0	-0.3	139	Specific	783.08	722.63	722.63	13.13	70	>sp|P0C0L5|CO4B_HUMAN Complement C4-B OS=Homo sapiens GN=C4B PE=1 SV=2	7566	59.7917
RVFALDQKM			410.731	2	820.455	820.456	0	-1.1	160	Specific	422.57	180.16	180.16	3.58	70	>sp|P0C0L5|CO4B_HUMAN Complement C4-B OS=Homo sapiens GN=C4B PE=1 SV=2	7566	39.4944
RPSTDTITVMVENSHGLRV			619.644	3	1856.92	1856.92	0	0.2	169	Specific	200.18	129.87	129.87	1.82	70	>sp|P0C0L5|CO4B_HUMAN Complement C4-B OS=Homo sapiens GN=C4B PE=1 SV=2	7566	61.9834
RPSTDTITVMVENSHGLRV			619.644	3	1856.92	1856.92	0	-0.5	169	Specific	346.76	287.96	287.96	4.08	70	>sp|P0C0L5|CO4B_HUMAN Complement C4-B OS=Homo sapiens GN=C4B PE=1 SV=2	7566	61.874
RPSTDTITVMVENSHGLRV		M[+16]	625.31	3	1873.91	1872.91	1	-0.6	169	Specific	350.3	282.58	282.58	4.29	70	>sp|P0C0L5|CO4B_HUMAN Complement C4-B OS=Homo sapiens GN=C4B PE=1 SV=2	7566	47.5617
KEVYMPSSIFQDDFVIPDISEPGTWKI		M[+16]	1458.69	2	2916.36	2916.36	0	-0.5	190	Specific	497.42	406.12	406.12	6.97	70	>sp|P0C0L5|CO4B_HUMAN Complement C4-B OS=Homo sapiens GN=C4B PE=1 SV=2	7566	120.608
KEVYMPSSIFQDDFVIPDISEPGTWKI		M[+16]	973.129	3	2917.37	2916.36	1	1.8	190	Specific	545.99	465.26	465.26	6.87	70	>sp|P0C0L5|CO4B_HUMAN Complement C4-B OS=Homo sapiens GN=C4B PE=1 SV=2	7566	121.07
KEVYMPSSIFQDDFVIPDISEPGTWKI		M[+16]	972.794	3	2916.37	2916.36	0	0.6	190	Specific	737.81	652.72	652.72	11.95	70	>sp|P0C0L5|CO4B_HUMAN Complement C4-B OS=Homo sapiens GN=C4B PE=1 SV=2	7566	120.519
RFSDGLESN[+1864.634]SSTQFEVKK	HexNAc(2)Hex(9)	N[+1865]	1213.82	3	3639.45	3639.45	0	0.2	219	Specific	652.1	428.68	428.68	11.23	70	>sp|P0C0L5|CO4B_HUMAN Complement C4-B OS=Homo sapiens GN=C4B PE=1 SV=2	7566	50.0218
KYVLPNFEVKI			1108.6	1	1108.6	1108.6	0	0.2	236	Specific	160.02	54.24	54.24	0.88	70	>sp|P0C0L5|CO4B_HUMAN Complement C4-B OS=Homo sapiens GN=C4B PE=1 SV=2	7566	66.7517
KYVLPNFEVKI			1108.6	1	1108.6	1108.6	0	-0.5	236	Specific	288.92	175.8	175.8	3.1	70	>sp|P0C0L5|CO4B_HUMAN Complement C4-B OS=Homo sapiens GN=C4B PE=1 SV=2	7566	66.7278
KYVLPNFEVKI			555.307	2	1109.61	1108.6	1	-0.8	236	Specific	336.28	191.05	191.05	2.95	70	>sp|P0C0L5|CO4B_HUMAN Complement C4-B OS=Homo sapiens GN=C4B PE=1 SV=2	7566	66.55
KYVLPNFEVKI			554.805	2	1108.6	1108.6	0	-0.7	236	Specific	353.23	233.64	233.64	3.95	70	>sp|P0C0L5|CO4B_HUMAN Complement C4-B OS=Homo sapiens GN=C4B PE=1 SV=2	7566	66.6308
KYVLPNFEVKI			554.805	2	1108.6	1108.6	0	-0.2	236	Specific	411.76	252.11	252.11	4.46	70	>sp|P0C0L5|CO4B_HUMAN Complement C4-B OS=Homo sapiens GN=C4B PE=1 SV=2	7566	66.6119
KYVLPNFEVKI			554.805	2	1108.6	1108.6	0	-0.2	236	Specific	436.73	217.9	217.9	4.09	70	>sp|P0C0L5|CO4B_HUMAN Complement C4-B OS=Homo sapiens GN=C4B PE=1 SV=2	7566	66.6006
RYIYGKP			322.176	2	643.345	643.345	0	-0.5	270	Specific	315.14	36.89	36.89	1.55	70	>sp|P0C0L5|CO4B_HUMAN Complement C4-B OS=Homo sapiens GN=C4B PE=1 SV=2	7566	33.3501
RYIYGKP			322.18	2	643.353	643.345	0	12	270	Specific	412.06	17.34	17.34	1.47	70	>sp|P0C0L5|CO4B_HUMAN Complement C4-B OS=Homo sapiens GN=C4B PE=1 SV=2	7566	24.7898
RFGLLDEDGKK			497.248	2	993.489	993.489	0	0.4	284	Specific	508.38	258.16	258.16	5.04	70	>sp|P0C0L5|CO4B_HUMAN Complement C4-B OS=Homo sapiens GN=C4B PE=1 SV=2	7566	54.0663
RFGLLDEDGKK			993.487	1	993.487	993.489	0	-1.4	284	Specific	522.95	293.52	293.52	4.32	70	>sp|P0C0L5|CO4B_HUMAN Complement C4-B OS=Homo sapiens GN=C4B PE=1 SV=2	7566	54.1867
RFGLLDEDGKKT			374.532	3	1121.58	1121.58	0	-1.9	284	Specific	385.76	211.68	211.68	3.03	70	>sp|P0C0L5|CO4B_HUMAN Complement C4-B OS=Homo sapiens GN=C4B PE=1 SV=2	7566	42.4055
RFGLLDEDGKKT			374.532	3	1121.58	1121.58	0	-0.8	284	Specific	476.5	310.24	310.24	3.95	70	>sp|P0C0L5|CO4B_HUMAN Complement C4-B OS=Homo sapiens GN=C4B PE=1 SV=2	7566	42.3335
RFGLLDEDGKKT			561.295	2	1121.58	1121.58	0	-0.1	284	Specific	485.76	242.21	242.21	3.45	70	>sp|P0C0L5|CO4B_HUMAN Complement C4-B OS=Homo sapiens GN=C4B PE=1 SV=2	7566	42.338
RGLESQTKL			381.703	2	762.398	762.399	0	-1	298	Specific	341.8	127.45	127.45	2.95	70	>sp|P0C0L5|CO4B_HUMAN Complement C4-B OS=Homo sapiens GN=C4B PE=1 SV=2	7566	11.7064
RGLESQTKL			762.399	1	762.399	762.399	0	-0.2	298	Specific	355.59	36.08	36.08	2.01	70	>sp|P0C0L5|CO4B_HUMAN Complement C4-B OS=Homo sapiens GN=C4B PE=1 SV=2	7566	11.7917
RGLESQTKL			762.399	1	762.399	762.399	0	-0.2	298	Specific	362.51	39.7	39.7	2.07	70	>sp|P0C0L5|CO4B_HUMAN Complement C4-B OS=Homo sapiens GN=C4B PE=1 SV=2	7566	11.7872
RGLESQTKL			762.399	1	762.399	762.399	0	-0.2	298	Specific	401.49	20.01	20.01	1.81	70	>sp|P0C0L5|CO4B_HUMAN Complement C4-B OS=Homo sapiens GN=C4B PE=1 SV=2	7566	11.8754
KLNMGITDLQGLRL			665.86	2	1330.71	1330.71	0	-1.1	326	Specific	449.36	283.99	283.99	4.92	70	>sp|P0C0L5|CO4B_HUMAN Complement C4-B OS=Homo sapiens GN=C4B PE=1 SV=2	7566	71.4855
KLNMGITDLQGLRL		M[+16]	673.858	2	1346.71	1346.71	0	-0.9	326	Specific	393.81	224.08	224.08	4.44	70	>sp|P0C0L5|CO4B_HUMAN Complement C4-B OS=Homo sapiens GN=C4B PE=1 SV=2	7566	57.804
KLNMGITDLQGLRL		M[+16]	673.858	2	1346.71	1346.71	0	-0.9	326	Specific	570.55	354.65	354.65	6.1	70	>sp|P0C0L5|CO4B_HUMAN Complement C4-B OS=Homo sapiens GN=C4B PE=1 SV=2	7566	57.7916
REMSGSPASGIPVKV			630.318	2	1259.63	1259.63	0	-0.2	392	Specific	369.67	266.17	266.17	4.29	70	>sp|P0C0L5|CO4B_HUMAN Complement C4-B OS=Homo sapiens GN=C4B PE=1 SV=2	7566	40.6783
REMSGSPASGIPVKV		M[+16]	638.32	2	1275.63	1275.62	0	6.1	392	Specific	276.17	168.86	168.86	1.82	70	>sp|P0C0L5|CO4B_HUMAN Complement C4-B OS=Homo sapiens GN=C4B PE=1 SV=2	7566	40.613
REMSGSPASGIPVKV		M[+16]	638.316	2	1275.62	1275.62	0	-0.3	392	Specific	504.97	423.91	423.91	7.15	70	>sp|P0C0L5|CO4B_HUMAN Complement C4-B OS=Homo sapiens GN=C4B PE=1 SV=2	7566	34.7496
REMSGSPASGIPVKV		M[+16]	638.316	2	1275.62	1275.62	0	-0.3	392	Specific	551.95	424.75	424.75	7.39	70	>sp|P0C0L5|CO4B_HUMAN Complement C4-B OS=Homo sapiens GN=C4B PE=1 SV=2	7566	34.7442
RLTVAAPPSGGPGFLSIERP			884.98	2	1768.95	1768.96	0	-3.5	460	Specific	203.22	128.14	128.14	2.2	70	>sp|P0C0L5|CO4B_HUMAN Complement C4-B OS=Homo sapiens GN=C4B PE=1 SV=2	7566	74.2418
RLTVAAPPSGGPGFLSIERP			590.325	3	1768.96	1768.96	0	0.2	460	Specific	206.06	117.29	117.29	1.9	70	>sp|P0C0L5|CO4B_HUMAN Complement C4-B OS=Homo sapiens GN=C4B PE=1 SV=2	7566	73.6552
RLTVAAPPSGGPGFLSIERP			884.982	2	1768.96	1768.96	0	-1.8	460	Specific	625.99	445.08	445.08	9.95	70	>sp|P0C0L5|CO4B_HUMAN Complement C4-B OS=Homo sapiens GN=C4B PE=1 SV=2	7566	73.5931
RLTVAAPPSGGPGFLSIERPDSRPPRV			644.35	4	2574.38	2574.38	0	-0.4	460	Specific	48.99	21.92	21.92	0.54	70	>sp|P0C0L5|CO4B_HUMAN Complement C4-B OS=Homo sapiens GN=C4B PE=1 SV=2	7566	105.276
RLTVAAPPSGGPGFLSIERPDSRPPRV			644.349	4	2574.38	2574.38	0	-1.4	460	Specific	83.46	19.83	19.83	0.26	70	>sp|P0C0L5|CO4B_HUMAN Complement C4-B OS=Homo sapiens GN=C4B PE=1 SV=2	7566	105.068
RLTVAAPPSGGPGFLSIERPDSRPPRV			644.35	4	2574.38	2574.38	0	-0.1	460	Specific	88.31	47.54	47.54	0.95	70	>sp|P0C0L5|CO4B_HUMAN Complement C4-B OS=Homo sapiens GN=C4B PE=1 SV=2	7566	104.948
RLTVAAPPSGGPGFLSIERPDSRPPRV			858.796	3	2574.37	2574.38	0	-2	460	Specific	143.36	50.48	50.48	1.26	70	>sp|P0C0L5|CO4B_HUMAN Complement C4-B OS=Homo sapiens GN=C4B PE=1 SV=2	7566	64.6853
RLTVAAPPSGGPGFLSIERPDSRPPRV			644.35	4	2574.38	2574.38	0	0	460	Specific	265.18	150.61	150.61	3.02	70	>sp|P0C0L5|CO4B_HUMAN Complement C4-B OS=Homo sapiens GN=C4B PE=1 SV=2	7566	65.0667
RLTVAAPPSGGPGFLSIERPDSRPPRV			644.349	4	2574.37	2574.38	0	-1.5	460	Specific	339.95	267.18	267.18	3.83	70	>sp|P0C0L5|CO4B_HUMAN Complement C4-B OS=Homo sapiens GN=C4B PE=1 SV=2	7566	105.635
RLTVAAPPSGGPGFLSIERPDSRPPRV			644.35	4	2574.38	2574.38	0	-0.3	460	Specific	344.64	273.48	273.48	4.3	70	>sp|P0C0L5|CO4B_HUMAN Complement C4-B OS=Homo sapiens GN=C4B PE=1 SV=2	7566	105.504
RLTVAAPPSGGPGFLSIERPDSRPPRV			644.349	4	2574.37	2574.38	0	-1.7	460	Specific	364.09	222.92	222.92	3.92	70	>sp|P0C0L5|CO4B_HUMAN Complement C4-B OS=Homo sapiens GN=C4B PE=1 SV=2	7566	64.6757
RLTVAAPPSGGPGFLSIERPDSRPPRV			644.349	4	2574.38	2574.38	0	-1.1	460	Specific	471.46	410.68	410.68	6.44	70	>sp|P0C0L5|CO4B_HUMAN Complement C4-B OS=Homo sapiens GN=C4B PE=1 SV=2	7566	105.535
RLTVAAPPSGGPGFLSIERPDSRPPRV			644.35	4	2574.38	2574.38	0	0	460	Specific	478.2	351.3	351.3	5.21	70	>sp|P0C0L5|CO4B_HUMAN Complement C4-B OS=Homo sapiens GN=C4B PE=1 SV=2	7566	105.684
RLTVAAPPSGGPGFLSIERPDSRPPRV			644.35	4	2574.38	2574.38	0	0	460	Specific	481.65	412.23	412.23	6.4	70	>sp|P0C0L5|CO4B_HUMAN Complement C4-B OS=Homo sapiens GN=C4B PE=1 SV=2	7566	105.692
RLTVAAPPSGGPGFLSIERPDSRPPRV			644.351	4	2574.38	2574.38	0	0.7	460	Specific	544.38	445.3	445.3	7.55	70	>sp|P0C0L5|CO4B_HUMAN Complement C4-B OS=Homo sapiens GN=C4B PE=1 SV=2	7566	105.593
RLTVAAPPSGGPGFLSIERPDSRPPRV			644.35	4	2574.38	2574.38	0	-0.4	460	Specific	573.53	436.02	436.02	7.55	70	>sp|P0C0L5|CO4B_HUMAN Complement C4-B OS=Homo sapiens GN=C4B PE=1 SV=2	7566	65.035
RLTVAAPPSGGPGFLSIERPDSRPPRV			644.351	4	2574.38	2574.38	0	1	460	Specific	608.98	474.13	474.13	9.07	70	>sp|P0C0L5|CO4B_HUMAN Complement C4-B OS=Homo sapiens GN=C4B PE=1 SV=2	7566	105.654
RLTVAAPPSGGPGFLSIERPDSRPPRV			644.35	4	2574.38	2574.38	0	-0.1	460	Specific	734.47	593.36	593.36	11.85	70	>sp|P0C0L5|CO4B_HUMAN Complement C4-B OS=Homo sapiens GN=C4B PE=1 SV=2	7566	64.5063
RVGDTLNLNLRA			557.815	2	1114.62	1114.62	0	0.5	485	Specific	618.18	319.78	319.78	8.39	70	>sp|P0C0L5|CO4B_HUMAN Complement C4-B OS=Homo sapiens GN=C4B PE=1 SV=2	7566	56.0013
KLELSVDGAKQ			466.258	2	931.509	931.51	0	-1.1	571	Specific	489.29	151.79	151.79	3.64	70	>sp|P0C0L5|CO4B_HUMAN Complement C4-B OS=Homo sapiens GN=C4B PE=1 SV=2	7566	43.3103
KLHLETDSLALVALGALDTALYAAGSKS			654.113	4	2613.43	2613.41	0	6.8	589	Specific	823.51	755.35	755.35	12.28	70	>sp|P0C0L5|CO4B_HUMAN Complement C4-B OS=Homo sapiens GN=C4B PE=1 SV=2	7566	131.754
KLHLETDSLALVALGALDTALYAAGSKS			1307.22	2	2613.43	2613.41	0	5.6	589	Specific	842.61	745.9	745.9	11.72	70	>sp|P0C0L5|CO4B_HUMAN Complement C4-B OS=Homo sapiens GN=C4B PE=1 SV=2	7566	131.762
KLHLETDSLALVALGALDTALYAAGSKS			871.816	3	2613.43	2613.41	0	7.5	589	Specific	860.82	731.22	731.22	13.18	70	>sp|P0C0L5|CO4B_HUMAN Complement C4-B OS=Homo sapiens GN=C4B PE=1 SV=2	7566	131.738
KSHKPLNMGKV			337.851	3	1011.54	1011.54	0	-0.8	615	Specific	481.57	296.87	296.87	3.8	70	>sp|P0C0L5|CO4B_HUMAN Complement C4-B OS=Homo sapiens GN=C4B PE=1 SV=2	7566	15.2433
KSHKPLNMGKV		M[+16]	343.183	3	1027.54	1027.54	0	-0.3	615	Specific	208.34	22.08	22.08	0.33	70	>sp|P0C0L5|CO4B_HUMAN Complement C4-B OS=Homo sapiens GN=C4B PE=1 SV=2	7566	9.3655
KSHKPLNMGKV		M[+16]	514.271	2	1027.54	1027.54	0	-0.2	615	Specific	345.76	113.55	113.55	2.28	70	>sp|P0C0L5|CO4B_HUMAN Complement C4-B OS=Homo sapiens GN=C4B PE=1 SV=2	7566	15.3592
KSHKPLNMGKV		M[+16]	343.183	3	1027.53	1027.54	0	-0.4	615	Specific	401.65	203.47	203.47	3.42	70	>sp|P0C0L5|CO4B_HUMAN Complement C4-B OS=Homo sapiens GN=C4B PE=1 SV=2	7566	15.2711
KPLNMGKV		M[+16]	338.178	2	675.349	675.349	0	-0.7	618	Specific	109.05	36.79	36.79	0.69	70	>sp|P0C0L5|CO4B_HUMAN Complement C4-B OS=Homo sapiens GN=C4B PE=1 SV=2	7566	4.8986
RNVNFQKA			375.2	2	749.393	749.394	0	-1.5	680	Specific	312.27	88.45	88.45	2.15	70	>sp|P0C0L5|CO4B_HUMAN Complement C4-B OS=Homo sapiens GN=C4B PE=1 SV=2	7566	21.7351
RNVNFQKA			375.2	2	749.393	749.394	0	-1.4	680	Specific	338.76	74.96	74.96	2.26	70	>sp|P0C0L5|CO4B_HUMAN Complement C4-B OS=Homo sapiens GN=C4B PE=1 SV=2	7566	21.7613
KLGQYASPTAKR			518.277	2	1035.55	1035.55	0	0	691	Specific	528.6	100.17	100.17	4.18	70	>sp|P0C0L5|CO4B_HUMAN Complement C4-B OS=Homo sapiens GN=C4B PE=1 SV=2	7566	27.2131
RDKGQAGLQRA			486.765	2	972.522	972.522	0	0	748	Specific	391.38	204.25	204.25	2.95	70	>sp|P0C0L5|CO4B_HUMAN Complement C4-B OS=Homo sapiens GN=C4B PE=1 SV=2	7566	12.4721
RDKGQAGLQRA			324.846	3	972.522	972.522	0	0	748	Specific	405.02	140.04	140.04	3.16	70	>sp|P0C0L5|CO4B_HUMAN Complement C4-B OS=Homo sapiens GN=C4B PE=1 SV=2	7566	12.5336
KGQAGLQRA			365.204	2	729.4	729.4	0	0	750	Specific	409.92	41.89	41.89	2.48	70	>sp|P0C0L5|CO4B_HUMAN Complement C4-B OS=Homo sapiens GN=C4B PE=1 SV=2	7566	13.869
KGQAGLQRA			365.204	2	729.4	729.4	0	-0.3	750	Specific	413.17	48.01	48.01	2.48	70	>sp|P0C0L5|CO4B_HUMAN Complement C4-B OS=Homo sapiens GN=C4B PE=1 SV=2	7566	13.9378
RALEILQEEDLIDEDDIPVRS			742.377	3	2225.12	2225.12	0	-1.4	757	Specific	333.58	233.07	233.07	4.11	70	>sp|P0C0L5|CO4B_HUMAN Complement C4-B OS=Homo sapiens GN=C4B PE=1 SV=2	7566	101.222
RALEILQEEDLIDEDDIPVRS			742.377	3	2225.12	2225.12	0	-1	757	Specific	370.56	311.56	311.56	5.12	70	>sp|P0C0L5|CO4B_HUMAN Complement C4-B OS=Homo sapiens GN=C4B PE=1 SV=2	7566	100.74
RALEILQEEDLIDEDDIPVRS			742.377	3	2225.12	2225.12	0	-1	757	Specific	458.78	392.92	392.92	7	70	>sp|P0C0L5|CO4B_HUMAN Complement C4-B OS=Homo sapiens GN=C4B PE=1 SV=2	7566	100.703
RALEILQEEDLIDEDDIPVRS			742.376	3	2225.11	2225.12	0	-2.2	757	Specific	511.89	419.69	419.69	7.51	70	>sp|P0C0L5|CO4B_HUMAN Complement C4-B OS=Homo sapiens GN=C4B PE=1 SV=2	7566	99.8045
RALEILQEEDLIDEDDIPVRS			742.377	3	2225.12	2225.12	0	-1	757	Specific	517.38	420.65	420.65	7.95	70	>sp|P0C0L5|CO4B_HUMAN Complement C4-B OS=Homo sapiens GN=C4B PE=1 SV=2	7566	100.704
RALEILQEEDLIDEDDIPVRS			742.378	3	2225.12	2225.12	0	0	757	Specific	529.27	430.14	430.14	7.93	70	>sp|P0C0L5|CO4B_HUMAN Complement C4-B OS=Homo sapiens GN=C4B PE=1 SV=2	7566	101.043
RALEILQEEDLIDEDDIPVRS			742.376	3	2225.11	2225.12	0	-2.2	757	Specific	543.84	455.71	455.71	7.76	70	>sp|P0C0L5|CO4B_HUMAN Complement C4-B OS=Homo sapiens GN=C4B PE=1 SV=2	7566	99.8078
RALEILQEEDLIDEDDIPVRS			742.376	3	2225.11	2225.12	0	-1.5	757	Specific	582.05	488.01	488.01	9.06	70	>sp|P0C0L5|CO4B_HUMAN Complement C4-B OS=Homo sapiens GN=C4B PE=1 SV=2	7566	100.763
RALEILQEEDLIDEDDIPVRS			742.376	3	2225.11	2225.12	0	-1.5	757	Specific	611.91	523.37	523.37	10.06	70	>sp|P0C0L5|CO4B_HUMAN Complement C4-B OS=Homo sapiens GN=C4B PE=1 SV=2	7566	100.769
RALEILQEEDLIDEDDIPVRS			1113.06	2	2225.12	2225.12	0	0.2	757	Specific	653.63	525.53	525.53	11.39	70	>sp|P0C0L5|CO4B_HUMAN Complement C4-B OS=Homo sapiens GN=C4B PE=1 SV=2	7566	99.8608
RALEILQEEDLIDEDDIPVRS			742.377	3	2225.12	2225.12	0	-0.7	757	Specific	742.62	652.97	652.97	12.49	70	>sp|P0C0L5|CO4B_HUMAN Complement C4-B OS=Homo sapiens GN=C4B PE=1 SV=2	7566	100.162
RALEILQEEDLIDEDDIPVRS			1113.06	2	2225.12	2225.12	0	-0.8	757	Specific	779	627.31	627.31	13.39	70	>sp|P0C0L5|CO4B_HUMAN Complement C4-B OS=Homo sapiens GN=C4B PE=1 SV=2	7566	100.911
RALEILQEEDLIDEDDIPVRS			1113.06	2	2225.12	2225.12	0	0.2	757	Specific	839.27	661.09	661.09	14.39	70	>sp|P0C0L5|CO4B_HUMAN Complement C4-B OS=Homo sapiens GN=C4B PE=1 SV=2	7566	100.4
RSFFPENWLWRV			691.338	2	1381.67	1381.67	0	-0.4	776	Specific	415.28	237.65	237.65	3.93	70	>sp|P0C0L5|CO4B_HUMAN Complement C4-B OS=Homo sapiens GN=C4B PE=1 SV=2	7566	125.706
RVETVDRF			359.69	2	718.372	718.373	0	-0.9	786	Specific	377.84	71.64	71.64	2.09	70	>sp|P0C0L5|CO4B_HUMAN Complement C4-B OS=Homo sapiens GN=C4B PE=1 SV=2	7566	14.0358
REFHLHLRL			317.843	3	951.515	951.516	0	-0.8	832	Specific	453.43	246.54	246.54	3.94	70	>sp|P0C0L5|CO4B_HUMAN Complement C4-B OS=Homo sapiens GN=C4B PE=1 SV=2	7566	106.47
REFHLHLRL			317.843	3	951.514	951.516	0	-1.9	832	Specific	454.49	248.27	248.27	3.57	70	>sp|P0C0L5|CO4B_HUMAN Complement C4-B OS=Homo sapiens GN=C4B PE=1 SV=2	7566	38.7994
REFHLHLRL			476.261	2	951.515	951.516	0	-0.7	832	Specific	461.16	238.66	238.66	3.62	70	>sp|P0C0L5|CO4B_HUMAN Complement C4-B OS=Homo sapiens GN=C4B PE=1 SV=2	7566	106.532
REFHLHLRL			317.844	3	951.516	951.516	0	0.2	832	Specific	476.94	247.08	247.08	4.03	70	>sp|P0C0L5|CO4B_HUMAN Complement C4-B OS=Homo sapiens GN=C4B PE=1 SV=2	7566	116.886
RFEQLELRP			467.753	2	934.499	934.499	0	-0.1	846	Specific	438.8	163.74	163.74	3.49	70	>sp|P0C0L5|CO4B_HUMAN Complement C4-B OS=Homo sapiens GN=C4B PE=1 SV=2	7566	49.4037
RGSFEFPVGDAVSKV			670.33	2	1339.65	1339.65	0	-0.7	917	Specific	704.77	536.25	536.25	11.69	70	>sp|P0C0L5|CO4B_HUMAN Complement C4-B OS=Homo sapiens GN=C4B PE=1 SV=2	7566	63.962
KVLQIEKE			365.229	2	729.45	729.451	0	-0.4	930	Specific	384.09	66.72	66.72	2.52	70	>sp|P0C0L5|CO4B_HUMAN Complement C4-B OS=Homo sapiens GN=C4B PE=1 SV=2	7566	28.5415
KVLQIEKE			729.45	1	729.45	729.451	0	-0.5	930	Specific	539.58	47.87	47.87	3.49	70	>sp|P0C0L5|CO4B_HUMAN Complement C4-B OS=Homo sapiens GN=C4B PE=1 SV=2	7566	28.6286
KEGAIHRE			341.685	2	682.363	682.363	0	-0.2	936	Specific	480.67	26.96	26.96	2.17	70	>sp|P0C0L5|CO4B_HUMAN Complement C4-B OS=Homo sapiens GN=C4B PE=1 SV=2	7566	9.3996
REELVYELNPLDHRG			542.942	3	1626.81	1626.81	0	-1.1	942	Specific	699.05	584.95	584.95	10.69	70	>sp|P0C0L5|CO4B_HUMAN Complement C4-B OS=Homo sapiens GN=C4B PE=1 SV=2	7566	100.829
REELVYELNPLDHRG			542.942	3	1626.81	1626.81	0	-0.8	942	Specific	713.02	583.81	583.81	11.69	70	>sp|P0C0L5|CO4B_HUMAN Complement C4-B OS=Homo sapiens GN=C4B PE=1 SV=2	7566	72.8026
REELVYELNPLDHRG			542.941	3	1626.81	1626.81	0	-1.8	942	Specific	791	648.8	648.8	12.26	70	>sp|P0C0L5|CO4B_HUMAN Complement C4-B OS=Homo sapiens GN=C4B PE=1 SV=2	7566	72.2777
RTLEIPGNSDPNMIPDGDFNSYVRV		M[+16]	856.721	3	2568.15	2567.17	1	-10.3	957	Specific	97.8	97.8	97.8	1.45	70	>sp|P0C0L5|CO4B_HUMAN Complement C4-B OS=Homo sapiens GN=C4B PE=1 SV=2	7566	74.1048
RTLEIPGNSDPNMIPDGDFNSYVRV		M[+16]	856.394	3	2567.17	2567.17	0	-1.2	957	Specific	139.93	129.31	129.31	2	70	>sp|P0C0L5|CO4B_HUMAN Complement C4-B OS=Homo sapiens GN=C4B PE=1 SV=2	7566	77.7246
RTLEIPGNSDPNMIPDGDFNSYVRV		M[+16]	856.394	3	2567.17	2567.17	0	-1.2	957	Specific	190.02	143.06	143.06	2.31	70	>sp|P0C0L5|CO4B_HUMAN Complement C4-B OS=Homo sapiens GN=C4B PE=1 SV=2	7566	77.7449
RTLEIPGNSDPNMIPDGDFNSYVRV		M[+16]	856.396	3	2567.17	2567.17	0	0.4	957	Specific	261.2	261.2	261.2	4.24	70	>sp|P0C0L5|CO4B_HUMAN Complement C4-B OS=Homo sapiens GN=C4B PE=1 SV=2	7566	77.0741
RTLEIPGNSDPNMIPDGDFNSYVRV		M[+16]	856.395	3	2567.17	2567.17	0	-0.1	957	Specific	305.66	290.5	290.5	4.52	70	>sp|P0C0L5|CO4B_HUMAN Complement C4-B OS=Homo sapiens GN=C4B PE=1 SV=2	7566	77.6039
RTLEIPGNSDPNMIPDGDFNSYVRV		M[+16]	856.395	3	2567.17	2567.17	0	-0.7	957	Specific	322.14	236.18	236.18	4.51	70	>sp|P0C0L5|CO4B_HUMAN Complement C4-B OS=Homo sapiens GN=C4B PE=1 SV=2	7566	77.6467
RTLEIPGNSDPNMIPDGDFNSYVRV		M[+16]	1284.09	2	2567.17	2567.17	0	0.8	957	Specific	379.28	275.23	275.23	5.07	70	>sp|P0C0L5|CO4B_HUMAN Complement C4-B OS=Homo sapiens GN=C4B PE=1 SV=2	7566	77.5437
RTLEIPGNSDPNMIPDGDFNSYVRV		M[+16]	856.395	3	2567.17	2567.17	0	0	957	Specific	405.27	343.07	343.07	6.08	70	>sp|P0C0L5|CO4B_HUMAN Complement C4-B OS=Homo sapiens GN=C4B PE=1 SV=2	7566	77.321
RTLEIPGNSDPNMIPDGDFNSYVRV		M[+16]	856.396	3	2567.17	2567.17	0	0.5	957	Specific	411.75	388.88	388.88	7.31	70	>sp|P0C0L5|CO4B_HUMAN Complement C4-B OS=Homo sapiens GN=C4B PE=1 SV=2	7566	76.7474
RTLEIPGNSDPNMIPDGDFNSYVRV		M[+16]	856.396	3	2567.17	2567.17	0	0.9	957	Specific	737.92	640.7	640.7	11.76	70	>sp|P0C0L5|CO4B_HUMAN Complement C4-B OS=Homo sapiens GN=C4B PE=1 SV=2	7566	76.6487
RTLEIPGNSDPNMIPDGDFNSYVRV		M[+16]	856.395	3	2567.17	2567.17	0	-1	957	Specific	793.71	659.23	659.23	13.53	70	>sp|P0C0L5|CO4B_HUMAN Complement C4-B OS=Homo sapiens GN=C4B PE=1 SV=2	7566	77.1886
RVTASDPLDTLGSEGALSPGGVASLLRL			1242.15	2	2483.3	2483.3	0	-0.5	980	Specific	95.92	54.13	54.13	1.82	70	>sp|P0C0L5|CO4B_HUMAN Complement C4-B OS=Homo sapiens GN=C4B PE=1 SV=2	7566	111.203
RVTASDPLDTLGSEGALSPGGVASLLRL			828.439	3	2483.3	2483.3	0	1.5	980	Specific	201.03	185.76	185.76	2.11	70	>sp|P0C0L5|CO4B_HUMAN Complement C4-B OS=Homo sapiens GN=C4B PE=1 SV=2	7566	110.722
RVTASDPLDTLGSEGALSPGGVASLLRL			1242.15	2	2483.3	2483.3	0	-0.6	980	Specific	492.3	467.36	467.36	6.97	70	>sp|P0C0L5|CO4B_HUMAN Complement C4-B OS=Homo sapiens GN=C4B PE=1 SV=2	7566	113.311
RVTASDPLDTLGSEGALSPGGVASLLRL			828.437	3	2483.3	2483.3	0	-0.6	980	Specific	661.1	643.96	643.96	10.95	70	>sp|P0C0L5|CO4B_HUMAN Complement C4-B OS=Homo sapiens GN=C4B PE=1 SV=2	7566	111.245
RVTASDPLDTLGSEGALSPGGVASLLRL			828.437	3	2483.3	2483.3	0	-0.6	980	Specific	743.83	704.76	704.76	11.95	70	>sp|P0C0L5|CO4B_HUMAN Complement C4-B OS=Homo sapiens GN=C4B PE=1 SV=2	7566	113.286
RVTASDPLDTLGSEGALSPGGVASLLRL			1242.15	2	2483.3	2483.3	0	0.3	980	Specific	761.4	711.23	711.23	12.85	70	>sp|P0C0L5|CO4B_HUMAN Complement C4-B OS=Homo sapiens GN=C4B PE=1 SV=2	7566	111.728
RVTASDPLDTLGSEGALSPGGVASLLRL			1242.16	2	2483.31	2483.3	0	4.5	980	Specific	797.28	712.65	712.65	11.24	70	>sp|P0C0L5|CO4B_HUMAN Complement C4-B OS=Homo sapiens GN=C4B PE=1 SV=2	7566	112.267
RVTASDPLDTLGSEGALSPGGVASLLRL			1242.15	2	2483.3	2483.3	0	-0.4	980	Specific	841.9	763.13	763.13	13.85	70	>sp|P0C0L5|CO4B_HUMAN Complement C4-B OS=Homo sapiens GN=C4B PE=1 SV=2	7566	112.802
RVTASDPLDTLGSEGALSPGGVASLLRL			828.437	3	2483.3	2483.3	0	-0.4	980	Specific	872.68	815.77	815.77	14.95	70	>sp|P0C0L5|CO4B_HUMAN Complement C4-B OS=Homo sapiens GN=C4B PE=1 SV=2	7566	111.946
RVTASDPLDTLGSEGALSPGGVASLLRL			828.439	3	2483.3	2483.3	0	1.4	980	Specific	884.33	847.84	847.84	14.17	70	>sp|P0C0L5|CO4B_HUMAN Complement C4-B OS=Homo sapiens GN=C4B PE=1 SV=2	7566	112.264
RVTASDPLDTLGSEGALSPGGVASLLRL			828.437	3	2483.3	2483.3	0	-0.6	980	Specific	895.03	874.12	874.12	14.95	70	>sp|P0C0L5|CO4B_HUMAN Complement C4-B OS=Homo sapiens GN=C4B PE=1 SV=2	7566	112.772
RVTASDPLDTLGSEGALSPGGVASLLRL			828.438	3	2483.3	2483.3	0	-0.3	980	Specific	957.26	920.68	920.68	16.95	70	>sp|P0C0L5|CO4B_HUMAN Complement C4-B OS=Homo sapiens GN=C4B PE=1 SV=2	7566	111.754
RYLDKT			538.287	1	538.287	538.287	0	0.4	1027	Specific	390.55	390.55	390.55	3.4	70	>sp|P0C0L5|CO4B_HUMAN Complement C4-B OS=Homo sapiens GN=C4B PE=1 SV=2	7566	13.0095
RYLDKT			538.287	1	538.287	538.287	0	0.4	1027	Specific	433.27	433.27	433.27	3.51	70	>sp|P0C0L5|CO4B_HUMAN Complement C4-B OS=Homo sapiens GN=C4B PE=1 SV=2	7566	12.98
KTEQWSTLPPETKD			708.854	2	1416.7	1416.7	0	0.2	1031	Specific	279.84	180.81	180.81	3.21	70	>sp|P0C0L5|CO4B_HUMAN Complement C4-B OS=Homo sapiens GN=C4B PE=1 SV=2	7566	49.8594
KTEQWSTLPPETKD			708.854	2	1416.7	1416.7	0	0.2	1031	Specific	324.76	236.61	236.61	3.56	70	>sp|P0C0L5|CO4B_HUMAN Complement C4-B OS=Homo sapiens GN=C4B PE=1 SV=2	7566	48.3992
KTEQWSTLPPETKD			708.854	2	1416.7	1416.7	0	-0.3	1031	Specific	405.14	236.12	236.12	4.24	70	>sp|P0C0L5|CO4B_HUMAN Complement C4-B OS=Homo sapiens GN=C4B PE=1 SV=2	7566	48.747
KTEQWSTLPPETKD			708.852	2	1416.7	1416.7	0	-1.9	1031	Specific	447.55	322.47	322.47	4.41	70	>sp|P0C0L5|CO4B_HUMAN Complement C4-B OS=Homo sapiens GN=C4B PE=1 SV=2	7566	48.2199
KDHAVDLIQKG			519.783	2	1038.56	1038.56	0	0	1043	Specific	499.92	291.53	291.53	4.12	70	>sp|P0C0L5|CO4B_HUMAN Complement C4-B OS=Homo sapiens GN=C4B PE=1 SV=2	7566	32.7796
KDHAVDLIQKG			346.858	3	1038.56	1038.56	0	0	1043	Specific	526.26	328.42	328.42	5.28	70	>sp|P0C0L5|CO4B_HUMAN Complement C4-B OS=Homo sapiens GN=C4B PE=1 SV=2	7566	32.9415
KDHAVDLIQKG			519.783	2	1038.56	1038.56	0	0.2	1043	Specific	698.92	411.25	411.25	9.39	70	>sp|P0C0L5|CO4B_HUMAN Complement C4-B OS=Homo sapiens GN=C4B PE=1 SV=2	7566	33.0565
KDHAVDLIQKG			519.783	2	1038.56	1038.56	0	0	1043	Specific	742.92	429.89	429.89	10.96	70	>sp|P0C0L5|CO4B_HUMAN Complement C4-B OS=Homo sapiens GN=C4B PE=1 SV=2	7566	32.7872
RIQQFRK			346.2	2	691.393	691.389	0	6	1056	Specific	406.55	63.2	63.2	1.8	70	>sp|P0C0L5|CO4B_HUMAN Complement C4-B OS=Homo sapiens GN=C4B PE=1 SV=2	7566	23.3023
KADGSYAAWLSRG			598.787	2	1196.57	1196.57	0	-3	1062	Specific	456.98	292.84	292.84	4.28	70	>sp|P0C0L5|CO4B_HUMAN Complement C4-B OS=Homo sapiens GN=C4B PE=1 SV=2	7566	60.6088
KVLSLAQEQVGGSPEKL			514.61	3	1541.82	1541.82	0	-1.1	1085	Specific	424.85	284.2	284.2	4.94	70	>sp|P0C0L5|CO4B_HUMAN Complement C4-B OS=Homo sapiens GN=C4B PE=1 SV=2	7566	46.2536
KVLSLAQEQVGGSPEKL			771.411	2	1541.81	1541.82	0	-1.4	1085	Specific	864.24	670.07	670.07	15.13	70	>sp|P0C0L5|CO4B_HUMAN Complement C4-B OS=Homo sapiens GN=C4B PE=1 SV=2	7566	46.2472
KLQETSNWLLSQQQADGSFQDLSPVIHRS			775.138	4	3097.53	3097.53	0	-1.3	1100	Specific	139.8	114.59	114.59	1.76	70	>sp|P0C0L5|CO4B_HUMAN Complement C4-B OS=Homo sapiens GN=C4B PE=1 SV=2	7566	104.364
KLQETSNWLLSQQQADGSFQDLSPVIHRS			775.138	4	3097.53	3097.53	0	-1.3	1100	Specific	184.96	118.47	118.47	1.76	70	>sp|P0C0L5|CO4B_HUMAN Complement C4-B OS=Homo sapiens GN=C4B PE=1 SV=2	7566	104.904
KLQETSNWLLSQQQADGSFQDLSPVIHRS			775.138	4	3097.53	3097.53	0	-1.3	1100	Specific	285.26	238	238	3.93	70	>sp|P0C0L5|CO4B_HUMAN Complement C4-B OS=Homo sapiens GN=C4B PE=1 SV=2	7566	104.918
KLQETSNWLLSQQQADGSFQDLSPVIHRS			1033.18	3	3097.52	3097.53	0	-4.1	1100	Specific	335.7	262.39	262.39	3.65	70	>sp|P0C0L5|CO4B_HUMAN Complement C4-B OS=Homo sapiens GN=C4B PE=1 SV=2	7566	104.221
KLQETSNWLLSQQQADGSFQDLSPVIHRS			775.137	4	3097.53	3097.53	0	-2.3	1100	Specific	380.74	338.06	338.06	4.46	70	>sp|P0C0L5|CO4B_HUMAN Complement C4-B OS=Homo sapiens GN=C4B PE=1 SV=2	7566	105.004
KLQETSNWLLSQQQADGSFQDLSPVIHRS			775.137	4	3097.53	3097.53	0	-2	1100	Specific	524.76	503.82	503.82	6.57	70	>sp|P0C0L5|CO4B_HUMAN Complement C4-B OS=Homo sapiens GN=C4B PE=1 SV=2	7566	104.839
KLQETSNWLLSQQQADGSFQDLSPVIHRS			775.138	4	3097.53	3097.53	0	-1.2	1100	Specific	570.87	551.47	551.47	7.84	70	>sp|P0C0L5|CO4B_HUMAN Complement C4-B OS=Homo sapiens GN=C4B PE=1 SV=2	7566	104.327
KLQETSNWLLSQQQADGSFQDLSPVIHRS			1033.18	3	3097.53	3097.53	0	-0.7	1100	Specific	1226.51	1111.78	1111.78	22.04	70	>sp|P0C0L5|CO4B_HUMAN Complement C4-B OS=Homo sapiens GN=C4B PE=1 SV=2	7566	104.749
RSMQGGLVGNDETVALTAFVTIALHHGLAVFQDEGAEPLKQ		M[+16]	1013.77	4	4052.05	4052.04	0	2.7	1127	Specific	1172.38	1161.33	1161.33	20.57	70	>sp|P0C0L5|CO4B_HUMAN Complement C4-B OS=Homo sapiens GN=C4B PE=1 SV=2	7566	131.463
RVEASISKA			367.208	2	733.409	733.409	0	-0.1	1168	Specific	377.52	118.81	118.81	2.53	70	>sp|P0C0L5|CO4B_HUMAN Complement C4-B OS=Homo sapiens GN=C4B PE=1 SV=2	7566	18.9215
RVEASISKA			367.71	2	734.413	733.409	1	0.1	1168	Specific	391.87	152.93	152.93	2.28	70	>sp|P0C0L5|CO4B_HUMAN Complement C4-B OS=Homo sapiens GN=C4B PE=1 SV=2	7566	18.8628
RVEASISKA			367.208	2	733.409	733.409	0	-0.5	1168	Specific	449.88	166.44	166.44	3.59	70	>sp|P0C0L5|CO4B_HUMAN Complement C4-B OS=Homo sapiens GN=C4B PE=1 SV=2	7566	18.3965
RVEASISKA			733.408	1	733.408	733.409	0	-0.8	1168	Specific	584.12	114.56	114.56	4.19	70	>sp|P0C0L5|CO4B_HUMAN Complement C4-B OS=Homo sapiens GN=C4B PE=1 SV=2	7566	18.5217
KASSFLGEKA			419.719	2	838.43	838.431	0	-0.6	1175	Specific	360.03	84.04	84.04	2.95	70	>sp|P0C0L5|CO4B_HUMAN Complement C4-B OS=Homo sapiens GN=C4B PE=1 SV=2	7566	32.4802
KAPADLRG			321.682	2	642.357	642.357	0	-0.2	1205	Specific	355.64	18.66	18.66	1.89	70	>sp|P0C0L5|CO4B_HUMAN Complement C4-B OS=Homo sapiens GN=C4B PE=1 SV=2	7566	18.1142
KAEMADQAAAWLTRQ		M[+16]	483.897	3	1449.67	1449.68	0	-2.9	1279	Specific	527.44	300.69	300.69	5.77	70	>sp|P0C0L5|CO4B_HUMAN Complement C4-B OS=Homo sapiens GN=C4B PE=1 SV=2	7566	58.3652
KAEMADQAAAWLTRQ		M[+16]	725.342	2	1449.68	1449.68	0	-1.5	1279	Specific	773.93	517.04	517.04	12.69	70	>sp|P0C0L5|CO4B_HUMAN Complement C4-B OS=Homo sapiens GN=C4B PE=1 SV=2	7566	58.3556
RQGSFQGGFRS			492.238	2	983.469	983.469	0	0	1292	Specific	557.44	314.26	314.26	5.55	70	>sp|P0C0L5|CO4B_HUMAN Complement C4-B OS=Homo sapiens GN=C4B PE=1 SV=2	7566	34.8041
RQGSFQGGFRS			492.238	2	983.47	983.469	0	0.1	1292	Specific	617.16	342.39	342.39	7.65	70	>sp|P0C0L5|CO4B_HUMAN Complement C4-B OS=Homo sapiens GN=C4B PE=1 SV=2	7566	34.7708
RQGSFQGGFRS			492.238	2	983.47	983.469	0	0.1	1292	Specific	645.42	359	359	7.27	70	>sp|P0C0L5|CO4B_HUMAN Complement C4-B OS=Homo sapiens GN=C4B PE=1 SV=2	7566	34.7692
RGLEEELQFSLGSKI			718.866	2	1436.73	1436.73	0	-0.8	1353	Specific	265.57	206.09	206.09	3.41	70	>sp|P0C0L5|CO4B_HUMAN Complement C4-B OS=Homo sapiens GN=C4B PE=1 SV=2	7566	83.9861
RGLEEELQFSLGSKI			718.866	2	1436.73	1436.73	0	-0.8	1353	Specific	326.54	258.87	258.87	3.97	70	>sp|P0C0L5|CO4B_HUMAN Complement C4-B OS=Homo sapiens GN=C4B PE=1 SV=2	7566	87.6299
RGLEEELQFSLGSKI			718.867	2	1436.73	1436.73	0	-0.6	1353	Specific	407.66	345.69	345.69	5.24	70	>sp|P0C0L5|CO4B_HUMAN Complement C4-B OS=Homo sapiens GN=C4B PE=1 SV=2	7566	87.0349
RGLEEELQFSLGSKI			718.865	2	1436.72	1436.73	0	-2.2	1353	Specific	480.18	322.31	322.31	5.38	70	>sp|P0C0L5|CO4B_HUMAN Complement C4-B OS=Homo sapiens GN=C4B PE=1 SV=2	7566	75.4203
RGLEEELQFSLGSKI			718.866	2	1436.72	1436.73	0	-1.4	1353	Specific	559.11	428.81	428.81	7.39	70	>sp|P0C0L5|CO4B_HUMAN Complement C4-B OS=Homo sapiens GN=C4B PE=1 SV=2	7566	84.4469
RGLEEELQFSLGSKI			718.866	2	1436.72	1436.73	0	-1.3	1353	Specific	585.51	434.78	434.78	8.69	70	>sp|P0C0L5|CO4B_HUMAN Complement C4-B OS=Homo sapiens GN=C4B PE=1 SV=2	7566	85.0395
RGLEEELQFSLGSKI			718.866	2	1436.73	1436.73	0	-0.8	1353	Specific	644	477.24	477.24	9.69	70	>sp|P0C0L5|CO4B_HUMAN Complement C4-B OS=Homo sapiens GN=C4B PE=1 SV=2	7566	84.979
RGLEEELQFSLGSKI			718.867	2	1436.73	1436.73	0	0.5	1353	Specific	646.38	484.64	484.64	9.69	70	>sp|P0C0L5|CO4B_HUMAN Complement C4-B OS=Homo sapiens GN=C4B PE=1 SV=2	7566	85.2579
RGLEEELQFSLGSKI			718.867	2	1436.73	1436.73	0	-0.2	1353	Specific	679.38	474.41	474.41	10.69	70	>sp|P0C0L5|CO4B_HUMAN Complement C4-B OS=Homo sapiens GN=C4B PE=1 SV=2	7566	85.5845
RGLEEELQFSLGSKI			718.867	2	1436.73	1436.73	0	-0.2	1353	Specific	734.7	519.5	519.5	11.69	70	>sp|P0C0L5|CO4B_HUMAN Complement C4-B OS=Homo sapiens GN=C4B PE=1 SV=2	7566	75.6263
RGLEEELQFSLGSKI			718.867	2	1436.73	1436.73	0	-0.5	1353	Specific	754.33	564.28	564.28	12.69	70	>sp|P0C0L5|CO4B_HUMAN Complement C4-B OS=Homo sapiens GN=C4B PE=1 SV=2	7566	85.4893
RGLEEELQFSLGSKI			718.867	2	1436.73	1436.73	0	-0.6	1353	Specific	775.38	550.77	550.77	12.69	70	>sp|P0C0L5|CO4B_HUMAN Complement C4-B OS=Homo sapiens GN=C4B PE=1 SV=2	7566	86.5223
RGLEEELQFSLGSKI			718.866	2	1436.72	1436.73	0	-1.9	1353	Specific	788.55	574.89	574.89	12.26	70	>sp|P0C0L5|CO4B_HUMAN Complement C4-B OS=Homo sapiens GN=C4B PE=1 SV=2	7566	86.0011
RTYNVLDMKN			492.247	2	983.486	983.487	0	-0.6	1383	Specific	318.84	127.27	127.27	2.51	70	>sp|P0C0L5|CO4B_HUMAN Complement C4-B OS=Homo sapiens GN=C4B PE=1 SV=2	7566	51.3312
RTYNVLDMKN		M[+16]	500.245	2	999.482	999.481	0	0.6	1383	Specific	322.44	86.15	86.15	2.17	70	>sp|P0C0L5|CO4B_HUMAN Complement C4-B OS=Homo sapiens GN=C4B PE=1 SV=2	7566	39.9324
RTYNVLDMKN		M[+16]	500.244	2	999.48	999.481	0	-1.4	1383	Specific	420.64	146.91	146.91	3.5	70	>sp|P0C0L5|CO4B_HUMAN Complement C4-B OS=Homo sapiens GN=C4B PE=1 SV=2	7566	39.412
KVVEEQESRV			488.241	2	975.474	975.474	0	-0.1	1458	Specific	466.9	284.81	284.81	4.79	70	>sp|P0C0L5|CO4B_HUMAN Complement C4-B OS=Homo sapiens GN=C4B PE=1 SV=2	7566	13.6217
KVVEEQESRV			488.241	2	975.474	975.474	0	-0.2	1458	Specific	521.8	340.33	340.33	5.62	70	>sp|P0C0L5|CO4B_HUMAN Complement C4-B OS=Homo sapiens GN=C4B PE=1 SV=2	7566	13.6025
KVVEEQESRV			488.24	2	975.474	975.474	0	-0.5	1458	Specific	537.64	335.34	335.34	5.85	70	>sp|P0C0L5|CO4B_HUMAN Complement C4-B OS=Homo sapiens GN=C4B PE=1 SV=2	7566	13.4436
RADLEKL			575.303	1	575.303	575.303	0	-1.4	1499	Specific	210.76	2	2	0.55	70	>sp|P0C0L5|CO4B_HUMAN Complement C4-B OS=Homo sapiens GN=C4B PE=1 SV=2	7566	2.321
RADLEKL			575.303	1	575.303	575.303	0	-0.5	1499	Specific	333.86	2	2	1.45	70	>sp|P0C0L5|CO4B_HUMAN Complement C4-B OS=Homo sapiens GN=C4B PE=1 SV=2	7566	1.9297
RADLEKL			575.303	1	575.303	575.303	0	-0.5	1499	Specific	345.64	2	2	1.82	70	>sp|P0C0L5|CO4B_HUMAN Complement C4-B OS=Homo sapiens GN=C4B PE=1 SV=2	7566	1.9206
RADLEKL			575.303	1	575.303	575.303	0	-0.6	1499	Specific	404.11	2	2	1.89	70	>sp|P0C0L5|CO4B_HUMAN Complement C4-B OS=Homo sapiens GN=C4B PE=1 SV=2	7566	1.3214
RADLEKL			575.303	1	575.303	575.303	0	-0.8	1499	Specific	510.68	37.87	37.87	2.49	70	>sp|P0C0L5|CO4B_HUMAN Complement C4-B OS=Homo sapiens GN=C4B PE=1 SV=2	7566	1.7967
KLTSLSDRY			396.22	2	791.433	791.426	0	8.8	1504	Specific	363.52	110.67	110.67	1.89	70	>sp|P0C0L5|CO4B_HUMAN Complement C4-B OS=Homo sapiens GN=C4B PE=1 SV=2	7566	24.5349
RYVSHFETEGPHVLLYFDSVPTSRE			894.441	3	2681.31	2680.3	1	0.5	1511	Specific	445.44	360.1	360.1	6.22	70	>sp|P0C0L5|CO4B_HUMAN Complement C4-B OS=Homo sapiens GN=C4B PE=1 SV=2	7566	126.554
RYVSHFETEGPHVLLYFDSVPTSRE			894.106	3	2680.3	2680.3	0	-0.1	1511	Specific	497.25	385.04	385.04	6.57	70	>sp|P0C0L5|CO4B_HUMAN Complement C4-B OS=Homo sapiens GN=C4B PE=1 SV=2	7566	126.471
RYVSHFETEGPHVLLYFDSVPTSRE			670.832	4	2680.3	2680.3	0	0.3	1511	Specific	572.32	479.49	479.49	8.13	70	>sp|P0C0L5|CO4B_HUMAN Complement C4-B OS=Homo sapiens GN=C4B PE=1 SV=2	7566	126.467
RYVSHFETEGPHVLLYFDSVPTSRE			670.832	4	2680.31	2680.3	0	0.6	1511	Specific	631.98	526.37	526.37	10.43	70	>sp|P0C0L5|CO4B_HUMAN Complement C4-B OS=Homo sapiens GN=C4B PE=1 SV=2	7566	126.309
RYVSHFETEGPHVLLYFDSVPTSRE			894.106	3	2680.3	2680.3	0	-0.3	1511	Specific	672.75	586.62	586.62	10.98	70	>sp|P0C0L5|CO4B_HUMAN Complement C4-B OS=Homo sapiens GN=C4B PE=1 SV=2	7566	126.443
RYVSHFETEGPHVLLYFDSVPTSRE			670.832	4	2680.31	2680.3	0	1.2	1511	Specific	688.09	598.14	598.14	10.65	70	>sp|P0C0L5|CO4B_HUMAN Complement C4-B OS=Homo sapiens GN=C4B PE=1 SV=2	7566	126.604
RYVSHFETEGPHVLLYFDSVPTSRE			894.104	3	2680.3	2680.3	0	-2.3	1511	Specific	768.56	709.98	709.98	12.54	70	>sp|P0C0L5|CO4B_HUMAN Complement C4-B OS=Homo sapiens GN=C4B PE=1 SV=2	7566	126.25
RGLQDEDGYRM			526.736	2	1052.46	1052.46	0	-0.5	1605	Specific	156.22	50.7	50.7	0.67	70	>sp|P0C0L5|CO4B_HUMAN Complement C4-B OS=Homo sapiens GN=C4B PE=1 SV=2	7566	29.3032
RVEYGFQVKV			485.256	2	969.504	969.504	0	-0.1	1623	Specific	387.6	94.53	94.53	2.96	70	>sp|P0C0L5|CO4B_HUMAN Complement C4-B OS=Homo sapiens GN=C4B PE=1 SV=2	7566	45.5695
RVEYGFQVKV			485.256	2	969.504	969.504	0	-0.1	1623	Specific	416.99	121.13	121.13	3.49	70	>sp|P0C0L5|CO4B_HUMAN Complement C4-B OS=Homo sapiens GN=C4B PE=1 SV=2	7566	45.5542
RAAFRL			464.262	1	464.262	464.262	0	0.6	1638	Specific	156.77	45.26	45.26	0.3	70	>sp|P0C0L5|CO4B_HUMAN Complement C4-B OS=Homo sapiens GN=C4B PE=1 SV=2	7566	10.6824
RAAFRL			464.262	1	464.262	464.262	0	0.2	1638	Specific	207.59	53.82	53.82	0.3	70	>sp|P0C0L5|CO4B_HUMAN Complement C4-B OS=Homo sapiens GN=C4B PE=1 SV=2	7566	10.8646
RLFETKI			319.181	2	637.355	637.356	0	-0.4	1642	Specific	212.82	50.96	50.96	0.57	70	>sp|P0C0L5|CO4B_HUMAN Complement C4-B OS=Homo sapiens GN=C4B PE=1 SV=2	7566	25.6747
RLFETKI			319.181	2	637.355	637.356	0	-0.7	1642	Specific	237.95	61.57	61.57	1.43	70	>sp|P0C0L5|CO4B_HUMAN Complement C4-B OS=Homo sapiens GN=C4B PE=1 SV=2	7566	25.7409
KITQVLHFTKD			362.881	3	1086.63	1086.63	0	-1.1	1647	Specific	464.66	253.07	253.07	5.29	70	>sp|P0C0L5|CO4B_HUMAN Complement C4-B OS=Homo sapiens GN=C4B PE=1 SV=2	7566	41.8254
KAAANQMRN		M[+16]	389.187	2	777.366	777.367	0	-1.8	1659	Specific	193.31	49	49	0.77	70	>sp|P0C0L5|CO4B_HUMAN Complement C4-B OS=Homo sapiens GN=C4B PE=1 SV=2	7566	9.9432
RNFLVRA			324.695	2	648.382	648.383	0	-1	1666	Specific	397.4	77.11	77.11	3.02	70	>sp|P0C0L5|CO4B_HUMAN Complement C4-B OS=Homo sapiens GN=C4B PE=1 SV=2	7566	38.7452
RLEPGKE			543.313	1	543.313	543.314	0	-0.4	1677	Specific	479.64	38.56	38.56	2.2	70	>sp|P0C0L5|CO4B_HUMAN Complement C4-B OS=Homo sapiens GN=C4B PE=1 SV=2	7566	9.5322
RDAHKS			470.236	1	470.236	470.236	0	-0.5	25	Specific	364.96	28.93	28.93	1.41	68	>sp|P02768|ALBU_HUMAN Serum albumin OS=Homo sapiens GN=ALB PE=1 SV=2	1390	25.4663
RDAHKSEVAHRF			383.863	3	1149.57	1149.58	0	-1.3	25	Specific	380.53	223.34	223.34	2.95	68	>sp|P02768|ALBU_HUMAN Serum albumin OS=Homo sapiens GN=ALB PE=1 SV=2	1390	0.2552
RDAHKSEVAHRF			383.863	3	1149.57	1149.58	0	-1.1	25	Specific	408.98	278.21	278.21	3.25	68	>sp|P02768|ALBU_HUMAN Serum albumin OS=Homo sapiens GN=ALB PE=1 SV=2	1390	0.3155
RDAHKSEVAHRF		K[+43]	596.794	2	1192.58	1192.58	0	-0.2	25	Specific	338.35	207.98	207.98	2.19	68	>sp|P02768|ALBU_HUMAN Serum albumin OS=Homo sapiens GN=ALB PE=1 SV=2	1390	12.744
RDAHKSEVAHRF		K[+43]	398.199	3	1192.58	1192.58	0	-0.3	25	Specific	475.05	300.54	300.54	3.41	68	>sp|P02768|ALBU_HUMAN Serum albumin OS=Homo sapiens GN=ALB PE=1 SV=2	1390	12.7328
KSEVAHRF			349.682	2	698.357	698.358	0	-1.5	29	Specific	270.43	17.43	17.43	1.47	68	>sp|P02768|ALBU_HUMAN Serum albumin OS=Homo sapiens GN=ALB PE=1 SV=2	1390	7.1601
KSEVAHRF			349.682	2	698.357	698.358	0	-1.5	29	Specific	272.34	19.34	19.34	1.47	68	>sp|P02768|ALBU_HUMAN Serum albumin OS=Homo sapiens GN=ALB PE=1 SV=2	1390	6.2873
KSEVAHRF			349.682	2	698.357	698.358	0	-0.9	29	Specific	274.24	21.84	21.84	1.64	68	>sp|P02768|ALBU_HUMAN Serum albumin OS=Homo sapiens GN=ALB PE=1 SV=2	1390	5.2523
KSEVAHRF			349.682	2	698.357	698.358	0	-1.2	29	Specific	276.27	20.55	20.55	1.64	68	>sp|P02768|ALBU_HUMAN Serum albumin OS=Homo sapiens GN=ALB PE=1 SV=2	1390	6.1074
KSEVAHRF			349.682	2	698.357	698.358	0	-1.5	29	Specific	281.37	51.67	51.67	1.84	68	>sp|P02768|ALBU_HUMAN Serum albumin OS=Homo sapiens GN=ALB PE=1 SV=2	1390	7.6904
KSEVAHRF			350.184	2	699.361	698.358	1	-1.2	29	Specific	281.75	43.24	43.24	0.88	68	>sp|P02768|ALBU_HUMAN Serum albumin OS=Homo sapiens GN=ALB PE=1 SV=2	1390	0.4369
KSEVAHRF			349.682	2	698.357	698.358	0	-1.2	29	Specific	284.51	49.74	49.74	1.84	68	>sp|P02768|ALBU_HUMAN Serum albumin OS=Homo sapiens GN=ALB PE=1 SV=2	1390	5.7681
KSEVAHRF			349.683	2	698.358	698.358	0	0.3	29	Specific	286.02	59.67	59.67	1.48	68	>sp|P02768|ALBU_HUMAN Serum albumin OS=Homo sapiens GN=ALB PE=1 SV=2	1390	12.8099
KSEVAHRF			349.682	2	698.357	698.358	0	-1.3	29	Specific	294.89	18.01	18.01	1.5	68	>sp|P02768|ALBU_HUMAN Serum albumin OS=Homo sapiens GN=ALB PE=1 SV=2	1390	3.4353
[truncated: 25,462 more rows]

## Sheet: intact N-glycopeptide
Peptide	Glycans	Modification Type(s)	Observed m/z	z	Observed (M+H)	Calc. mass (M+H)	Off-by-x error	Mass error (ppm)	Starting position	Cleavage	Score	Delta	Delta Mod	|Log Prob|	# of unique peptides	Protein Name	Protein DB number	Scan Time
RFN[+1913.677]SSYLQGTNQITGRY	HexNAc(4)Hex(5)NeuAc(1)	N[+1914]	1200.51	3	3599.51	3599.5	0	1.4	1522	Specific	289.98	164.42	164.42	3.86	218	>sp|P04114|APOB_HUMAN Apolipoprotein B-100 OS=Homo sapiens GN=APOB PE=1 SV=2	2074	56.2413
KIQSPLFTLDANADIGN[+2204.772]GTTSANEAGIAASITAKG	HexNAc(4)Hex(5)NeuAc(2)	N[+2205]	1360.1	4	5437.39	5437.41	0	-2.5	2764	Specific	76.62	34.29	34.29	1.9	218	>sp|P04114|APOB_HUMAN Apolipoprotein B-100 OS=Homo sapiens GN=APOB PE=1 SV=2	2074	94.467
KIQSPLFTLDANADIGN[+2204.772]GTTSANEAGIAASITAKG	HexNAc(4)Hex(5)NeuAc(2)	N[+2205]	1360.61	4	5439.42	5437.41	2	1.1	2764	Specific	96.91	96.91	96.91	1.88	218	>sp|P04114|APOB_HUMAN Apolipoprotein B-100 OS=Homo sapiens GN=APOB PE=1 SV=2	2074	95.0041
RVNQNLVYESGSLN[+2204.772]FSKL	HexNAc(4)Hex(5)NeuAc(2)	N[+2205]	1001.68	4	4003.69	4003.67	0	4.4	2970	Specific	177.69	69.75	69.75	1.7	218	>sp|P04114|APOB_HUMAN Apolipoprotein B-100 OS=Homo sapiens GN=APOB PE=1 SV=2	2074	70.2785
KFVEGSHN[+1913.677]STVSLTTKN	HexNAc(4)Hex(5)NeuAc(1)	N[+1914]	1174.17	3	3520.49	3520.48	0	2.7	3405	Specific	275.97	62.71	62.71	3.03	218	>sp|P04114|APOB_HUMAN Apolipoprotein B-100 OS=Homo sapiens GN=APOB PE=1 SV=2	2074	35.4691
KPTVSSSMEFKYDFN[+2448.878]SSMLYSTAKG	HexNAc(6)Hex(4)NeuAc(2)	N[+2449]	1268.28	4	5070.11	5069.07	1	5.7	3452	Specific	31.76	14.15	14.15	0.72	218	>sp|P04114|APOB_HUMAN Apolipoprotein B-100 OS=Homo sapiens GN=APOB PE=1 SV=2	2074	98.5433
RFEVDSPVYN[+1913.677]ATWSASLKN	HexNAc(4)Hex(5)NeuAc(1)	N[+1914]	957.657	4	3827.61	3827.61	0	0.5	3887	Specific	107.46	40.81	40.81	1.9	218	>sp|P04114|APOB_HUMAN Apolipoprotein B-100 OS=Homo sapiens GN=APOB PE=1 SV=2	2074	76.7059
RFEVDSPVYN[+2204.772]ATWSASLKN	HexNAc(4)Hex(5)NeuAc(2)	N[+2205]	1373.57	3	4118.7	4118.7	0	0	3887	Specific	159.73	117.22	117.22	2.95	218	>sp|P04114|APOB_HUMAN Apolipoprotein B-100 OS=Homo sapiens GN=APOB PE=1 SV=2	2074	82.157
RFEVDSPVYN[+2204.772]ATWSASLKN	HexNAc(4)Hex(5)NeuAc(2)	N[+2205]	1030.43	4	4118.69	4118.7	0	-1.6	3887	Specific	265.76	163.93	163.93	3.73	218	>sp|P04114|APOB_HUMAN Apolipoprotein B-100 OS=Homo sapiens GN=APOB PE=1 SV=2	2074	82.0043
KTVLTPATNHMGN[+1378.476]VTFTIPANRE	HexNAc(2)Hex(6)	M[+16], N[+1378]	913.162	4	3649.63	3649.63	0	-1.3	74	Specific	274.64	139.42	139.42	3.65	98	>sp|P01024|CO3_HUMAN Complement C3 OS=Homo sapiens GN=C3 PE=1 SV=2	7550	53.4745
KTVLTPATNHMGN[+1216.423]VTFTIPANRE	HexNAc(2)Hex(5)	M[+16], N[+1216]	1163.19	3	3487.57	3487.58	0	-2.9	74	Specific	588.46	371.12	371.12	7.87	98	>sp|P01024|CO3_HUMAN Complement C3 OS=Homo sapiens GN=C3 PE=1 SV=2	7550	53.85
KTVLTPATNHMGN[+1378.476]VTFTIPANRE	HexNAc(2)Hex(6)	M[+16], N[+1378]	1217.21	3	3649.63	3649.63	0	-0.3	74	Specific	738.86	461.14	461.14	12.15	98	>sp|P01024|CO3_HUMAN Complement C3 OS=Homo sapiens GN=C3 PE=1 SV=2	7550	53.6685
RMN[+892.317]KT	HexNAc(2)Hex(3)	N[+892]	1284.52	1	1284.52	1284.51	0	5.5	938	Specific	45.52	45.52	45.52	0.01	98	>sp|P01024|CO3_HUMAN Complement C3 OS=Homo sapiens GN=C3 PE=1 SV=2	7550	80.0407
KHYLMWGLSSDFWGEKPN[+2243.770]LSYIIGKD	HexNAc(4)Hex(6)Fuc(1)NeuAc(1)Na(1)	N[+2244]	1272.3	4	5086.19	5085.18	1	2.8	1601	Specific	30	16.13	16.13	1.58	98	>sp|P01024|CO3_HUMAN Complement C3 OS=Homo sapiens GN=C3 PE=1 SV=2	7550	90.4357
KVSN[+2350.830]QTLSLFFTVLQDVPVRD	HexNAc(4)Hex(5)Fuc(1)NeuAc(2)	N[+2351]	1129.5	4	4514.99	4514.01	1	-5.7	1422	Specific	98.49	15.62	15.62	0.55	85	>sp|P01023|A2MG_HUMAN Alpha-2-macroglobulin OS=Homo sapiens GN=A2M PE=1 SV=3	277	125.861
KVSN[+1913.677]QTLSLFFTVLQDVPVRD	HexNAc(4)Hex(5)NeuAc(1)	N[+1914]	1359.62	3	4076.86	4076.86	0	-0.5	1422	Specific	206.62	117.79	117.79	2.59	85	>sp|P01023|A2MG_HUMAN Alpha-2-macroglobulin OS=Homo sapiens GN=A2M PE=1 SV=3	277	125.449
KVSN[+1913.677]QTLSLFFTVLQDVPVRD	HexNAc(4)Hex(5)NeuAc(1)	N[+1914]	1359.62	3	4076.85	4076.86	0	-2	1422	Specific	273.09	197.59	197.59	4.22	85	>sp|P01023|A2MG_HUMAN Alpha-2-macroglobulin OS=Homo sapiens GN=A2M PE=1 SV=3	277	125.557
KVSN[+2204.772]QTLSLFFTVLQDVPVRD	HexNAc(4)Hex(5)NeuAc(2)	N[+2205]	1456.66	3	4367.95	4367.95	0	0.1	1422	Specific	293.45	218.95	218.95	4.79	85	>sp|P01023|A2MG_HUMAN Alpha-2-macroglobulin OS=Homo sapiens GN=A2M PE=1 SV=3	277	125.501
KVSN[+2059.735]QTLSLFFTVLQDVPVRD	HexNAc(4)Hex(5)Fuc(1)NeuAc(1)	N[+2060]	1056.74	4	4223.94	4222.92	1	4.4	1422	Specific	309.48	224.39	224.39	3.71	85	>sp|P01023|A2MG_HUMAN Alpha-2-macroglobulin OS=Homo sapiens GN=A2M PE=1 SV=3	277	125.342
KVSN[+1913.677]QTLSLFFTVLQDVPVRD	HexNAc(4)Hex(5)NeuAc(1)	N[+1914]	1019.97	4	4076.86	4076.86	0	-0.4	1422	Specific	390.45	253.55	253.55	5.4	85	>sp|P01023|A2MG_HUMAN Alpha-2-macroglobulin OS=Homo sapiens GN=A2M PE=1 SV=3	277	125.498
KVSN[+2204.772]QTLSLFFTVLQDVPVRD	HexNAc(4)Hex(5)NeuAc(2)	N[+2205]	1092.74	4	4367.95	4367.95	0	-1.1	1422	Specific	435.83	313.21	313.21	5.96	85	>sp|P01023|A2MG_HUMAN Alpha-2-macroglobulin OS=Homo sapiens GN=A2M PE=1 SV=3	277	125.53
KVSN[+2204.772]QTLSLFFTVLQDVPVRD	HexNAc(4)Hex(5)NeuAc(2)	N[+2205]	1092.74	4	4367.95	4367.95	0	0	1422	Specific	446.79	350.66	350.66	5.9	85	>sp|P01023|A2MG_HUMAN Alpha-2-macroglobulin OS=Homo sapiens GN=A2M PE=1 SV=3	277	125.503
RFSDGLESN[+1864.634]SSTQFEVKK	HexNAc(2)Hex(9)	N[+1865]	1213.82	3	3639.45	3639.45	0	0.2	219	Specific	652.1	428.68	428.68	11.23	70	>sp|P0C0L5|CO4B_HUMAN Complement C4-B OS=Homo sapiens GN=C4B PE=1 SV=2	7566	50.0218
KEHEGAIYPDN[+2204.772]TTDFQRA	HexNAc(4)Hex(5)NeuAc(2)	N[+2205]	1366.54	3	4097.61	4097.61	0	-0.5	129	Specific	311.65	197.77	197.77	4.52	47	>sp|P00450|CERU_HUMAN Ceruloplasmin OS=Homo sapiens GN=CP PE=1 SV=1	6237	48.4618
KEHEGAIYPDN[+2204.772]TTDFQRA	HexNAc(4)Hex(5)NeuAc(2)	N[+2205]	1025.16	4	4097.62	4097.61	0	2.1	129	Specific	453.16	249.6	249.6	5.25	47	>sp|P00450|CERU_HUMAN Ceruloplasmin OS=Homo sapiens GN=CP PE=1 SV=1	6237	48.5189
KHIDREFVVMFSVVDEN[+1872.651]FSWYLEDNIKT	HexNAc(3)Hex(6)NeuAc(1)	N[+1873]	1022.04	5	5106.19	5104.2	2	-1.6	212	Specific	30	9.29	9.29	1.16	47	>sp|P00450|CERU_HUMAN Ceruloplasmin OS=Homo sapiens GN=CP PE=1 SV=1	6237	99.0493
KEN[+2204.772]LTAPGSDSAVFFEQGTTRI	HexNAc(4)Hex(5)NeuAc(2)	N[+2205]	1444.59	3	4331.77	4331.77	0	-0.4	396	Specific	274.34	209.66	209.66	4.51	47	>sp|P00450|CERU_HUMAN Ceruloplasmin OS=Homo sapiens GN=CP PE=1 SV=1	6237	73.8336
KEN[+2204.772]LTAPGSDSAVFFEQGTTRI	HexNAc(4)Hex(5)NeuAc(2)	N[+2205]	1083.7	4	4331.78	4331.77	0	2.4	396	Specific	302.48	271.81	271.81	4.17	47	>sp|P00450|CERU_HUMAN Ceruloplasmin OS=Homo sapiens GN=CP PE=1 SV=1	6237	73.7872
KEN[+2350.830]LTAPGSDSAVFFEQGTTRI	HexNAc(4)Hex(5)Fuc(1)NeuAc(2)	N[+2351]	1120.72	4	4479.84	4477.83	2	0.7	396	Specific	317.65	247.92	247.92	4.05	47	>sp|P00450|CERU_HUMAN Ceruloplasmin OS=Homo sapiens GN=CP PE=1 SV=1	6237	73.6217
KEN[+2204.772]LTAPGSDSAVFFEQGTTRI	HexNAc(4)Hex(5)NeuAc(2)	N[+2205]	1444.59	3	4331.77	4331.77	0	-0.4	396	Specific	362.06	291.05	291.05	5.57	47	>sp|P00450|CERU_HUMAN Ceruloplasmin OS=Homo sapiens GN=CP PE=1 SV=1	6237	73.8924
KEN[+2221.788]LTAPGSDSAVFFEQGTTRI	HexNAc(4)Hex(6)Fuc(1)NeuAc(1)	N[+2222]	1088.2	4	4349.79	4348.79	1	0.2	396	Specific	574.01	460.69	460.69	7.51	47	>sp|P00450|CERU_HUMAN Ceruloplasmin OS=Homo sapiens GN=CP PE=1 SV=1	6237	73.9099
KELHHLQEQN[+2350.830]VSNAFLDKG	HexNAc(4)Hex(5)Fuc(1)NeuAc(2)	N[+2351]	1093.97	4	4372.84	4372.83	0	1.2	754	Specific	164.72	19.33	19.33	1.87	47	>sp|P00450|CERU_HUMAN Ceruloplasmin OS=Homo sapiens GN=CP PE=1 SV=1	6237	52.8058
KLEFALLFLVFDEN[+2116.756]ESWYLDDNIKT	HexNAc(5)Hex(5)NeuAc(1)	N[+2117]	991.04	5	4951.17	4950.15	1	2.5	914	Specific	30	16.29	16.29	0.3	47	>sp|P00450|CERU_HUMAN Ceruloplasmin OS=Homo sapiens GN=CP PE=1 SV=1	6237	97.7184
KLDAPTNLQFVN[+2204.772]ETDSTVLVRW	HexNAc(4)Hex(5)NeuAc(2)	N[+2205]	1479.64	3	4436.92	4436.92	0	-1.7	997	Specific	258.72	175.16	175.16	3.9	57	>sp|P02751-8|FINC_HUMAN Isoform 8 of Fibronectin OS=Homo sapiens GN=FN1	13100	82.7369
KADTHDEILEGLNFN[+2204.772]LTEIPEAQIHEGFQELLRT	HexNAc(4)Hex(5)NeuAc(2)	N[+2205]	1474.9	4	5896.6	5896.6	0	0	94	Specific	126.52	74.03	74.03	2.56	45	>sp|P01009|A1AT_HUMAN Alpha-1-antitrypsin OS=Homo sapiens GN=SERPINA1 PE=1 SV=3	256	126.284
KADTHDEILEGLNFN[+2350.830]LTEIPEAQIHEGFQELLRT	HexNAc(4)Hex(5)Fuc(1)NeuAc(2)	N[+2351]	1511.42	4	6042.67	6042.65	0	2.6	94	Specific	144.12	42.3	42.3	2.07	45	>sp|P01009|A1AT_HUMAN Alpha-1-antitrypsin OS=Homo sapiens GN=SERPINA1 PE=1 SV=3	256	126.499
KADTHDEILEGLNFN[+2204.772]LTEIPEAQIHEGFQELLRT	HexNAc(4)Hex(5)NeuAc(2)	N[+2205]	983.606	6	5896.6	5896.6	0	0.6	94	Specific	252.71	214.05	214.05	3.48	45	>sp|P01009|A1AT_HUMAN Alpha-1-antitrypsin OS=Homo sapiens GN=SERPINA1 PE=1 SV=3	256	126.71
KADTHDEILEGLNFN[+1913.677]LTEIPEAQIHEGFQELLRT	HexNAc(4)Hex(5)NeuAc(1)	N[+1914]	1402.13	4	5605.51	5605.5	0	1.4	94	Specific	256.94	142.7	142.7	3.43	45	>sp|P01009|A1AT_HUMAN Alpha-1-antitrypsin OS=Homo sapiens GN=SERPINA1 PE=1 SV=3	256	128.674
KADTHDEILEGLNFN[+2350.830]LTEIPEAQIHEGFQELLRT	HexNAc(4)Hex(5)Fuc(1)NeuAc(2)	N[+2351]	1209.33	5	6042.63	6042.65	0	-3.3	94	Specific	331.37	292.82	292.82	4.81	45	>sp|P01009|A1AT_HUMAN Alpha-1-antitrypsin OS=Homo sapiens GN=SERPINA1 PE=1 SV=3	256	126.578
KADTHDEILEGLNFN[+2350.830]LTEIPEAQIHEGFQELLRT	HexNAc(4)Hex(5)Fuc(1)NeuAc(2)	N[+2351]	1209.34	5	6042.65	6042.65	0	0.1	94	Specific	347.97	180.85	180.85	5.05	45	>sp|P01009|A1AT_HUMAN Alpha-1-antitrypsin OS=Homo sapiens GN=SERPINA1 PE=1 SV=3	256	126.648
KADTHDEILEGLNFN[+2204.772]LTEIPEAQIHEGFQELLRT	HexNAc(4)Hex(5)NeuAc(2)	N[+2205]	1180.12	5	5896.6	5896.6	0	-0.1	94	Specific	680.14	605.79	605.79	11.3	45	>sp|P01009|A1AT_HUMAN Alpha-1-antitrypsin OS=Homo sapiens GN=SERPINA1 PE=1 SV=3	256	127.149
KADTHDEILEGLNFN[+2204.772]LTEIPEAQIHEGFQELLRT	HexNAc(4)Hex(5)NeuAc(2)	N[+2205]	1474.9	4	5896.6	5896.6	0	0	94	Specific	765.51	594.48	594.48	13.2	45	>sp|P01009|A1AT_HUMAN Alpha-1-antitrypsin OS=Homo sapiens GN=SERPINA1 PE=1 SV=3	256	126.677
KADTHDEILEGLNFN[+2204.772]LTEIPEAQIHEGFQELLRT	HexNAc(4)Hex(5)NeuAc(2)	N[+2205]	1180.13	5	5896.6	5896.6	0	0.8	94	Specific	817.56	613.31	613.31	14.3	45	>sp|P01009|A1AT_HUMAN Alpha-1-antitrypsin OS=Homo sapiens GN=SERPINA1 PE=1 SV=3	256	126.935
KADTHDEILEGLNFN[+2204.772]LTEIPEAQIHEGFQELLRT	HexNAc(4)Hex(5)NeuAc(2)	N[+2205]	1474.9	4	5896.6	5896.6	0	-0.1	94	Specific	819.08	573.19	573.19	14.2	45	>sp|P01009|A1AT_HUMAN Alpha-1-antitrypsin OS=Homo sapiens GN=SERPINA1 PE=1 SV=3	256	126.814
KYLGN[+2204.772]ATAIFFLPDEGKL	HexNAc(4)Hex(5)NeuAc(2)	N[+2205]	1320.89	3	3960.67	3960.67	0	0.4	268	Specific	30	15.04	15.04	2.23	45	>sp|P01009|A1AT_HUMAN Alpha-1-antitrypsin OS=Homo sapiens GN=SERPINA1 PE=1 SV=3	256	96.3107
KYLGN[+2248.736]ATAIFFLPDEGKL	HexNAc(4)Hex(5)NeuAc(2)Na(2)	N[+2249]	1336.22	3	4006.65	4004.63	2	2.4	268	Specific	30	15.53	15.53	1.76	45	>sp|P01009|A1AT_HUMAN Alpha-1-antitrypsin OS=Homo sapiens GN=SERPINA1 PE=1 SV=3	256	95.6865
KYLGN[+1913.677]ATAIFFLPDEGKL	HexNAc(4)Hex(5)NeuAc(1)	N[+1914]	1223.86	3	3669.57	3669.57	0	-1	268	Specific	35.89	28.47	28.47	2.1	45	>sp|P01009|A1AT_HUMAN Alpha-1-antitrypsin OS=Homo sapiens GN=SERPINA1 PE=1 SV=3	256	90.289
KYLGN[+1913.677]ATAIFFLPDEGKL	HexNAc(4)Hex(5)NeuAc(1)	N[+1914]	918.148	4	3669.57	3669.57	0	-0.4	268	Specific	111.76	63.35	63.35	1.89	45	>sp|P01009|A1AT_HUMAN Alpha-1-antitrypsin OS=Homo sapiens GN=SERPINA1 PE=1 SV=3	256	90.5364
KYLGN[+2221.788]ATAIFFLPDEGKL	HexNAc(4)Hex(6)Fuc(1)NeuAc(1)	N[+2222]	1326.9	3	3978.69	3977.68	1	-0.2	268	Specific	167.19	56.91	56.91	2.48	45	>sp|P01009|A1AT_HUMAN Alpha-1-antitrypsin OS=Homo sapiens GN=SERPINA1 PE=1 SV=3	256	96.0771
KYLGN[+1913.677]ATAIFFLPDEGKL	HexNAc(4)Hex(5)NeuAc(1)	N[+1914]	1223.86	3	3669.57	3669.57	0	-1.3	268	Specific	283.73	162.21	162.21	4.34	45	>sp|P01009|A1AT_HUMAN Alpha-1-antitrypsin OS=Homo sapiens GN=SERPINA1 PE=1 SV=3	256	90.8265
KYLGN[+2350.830]ATAIFFLPDEGKL	HexNAc(4)Hex(5)Fuc(1)NeuAc(2)	N[+2351]	1369.58	3	4106.72	4106.73	0	-1.5	268	Specific	294.59	165.29	165.29	4	45	>sp|P01009|A1AT_HUMAN Alpha-1-antitrypsin OS=Homo sapiens GN=SERPINA1 PE=1 SV=3	256	95.5647
KYLGN[+2226.754]ATAIFFLPDEGKL	HexNAc(4)Hex(5)NeuAc(2)Na(1)	N[+2227]	996.415	4	3982.64	3982.65	0	-2.9	268	Specific	310.59	110.28	110.28	3.41	45	>sp|P01009|A1AT_HUMAN Alpha-1-antitrypsin OS=Homo sapiens GN=SERPINA1 PE=1 SV=3	256	95.3805
KYLGN[+1216.423]ATAIFFLPDEGKL	HexNAc(2)Hex(5)	N[+1216]	991.441	3	2972.31	2972.32	0	-3.2	268	Specific	318.02	188.28	188.28	3.94	45	>sp|P01009|A1AT_HUMAN Alpha-1-antitrypsin OS=Homo sapiens GN=SERPINA1 PE=1 SV=3	256	95.2877
KYLGN[+2204.772]ATAIFFLPDEGKL	HexNAc(4)Hex(5)NeuAc(2)	N[+2205]	1320.89	3	3960.67	3960.67	0	-0.4	268	Specific	392	284.45	284.45	5.62	45	>sp|P01009|A1AT_HUMAN Alpha-1-antitrypsin OS=Homo sapiens GN=SERPINA1 PE=1 SV=3	256	95.2541
KYLGN[+2226.754]ATAIFFLPDEGKL	HexNAc(4)Hex(5)NeuAc(2)Na(1)	N[+2227]	996.416	4	3982.64	3982.65	0	-2.2	268	Specific	399.05	271.85	271.85	4.84	45	>sp|P01009|A1AT_HUMAN Alpha-1-antitrypsin OS=Homo sapiens GN=SERPINA1 PE=1 SV=3	256	95.6465
KYLGN[+2221.788]ATAIFFLPDEGKL	HexNAc(4)Hex(6)Fuc(1)NeuAc(1)	N[+2222]	995.678	4	3979.69	3977.68	2	0.5	268	Specific	416.88	312.22	312.22	5.55	45	>sp|P01009|A1AT_HUMAN Alpha-1-antitrypsin OS=Homo sapiens GN=SERPINA1 PE=1 SV=3	256	95.5343
KYLGN[+2204.772]ATAIFFLPDEGKL	HexNAc(4)Hex(5)NeuAc(2)	N[+2205]	1320.89	3	3960.67	3960.67	0	-0.2	268	Specific	499.9	372.27	372.27	6.52	45	>sp|P01009|A1AT_HUMAN Alpha-1-antitrypsin OS=Homo sapiens GN=SERPINA1 PE=1 SV=3	256	95.7979
KYLGN[+2350.830]ATAIFFLPDEGKL	HexNAc(4)Hex(5)Fuc(1)NeuAc(2)	N[+2351]	1027.43	4	4106.71	4106.73	0	-2.6	268	Specific	540.73	370.83	370.83	6.21	45	>sp|P01009|A1AT_HUMAN Alpha-1-antitrypsin OS=Homo sapiens GN=SERPINA1 PE=1 SV=3	256	95.5838
KYLGN[+2204.772]ATAIFFLPDEGKL	HexNAc(4)Hex(5)NeuAc(2)	N[+2205]	990.921	4	3960.66	3960.67	0	-1	268	Specific	555.84	379.42	379.42	6.65	45	>sp|P01009|A1AT_HUMAN Alpha-1-antitrypsin OS=Homo sapiens GN=SERPINA1 PE=1 SV=3	256	96.0149
KYLGN[+2204.772]ATAIFFLPDEGKL	HexNAc(4)Hex(5)NeuAc(2)	N[+2205]	990.921	4	3960.66	3960.67	0	-1.5	268	Specific	598.56	485.9	485.9	8.35	45	>sp|P01009|A1AT_HUMAN Alpha-1-antitrypsin OS=Homo sapiens GN=SERPINA1 PE=1 SV=3	256	95.4732
KYLGN[+2204.772]ATAIFFLPDEGKL	HexNAc(4)Hex(5)NeuAc(2)	N[+2205]	990.922	4	3960.67	3960.67	0	-0.3	268	Specific	614.35	475.22	475.22	9.79	45	>sp|P01009|A1AT_HUMAN Alpha-1-antitrypsin OS=Homo sapiens GN=SERPINA1 PE=1 SV=3	256	95.4939
KYLGN[+2204.772]ATAIFFLPDEGKL	HexNAc(4)Hex(5)NeuAc(2)	N[+2205]	1320.89	3	3960.66	3960.67	0	-2.3	268	Specific	645.8	475.78	475.78	9.8	45	>sp|P01009|A1AT_HUMAN Alpha-1-antitrypsin OS=Homo sapiens GN=SERPINA1 PE=1 SV=3	256	95.5887
KYLGN[+2204.772]ATAIFFLPDEGKL	HexNAc(4)Hex(5)NeuAc(2)	N[+2205]	990.921	4	3960.66	3960.67	0	-1.5	268	Specific	652.52	516.95	516.95	10.35	45	>sp|P01009|A1AT_HUMAN Alpha-1-antitrypsin OS=Homo sapiens GN=SERPINA1 PE=1 SV=3	256	95.4748
KYLGN[+2204.772]ATAIFFLPDEGKL	HexNAc(4)Hex(5)NeuAc(2)	N[+2205]	990.921	4	3960.66	3960.67	0	-1.1	268	Specific	664.74	510.65	510.65	10.79	45	>sp|P01009|A1AT_HUMAN Alpha-1-antitrypsin OS=Homo sapiens GN=SERPINA1 PE=1 SV=3	256	95.4382
KYLGN[+2204.772]ATAIFFLPDEGKL	HexNAc(4)Hex(5)NeuAc(2)	N[+2205]	1320.89	3	3960.66	3960.67	0	-1.7	268	Specific	700.6	515.78	515.78	11.8	45	>sp|P01009|A1AT_HUMAN Alpha-1-antitrypsin OS=Homo sapiens GN=SERPINA1 PE=1 SV=3	256	95.5598
KYLGN[+2204.772]ATAIFFLPDEGKL	HexNAc(4)Hex(5)NeuAc(2)	N[+2205]	1320.89	3	3960.67	3960.67	0	-0.5	268	Specific	709.4	537.06	537.06	12.23	45	>sp|P01009|A1AT_HUMAN Alpha-1-antitrypsin OS=Homo sapiens GN=SERPINA1 PE=1 SV=3	256	95.4431
KYLGN[+2204.772]ATAIFFLPDEGKL	HexNAc(4)Hex(5)NeuAc(2)	N[+2205]	1320.89	3	3960.66	3960.67	0	-1.1	268	Specific	740.2	536.63	536.63	12.23	45	>sp|P01009|A1AT_HUMAN Alpha-1-antitrypsin OS=Homo sapiens GN=SERPINA1 PE=1 SV=3	256	95.5388
KYLGN[+2204.772]ATAIFFLPDEGKL	HexNAc(4)Hex(5)NeuAc(2)	N[+2205]	990.921	4	3960.66	3960.67	0	-1.5	268	Specific	785.15	527.2	527.2	12.35	45	>sp|P01009|A1AT_HUMAN Alpha-1-antitrypsin OS=Homo sapiens GN=SERPINA1 PE=1 SV=3	256	95.4699
KYLGN[+2157.783]ATAIFFLPDEGKL	HexNAc(6)Hex(4)NeuAc(1)	K[+43], N[+2158]	990.421	4	3958.66	3956.68	2	-7.5	268	Specific	145.87	42.75	42.75	1.38	45	>sp|P01009|A1AT_HUMAN Alpha-1-antitrypsin OS=Homo sapiens GN=SERPINA1 PE=1 SV=3	256	95.4732
KYLGN[+2157.783]ATAIFFLPDEGKL	HexNAc(6)Hex(4)NeuAc(1)	K[+43], N[+2158]	990.421	4	3958.66	3956.68	2	-7.5	268	Specific	167.22	50.61	50.61	1.42	45	>sp|P01009|A1AT_HUMAN Alpha-1-antitrypsin OS=Homo sapiens GN=SERPINA1 PE=1 SV=3	256	95.4748
KYLGN[+2157.783]ATAIFFLPDEGKL	HexNAc(6)Hex(4)NeuAc(1)	K[+43], N[+2158]	1319.55	3	3956.65	3956.68	0	-8.7	268	Specific	183.85	84.42	84.42	2.11	45	>sp|P01009|A1AT_HUMAN Alpha-1-antitrypsin OS=Homo sapiens GN=SERPINA1 PE=1 SV=3	256	95.4431
KLPTQN[+2204.772]ITFQTESSVAEQEAEFQSPKY	HexNAc(4)Hex(5)NeuAc(2)	N[+2205]	1254.29	4	5014.14	5014.13	0	2.4	513	Specific	100	66.18	66.18	1.87	31	>sp|Q14624|ITIH4_HUMAN Inter-alpha-trypsin inhibitor heavy chain H4 OS=Homo sapiens GN=ITIH4 PE=1 SV=4	17501	77.7976
KLPTQN[+2204.772]ITFQTESSVAEQEAEFQSPKY	HexNAc(4)Hex(5)NeuAc(2)	N[+2205]	1254.29	4	5014.13	5014.13	0	0.4	513	Specific	146.12	79.96	79.96	2.17	31	>sp|Q14624|ITIH4_HUMAN Inter-alpha-trypsin inhibitor heavy chain H4 OS=Homo sapiens GN=ITIH4 PE=1 SV=4	17501	77.8501
KGSFPWQAKMVSHHN[+1935.659]LTTGATLINEQWLLTTAKN	HexNAc(4)Hex(5)NeuAc(1)Na(1)	N[+1936]	1380.38	4	5518.49	5516.5	2	-1.8	171	Specific	30	3.67	3.67	1.2	33	>sp|P00738|HPT_HUMAN Haptoglobin OS=Homo sapiens GN=HP PE=1 SV=1	16090	94.478
KGSFPWQAKMVSHHN[+1935.659]LTTGATLINEQWLLTTAKN	HexNAc(4)Hex(5)NeuAc(1)Na(1)	N[+1936]	1379.88	4	5516.49	5516.5	0	-1.3	171	Specific	30.41	3.74	3.74	1.41	33	>sp|P00738|HPT_HUMAN Haptoglobin OS=Homo sapiens GN=HP PE=1 SV=1	16090	94.5699
KMVSHHN[+2248.736]LTTGATLINEQWLLTTAKN	HexNAc(4)Hex(5)NeuAc(2)Na(2)	N[+2249]	1232.79	4	4928.13	4928.13	0	-0.2	179	Specific	30	7.18	7.18	1.88	33	>sp|P00738|HPT_HUMAN Haptoglobin OS=Homo sapiens GN=HP PE=1 SV=1	16090	97.6866
KMVSHHN[+2204.772]LTTGATLINEQWLLTTAKN	HexNAc(4)Hex(5)NeuAc(2)	M[+16], N[+2205]	980.838	5	4900.16	4900.16	0	0.2	179	Specific	48.59	32.17	32.17	1.96	33	>sp|P00738|HPT_HUMAN Haptoglobin OS=Homo sapiens GN=HP PE=1 SV=1	16090	97.0541
KMVSHHN[+1913.677]LTTGATLINEQWLLTTAKN	HexNAc(4)Hex(5)NeuAc(1)	M[+16], N[+1914]	1153.27	4	4610.06	4609.06	1	-0.6	179	Specific	62.93	14.46	14.46	1.88	33	>sp|P00738|HPT_HUMAN Haptoglobin OS=Homo sapiens GN=HP PE=1 SV=1	16090	98.4431
KMVSHHN[+2204.772]LTTGATLINEQWLLTTAKN	HexNAc(4)Hex(5)NeuAc(2)	M[+16], N[+2205]	1226.04	4	4901.14	4900.16	1	-3.9	179	Specific	66.77	36.45	36.45	1.82	33	>sp|P00738|HPT_HUMAN Haptoglobin OS=Homo sapiens GN=HP PE=1 SV=1	16090	93.8026
KMVSHHN[+2204.772]LTTGATLINEQWLLTTAKN	HexNAc(4)Hex(5)NeuAc(2)	M[+16], N[+2205]	1225.8	4	4900.16	4900.16	0	0.2	179	Specific	76.91	4.66	4.66	2.07	33	>sp|P00738|HPT_HUMAN Haptoglobin OS=Homo sapiens GN=HP PE=1 SV=1	16090	96.5659
KMVSHHN[+1913.677]LTTGATLINEQWLLTTAKN	HexNAc(4)Hex(5)NeuAc(1)	M[+16], N[+1914]	1153.02	4	4609.05	4609.06	0	-2.1	179	Specific	99.9	35.92	35.92	2.25	33	>sp|P00738|HPT_HUMAN Haptoglobin OS=Homo sapiens GN=HP PE=1 SV=1	16090	104.162
KMVSHHN[+2204.772]LTTGATLINEQWLLTTAKN	HexNAc(4)Hex(5)NeuAc(2)	M[+16], N[+2205]	1225.8	4	4900.16	4900.16	0	0.2	179	Specific	144.06	60.56	60.56	2.95	33	>sp|P00738|HPT_HUMAN Haptoglobin OS=Homo sapiens GN=HP PE=1 SV=1	16090	97.102
KMVSHHN[+2204.772]LTTGATLINEQWLLTTAKN	HexNAc(4)Hex(5)NeuAc(2)	M[+16], N[+2205]	980.838	5	4900.16	4900.16	0	0.2	179	Specific	176.33	103.65	103.65	2.39	33	>sp|P00738|HPT_HUMAN Haptoglobin OS=Homo sapiens GN=HP PE=1 SV=1	16090	98.1771
KMVSHHN[+2204.772]LTTGATLINEQWLLTTAKN	HexNAc(4)Hex(5)NeuAc(2)	M[+16], N[+2205]	981.239	5	4902.16	4900.16	2	-0.6	179	Specific	180.84	146.95	128.4	3.41	33	>sp|P00738|HPT_HUMAN Haptoglobin OS=Homo sapiens GN=HP PE=1 SV=1	16090	98.1964
KMVSHHN[+2204.772]LTTGATLINEQWLLTTAKN	HexNAc(4)Hex(5)NeuAc(2)	M[+16], N[+2205]	1225.79	4	4900.16	4900.16	0	-0.5	179	Specific	225.42	131.39	131.39	3.9	33	>sp|P00738|HPT_HUMAN Haptoglobin OS=Homo sapiens GN=HP PE=1 SV=1	16090	98.1629
KMVSHHN[+2204.772]LTTGATLINEQWLLTTAKN	HexNAc(4)Hex(5)NeuAc(2)	M[+16], N[+2205]	980.837	5	4900.16	4900.16	0	-0.3	179	Specific	236.47	181.88	181.88	3.98	33	>sp|P00738|HPT_HUMAN Haptoglobin OS=Homo sapiens GN=HP PE=1 SV=1	16090	97.353
KMVSHHN[+2204.772]LTTGATLINEQWLLTTAKN	HexNAc(4)Hex(5)NeuAc(2)	M[+16], N[+2205]	980.839	5	4900.16	4900.16	0	1	179	Specific	270.27	148.34	148.34	3.77	33	>sp|P00738|HPT_HUMAN Haptoglobin OS=Homo sapiens GN=HP PE=1 SV=1	16090	98.0972
KMVSHHN[+2204.772]LTTGATLINEQWLLTTAKN	HexNAc(4)Hex(5)NeuAc(2)	M[+16], N[+2205]	1225.79	4	4900.16	4900.16	0	-0.4	179	Specific	301.75	192.69	192.69	4.76	33	>sp|P00738|HPT_HUMAN Haptoglobin OS=Homo sapiens GN=HP PE=1 SV=1	16090	97.4122
KMVSHHN[+1913.677]LTTGATLINEQWLLTTAKN	HexNAc(4)Hex(5)NeuAc(1)	M[+16], N[+1914]	1153.02	4	4609.06	4609.06	0	-1.7	179	Specific	323.95	192.77	192.77	4.5	33	>sp|P00738|HPT_HUMAN Haptoglobin OS=Homo sapiens GN=HP PE=1 SV=1	16090	105.23
KMVSHHN[+1913.677]LTTGATLINEQWLLTTAKN	HexNAc(4)Hex(5)NeuAc(1)	M[+16], N[+1914]	1153.02	4	4609.06	4609.06	0	-0.6	179	Specific	330.57	188.99	188.99	4.86	33	>sp|P00738|HPT_HUMAN Haptoglobin OS=Homo sapiens GN=HP PE=1 SV=1	16090	104.691
KMVSHHN[+2204.772]LTTGATLINEQWLLTTAKN	HexNAc(4)Hex(5)NeuAc(2)	M[+16], N[+2205]	980.838	5	4900.16	4900.16	0	0.1	179	Specific	352.44	199.66	199.66	5.28	33	>sp|P00738|HPT_HUMAN Haptoglobin OS=Homo sapiens GN=HP PE=1 SV=1	16090	97.5843
KMVSHHN[+1913.677]LTTGATLINEQWLLTTAKN	HexNAc(4)Hex(5)NeuAc(1)	M[+16], N[+1914]	1153.02	4	4609.06	4609.06	0	0	179	Specific	364.62	250.42	250.42	5.71	33	>sp|P00738|HPT_HUMAN Haptoglobin OS=Homo sapiens GN=HP PE=1 SV=1	16090	104.648
KMVSHHN[+2204.772]LTTGATLINEQWLLTTAKN	HexNAc(4)Hex(5)NeuAc(2)	M[+16], N[+2205]	1225.79	4	4900.16	4900.16	0	-0.5	179	Specific	406.14	279.44	279.44	6.05	33	>sp|P00738|HPT_HUMAN Haptoglobin OS=Homo sapiens GN=HP PE=1 SV=1	16090	98.1583
KMVSHHN[+2204.772]LTTGATLINEQWLLTTAKN	HexNAc(4)Hex(5)NeuAc(2)	M[+16], N[+2205]	1225.79	4	4900.16	4900.16	0	-0.4	179	Specific	433	230.37	230.37	6	33	>sp|P00738|HPT_HUMAN Haptoglobin OS=Homo sapiens GN=HP PE=1 SV=1	16090	97.6449
KMVSHHN[+2204.772]LTTGATLINEQWLLTTAKN	HexNAc(4)Hex(5)NeuAc(2)	M[+16], N[+2205]	1225.8	4	4900.16	4900.16	0	0	179	Specific	440.36	324.71	324.71	6.51	33	>sp|P00738|HPT_HUMAN Haptoglobin OS=Homo sapiens GN=HP PE=1 SV=1	16090	97.9564
KMVSHHN[+2157.783]LTTGATLINEQWLLTTAKN	HexNAc(6)Hex(4)NeuAc(1)	K[+43], M[+16], N[+2158]	1225.04	4	4897.14	4896.18	1	-7.4	179	Specific	30	0.9	0.9	1.44	33	>sp|P00738|HPT_HUMAN Haptoglobin OS=Homo sapiens GN=HP PE=1 SV=1	16090	97.9564
KVVLHPN[+2569.905]YSQVDIGLIKL	HexNAc(5)Hex(6)NeuAc(2)	N[+2570]	1455.64	3	4364.92	4364.92	0	0.5	236	Specific	30	30	30	2.07	33	>sp|P00738|HPT_HUMAN Haptoglobin OS=Homo sapiens GN=HP PE=1 SV=1	16090	73.9532
KVVLHPN[+2350.830]YSQVDIGLIKL	HexNAc(4)Hex(5)Fuc(1)NeuAc(2)	N[+2351]	1382.95	3	4146.84	4145.84	1	-2.3	236	Specific	40.49	8.95	8.95	1.82	33	>sp|P00738|HPT_HUMAN Haptoglobin OS=Homo sapiens GN=HP PE=1 SV=1	16090	74.0312
KVVLHPN[+2226.754]YSQVDIGLIKL	HexNAc(4)Hex(5)NeuAc(2)Na(1)	N[+2227]	1006.2	4	4021.76	4021.77	0	-1.2	236	Specific	116.23	65.98	65.98	2.1	33	>sp|P00738|HPT_HUMAN Haptoglobin OS=Homo sapiens GN=HP PE=1 SV=1	16090	73.9357
KVVLHPN[+2204.772]YSQVDIGLIKL	HexNAc(4)Hex(5)NeuAc(2)	N[+2205]	800.762	5	3999.78	3999.78	0	-0.7	236	Specific	127.77	38.34	38.34	1.82	33	>sp|P00738|HPT_HUMAN Haptoglobin OS=Homo sapiens GN=HP PE=1 SV=1	16090	74.4497
KVVLHPN[+2278.809]YSQVDIGLIKL	HexNAc(5)Hex(6)NeuAc(1)	N[+2279]	1019.21	4	4073.81	4073.82	0	-3.1	236	Specific	207.64	108.86	108.86	2.08	33	>sp|P00738|HPT_HUMAN Haptoglobin OS=Homo sapiens GN=HP PE=1 SV=1	16090	67.8407
KVVLHPN[+2569.905]YSQVDIGLIKL	HexNAc(5)Hex(6)NeuAc(2)	N[+2570]	874.19	5	4366.92	4364.92	2	-0.4	236	Specific	218.13	126.95	126.95	2.95	33	>sp|P00738|HPT_HUMAN Haptoglobin OS=Homo sapiens GN=HP PE=1 SV=1	16090	72.9264
KVVLHPN[+2569.905]YSQVDIGLIKL	HexNAc(5)Hex(6)NeuAc(2)	N[+2570]	1092.23	4	4365.91	4364.92	1	-2.3	236	Specific	294.62	178.94	178.94	4	33	>sp|P00738|HPT_HUMAN Haptoglobin OS=Homo sapiens GN=HP PE=1 SV=1	16090	72.6643
KVVLHPN[+2350.830]YSQVDIGLIKL	HexNAc(4)Hex(5)Fuc(1)NeuAc(2)	N[+2351]	1382.62	3	4145.83	4145.84	0	-2.6	236	Specific	310.2	152.22	152.22	3.92	33	>sp|P00738|HPT_HUMAN Haptoglobin OS=Homo sapiens GN=HP PE=1 SV=1	16090	73.3314
KVVLHPN[+2350.830]YSQVDIGLIKL	HexNAc(4)Hex(5)Fuc(1)NeuAc(2)	N[+2351]	1037.21	4	4145.84	4145.84	0	-1.5	236	Specific	318.39	208.76	208.76	4.77	33	>sp|P00738|HPT_HUMAN Haptoglobin OS=Homo sapiens GN=HP PE=1 SV=1	16090	73.3537
KVVLHPN[+2248.736]YSQVDIGLIKL	HexNAc(4)Hex(5)NeuAc(2)Na(2)	N[+2249]	1012.19	4	4045.76	4043.75	2	0.3	236	Specific	333.05	182.01	182.01	4.66	33	>sp|P00738|HPT_HUMAN Haptoglobin OS=Homo sapiens GN=HP PE=1 SV=1	16090	73.21
KVVLHPN[+2226.754]YSQVDIGLIKL	HexNAc(4)Hex(5)NeuAc(2)Na(1)	N[+2227]	1006.19	4	4021.75	4021.77	0	-4	236	Specific	337.33	218.95	218.95	3.85	33	>sp|P00738|HPT_HUMAN Haptoglobin OS=Homo sapiens GN=HP PE=1 SV=1	16090	73.2751
KVVLHPN[+2226.754]YSQVDIGLIKL	HexNAc(4)Hex(5)NeuAc(2)Na(1)	N[+2227]	1006.19	4	4021.75	4021.77	0	-4	236	Specific	369.14	187.13	187.13	3.93	33	>sp|P00738|HPT_HUMAN Haptoglobin OS=Homo sapiens GN=HP PE=1 SV=1	16090	73.2735
KVVLHPN[+2248.736]YSQVDIGLIKL	HexNAc(4)Hex(5)NeuAc(2)Na(2)	N[+2249]	1348.58	3	4043.73	4043.75	0	-3.6	236	Specific	386.3	263.87	263.87	5.18	33	>sp|P00738|HPT_HUMAN Haptoglobin OS=Homo sapiens GN=HP PE=1 SV=1	16090	73.3184
KVVLHPN[+2248.736]YSQVDIGLIKL	HexNAc(4)Hex(5)NeuAc(2)Na(2)	N[+2249]	1348.58	3	4043.73	4043.75	0	-3.6	236	Specific	391.08	228.86	228.86	4.96	33	>sp|P00738|HPT_HUMAN Haptoglobin OS=Homo sapiens GN=HP PE=1 SV=1	16090	73.336
KVVLHPN[+2248.736]YSQVDIGLIKL	HexNAc(4)Hex(5)NeuAc(2)Na(2)	N[+2249]	1349.26	3	4045.75	4043.75	2	-0.3	236	Specific	397.44	254.29	254.29	5.48	33	>sp|P00738|HPT_HUMAN Haptoglobin OS=Homo sapiens GN=HP PE=1 SV=1	16090	73.3906
KVVLHPN[+2226.754]YSQVDIGLIKL	HexNAc(4)Hex(5)NeuAc(2)Na(1)	N[+2227]	1006.19	4	4021.76	4021.77	0	-2	236	Specific	401.48	160.55	160.55	4.69	33	>sp|P00738|HPT_HUMAN Haptoglobin OS=Homo sapiens GN=HP PE=1 SV=1	16090	73.3922
KVVLHPN[+2226.754]YSQVDIGLIKL	HexNAc(4)Hex(5)NeuAc(2)Na(1)	N[+2227]	1006.19	4	4021.75	4021.77	0	-4	236	Specific	412.66	247.39	247.39	4.39	33	>sp|P00738|HPT_HUMAN Haptoglobin OS=Homo sapiens GN=HP PE=1 SV=1	16090	73.2706
KVVLHPN[+2569.905]YSQVDIGLIKL	HexNAc(5)Hex(6)NeuAc(2)	N[+2570]	1091.98	4	4364.91	4364.92	0	-0.8	236	Specific	419.34	242.96	242.96	5.72	33	>sp|P00738|HPT_HUMAN Haptoglobin OS=Homo sapiens GN=HP PE=1 SV=1	16090	72.6912
KVVLHPN[+1913.677]YSQVDIGLIKL	HexNAc(4)Hex(5)NeuAc(1)	N[+1914]	1236.9	3	3708.68	3708.69	0	-1.3	236	Specific	423.31	232.31	232.31	5.7	33	>sp|P00738|HPT_HUMAN Haptoglobin OS=Homo sapiens GN=HP PE=1 SV=1	16090	68.4608
KVVLHPN[+2248.736]YSQVDIGLIKL	HexNAc(4)Hex(5)NeuAc(2)Na(2)	N[+2249]	1012.19	4	4045.75	4043.75	2	-1.6	236	Specific	426.97	336.15	336.15	5.73	33	>sp|P00738|HPT_HUMAN Haptoglobin OS=Homo sapiens GN=HP PE=1 SV=1	16090	73.3602
KVVLHPN[+2204.772]YSQVDIGLIKL	HexNAc(4)Hex(5)NeuAc(2)	N[+2205]	1333.93	3	3999.79	3999.78	0	0.6	236	Specific	436.37	236.1	236.1	5.7	33	>sp|P00738|HPT_HUMAN Haptoglobin OS=Homo sapiens GN=HP PE=1 SV=1	16090	73.1077
KVVLHPN[+2204.772]YSQVDIGLIKL	HexNAc(4)Hex(5)NeuAc(2)	N[+2205]	800.761	5	3999.78	3999.78	0	-1.5	236	Specific	439.81	290.92	290.92	5.48	33	>sp|P00738|HPT_HUMAN Haptoglobin OS=Homo sapiens GN=HP PE=1 SV=1	16090	73.2432
KVVLHPN[+2204.772]YSQVDIGLIKL	HexNAc(4)Hex(5)NeuAc(2)	N[+2205]	1333.93	3	3999.78	3999.78	0	-1.1	236	Specific	447.3	222.08	222.08	5.84	33	>sp|P00738|HPT_HUMAN Haptoglobin OS=Homo sapiens GN=HP PE=1 SV=1	16090	74.0539
KVVLHPN[+2204.772]YSQVDIGLIKL	HexNAc(4)Hex(5)NeuAc(2)	N[+2205]	1000.7	4	3999.78	3999.78	0	-0.2	236	Specific	476.05	260.36	260.36	6.25	33	>sp|P00738|HPT_HUMAN Haptoglobin OS=Homo sapiens GN=HP PE=1 SV=1	16090	74.1323
KVVLHPN[+2204.772]YSQVDIGLIKL	HexNAc(4)Hex(5)NeuAc(2)	N[+2205]	1333.93	3	3999.78	3999.78	0	-1.1	236	Specific	510.81	280.53	280.53	6.34	33	>sp|P00738|HPT_HUMAN Haptoglobin OS=Homo sapiens GN=HP PE=1 SV=1	16090	74.6756
KVVLHPN[+2204.772]YSQVDIGLIKL	HexNAc(4)Hex(5)NeuAc(2)	N[+2205]	1000.7	4	3999.78	3999.78	0	-0.3	236	Specific	526.94	313.37	313.37	6.65	33	>sp|P00738|HPT_HUMAN Haptoglobin OS=Homo sapiens GN=HP PE=1 SV=1	16090	73.0829
KVVLHPN[+2204.772]YSQVDIGLIKL	HexNAc(4)Hex(5)NeuAc(2)	N[+2205]	1000.7	4	3999.78	3999.78	0	0	236	Specific	531	302.67	302.67	6.65	33	>sp|P00738|HPT_HUMAN Haptoglobin OS=Homo sapiens GN=HP PE=1 SV=1	16090	74.653
KVVLHPN[+2204.772]YSQVDIGLIKL	HexNAc(4)Hex(5)NeuAc(2)	N[+2205]	1000.7	4	3999.79	3999.78	0	0.6	236	Specific	565.61	345.32	345.32	6.71	33	>sp|P00738|HPT_HUMAN Haptoglobin OS=Homo sapiens GN=HP PE=1 SV=1	16090	73.6172
KVVLHPN[+2204.772]YSQVDIGLIKL	HexNAc(4)Hex(5)NeuAc(2)	N[+2205]	1333.93	3	3999.78	3999.78	0	-0.6	236	Specific	579.34	339.11	339.11	6.83	33	>sp|P00738|HPT_HUMAN Haptoglobin OS=Homo sapiens GN=HP PE=1 SV=1	16090	74.1625
KVVLHPN[+2204.772]YSQVDIGLIKL	HexNAc(4)Hex(5)NeuAc(2)	N[+2205]	1333.93	3	3999.78	3999.78	0	-0.9	236	Specific	598.89	346.36	346.36	7.9	33	>sp|P00738|HPT_HUMAN Haptoglobin OS=Homo sapiens GN=HP PE=1 SV=1	16090	73.6475
KVVLHPN[+2204.772]YSQVDIGLIKL	HexNAc(4)Hex(5)NeuAc(2)	N[+2205]	1333.93	3	3999.78	3999.78	0	-0.9	236	Specific	615.26	411.7	411.7	10.13	33	>sp|P00738|HPT_HUMAN Haptoglobin OS=Homo sapiens GN=HP PE=1 SV=1	16090	73.6504
KVVLHPN[+2204.772]YSQVDIGLIKL	HexNAc(4)Hex(5)NeuAc(2)	N[+2205]	1333.93	3	3999.78	3999.78	0	-1.4	236	Specific	688.55	431.84	431.84	11.13	33	>sp|P00738|HPT_HUMAN Haptoglobin OS=Homo sapiens GN=HP PE=1 SV=1	16090	73.2354
KVVLHPN[+2204.772]YSQVDIGLIKL	HexNAc(4)Hex(5)NeuAc(2)	N[+2205]	1333.93	3	3999.77	3999.78	0	-3	236	Specific	716.58	462.48	462.48	11.69	33	>sp|P00738|HPT_HUMAN Haptoglobin OS=Homo sapiens GN=HP PE=1 SV=1	16090	73.2577
KVVLHPN[+2204.772]YSQVDIGLIKL	HexNAc(4)Hex(5)NeuAc(2)	N[+2205]	1333.93	3	3999.78	3999.78	0	-1.4	236	Specific	718.47	451.03	451.03	12.13	33	>sp|P00738|HPT_HUMAN Haptoglobin OS=Homo sapiens GN=HP PE=1 SV=1	16090	73.2897
KVVLHPN[+2204.772]YSQVDIGLIKL	HexNAc(4)Hex(5)NeuAc(2)	N[+2205]	1000.7	4	3999.78	3999.78	0	0	236	Specific	730.77	535.36	535.36	12.23	33	>sp|P00738|HPT_HUMAN Haptoglobin OS=Homo sapiens GN=HP PE=1 SV=1	16090	73.1842
KVVLHPN[+2204.772]YSQVDIGLIKL	HexNAc(4)Hex(5)NeuAc(2)	N[+2205]	1000.7	4	3999.78	3999.78	0	-0.8	236	Specific	731.42	544.8	544.8	12.23	33	>sp|P00738|HPT_HUMAN Haptoglobin OS=Homo sapiens GN=HP PE=1 SV=1	16090	74.3577
KVVLHPN[+2204.772]YSQVDIGLIKL	HexNAc(4)Hex(5)NeuAc(2)	N[+2205]	1333.93	3	3999.78	3999.78	0	-1.8	236	Specific	756.6	533.63	533.63	12.69	33	>sp|P00738|HPT_HUMAN Haptoglobin OS=Homo sapiens GN=HP PE=1 SV=1	16090	73.3586
KVVLHPN[+2204.772]YSQVDIGLIKL	HexNAc(4)Hex(5)NeuAc(2)	N[+2205]	1000.7	4	3999.78	3999.78	0	-0.9	236	Specific	793.06	592.66	592.66	13.23	33	>sp|P00738|HPT_HUMAN Haptoglobin OS=Homo sapiens GN=HP PE=1 SV=1	16090	73.288
KVVLHPN[+2157.783]YSQVDIGLIKL	HexNAc(6)Hex(4)NeuAc(1)	K[+43], N[+2158]	999.946	4	3996.76	3995.8	1	-10.1	236	Specific	192.48	134.24	134.24	2.49	33	>sp|P00738|HPT_HUMAN Haptoglobin OS=Homo sapiens GN=HP PE=1 SV=1	16090	73.1842
KVVLHPN[+2157.783]YSQVDIGLIKL	HexNAc(6)Hex(4)NeuAc(1)	K[+43], N[+2158]	999.947	4	3996.76	3995.8	1	-9.7	236	Specific	205.58	137.38	137.38	2.49	33	>sp|P00738|HPT_HUMAN Haptoglobin OS=Homo sapiens GN=HP PE=1 SV=1	16090	73.288
KSLTFN[+2204.772]ETYQDISELVYGAKL	HexNAc(4)Hex(5)NeuAc(2)	N[+2205]	1461.61	3	4382.83	4382.83	0	-1.6	183	Specific	89.23	77.44	77.44	2.5	29	>sp|P01008|ANT3_HUMAN Antithrombin-III OS=Homo sapiens GN=SERPINC1 PE=1 SV=1	1858	110.026
KSLTFN[+2204.772]ETYQDISELVYGAKL	HexNAc(4)Hex(5)NeuAc(2)	N[+2205]	1461.61	3	4382.83	4382.83	0	-1.2	183	Specific	130.29	99.66	99.66	2.98	29	>sp|P01008|ANT3_HUMAN Antithrombin-III OS=Homo sapiens GN=SERPINC1 PE=1 SV=1	1858	109.547
KSLTFN[+2204.772]ETYQDISELVYGAKL	HexNAc(4)Hex(5)NeuAc(2)	N[+2205]	1461.62	3	4382.83	4382.83	0	-0.3	183	Specific	131.96	62.21	62.21	2.95	29	>sp|P01008|ANT3_HUMAN Antithrombin-III OS=Homo sapiens GN=SERPINC1 PE=1 SV=1	1858	109.648
KSLTFN[+2204.772]ETYQDISELVYGAKL	HexNAc(4)Hex(5)NeuAc(2)	N[+2205]	1461.62	3	4382.83	4382.83	0	0.3	183	Specific	139.77	110.57	110.57	3.1	29	>sp|P01008|ANT3_HUMAN Antithrombin-III OS=Homo sapiens GN=SERPINC1 PE=1 SV=1	1858	109.504
KSLTFN[+2204.772]ETYQDISELVYGAKL	HexNAc(4)Hex(5)NeuAc(2)	N[+2205]	1096.46	4	4382.83	4382.83	0	-0.3	183	Specific	285.22	237.14	237.14	4.56	29	>sp|P01008|ANT3_HUMAN Antithrombin-III OS=Homo sapiens GN=SERPINC1 PE=1 SV=1	1858	110.031
KN[+2059.735]NSDISSTRG	HexNAc(4)Hex(5)Fuc(1)NeuAc(1)	N[+2060]	1018.4	3	3053.2	3053.19	0	0.3	46	Specific	179.4	58.92	58.92	2.09	17	>sp|P01871|IGHM_HUMAN Ig mu chain C region OS=Homo sapiens GN=IGHM PE=1 SV=3	16754	16.943
RVLSN[+2204.772]NSDANLELINTWVAKN	HexNAc(4)Hex(5)NeuAc(2)	N[+2205]	1077.22	4	4305.86	4305.86	0	-0.4	250	Specific	47.66	18.92	18.92	1.82	17	>sp|P05155|IC1_HUMAN Plasma protease C1 inhibitor OS=Homo sapiens GN=SERPING1 PE=1 SV=2	16466	89.6823
RVLSN[+2350.830]NSDANLELINTWVAKN	HexNAc(4)Hex(5)Fuc(1)NeuAc(2)	N[+2351]	1113.73	4	4451.91	4451.92	0	-2	250	Specific	125.69	110.41	110.41	2.47	17	>sp|P05155|IC1_HUMAN Plasma protease C1 inhibitor OS=Homo sapiens GN=SERPING1 PE=1 SV=2	16466	89.5126
RVLSN[+2204.772]NSDANLELINTWVAKN	HexNAc(4)Hex(5)NeuAc(2)	N[+2205]	1077.22	4	4305.86	4305.86	0	-0.4	250	Specific	249.7	198.75	198.75	4.07	17	>sp|P05155|IC1_HUMAN Plasma protease C1 inhibitor OS=Homo sapiens GN=SERPING1 PE=1 SV=2	16466	89.695
RVLSN[+2204.772]NSDANLELINTWVAKN	HexNAc(4)Hex(5)NeuAc(2)	N[+2205]	1077.22	4	4305.86	4305.86	0	-1.5	250	Specific	352.41	265.93	265.93	5.4	17	>sp|P05155|IC1_HUMAN Plasma protease C1 inhibitor OS=Homo sapiens GN=SERPING1 PE=1 SV=2	16466	89.724
RVLSN[+2204.772]NSDANLELINTWVAKN	HexNAc(4)Hex(5)NeuAc(2)	N[+2205]	1077.22	4	4305.86	4305.86	0	-0.4	250	Specific	372.06	286.19	286.19	5.37	17	>sp|P05155|IC1_HUMAN Plasma protease C1 inhibitor OS=Homo sapiens GN=SERPING1 PE=1 SV=2	16466	89.7369
RVLSN[+2204.772]NSDANLELINTWVAKN	HexNAc(4)Hex(5)NeuAc(2)	N[+2205]	1077.22	4	4305.86	4305.86	0	-0.4	250	Specific	384.73	303.89	303.89	5.66	17	>sp|P05155|IC1_HUMAN Plasma protease C1 inhibitor OS=Homo sapiens GN=SERPING1 PE=1 SV=2	16466	89.7977
RVLSN[+2204.772]NSDANLELINTWVAKN	HexNAc(4)Hex(5)NeuAc(2)	N[+2205]	1077.22	4	4305.86	4305.86	0	-0.9	250	Specific	439.09	368.9	368.9	6.15	17	>sp|P05155|IC1_HUMAN Plasma protease C1 inhibitor OS=Homo sapiens GN=SERPING1 PE=1 SV=2	16466	89.8684
RVLSN[+2204.772]NSDANLELINTWVAKN	HexNAc(4)Hex(5)NeuAc(2)	N[+2205]	1077.22	4	4305.86	4305.86	0	-1.5	250	Specific	439.18	341.64	341.64	5.76	17	>sp|P05155|IC1_HUMAN Plasma protease C1 inhibitor OS=Homo sapiens GN=SERPING1 PE=1 SV=2	16466	89.7208
[truncated: 763 more rows]

## Sheet: organized intact N-glycopeptide
N-glycoprotein	N-glycosite	N-Glycan
[truncated: 913 more rows]
