# Supplementary material for: An engineered high affinity Fbs1 carbohydrate binding protein for selective capture of N-glycans and N-glycopeptides
Source: Nat Commun. 2017 May 23;8:15487. doi: 10.1038/ncomms15487 (PMC5457524; doi:10.1038/ncomms15487)
Supplement: Supplementary Data 4: Intact N-glycopeptide identification in the lectin enrichment samples. — Tab1: All MS spectra from three LC-MS/MS runs (highlighted by different colors for each run). Tab2: MS spectra of intact N-glycopeptide from three LC-MS/MS runs (highlighted by different colors for each run). Tab3: Organized intact N-glycopeptides. In Tab3, N-glycosite is indicated by N@; peptide mis-cleavage was manually removed; and Sodium in the N-glycan composition was removed. Data in Tab3 is the original source of Supplementary Data 6. [file ncomms15487-s5.xlsx]

## Sheet: all spectra
Peptide	Glycans	Modification Type(s)	Observed m/z	z	Observed (M+H)	Calc. mass (M+H)	Off-by-x error	Mass error (ppm)	Starting position	Cleavage	Score	Delta	Delta Mod	|Log Prob|	# of unique peptides	Protein Name	Protein DB number	Scan Time
KTDTSHHDQDHPTFNKI			445.697	4	1779.77	1779.77	0	-0.3	35	Specific	153.6	153.6	153.6	2.42	41	>sp|P01009|A1AT_HUMAN Alpha-1-antitrypsin OS=Homo sapiens GN=SERPINA1 PE=1 SV=3	256	16.562
KTDTSHHDQDHPTFNKI			445.697	4	1779.77	1779.77	0	-0.8	35	Specific	158.18	158.18	158.18	2.46	41	>sp|P01009|A1AT_HUMAN Alpha-1-antitrypsin OS=Homo sapiens GN=SERPINA1 PE=1 SV=3	256	16.3057
KTDTSHHDQDHPTFNKI			445.697	4	1779.77	1779.77	0	-0.8	35	Specific	158.46	158.46	158.46	2.37	41	>sp|P01009|A1AT_HUMAN Alpha-1-antitrypsin OS=Homo sapiens GN=SERPINA1 PE=1 SV=3	256	16.3029
KTDTSHHDQDHPTFNKI			593.927	3	1779.77	1779.77	0	-0.6	35	Specific	178.28	178.28	178.28	2.21	41	>sp|P01009|A1AT_HUMAN Alpha-1-antitrypsin OS=Homo sapiens GN=SERPINA1 PE=1 SV=3	256	16.2379
KITPNLAEFAFSLYRQLAHQSN[+1054.370]STNIFFSPVSIATAFAMLSLGTKADTHDEILEGLNFNLTEIPEAQIHEGFQELLRT	HexNAc(2)Hex(4)	K[+43], N[+1054]	1368.95	7	9576.62	9574.66	2	-5.5	50	Specific	33.28	33.28	2.7	0.91	41	>sp|P01009|A1AT_HUMAN Alpha-1-antitrypsin OS=Homo sapiens GN=SERPINA1 PE=1 SV=3	256	115.543
RQLAHQSN[+2204.772]STNIFFSPVSIATAFAMLSLGTKA	HexNAc(4)Hex(5)NeuAc(2)	M[+16], N[+2205]	1351.36	4	5402.4	5402.4	0	0.4	64	Specific	62.36	11.31	11.31	1.07	41	>sp|P01009|A1AT_HUMAN Alpha-1-antitrypsin OS=Homo sapiens GN=SERPINA1 PE=1 SV=3	256	123.843
KADTHDEILEGLNFN[+2059.735]LTEIPEAQIHEGFQELLRT	HexNAc(4)Hex(5)Fuc(1)NeuAc(1)	N[+2060]	1438.64	4	5751.55	5751.56	0	-1.6	94	Specific	29.99	12.41	12.41	2.43	41	>sp|P01009|A1AT_HUMAN Alpha-1-antitrypsin OS=Homo sapiens GN=SERPINA1 PE=1 SV=3	256	105.773
KADTHDEILEGLNFN[+2059.735]LTEIPEAQIHEGFQELLRT	HexNAc(4)Hex(5)Fuc(1)NeuAc(1)	N[+2060]	1151.12	5	5751.56	5751.56	0	0.4	94	Specific	29.99	26.88	26.88	3.29	41	>sp|P01009|A1AT_HUMAN Alpha-1-antitrypsin OS=Homo sapiens GN=SERPINA1 PE=1 SV=3	256	106.445
KADTHDEILEGLNFN[+2204.772]LTEIPEAQIHEGFQELLRT	HexNAc(4)Hex(5)NeuAc(2)	N[+2205]	1180.53	5	5898.6	5896.6	2	0	94	Specific	29.99	2.47	2.47	2.53	41	>sp|P01009|A1AT_HUMAN Alpha-1-antitrypsin OS=Homo sapiens GN=SERPINA1 PE=1 SV=3	256	112.859
KADTHDEILEGLNFN[+2204.772]LTEIPEAQIHEGFQELLRT	HexNAc(4)Hex(5)NeuAc(2)	N[+2205]	1475.16	4	5897.6	5896.6	1	-0.1	94	Specific	29.99	11.56	11.56	2.45	41	>sp|P01009|A1AT_HUMAN Alpha-1-antitrypsin OS=Homo sapiens GN=SERPINA1 PE=1 SV=3	256	113.194
KADTHDEILEGLNFN[+2204.772]LTEIPEAQIHEGFQELLRT	HexNAc(4)Hex(5)NeuAc(2)	N[+2205]	1180.12	5	5896.6	5896.6	0	-0.1	94	Specific	29.99	0.65	0.65	2.24	41	>sp|P01009|A1AT_HUMAN Alpha-1-antitrypsin OS=Homo sapiens GN=SERPINA1 PE=1 SV=3	256	116.459
KADTHDEILEGLNFN[+2569.905]LTEIPEAQIHEGFQELLRT	HexNAc(5)Hex(6)NeuAc(2)	N[+2570]	1253.15	5	6261.74	6261.73	0	1.3	94	Specific	29.99	17.72	17.72	2.5	41	>sp|P01009|A1AT_HUMAN Alpha-1-antitrypsin OS=Homo sapiens GN=SERPINA1 PE=1 SV=3	256	109.619
KADTHDEILEGLNFN[+1913.677]LTEIPEAQIHEGFQELLRT	HexNAc(4)Hex(5)NeuAc(1)	N[+1914]	1121.91	5	5605.5	5605.5	0	-0.1	94	Specific	30	19.41	19.41	2.43	41	>sp|P01009|A1AT_HUMAN Alpha-1-antitrypsin OS=Homo sapiens GN=SERPINA1 PE=1 SV=3	256	107.24
KADTHDEILEGLNFN[+1913.677]LTEIPEAQIHEGFQELLRT	HexNAc(4)Hex(5)NeuAc(1)	N[+1914]	1122.1	5	5606.49	5605.5	1	-2	94	Specific	30	30	30	2.41	41	>sp|P01009|A1AT_HUMAN Alpha-1-antitrypsin OS=Homo sapiens GN=SERPINA1 PE=1 SV=3	256	107.322
KADTHDEILEGLNFN[+2221.788]LTEIPEAQIHEGFQELLRT	HexNAc(4)Hex(6)Fuc(1)NeuAc(1)	N[+2222]	1183.73	5	5914.64	5913.61	1	4.8	94	Specific	30	28.08	28.08	1.16	41	>sp|P01009|A1AT_HUMAN Alpha-1-antitrypsin OS=Homo sapiens GN=SERPINA1 PE=1 SV=3	256	111.916
KADTHDEILEGLNFN[+2204.772]LTEIPEAQIHEGFQELLRT	HexNAc(4)Hex(5)NeuAc(2)	N[+2205]	1474.9	4	5896.59	5896.6	0	-1.8	94	Specific	30	28.6	28.6	3.27	41	>sp|P01009|A1AT_HUMAN Alpha-1-antitrypsin OS=Homo sapiens GN=SERPINA1 PE=1 SV=3	256	112.577
KADTHDEILEGLNFN[+2278.809]LTEIPEAQIHEGFQELLRT	HexNAc(5)Hex(6)NeuAc(1)	N[+2279]	1194.93	5	5970.63	5970.63	0	0	94	Specific	30	30	30	3.03	41	>sp|P01009|A1AT_HUMAN Alpha-1-antitrypsin OS=Homo sapiens GN=SERPINA1 PE=1 SV=3	256	105.688
KADTHDEILEGLNFN[+2350.830]LTEIPEAQIHEGFQELLRT	HexNAc(4)Hex(5)Fuc(1)NeuAc(2)	N[+2351]	1209.34	5	6042.66	6042.65	0	0.6	94	Specific	30	30	30	2.62	41	>sp|P01009|A1AT_HUMAN Alpha-1-antitrypsin OS=Homo sapiens GN=SERPINA1 PE=1 SV=3	256	111.698
KADTHDEILEGLNFN[+2226.754]LTEIPEAQIHEGFQELLRT	HexNAc(4)Hex(5)NeuAc(2)Na(1)	N[+2227]	1184.72	5	5919.57	5918.58	1	-1.3	94	Specific	31.1	31.1	31.1	3.08	41	>sp|P01009|A1AT_HUMAN Alpha-1-antitrypsin OS=Homo sapiens GN=SERPINA1 PE=1 SV=3	256	110.231
KADTHDEILEGLNFN[+2059.735]LTEIPEAQIHEGFQELLRT	HexNAc(4)Hex(5)Fuc(1)NeuAc(1)	N[+2060]	1151.52	5	5753.56	5751.56	2	-0.2	94	Specific	33.89	33.89	33.89	3.21	41	>sp|P01009|A1AT_HUMAN Alpha-1-antitrypsin OS=Homo sapiens GN=SERPINA1 PE=1 SV=3	256	106.422
KADTHDEILEGLNFN[+2221.788]LTEIPEAQIHEGFQELLRT	HexNAc(4)Hex(6)Fuc(1)NeuAc(1)	N[+2222]	1183.73	5	5914.63	5913.61	1	1.8	94	Specific	42.44	42.44	42.44	3.2	41	>sp|P01009|A1AT_HUMAN Alpha-1-antitrypsin OS=Homo sapiens GN=SERPINA1 PE=1 SV=3	256	109.714
KADTHDEILEGLNFN[+2204.772]LTEIPEAQIHEGFQELLRT	HexNAc(4)Hex(5)NeuAc(2)	N[+2205]	983.606	6	5896.6	5896.6	0	0.5	94	Specific	54.19	54.19	54.19	3.58	41	>sp|P01009|A1AT_HUMAN Alpha-1-antitrypsin OS=Homo sapiens GN=SERPINA1 PE=1 SV=3	256	110.393
KADTHDEILEGLNFN[+2059.735]LTEIPEAQIHEGFQELLRT	HexNAc(4)Hex(5)Fuc(1)NeuAc(1)	N[+2060]	1438.65	4	5751.58	5751.56	0	3.5	94	Specific	60.23	58.68	58.68	2.56	41	>sp|P01009|A1AT_HUMAN Alpha-1-antitrypsin OS=Homo sapiens GN=SERPINA1 PE=1 SV=3	256	106.292
KADTHDEILEGLNFN[+2243.770]LTEIPEAQIHEGFQELLRT	HexNAc(4)Hex(6)Fuc(1)NeuAc(1)Na(1)	N[+2244]	1187.92	5	5935.55	5935.59	0	-7.8	94	Specific	62.1	62.1	62.1	2.61	41	>sp|P01009|A1AT_HUMAN Alpha-1-antitrypsin OS=Homo sapiens GN=SERPINA1 PE=1 SV=3	256	110.875
KADTHDEILEGLNFN[+2226.754]LTEIPEAQIHEGFQELLRT	HexNAc(4)Hex(5)NeuAc(2)Na(1)	N[+2227]	1480.4	4	5918.6	5918.58	0	3	94	Specific	63.05	60	60	2.5	41	>sp|P01009|A1AT_HUMAN Alpha-1-antitrypsin OS=Homo sapiens GN=SERPINA1 PE=1 SV=3	256	110.93
KADTHDEILEGLNFN[+1913.677]LTEIPEAQIHEGFQELLRT	HexNAc(4)Hex(5)NeuAc(1)	N[+1914]	1402.13	4	5605.5	5605.5	0	0.7	94	Specific	65.27	65.27	65.27	3.73	41	>sp|P01009|A1AT_HUMAN Alpha-1-antitrypsin OS=Homo sapiens GN=SERPINA1 PE=1 SV=3	256	107.238
KADTHDEILEGLNFN[+2204.772]LTEIPEAQIHEGFQELLRT	HexNAc(4)Hex(5)NeuAc(2)	N[+2205]	1474.91	4	5896.61	5896.6	0	1.6	94	Specific	66.55	52.43	52.43	3.27	41	>sp|P01009|A1AT_HUMAN Alpha-1-antitrypsin OS=Homo sapiens GN=SERPINA1 PE=1 SV=3	256	112.057
KADTHDEILEGLNFN[+2569.905]LTEIPEAQIHEGFQELLRT	HexNAc(5)Hex(6)NeuAc(2)	N[+2570]	1566.18	4	6261.71	6261.73	0	-3.4	94	Specific	67.21	67.21	67.21	3.23	41	>sp|P01009|A1AT_HUMAN Alpha-1-antitrypsin OS=Homo sapiens GN=SERPINA1 PE=1 SV=3	256	111.402
KADTHDEILEGLNFN[+1913.677]LTEIPEAQIHEGFQELLRT	HexNAc(4)Hex(5)NeuAc(1)	N[+1914]	1121.91	5	5605.51	5605.5	0	0.9	94	Specific	67.29	67.29	67.29	3.7	41	>sp|P01009|A1AT_HUMAN Alpha-1-antitrypsin OS=Homo sapiens GN=SERPINA1 PE=1 SV=3	256	106.906
KADTHDEILEGLNFN[+2243.770]LTEIPEAQIHEGFQELLRT	HexNAc(4)Hex(6)Fuc(1)NeuAc(1)Na(1)	N[+2244]	1187.91	5	5935.54	5935.59	0	-8.9	94	Specific	73.79	73.79	73.79	2.54	41	>sp|P01009|A1AT_HUMAN Alpha-1-antitrypsin OS=Homo sapiens GN=SERPINA1 PE=1 SV=3	256	110.477
KADTHDEILEGLNFN[+2204.772]LTEIPEAQIHEGFQELLRT	HexNAc(4)Hex(5)NeuAc(2)	N[+2205]	1180.13	5	5896.61	5896.6	0	2.4	94	Specific	74.69	74.69	74.69	3.35	41	>sp|P01009|A1AT_HUMAN Alpha-1-antitrypsin OS=Homo sapiens GN=SERPINA1 PE=1 SV=3	256	114.386
KADTHDEILEGLNFN[+2350.830]LTEIPEAQIHEGFQELLRT	HexNAc(4)Hex(5)Fuc(1)NeuAc(2)	N[+2351]	1209.34	5	6042.66	6042.65	0	0.6	94	Specific	75.88	11.83	11.83	2.59	41	>sp|P01009|A1AT_HUMAN Alpha-1-antitrypsin OS=Homo sapiens GN=SERPINA1 PE=1 SV=3	256	111.695
KADTHDEILEGLNFN[+2569.905]LTEIPEAQIHEGFQELLRT	HexNAc(5)Hex(6)NeuAc(2)	N[+2570]	1253.15	5	6261.72	6261.73	0	-0.6	94	Specific	83.74	83.74	83.74	3.9	41	>sp|P01009|A1AT_HUMAN Alpha-1-antitrypsin OS=Homo sapiens GN=SERPINA1 PE=1 SV=3	256	109.225
KADTHDEILEGLNFN[+1935.659]LTEIPEAQIHEGFQELLRT	HexNAc(4)Hex(5)NeuAc(1)Na(1)	N[+1936]	1126.7	5	5629.48	5627.48	2	-1	94	Specific	84.58	20.18	20.18	2.5	41	>sp|P01009|A1AT_HUMAN Alpha-1-antitrypsin OS=Homo sapiens GN=SERPINA1 PE=1 SV=3	256	106.334
KADTHDEILEGLNFN[+2569.905]LTEIPEAQIHEGFQELLRT	HexNAc(5)Hex(6)NeuAc(2)	N[+2570]	1253.15	5	6261.73	6261.73	0	-0.4	94	Specific	85.33	23.57	23.57	3.54	41	>sp|P01009|A1AT_HUMAN Alpha-1-antitrypsin OS=Homo sapiens GN=SERPINA1 PE=1 SV=3	256	110.717
KADTHDEILEGLNFN[+2248.736]LTEIPEAQIHEGFQELLRT	HexNAc(4)Hex(5)NeuAc(2)Na(2)	N[+2249]	1188.92	5	5940.56	5940.56	0	-0.6	94	Specific	91.36	91.36	91.36	3.66	41	>sp|P01009|A1AT_HUMAN Alpha-1-antitrypsin OS=Homo sapiens GN=SERPINA1 PE=1 SV=3	256	110.875
KADTHDEILEGLNFN[+2569.905]LTEIPEAQIHEGFQELLRT	HexNAc(5)Hex(6)NeuAc(2)	N[+2570]	1566.19	4	6261.73	6261.73	0	-0.5	94	Specific	92.77	48.07	48.07	3.58	41	>sp|P01009|A1AT_HUMAN Alpha-1-antitrypsin OS=Homo sapiens GN=SERPINA1 PE=1 SV=3	256	111.322
KADTHDEILEGLNFN[+2569.905]LTEIPEAQIHEGFQELLRT	HexNAc(5)Hex(6)NeuAc(2)	N[+2570]	1566.19	4	6261.73	6261.73	0	0.8	94	Specific	94.73	57.57	57.57	3.5	41	>sp|P01009|A1AT_HUMAN Alpha-1-antitrypsin OS=Homo sapiens GN=SERPINA1 PE=1 SV=3	256	109.762
KADTHDEILEGLNFN[+2221.788]LTEIPEAQIHEGFQELLRT	HexNAc(4)Hex(6)Fuc(1)NeuAc(1)	N[+2222]	1183.53	5	5913.62	5913.61	0	1.8	94	Specific	103.64	103.64	103.64	4.13	41	>sp|P01009|A1AT_HUMAN Alpha-1-antitrypsin OS=Homo sapiens GN=SERPINA1 PE=1 SV=3	256	110.258
KADTHDEILEGLNFN[+1913.677]LTEIPEAQIHEGFQELLRT	HexNAc(4)Hex(5)NeuAc(1)	N[+1914]	1402.13	4	5605.5	5605.5	0	-0.4	94	Specific	107.05	107.05	107.05	4.2	41	>sp|P01009|A1AT_HUMAN Alpha-1-antitrypsin OS=Homo sapiens GN=SERPINA1 PE=1 SV=3	256	104.428
KADTHDEILEGLNFN[+2248.736]LTEIPEAQIHEGFQELLRT	HexNAc(4)Hex(5)NeuAc(2)Na(2)	N[+2249]	1188.92	5	5940.57	5940.56	0	1.7	94	Specific	107.46	107.46	107.46	3.65	41	>sp|P01009|A1AT_HUMAN Alpha-1-antitrypsin OS=Homo sapiens GN=SERPINA1 PE=1 SV=3	256	111.058
KADTHDEILEGLNFN[+2350.830]LTEIPEAQIHEGFQELLRT	HexNAc(4)Hex(5)Fuc(1)NeuAc(2)	N[+2351]	1209.34	5	6042.67	6042.65	0	2.5	94	Specific	111.48	84.47	84.47	3.5	41	>sp|P01009|A1AT_HUMAN Alpha-1-antitrypsin OS=Homo sapiens GN=SERPINA1 PE=1 SV=3	256	109.56
KADTHDEILEGLNFN[+2350.830]LTEIPEAQIHEGFQELLRT	HexNAc(4)Hex(5)Fuc(1)NeuAc(2)	N[+2351]	1209.34	5	6042.67	6042.65	0	2.2	94	Specific	113.62	112.02	112.02	3.49	41	>sp|P01009|A1AT_HUMAN Alpha-1-antitrypsin OS=Homo sapiens GN=SERPINA1 PE=1 SV=3	256	110.099
KADTHDEILEGLNFN[+2226.754]LTEIPEAQIHEGFQELLRT	HexNAc(4)Hex(5)NeuAc(2)Na(1)	N[+2227]	1480.65	4	5919.59	5918.58	1	1.2	94	Specific	120.51	120.51	120.51	4.22	41	>sp|P01009|A1AT_HUMAN Alpha-1-antitrypsin OS=Homo sapiens GN=SERPINA1 PE=1 SV=3	256	110.915
KADTHDEILEGLNFN[+2221.788]LTEIPEAQIHEGFQELLRT	HexNAc(4)Hex(6)Fuc(1)NeuAc(1)	N[+2222]	1183.53	5	5913.64	5913.61	0	4.5	94	Specific	125.08	98.45	98.45	3.23	41	>sp|P01009|A1AT_HUMAN Alpha-1-antitrypsin OS=Homo sapiens GN=SERPINA1 PE=1 SV=3	256	109.682
KADTHDEILEGLNFN[+2221.788]LTEIPEAQIHEGFQELLRT	HexNAc(4)Hex(6)Fuc(1)NeuAc(1)	N[+2222]	1479.16	4	5913.62	5913.61	0	0.9	94	Specific	130.88	130.88	130.88	4.22	41	>sp|P01009|A1AT_HUMAN Alpha-1-antitrypsin OS=Homo sapiens GN=SERPINA1 PE=1 SV=3	256	110.73
KADTHDEILEGLNFN[+2350.830]LTEIPEAQIHEGFQELLRT	HexNAc(4)Hex(5)Fuc(1)NeuAc(2)	N[+2351]	1511.42	4	6042.66	6042.65	0	1	94	Specific	131.91	97.67	97.67	3.88	41	>sp|P01009|A1AT_HUMAN Alpha-1-antitrypsin OS=Homo sapiens GN=SERPINA1 PE=1 SV=3	256	108.915
KADTHDEILEGLNFN[+2350.830]LTEIPEAQIHEGFQELLRT	HexNAc(4)Hex(5)Fuc(1)NeuAc(2)	N[+2351]	1209.34	5	6042.67	6042.65	0	2.2	94	Specific	137.1	71.64	71.64	3.46	41	>sp|P01009|A1AT_HUMAN Alpha-1-antitrypsin OS=Homo sapiens GN=SERPINA1 PE=1 SV=3	256	110.11
KADTHDEILEGLNFN[+2221.788]LTEIPEAQIHEGFQELLRT	HexNAc(4)Hex(6)Fuc(1)NeuAc(1)	N[+2222]	1183.73	5	5914.64	5913.61	1	4.4	94	Specific	140.62	140.62	140.62	3.71	41	>sp|P01009|A1AT_HUMAN Alpha-1-antitrypsin OS=Homo sapiens GN=SERPINA1 PE=1 SV=3	256	110.294
KADTHDEILEGLNFN[+2221.788]LTEIPEAQIHEGFQELLRT	HexNAc(4)Hex(6)Fuc(1)NeuAc(1)	N[+2222]	1183.53	5	5913.64	5913.61	0	4.5	94	Specific	141.4	141.4	141.4	3.64	41	>sp|P01009|A1AT_HUMAN Alpha-1-antitrypsin OS=Homo sapiens GN=SERPINA1 PE=1 SV=3	256	109.674
KADTHDEILEGLNFN[+1913.677]LTEIPEAQIHEGFQELLRT	HexNAc(4)Hex(5)NeuAc(1)	N[+1914]	1402.13	4	5605.5	5605.5	0	0.7	94	Specific	146.86	63.1	63.1	3.73	41	>sp|P01009|A1AT_HUMAN Alpha-1-antitrypsin OS=Homo sapiens GN=SERPINA1 PE=1 SV=3	256	107.233
KADTHDEILEGLNFN[+2221.788]LTEIPEAQIHEGFQELLRT	HexNAc(4)Hex(6)Fuc(1)NeuAc(1)	N[+2222]	1479.16	4	5913.62	5913.61	0	1.1	94	Specific	147.15	145.49	145.49	4.33	41	>sp|P01009|A1AT_HUMAN Alpha-1-antitrypsin OS=Homo sapiens GN=SERPINA1 PE=1 SV=3	256	110.654
KADTHDEILEGLNFN[+2569.905]LTEIPEAQIHEGFQELLRT	HexNAc(5)Hex(6)NeuAc(2)	N[+2570]	1253.15	5	6261.73	6261.73	0	0	94	Specific	149.6	43.71	43.71	3.51	41	>sp|P01009|A1AT_HUMAN Alpha-1-antitrypsin OS=Homo sapiens GN=SERPINA1 PE=1 SV=3	256	111.394
KADTHDEILEGLNFN[+2221.788]LTEIPEAQIHEGFQELLRT	HexNAc(4)Hex(6)Fuc(1)NeuAc(1)	N[+2222]	1183.53	5	5913.62	5913.61	0	1.8	94	Specific	155.45	155.45	155.45	4.41	41	>sp|P01009|A1AT_HUMAN Alpha-1-antitrypsin OS=Homo sapiens GN=SERPINA1 PE=1 SV=3	256	110.26
KADTHDEILEGLNFN[+1913.677]LTEIPEAQIHEGFQELLRT	HexNAc(4)Hex(5)NeuAc(1)	N[+1914]	1122.31	5	5607.5	5605.5	2	-1.4	94	Specific	158.03	158.03	158.03	3.87	41	>sp|P01009|A1AT_HUMAN Alpha-1-antitrypsin OS=Homo sapiens GN=SERPINA1 PE=1 SV=3	256	106.324
KADTHDEILEGLNFN[+2221.788]LTEIPEAQIHEGFQELLRT	HexNAc(4)Hex(6)Fuc(1)NeuAc(1)	N[+2222]	1479.16	4	5913.62	5913.61	0	0.9	94	Specific	158.76	149.33	149.33	4.33	41	>sp|P01009|A1AT_HUMAN Alpha-1-antitrypsin OS=Homo sapiens GN=SERPINA1 PE=1 SV=3	256	110.725
KADTHDEILEGLNFN[+2350.830]LTEIPEAQIHEGFQELLRT	HexNAc(4)Hex(5)Fuc(1)NeuAc(2)	N[+2351]	1511.42	4	6042.65	6042.65	0	-0.2	94	Specific	159.73	51.58	51.58	3.58	41	>sp|P01009|A1AT_HUMAN Alpha-1-antitrypsin OS=Homo sapiens GN=SERPINA1 PE=1 SV=3	256	109.43
KADTHDEILEGLNFN[+2569.905]LTEIPEAQIHEGFQELLRT	HexNAc(5)Hex(6)NeuAc(2)	N[+2570]	1566.19	4	6261.73	6261.73	0	-0.1	94	Specific	165.46	148	148	4.53	41	>sp|P01009|A1AT_HUMAN Alpha-1-antitrypsin OS=Homo sapiens GN=SERPINA1 PE=1 SV=3	256	110.622
KADTHDEILEGLNFN[+2221.788]LTEIPEAQIHEGFQELLRT	HexNAc(4)Hex(6)Fuc(1)NeuAc(1)	N[+2222]	1183.53	5	5913.64	5913.61	0	4.5	94	Specific	168.29	168.29	168.29	3.71	41	>sp|P01009|A1AT_HUMAN Alpha-1-antitrypsin OS=Homo sapiens GN=SERPINA1 PE=1 SV=3	256	109.675
KADTHDEILEGLNFN[+2350.830]LTEIPEAQIHEGFQELLRT	HexNAc(4)Hex(5)Fuc(1)NeuAc(2)	N[+2351]	1209.54	5	6043.65	6042.65	1	-0.7	94	Specific	172.45	116.33	116.33	4.08	41	>sp|P01009|A1AT_HUMAN Alpha-1-antitrypsin OS=Homo sapiens GN=SERPINA1 PE=1 SV=3	256	109.036
KADTHDEILEGLNFN[+2221.788]LTEIPEAQIHEGFQELLRT	HexNAc(4)Hex(6)Fuc(1)NeuAc(1)	N[+2222]	1479.16	4	5913.6	5913.61	0	-1.2	94	Specific	173.73	137.18	137.18	4.18	41	>sp|P01009|A1AT_HUMAN Alpha-1-antitrypsin OS=Homo sapiens GN=SERPINA1 PE=1 SV=3	256	110.959
KADTHDEILEGLNFN[+2569.905]LTEIPEAQIHEGFQELLRT	HexNAc(5)Hex(6)NeuAc(2)	N[+2570]	1253.15	5	6261.73	6261.73	0	0	94	Specific	185.65	185.65	185.65	4.68	41	>sp|P01009|A1AT_HUMAN Alpha-1-antitrypsin OS=Homo sapiens GN=SERPINA1 PE=1 SV=3	256	111.393
KADTHDEILEGLNFN[+2226.754]LTEIPEAQIHEGFQELLRT	HexNAc(4)Hex(5)NeuAc(2)Na(1)	N[+2227]	987.598	6	5920.55	5918.58	2	-5.3	94	Specific	186.38	186.38	186.38	3.71	41	>sp|P01009|A1AT_HUMAN Alpha-1-antitrypsin OS=Homo sapiens GN=SERPINA1 PE=1 SV=3	256	111.557
KADTHDEILEGLNFN[+1913.677]LTEIPEAQIHEGFQELLRT	HexNAc(4)Hex(5)NeuAc(1)	N[+1914]	1121.9	5	5605.49	5605.5	0	-1.5	94	Specific	192.33	130.47	130.47	4.23	41	>sp|P01009|A1AT_HUMAN Alpha-1-antitrypsin OS=Homo sapiens GN=SERPINA1 PE=1 SV=3	256	104.121
KADTHDEILEGLNFN[+2226.754]LTEIPEAQIHEGFQELLRT	HexNAc(4)Hex(5)NeuAc(2)Na(1)	N[+2227]	1480.65	4	5919.58	5918.58	1	-1	94	Specific	195.72	170.32	170.32	4.29	41	>sp|P01009|A1AT_HUMAN Alpha-1-antitrypsin OS=Homo sapiens GN=SERPINA1 PE=1 SV=3	256	111.211
KADTHDEILEGLNFN[+2243.770]LTEIPEAQIHEGFQELLRT	HexNAc(4)Hex(6)Fuc(1)NeuAc(1)Na(1)	N[+2244]	1187.91	5	5935.54	5935.59	0	-8.3	94	Specific	203.21	203.21	203.21	3.86	41	>sp|P01009|A1AT_HUMAN Alpha-1-antitrypsin OS=Homo sapiens GN=SERPINA1 PE=1 SV=3	256	110.538
KADTHDEILEGLNFN[+2204.772]LTEIPEAQIHEGFQELLRT	HexNAc(4)Hex(5)NeuAc(2)	N[+2205]	1180.12	5	5896.59	5896.6	0	-0.5	94	Specific	204.21	131.32	131.32	4.41	41	>sp|P01009|A1AT_HUMAN Alpha-1-antitrypsin OS=Homo sapiens GN=SERPINA1 PE=1 SV=3	256	112.085
KADTHDEILEGLNFN[+2221.788]LTEIPEAQIHEGFQELLRT	HexNAc(4)Hex(6)Fuc(1)NeuAc(1)	N[+2222]	1479.66	4	5915.61	5913.61	2	-2	94	Specific	204.68	124.6	124.6	3.8	41	>sp|P01009|A1AT_HUMAN Alpha-1-antitrypsin OS=Homo sapiens GN=SERPINA1 PE=1 SV=3	256	110.604
KADTHDEILEGLNFN[+2226.754]LTEIPEAQIHEGFQELLRT	HexNAc(4)Hex(5)NeuAc(2)Na(1)	N[+2227]	1184.72	5	5919.58	5918.58	1	0.1	94	Specific	209.72	209.72	209.72	4.93	41	>sp|P01009|A1AT_HUMAN Alpha-1-antitrypsin OS=Homo sapiens GN=SERPINA1 PE=1 SV=3	256	109.138
KADTHDEILEGLNFN[+2221.788]LTEIPEAQIHEGFQELLRT	HexNAc(4)Hex(6)Fuc(1)NeuAc(1)	N[+2222]	1183.73	5	5914.64	5913.61	1	4.5	94	Specific	217.01	214.3	214.3	3.97	41	>sp|P01009|A1AT_HUMAN Alpha-1-antitrypsin OS=Homo sapiens GN=SERPINA1 PE=1 SV=3	256	111.794
KADTHDEILEGLNFN[+2569.905]LTEIPEAQIHEGFQELLRT	HexNAc(5)Hex(6)NeuAc(2)	N[+2570]	1566.19	4	6261.73	6261.73	0	0	94	Specific	217.34	100.17	100.17	4.04	41	>sp|P01009|A1AT_HUMAN Alpha-1-antitrypsin OS=Homo sapiens GN=SERPINA1 PE=1 SV=3	256	110.286
KADTHDEILEGLNFN[+2350.830]LTEIPEAQIHEGFQELLRT	HexNAc(4)Hex(5)Fuc(1)NeuAc(2)	N[+2351]	1209.54	5	6043.65	6042.65	1	-0.6	94	Specific	225.27	225.27	225.27	6.36	41	>sp|P01009|A1AT_HUMAN Alpha-1-antitrypsin OS=Homo sapiens GN=SERPINA1 PE=1 SV=3	256	109.356
KADTHDEILEGLNFN[+2226.754]LTEIPEAQIHEGFQELLRT	HexNAc(4)Hex(5)NeuAc(2)Na(1)	N[+2227]	987.433	6	5919.56	5918.58	1	-3.9	94	Specific	234.03	174.05	174.05	5.43	41	>sp|P01009|A1AT_HUMAN Alpha-1-antitrypsin OS=Homo sapiens GN=SERPINA1 PE=1 SV=3	256	111.454
KADTHDEILEGLNFN[+1913.677]LTEIPEAQIHEGFQELLRT	HexNAc(4)Hex(5)NeuAc(1)	N[+1914]	1122.11	5	5606.51	5605.5	1	0.1	94	Specific	238.6	227.5	227.5	6.61	41	>sp|P01009|A1AT_HUMAN Alpha-1-antitrypsin OS=Homo sapiens GN=SERPINA1 PE=1 SV=3	256	106.165
KADTHDEILEGLNFN[+2569.905]LTEIPEAQIHEGFQELLRT	HexNAc(5)Hex(6)NeuAc(2)	N[+2570]	1566.19	4	6261.73	6261.73	0	-0.4	94	Specific	242.75	129.67	129.67	5.99	41	>sp|P01009|A1AT_HUMAN Alpha-1-antitrypsin OS=Homo sapiens GN=SERPINA1 PE=1 SV=3	256	110.806
KADTHDEILEGLNFN[+2569.905]LTEIPEAQIHEGFQELLRT	HexNAc(5)Hex(6)NeuAc(2)	N[+2570]	1253.15	5	6261.73	6261.73	0	0.1	94	Specific	248.35	248.35	248.35	6.67	41	>sp|P01009|A1AT_HUMAN Alpha-1-antitrypsin OS=Homo sapiens GN=SERPINA1 PE=1 SV=3	256	111.358
KADTHDEILEGLNFN[+2204.772]LTEIPEAQIHEGFQELLRT	HexNAc(4)Hex(5)NeuAc(2)	N[+2205]	1180.53	5	5898.6	5896.6	2	0	94	Specific	256.46	168	168	6.26	41	>sp|P01009|A1AT_HUMAN Alpha-1-antitrypsin OS=Homo sapiens GN=SERPINA1 PE=1 SV=3	256	108.947
KADTHDEILEGLNFN[+2221.788]LTEIPEAQIHEGFQELLRT	HexNAc(4)Hex(6)Fuc(1)NeuAc(1)	N[+2222]	1183.53	5	5913.62	5913.61	0	1.8	94	Specific	265.8	194.98	194.98	6.08	41	>sp|P01009|A1AT_HUMAN Alpha-1-antitrypsin OS=Homo sapiens GN=SERPINA1 PE=1 SV=3	256	110.262
KADTHDEILEGLNFN[+2204.772]LTEIPEAQIHEGFQELLRT	HexNAc(4)Hex(5)NeuAc(2)	N[+2205]	983.605	6	5896.59	5896.6	0	-0.7	94	Specific	267.58	232.37	232.37	6.77	41	>sp|P01009|A1AT_HUMAN Alpha-1-antitrypsin OS=Homo sapiens GN=SERPINA1 PE=1 SV=3	256	110.535
KADTHDEILEGLNFN[+2569.905]LTEIPEAQIHEGFQELLRT	HexNAc(5)Hex(6)NeuAc(2)	N[+2570]	1253.15	5	6261.73	6261.73	0	0.1	94	Specific	270.05	256.83	256.83	6.61	41	>sp|P01009|A1AT_HUMAN Alpha-1-antitrypsin OS=Homo sapiens GN=SERPINA1 PE=1 SV=3	256	111.353
KADTHDEILEGLNFN[+2226.754]LTEIPEAQIHEGFQELLRT	HexNAc(4)Hex(5)NeuAc(2)Na(1)	N[+2227]	1184.52	5	5918.58	5918.58	0	-0.1	94	Specific	271.25	271.25	271.25	6.67	41	>sp|P01009|A1AT_HUMAN Alpha-1-antitrypsin OS=Homo sapiens GN=SERPINA1 PE=1 SV=3	256	109.104
KADTHDEILEGLNFN[+2204.772]LTEIPEAQIHEGFQELLRT	HexNAc(4)Hex(5)NeuAc(2)	N[+2205]	983.606	6	5896.6	5896.6	0	0.9	94	Specific	278.06	278.06	278.06	6.88	41	>sp|P01009|A1AT_HUMAN Alpha-1-antitrypsin OS=Homo sapiens GN=SERPINA1 PE=1 SV=3	256	110.94
KADTHDEILEGLNFN[+2221.788]LTEIPEAQIHEGFQELLRT	HexNAc(4)Hex(6)Fuc(1)NeuAc(1)	N[+2222]	1183.73	5	5914.62	5913.61	1	0.4	94	Specific	288.29	202.8	202.8	6.72	41	>sp|P01009|A1AT_HUMAN Alpha-1-antitrypsin OS=Homo sapiens GN=SERPINA1 PE=1 SV=3	256	110.358
KADTHDEILEGLNFN[+2569.905]LTEIPEAQIHEGFQELLRT	HexNAc(5)Hex(6)NeuAc(2)	N[+2570]	1253.15	5	6261.73	6261.73	0	0	94	Specific	297.91	84.29	84.29	5.77	41	>sp|P01009|A1AT_HUMAN Alpha-1-antitrypsin OS=Homo sapiens GN=SERPINA1 PE=1 SV=3	256	111.4
KADTHDEILEGLNFN[+2221.788]LTEIPEAQIHEGFQELLRT	HexNAc(4)Hex(6)Fuc(1)NeuAc(1)	N[+2222]	986.442	6	5913.62	5913.61	0	0.9	94	Specific	302.58	302.58	302.58	7.43	41	>sp|P01009|A1AT_HUMAN Alpha-1-antitrypsin OS=Homo sapiens GN=SERPINA1 PE=1 SV=3	256	111.525
KADTHDEILEGLNFN[+2204.772]LTEIPEAQIHEGFQELLRT	HexNAc(4)Hex(5)NeuAc(2)	N[+2205]	1180.13	5	5896.6	5896.6	0	0.8	94	Specific	308.9	308.9	308.9	7.03	41	>sp|P01009|A1AT_HUMAN Alpha-1-antitrypsin OS=Homo sapiens GN=SERPINA1 PE=1 SV=3	256	109.72
KADTHDEILEGLNFN[+2569.905]LTEIPEAQIHEGFQELLRT	HexNAc(5)Hex(6)NeuAc(2)	N[+2570]	1253.15	5	6261.72	6261.73	0	-0.6	94	Specific	309.53	307.97	307.97	7.22	41	>sp|P01009|A1AT_HUMAN Alpha-1-antitrypsin OS=Homo sapiens GN=SERPINA1 PE=1 SV=3	256	110.318
KADTHDEILEGLNFN[+2226.754]LTEIPEAQIHEGFQELLRT	HexNAc(4)Hex(5)NeuAc(2)Na(1)	N[+2227]	1480.65	4	5919.58	5918.58	1	0.4	94	Specific	314.99	314.99	314.99	7.14	41	>sp|P01009|A1AT_HUMAN Alpha-1-antitrypsin OS=Homo sapiens GN=SERPINA1 PE=1 SV=3	256	111.185
KADTHDEILEGLNFN[+2221.788]LTEIPEAQIHEGFQELLRT	HexNAc(4)Hex(6)Fuc(1)NeuAc(1)	N[+2222]	1183.73	5	5914.62	5913.61	1	0.4	94	Specific	324.27	274.37	274.37	7	41	>sp|P01009|A1AT_HUMAN Alpha-1-antitrypsin OS=Homo sapiens GN=SERPINA1 PE=1 SV=3	256	110.352
KADTHDEILEGLNFN[+2221.788]LTEIPEAQIHEGFQELLRT	HexNAc(4)Hex(6)Fuc(1)NeuAc(1)	N[+2222]	1479.66	4	5915.6	5913.61	2	-3.1	94	Specific	329.2	228.44	228.44	6.15	41	>sp|P01009|A1AT_HUMAN Alpha-1-antitrypsin OS=Homo sapiens GN=SERPINA1 PE=1 SV=3	256	111.296
KADTHDEILEGLNFN[+2350.830]LTEIPEAQIHEGFQELLRT	HexNAc(4)Hex(5)Fuc(1)NeuAc(2)	N[+2351]	1511.42	4	6042.65	6042.65	0	-1.1	94	Specific	330.57	191.49	191.49	6.27	41	>sp|P01009|A1AT_HUMAN Alpha-1-antitrypsin OS=Homo sapiens GN=SERPINA1 PE=1 SV=3	256	110.466
KADTHDEILEGLNFN[+2569.905]LTEIPEAQIHEGFQELLRT	HexNAc(5)Hex(6)NeuAc(2)	N[+2570]	1253.15	5	6261.72	6261.73	0	-0.9	94	Specific	331.88	329.39	329.39	7.01	41	>sp|P01009|A1AT_HUMAN Alpha-1-antitrypsin OS=Homo sapiens GN=SERPINA1 PE=1 SV=3	256	110.603
KADTHDEILEGLNFN[+1913.677]LTEIPEAQIHEGFQELLRT	HexNAc(4)Hex(5)NeuAc(1)	N[+1914]	1402.13	4	5605.5	5605.5	0	-0.4	94	Specific	332.23	227.43	227.43	6.87	41	>sp|P01009|A1AT_HUMAN Alpha-1-antitrypsin OS=Homo sapiens GN=SERPINA1 PE=1 SV=3	256	104.422
KADTHDEILEGLNFN[+1913.677]LTEIPEAQIHEGFQELLRT	HexNAc(4)Hex(5)NeuAc(1)	N[+1914]	1121.91	5	5605.5	5605.5	0	-0.5	94	Specific	335.07	219.45	219.45	6.86	41	>sp|P01009|A1AT_HUMAN Alpha-1-antitrypsin OS=Homo sapiens GN=SERPINA1 PE=1 SV=3	256	106.287
KADTHDEILEGLNFN[+1913.677]LTEIPEAQIHEGFQELLRT	HexNAc(4)Hex(5)NeuAc(1)	N[+1914]	1121.91	5	5605.5	5605.5	0	-0.5	94	Specific	336.69	279.75	279.75	7	41	>sp|P01009|A1AT_HUMAN Alpha-1-antitrypsin OS=Homo sapiens GN=SERPINA1 PE=1 SV=3	256	106.289
KADTHDEILEGLNFN[+1913.677]LTEIPEAQIHEGFQELLRT	HexNAc(4)Hex(5)NeuAc(1)	N[+1914]	1402.13	4	5605.5	5605.5	0	0.7	94	Specific	348.49	298.19	298.19	7.16	41	>sp|P01009|A1AT_HUMAN Alpha-1-antitrypsin OS=Homo sapiens GN=SERPINA1 PE=1 SV=3	256	106.661
KADTHDEILEGLNFN[+2204.772]LTEIPEAQIHEGFQELLRT	HexNAc(4)Hex(5)NeuAc(2)	N[+2205]	1180.12	5	5896.59	5896.6	0	-0.5	94	Specific	348.92	348.92	348.92	7.43	41	>sp|P01009|A1AT_HUMAN Alpha-1-antitrypsin OS=Homo sapiens GN=SERPINA1 PE=1 SV=3	256	112.088
KADTHDEILEGLNFN[+2204.772]LTEIPEAQIHEGFQELLRT	HexNAc(4)Hex(5)NeuAc(2)	N[+2205]	1474.9	4	5896.6	5896.6	0	0.1	94	Specific	349.2	298.46	298.46	7.16	41	>sp|P01009|A1AT_HUMAN Alpha-1-antitrypsin OS=Homo sapiens GN=SERPINA1 PE=1 SV=3	256	109.007
KADTHDEILEGLNFN[+2248.736]LTEIPEAQIHEGFQELLRT	HexNAc(4)Hex(5)NeuAc(2)Na(2)	N[+2249]	1189.33	5	5942.6	5940.56	2	5.1	94	Specific	354.21	354.21	354.21	5.74	41	>sp|P01009|A1AT_HUMAN Alpha-1-antitrypsin OS=Homo sapiens GN=SERPINA1 PE=1 SV=3	256	111.49
KADTHDEILEGLNFN[+2204.772]LTEIPEAQIHEGFQELLRT	HexNAc(4)Hex(5)NeuAc(2)	N[+2205]	983.939	6	5898.6	5896.6	2	-0.6	94	Specific	356.11	333.47	333.47	7.8	41	>sp|P01009|A1AT_HUMAN Alpha-1-antitrypsin OS=Homo sapiens GN=SERPINA1 PE=1 SV=3	256	109.255
KADTHDEILEGLNFN[+2221.788]LTEIPEAQIHEGFQELLRT	HexNAc(4)Hex(6)Fuc(1)NeuAc(1)	N[+2222]	1183.53	5	5913.63	5913.61	0	2.8	94	Specific	358.32	341.78	341.78	6.61	41	>sp|P01009|A1AT_HUMAN Alpha-1-antitrypsin OS=Homo sapiens GN=SERPINA1 PE=1 SV=3	256	109.133
KADTHDEILEGLNFN[+1913.677]LTEIPEAQIHEGFQELLRT	HexNAc(4)Hex(5)NeuAc(1)	N[+1914]	1121.91	5	5605.5	5605.5	0	-0.5	94	Specific	363.21	314.72	314.72	7.38	41	>sp|P01009|A1AT_HUMAN Alpha-1-antitrypsin OS=Homo sapiens GN=SERPINA1 PE=1 SV=3	256	106.284
KADTHDEILEGLNFN[+2221.788]LTEIPEAQIHEGFQELLRT	HexNAc(4)Hex(6)Fuc(1)NeuAc(1)	N[+2222]	1183.53	5	5913.63	5913.61	0	2.8	94	Specific	376.14	335.05	335.05	6.56	41	>sp|P01009|A1AT_HUMAN Alpha-1-antitrypsin OS=Homo sapiens GN=SERPINA1 PE=1 SV=3	256	109.131
KADTHDEILEGLNFN[+2569.905]LTEIPEAQIHEGFQELLRT	HexNAc(5)Hex(6)NeuAc(2)	N[+2570]	1253.15	5	6261.73	6261.73	0	0.1	94	Specific	383.48	263.65	263.65	7.13	41	>sp|P01009|A1AT_HUMAN Alpha-1-antitrypsin OS=Homo sapiens GN=SERPINA1 PE=1 SV=3	256	111.356
KADTHDEILEGLNFN[+2221.788]LTEIPEAQIHEGFQELLRT	HexNAc(4)Hex(6)Fuc(1)NeuAc(1)	N[+2222]	1183.53	5	5913.64	5913.61	0	4.4	94	Specific	394.96	305.31	305.31	6.28	41	>sp|P01009|A1AT_HUMAN Alpha-1-antitrypsin OS=Homo sapiens GN=SERPINA1 PE=1 SV=3	256	110.412
KADTHDEILEGLNFN[+2204.772]LTEIPEAQIHEGFQELLRT	HexNAc(4)Hex(5)NeuAc(2)	N[+2205]	1180.13	5	5896.61	5896.6	0	1.6	94	Specific	397.39	245.97	245.97	6.88	41	>sp|P01009|A1AT_HUMAN Alpha-1-antitrypsin OS=Homo sapiens GN=SERPINA1 PE=1 SV=3	256	113.798
KADTHDEILEGLNFN[+1913.677]LTEIPEAQIHEGFQELLRT	HexNAc(4)Hex(5)NeuAc(1)	N[+1914]	1402.13	4	5605.5	5605.5	0	-0.4	94	Specific	402.92	345.66	345.66	7.66	41	>sp|P01009|A1AT_HUMAN Alpha-1-antitrypsin OS=Homo sapiens GN=SERPINA1 PE=1 SV=3	256	106.632
KADTHDEILEGLNFN[+1913.677]LTEIPEAQIHEGFQELLRT	HexNAc(4)Hex(5)NeuAc(1)	N[+1914]	1121.91	5	5605.5	5605.5	0	0.1	94	Specific	407.35	399.68	399.68	8.48	41	>sp|P01009|A1AT_HUMAN Alpha-1-antitrypsin OS=Homo sapiens GN=SERPINA1 PE=1 SV=3	256	106.686
KADTHDEILEGLNFN[+1913.677]LTEIPEAQIHEGFQELLRT	HexNAc(4)Hex(5)NeuAc(1)	N[+1914]	1402.13	4	5605.5	5605.5	0	-1	94	Specific	407.46	369.58	369.58	7.38	41	>sp|P01009|A1AT_HUMAN Alpha-1-antitrypsin OS=Homo sapiens GN=SERPINA1 PE=1 SV=3	256	105.864
KADTHDEILEGLNFN[+1913.677]LTEIPEAQIHEGFQELLRT	HexNAc(4)Hex(5)NeuAc(1)	N[+1914]	1402.13	4	5605.51	5605.5	0	1.1	94	Specific	416.33	372.3	372.3	7.45	41	>sp|P01009|A1AT_HUMAN Alpha-1-antitrypsin OS=Homo sapiens GN=SERPINA1 PE=1 SV=3	256	106.715
KADTHDEILEGLNFN[+2350.830]LTEIPEAQIHEGFQELLRT	HexNAc(4)Hex(5)Fuc(1)NeuAc(2)	N[+2351]	1511.42	4	6042.65	6042.65	0	-0.3	94	Specific	422.79	235.11	235.11	7.29	41	>sp|P01009|A1AT_HUMAN Alpha-1-antitrypsin OS=Homo sapiens GN=SERPINA1 PE=1 SV=3	256	111.506
KADTHDEILEGLNFN[+2350.830]LTEIPEAQIHEGFQELLRT	HexNAc(4)Hex(5)Fuc(1)NeuAc(2)	N[+2351]	1209.34	5	6042.66	6042.65	0	0.3	94	Specific	433.44	433.44	433.44	8.44	41	>sp|P01009|A1AT_HUMAN Alpha-1-antitrypsin OS=Homo sapiens GN=SERPINA1 PE=1 SV=3	256	110.815
KADTHDEILEGLNFN[+2350.830]LTEIPEAQIHEGFQELLRT	HexNAc(4)Hex(5)Fuc(1)NeuAc(2)	N[+2351]	1209.74	5	6044.67	6042.65	2	0.8	94	Specific	466.31	306.01	306.01	7.51	41	>sp|P01009|A1AT_HUMAN Alpha-1-antitrypsin OS=Homo sapiens GN=SERPINA1 PE=1 SV=3	256	110.326
KADTHDEILEGLNFN[+1913.677]LTEIPEAQIHEGFQELLRT	HexNAc(4)Hex(5)NeuAc(1)	N[+1914]	1402.13	4	5605.5	5605.5	0	-0.1	94	Specific	471.45	310.35	310.35	7.61	41	>sp|P01009|A1AT_HUMAN Alpha-1-antitrypsin OS=Homo sapiens GN=SERPINA1 PE=1 SV=3	256	106.193
KADTHDEILEGLNFN[+2350.830]LTEIPEAQIHEGFQELLRT	HexNAc(4)Hex(5)Fuc(1)NeuAc(2)	N[+2351]	1209.34	5	6042.65	6042.65	0	-0.2	94	Specific	471.82	444.73	444.73	8.46	41	>sp|P01009|A1AT_HUMAN Alpha-1-antitrypsin OS=Homo sapiens GN=SERPINA1 PE=1 SV=3	256	110.652
KADTHDEILEGLNFN[+1913.677]LTEIPEAQIHEGFQELLRT	HexNAc(4)Hex(5)NeuAc(1)	N[+1914]	1121.91	5	5605.51	5605.5	0	1.4	94	Specific	484.42	392.19	392.19	8.56	41	>sp|P01009|A1AT_HUMAN Alpha-1-antitrypsin OS=Homo sapiens GN=SERPINA1 PE=1 SV=3	256	106.803
KADTHDEILEGLNFN[+2569.905]LTEIPEAQIHEGFQELLRT	HexNAc(5)Hex(6)NeuAc(2)	N[+2570]	1253.15	5	6261.72	6261.73	0	-0.6	94	Specific	497.97	360.5	360.5	7.99	41	>sp|P01009|A1AT_HUMAN Alpha-1-antitrypsin OS=Homo sapiens GN=SERPINA1 PE=1 SV=3	256	110.313
KADTHDEILEGLNFN[+2204.772]LTEIPEAQIHEGFQELLRT	HexNAc(4)Hex(5)NeuAc(2)	N[+2205]	1180.12	5	5896.59	5896.6	0	-0.4	94	Specific	505.02	487.35	487.35	8.68	41	>sp|P01009|A1AT_HUMAN Alpha-1-antitrypsin OS=Homo sapiens GN=SERPINA1 PE=1 SV=3	256	109.01
KADTHDEILEGLNFN[+2350.830]LTEIPEAQIHEGFQELLRT	HexNAc(4)Hex(5)Fuc(1)NeuAc(2)	N[+2351]	1209.34	5	6042.65	6042.65	0	-0.2	94	Specific	533.1	395.33	395.33	8.78	41	>sp|P01009|A1AT_HUMAN Alpha-1-antitrypsin OS=Homo sapiens GN=SERPINA1 PE=1 SV=3	256	110.656
KADTHDEILEGLNFN[+2204.772]LTEIPEAQIHEGFQELLRT	HexNAc(4)Hex(5)NeuAc(2)	N[+2205]	1474.91	4	5896.6	5896.6	0	0.4	94	Specific	538.73	290.18	290.18	7.76	41	>sp|P01009|A1AT_HUMAN Alpha-1-antitrypsin OS=Homo sapiens GN=SERPINA1 PE=1 SV=3	256	109.979
KADTHDEILEGLNFN[+2226.754]LTEIPEAQIHEGFQELLRT	HexNAc(4)Hex(5)NeuAc(2)Na(1)	N[+2227]	1184.52	5	5918.59	5918.58	0	2	94	Specific	541.74	524.86	524.86	8.86	41	>sp|P01009|A1AT_HUMAN Alpha-1-antitrypsin OS=Homo sapiens GN=SERPINA1 PE=1 SV=3	256	110.843
KADTHDEILEGLNFN[+2350.830]LTEIPEAQIHEGFQELLRT	HexNAc(4)Hex(5)Fuc(1)NeuAc(2)	N[+2351]	1511.42	4	6042.65	6042.65	0	-0.3	94	Specific	546.02	315.18	315.18	8.2	41	>sp|P01009|A1AT_HUMAN Alpha-1-antitrypsin OS=Homo sapiens GN=SERPINA1 PE=1 SV=3	256	110.989
KADTHDEILEGLNFN[+2221.788]LTEIPEAQIHEGFQELLRT	HexNAc(4)Hex(6)Fuc(1)NeuAc(1)	N[+2222]	1183.53	5	5913.62	5913.61	0	1.6	94	Specific	548.48	518.72	518.72	8.86	41	>sp|P01009|A1AT_HUMAN Alpha-1-antitrypsin OS=Homo sapiens GN=SERPINA1 PE=1 SV=3	256	110.749
KADTHDEILEGLNFN[+2350.830]LTEIPEAQIHEGFQELLRT	HexNAc(4)Hex(5)Fuc(1)NeuAc(2)	N[+2351]	1209.34	5	6042.65	6042.65	0	0.1	94	Specific	593.78	450.54	450.54	10.12	41	>sp|P01009|A1AT_HUMAN Alpha-1-antitrypsin OS=Homo sapiens GN=SERPINA1 PE=1 SV=3	256	111.172
KADTHDEILEGLNFN[+2204.772]LTEIPEAQIHEGFQELLRT	HexNAc(4)Hex(5)NeuAc(2)	N[+2205]	983.607	6	5896.6	5896.6	0	1.4	94	Specific	610.77	539.72	539.72	11.33	41	>sp|P01009|A1AT_HUMAN Alpha-1-antitrypsin OS=Homo sapiens GN=SERPINA1 PE=1 SV=3	256	111.475
KADTHDEILEGLNFN[+2221.788]LTEIPEAQIHEGFQELLRT	HexNAc(4)Hex(6)Fuc(1)NeuAc(1)	N[+2222]	1183.53	5	5913.63	5913.61	0	2.7	94	Specific	617.25	486.39	486.39	10.3	41	>sp|P01009|A1AT_HUMAN Alpha-1-antitrypsin OS=Homo sapiens GN=SERPINA1 PE=1 SV=3	256	110.87
KADTHDEILEGLNFN[+2204.772]LTEIPEAQIHEGFQELLRT	HexNAc(4)Hex(5)NeuAc(2)	N[+2205]	1180.12	5	5896.59	5896.6	0	-0.9	94	Specific	617.79	482.95	482.95	10.87	41	>sp|P01009|A1AT_HUMAN Alpha-1-antitrypsin OS=Homo sapiens GN=SERPINA1 PE=1 SV=3	256	110.007
KADTHDEILEGLNFN[+2204.772]LTEIPEAQIHEGFQELLRT	HexNAc(4)Hex(5)NeuAc(2)	N[+2205]	1180.13	5	5896.6	5896.6	0	1.3	94	Specific	634.46	616.46	616.46	10.93	41	>sp|P01009|A1AT_HUMAN Alpha-1-antitrypsin OS=Homo sapiens GN=SERPINA1 PE=1 SV=3	256	109.687
KADTHDEILEGLNFN[+2204.772]LTEIPEAQIHEGFQELLRT	HexNAc(4)Hex(5)NeuAc(2)	N[+2205]	1474.91	4	5896.6	5896.6	0	0.9	94	Specific	645.09	482.91	482.91	10.85	41	>sp|P01009|A1AT_HUMAN Alpha-1-antitrypsin OS=Homo sapiens GN=SERPINA1 PE=1 SV=3	256	109.519
KADTHDEILEGLNFN[+2569.905]LTEIPEAQIHEGFQELLRT	HexNAc(5)Hex(6)NeuAc(2)	N[+2570]	1253.15	5	6261.73	6261.73	0	0.3	94	Specific	655.61	495.62	495.62	12.12	41	>sp|P01009|A1AT_HUMAN Alpha-1-antitrypsin OS=Homo sapiens GN=SERPINA1 PE=1 SV=3	256	110.833
KADTHDEILEGLNFN[+2204.772]LTEIPEAQIHEGFQELLRT	HexNAc(4)Hex(5)NeuAc(2)	N[+2205]	1180.13	5	5896.6	5896.6	0	0.8	94	Specific	669.5	646.36	646.36	11.93	41	>sp|P01009|A1AT_HUMAN Alpha-1-antitrypsin OS=Homo sapiens GN=SERPINA1 PE=1 SV=3	256	109.709
KADTHDEILEGLNFN[+1913.677]LTEIPEAQIHEGFQELLRT	HexNAc(4)Hex(5)NeuAc(1)	N[+1914]	1402.13	4	5605.51	5605.5	0	1.1	94	Specific	716.5	524.34	524.34	12.85	41	>sp|P01009|A1AT_HUMAN Alpha-1-antitrypsin OS=Homo sapiens GN=SERPINA1 PE=1 SV=3	256	106.712
KADTHDEILEGLNFN[+2204.772]LTEIPEAQIHEGFQELLRT	HexNAc(4)Hex(5)NeuAc(2)	N[+2205]	1180.13	5	5896.6	5896.6	0	1.3	94	Specific	720.18	553.43	553.43	12.93	41	>sp|P01009|A1AT_HUMAN Alpha-1-antitrypsin OS=Homo sapiens GN=SERPINA1 PE=1 SV=3	256	109.488
KADTHDEILEGLNFN[+2204.772]LTEIPEAQIHEGFQELLRT	HexNAc(4)Hex(5)NeuAc(2)	N[+2205]	1474.91	4	5896.6	5896.6	0	0.7	94	Specific	729.63	531.01	531.01	13.04	41	>sp|P01009|A1AT_HUMAN Alpha-1-antitrypsin OS=Homo sapiens GN=SERPINA1 PE=1 SV=3	256	109.46
KADTHDEILEGLNFN[+2221.788]LTEIPEAQIHEGFQELLRT	HexNAc(4)Hex(6)Fuc(1)NeuAc(1)	N[+2222]	1183.53	5	5913.63	5913.61	0	3	94	Specific	736.88	576.82	576.82	12.3	41	>sp|P01009|A1AT_HUMAN Alpha-1-antitrypsin OS=Homo sapiens GN=SERPINA1 PE=1 SV=3	256	111.386
KADTHDEILEGLNFN[+2204.772]LTEIPEAQIHEGFQELLRT	HexNAc(4)Hex(5)NeuAc(2)	N[+2205]	1474.9	4	5896.6	5896.6	0	-0.1	94	Specific	740.37	475.1	475.1	13.04	41	>sp|P01009|A1AT_HUMAN Alpha-1-antitrypsin OS=Homo sapiens GN=SERPINA1 PE=1 SV=3	256	110.499
KADTHDEILEGLNFN[+2204.772]LTEIPEAQIHEGFQELLRT	HexNAc(4)Hex(5)NeuAc(2)	N[+2205]	1180.13	5	5896.6	5896.6	0	1.4	94	Specific	781.59	618.44	618.44	13.93	41	>sp|P01009|A1AT_HUMAN Alpha-1-antitrypsin OS=Homo sapiens GN=SERPINA1 PE=1 SV=3	256	111.047
KADTHDEILEGLNFN[+2221.788]LTEIPEAQIHEGFQELLRT	HexNAc(4)Hex(6)Fuc(1)NeuAc(1)	N[+2222]	1183.53	5	5913.62	5913.61	0	2	94	Specific	788.82	720.04	720.04	13.3	41	>sp|P01009|A1AT_HUMAN Alpha-1-antitrypsin OS=Homo sapiens GN=SERPINA1 PE=1 SV=3	256	111.327
KADTHDEILEGLNFN[+2204.772]LTEIPEAQIHEGFQELLRT	HexNAc(4)Hex(5)NeuAc(2)	N[+2205]	1180.13	5	5896.6	5896.6	0	0.8	94	Specific	814.58	638.14	638.14	14.93	41	>sp|P01009|A1AT_HUMAN Alpha-1-antitrypsin OS=Homo sapiens GN=SERPINA1 PE=1 SV=3	256	111.567
KADTHDEILEGLNFN[+2204.772]LTEIPEAQIHEGFQELLRT	HexNAc(4)Hex(5)NeuAc(2)	N[+2205]	1474.9	4	5896.6	5896.6	0	0.4	94	Specific	815.35	576.62	576.62	15.04	41	>sp|P01009|A1AT_HUMAN Alpha-1-antitrypsin OS=Homo sapiens GN=SERPINA1 PE=1 SV=3	256	111.539
KADTHDEILEGLNFN[+2204.772]LTEIPEAQIHEGFQELLRT	HexNAc(4)Hex(5)NeuAc(2)	N[+2205]	1474.91	4	5896.6	5896.6	0	0.6	94	Specific	851.9	602.44	602.44	16.04	41	>sp|P01009|A1AT_HUMAN Alpha-1-antitrypsin OS=Homo sapiens GN=SERPINA1 PE=1 SV=3	256	111.019
KADTHDEILEGLNFN[+2204.772]LTEIPEAQIHEGFQELLRT	HexNAc(4)Hex(5)NeuAc(2)	N[+2205]	1180.13	5	5896.6	5896.6	0	0.7	94	Specific	883.52	650.82	650.82	16.12	41	>sp|P01009|A1AT_HUMAN Alpha-1-antitrypsin OS=Homo sapiens GN=SERPINA1 PE=1 SV=3	256	110.527
KADTHDEILEGLNFN[+2204.772]LTEIPEAQIHEGFQELLRT	HexNAc(4)Hex(5)NeuAc(2)	N[+2205]	1180.13	5	5896.6	5896.6	0	0.8	94	Specific	892.21	799.99	799.99	15.93	41	>sp|P01009|A1AT_HUMAN Alpha-1-antitrypsin OS=Homo sapiens GN=SERPINA1 PE=1 SV=3	256	109.26
KADTHDEILEGLNFN[+2204.772]LTEIPEAQIHEGFQELLRT	HexNAc(4)Hex(5)NeuAc(2)	N[+2205]	1474.9	4	5896.6	5896.6	0	-0.1	94	Specific	892.8	707.29	707.29	16.04	41	>sp|P01009|A1AT_HUMAN Alpha-1-antitrypsin OS=Homo sapiens GN=SERPINA1 PE=1 SV=3	256	110.501
KADTHDEILEGLNFN[+2204.772]LTEIPEAQIHEGFQELLRT	HexNAc(4)Hex(5)NeuAc(2)	N[+2205]	1180.13	5	5896.6	5896.6	0	0.8	94	Specific	898.5	795.56	795.56	15.93	41	>sp|P01009|A1AT_HUMAN Alpha-1-antitrypsin OS=Homo sapiens GN=SERPINA1 PE=1 SV=3	256	111.57
KADTHDEILEGLNFN[+2204.772]LTEIPEAQIHEGFQELLRT	HexNAc(4)Hex(5)NeuAc(2)	N[+2205]	1474.9	4	5896.6	5896.6	0	0	94	Specific	906.46	703.28	703.28	17.04	41	>sp|P01009|A1AT_HUMAN Alpha-1-antitrypsin OS=Homo sapiens GN=SERPINA1 PE=1 SV=3	256	110.639
KADTHDEILEGLNFN[+2204.772]LTEIPEAQIHEGFQELLRT	HexNAc(4)Hex(5)NeuAc(2)	N[+2205]	1180.13	5	5896.6	5896.6	0	1.4	94	Specific	911.31	802.21	802.21	16.93	41	>sp|P01009|A1AT_HUMAN Alpha-1-antitrypsin OS=Homo sapiens GN=SERPINA1 PE=1 SV=3	256	111.635
KADTHDEILEGLNFN[+2204.772]LTEIPEAQIHEGFQELLRT	HexNAc(4)Hex(5)NeuAc(2)	N[+2205]	1474.91	4	5896.6	5896.6	0	0.6	94	Specific	925.96	744.95	744.95	17.04	41	>sp|P01009|A1AT_HUMAN Alpha-1-antitrypsin OS=Homo sapiens GN=SERPINA1 PE=1 SV=3	256	110.846
KADTHDEILEGLNFN[+2204.772]LTEIPEAQIHEGFQELLRT	HexNAc(4)Hex(5)NeuAc(2)	N[+2205]	1474.91	4	5896.6	5896.6	0	0.6	94	Specific	931.77	741.22	741.22	17.04	41	>sp|P01009|A1AT_HUMAN Alpha-1-antitrypsin OS=Homo sapiens GN=SERPINA1 PE=1 SV=3	256	111.021
KADTHDEILEGLNFN[+2204.772]LTEIPEAQIHEGFQELLRT	HexNAc(4)Hex(5)NeuAc(2)	N[+2205]	1180.13	5	5896.6	5896.6	0	0.7	94	Specific	968.52	864.37	864.37	18.12	41	>sp|P01009|A1AT_HUMAN Alpha-1-antitrypsin OS=Homo sapiens GN=SERPINA1 PE=1 SV=3	256	111.282
KADTHDEILEGLNFN[+2204.772]LTEIPEAQIHEGFQELLRT	HexNAc(4)Hex(5)NeuAc(2)	N[+2205]	1180.13	5	5896.6	5896.6	0	0.5	94	Specific	977.28	841.37	841.37	18.12	41	>sp|P01009|A1AT_HUMAN Alpha-1-antitrypsin OS=Homo sapiens GN=SERPINA1 PE=1 SV=3	256	110.76
KADTHDEILEGLNFN[+2204.772]LTEIPEAQIHEGFQELLRT	HexNAc(4)Hex(5)NeuAc(2)	N[+2205]	1474.91	4	5896.6	5896.6	0	0.5	94	Specific	982.31	785.29	785.29	18.04	41	>sp|P01009|A1AT_HUMAN Alpha-1-antitrypsin OS=Homo sapiens GN=SERPINA1 PE=1 SV=3	256	111.306
KADTHDEILEGLNFN[+2204.772]LTEIPEAQIHEGFQELLRT	HexNAc(4)Hex(5)NeuAc(2)	N[+2205]	1474.9	4	5896.59	5896.6	0	-0.4	94	Specific	1005.06	825.48	825.48	19.04	41	>sp|P01009|A1AT_HUMAN Alpha-1-antitrypsin OS=Homo sapiens GN=SERPINA1 PE=1 SV=3	256	111.334
KADTHDEILEGLNFN[+2204.772]LTEIPEAQIHEGFQELLRT	HexNAc(4)Hex(5)NeuAc(2)	N[+2205]	1474.9	4	5896.6	5896.6	0	0.4	94	Specific	1015.46	762.65	762.65	19.04	41	>sp|P01009|A1AT_HUMAN Alpha-1-antitrypsin OS=Homo sapiens GN=SERPINA1 PE=1 SV=3	256	111.541
KADTHDEILEGLNFN[+2204.772]LTEIPEAQIHEGFQELLRT	HexNAc(4)Hex(5)NeuAc(2)	N[+2205]	1180.13	5	5896.6	5896.6	0	1.4	94	Specific	1107.42	931.21	931.21	20.93	41	>sp|P01009|A1AT_HUMAN Alpha-1-antitrypsin OS=Homo sapiens GN=SERPINA1 PE=1 SV=3	256	111.05
KADTHDEILEGLNFN[+2141.788]LTEIPEAQIHEGFQELLRTLNQPDSQLQLTTGNGLFLSEGLKL	HexNAc(6)Hex(3)Fuc(1)NeuAc(1)	K[+43], N[+2142]	1406.32	6	8432.87	8431.94	1	-9	94	Specific	30	30	30	0.91	41	>sp|P01009|A1AT_HUMAN Alpha-1-antitrypsin OS=Homo sapiens GN=SERPINA1 PE=1 SV=3	256	127.764
RTLNQPDSQLQLTTGNGLFLSEGLKL			858.785	3	2574.34	2574.34	0	0.1	126	Specific	133.34	133.34	133.34	3.43	41	>sp|P01009|A1AT_HUMAN Alpha-1-antitrypsin OS=Homo sapiens GN=SERPINA1 PE=1 SV=3	256	82.115
RTLNQPDSQLQLTTGNGLFLSEGLKL			859.114	3	2575.33	2574.34	1	-6.5	126	Specific	388.8	308.1	308.1	5.11	41	>sp|P01009|A1AT_HUMAN Alpha-1-antitrypsin OS=Homo sapiens GN=SERPINA1 PE=1 SV=3	256	84.1804
KFLEDVKK			375.705	2	750.403	750.403	0	-0.3	154	Specific	327.59	65.33	65.33	2.64	41	>sp|P01009|A1AT_HUMAN Alpha-1-antitrypsin OS=Homo sapiens GN=SERPINA1 PE=1 SV=3	256	36.4844
KLYHSEAFTVNFGDTEEAKK			686.654	3	2057.95	2057.95	0	0.8	161	Specific	493.22	459.65	459.65	7.21	41	>sp|P01009|A1AT_HUMAN Alpha-1-antitrypsin OS=Homo sapiens GN=SERPINA1 PE=1 SV=3	256	57.0648
KQINDYVEKG			504.753	2	1008.5	1008.5	0	-1.1	180	Specific	484.88	158.19	158.19	5.18	41	>sp|P01009|A1AT_HUMAN Alpha-1-antitrypsin OS=Homo sapiens GN=SERPINA1 PE=1 SV=3	256	30.6139
KIVDLVKE			343.726	2	686.444	686.445	0	-0.9	193	Specific	88.62	7.72	7.72	0.92	41	>sp|P01009|A1AT_HUMAN Alpha-1-antitrypsin OS=Homo sapiens GN=SERPINA1 PE=1 SV=3	256	38.0172
RDTVFALVNYIFFKG			788.924	2	1576.84	1576.84	0	0.2	203	Specific	457.95	310.18	310.18	6.72	41	>sp|P01009|A1AT_HUMAN Alpha-1-antitrypsin OS=Homo sapiens GN=SERPINA1 PE=1 SV=3	256	120.128
KWERPFEVKD			545.788	2	1090.57	1090.57	0	0.6	218	Specific	325.27	103.86	103.86	3.46	41	>sp|P01009|A1AT_HUMAN Alpha-1-antitrypsin OS=Homo sapiens GN=SERPINA1 PE=1 SV=3	256	44.0669
KDTEEEDFHVDQVTTVKV			631.29	3	1891.86	1891.86	0	0.2	226	Specific	572.06	387.88	387.88	8.04	41	>sp|P01009|A1AT_HUMAN Alpha-1-antitrypsin OS=Homo sapiens GN=SERPINA1 PE=1 SV=3	256	49.8497
KLSSWVLLMKY		M[+16]	546.81	2	1092.61	1092.61	0	0.3	259	Specific	270.76	110.22	110.22	3.64	41	>sp|P01009|A1AT_HUMAN Alpha-1-antitrypsin OS=Homo sapiens GN=SERPINA1 PE=1 SV=3	256	63.949
KLSSWVLLMKYLGN[+1773.606]ATAIFFLPDEGKL	HexNAc(4)Hex(4)NeuAc(1)Na(1)	K[+43], N[+1774]	1158.77	4	4632.07	4630.11	2	-8.3	259	Specific	30	26.57	26.57	0.93	41	>sp|P01009|A1AT_HUMAN Alpha-1-antitrypsin OS=Homo sapiens GN=SERPINA1 PE=1 SV=3	256	104.515
KYLGN[+2204.772]ATAIFFLPDEGKL	HexNAc(4)Hex(5)NeuAc(2)	N[+2205]	990.922	4	3960.66	3960.67	0	-0.7	268	Specific	30	5.2	5.2	2.14	41	>sp|P01009|A1AT_HUMAN Alpha-1-antitrypsin OS=Homo sapiens GN=SERPINA1 PE=1 SV=3	256	97.095
KYLGN[+2204.772]ATAIFFLPDEGKL	HexNAc(4)Hex(5)NeuAc(2)	N[+2205]	1321.23	3	3961.67	3960.67	1	-0.2	268	Specific	36.32	8.37	8.37	1.51	41	>sp|P01009|A1AT_HUMAN Alpha-1-antitrypsin OS=Homo sapiens GN=SERPINA1 PE=1 SV=3	256	98.8583
KYLGN[+2204.772]ATAIFFLPDEGKL	HexNAc(4)Hex(5)NeuAc(2)	N[+2205]	1320.89	3	3960.66	3960.67	0	-2.5	268	Specific	64.92	38.64	38.64	2.27	41	>sp|P01009|A1AT_HUMAN Alpha-1-antitrypsin OS=Homo sapiens GN=SERPINA1 PE=1 SV=3	256	99.7796
KYLGN[+1913.677]ATAIFFLPDEGKL	HexNAc(4)Hex(5)NeuAc(1)	N[+1914]	1223.86	3	3669.58	3669.57	0	0.9	268	Specific	70.92	39.79	39.79	2.48	41	>sp|P01009|A1AT_HUMAN Alpha-1-antitrypsin OS=Homo sapiens GN=SERPINA1 PE=1 SV=3	256	87.4755
KYLGN[+2204.772]ATAIFFLPDEGKL	HexNAc(4)Hex(5)NeuAc(2)	N[+2205]	990.922	4	3960.67	3960.67	0	-0.1	268	Specific	86.06	55.14	55.14	2.49	41	>sp|P01009|A1AT_HUMAN Alpha-1-antitrypsin OS=Homo sapiens GN=SERPINA1 PE=1 SV=3	256	99.0042
KYLGN[+2204.772]ATAIFFLPDEGKL	HexNAc(4)Hex(5)NeuAc(2)	N[+2205]	1320.9	3	3960.67	3960.67	0	1	268	Specific	101.27	66.96	66.96	2.62	41	>sp|P01009|A1AT_HUMAN Alpha-1-antitrypsin OS=Homo sapiens GN=SERPINA1 PE=1 SV=3	256	98.9693
KYLGN[+2372.812]ATAIFFLPDEGKL	HexNAc(4)Hex(5)Fuc(1)NeuAc(2)Na(1)	N[+2373]	1033.19	4	4129.72	4128.71	1	2.6	268	Specific	118.25	55.38	55.38	2.07	41	>sp|P01009|A1AT_HUMAN Alpha-1-antitrypsin OS=Homo sapiens GN=SERPINA1 PE=1 SV=3	256	95.7483
KYLGN[+2075.730]ATAIFFLPDEGKL	HexNAc(4)Hex(6)NeuAc(1)	N[+2076]	1277.88	3	3831.63	3831.62	0	0.2	268	Specific	133.53	99.79	99.79	3.41	41	>sp|P01009|A1AT_HUMAN Alpha-1-antitrypsin OS=Homo sapiens GN=SERPINA1 PE=1 SV=3	256	86.3877
KYLGN[+2221.788]ATAIFFLPDEGKL	HexNAc(4)Hex(6)Fuc(1)NeuAc(1)	N[+2222]	1326.9	3	3978.67	3977.68	1	-3.5	268	Specific	144.61	77.99	77.99	2.4	41	>sp|P01009|A1AT_HUMAN Alpha-1-antitrypsin OS=Homo sapiens GN=SERPINA1 PE=1 SV=3	256	96.2864
KYLGN[+2204.772]ATAIFFLPDEGKL	HexNAc(4)Hex(5)NeuAc(2)	N[+2205]	1320.9	3	3960.67	3960.67	0	1.1	268	Specific	147.91	113.41	113.41	3.51	41	>sp|P01009|A1AT_HUMAN Alpha-1-antitrypsin OS=Homo sapiens GN=SERPINA1 PE=1 SV=3	256	99.9005
KYLGN[+2226.754]ATAIFFLPDEGKL	HexNAc(4)Hex(5)NeuAc(2)Na(1)	N[+2227]	996.416	4	3982.64	3982.65	0	-2.3	268	Specific	148.03	117.79	117.79	3.36	41	>sp|P01009|A1AT_HUMAN Alpha-1-antitrypsin OS=Homo sapiens GN=SERPINA1 PE=1 SV=3	256	96.0766
KYLGN[+2204.772]ATAIFFLPDEGKL	HexNAc(4)Hex(5)NeuAc(2)	N[+2205]	990.921	4	3960.66	3960.67	0	-1.7	268	Specific	151.67	120.28	120.28	3.66	41	>sp|P01009|A1AT_HUMAN Alpha-1-antitrypsin OS=Homo sapiens GN=SERPINA1 PE=1 SV=3	256	99.931
KYLGN[+2221.788]ATAIFFLPDEGKL	HexNAc(4)Hex(6)Fuc(1)NeuAc(1)	N[+2222]	995.173	4	3977.67	3977.68	0	-3.1	268	Specific	154.12	103.63	103.63	3.21	41	>sp|P01009|A1AT_HUMAN Alpha-1-antitrypsin OS=Homo sapiens GN=SERPINA1 PE=1 SV=3	256	96.2266
KYLGN[+2221.788]ATAIFFLPDEGKL	HexNAc(4)Hex(6)Fuc(1)NeuAc(1)	N[+2222]	1326.9	3	3978.67	3977.68	1	-3.5	268	Specific	173.85	55.98	55.98	1.82	41	>sp|P01009|A1AT_HUMAN Alpha-1-antitrypsin OS=Homo sapiens GN=SERPINA1 PE=1 SV=3	256	96.2835
KYLGN[+2569.905]ATAIFFLPDEGKL	HexNAc(5)Hex(6)NeuAc(2)	N[+2570]	1082.45	4	4326.8	4325.8	1	-1.2	268	Specific	180.31	32.67	32.67	2.52	41	>sp|P01009|A1AT_HUMAN Alpha-1-antitrypsin OS=Homo sapiens GN=SERPINA1 PE=1 SV=3	256	94.4872
KYLGN[+2204.772]ATAIFFLPDEGKL	HexNAc(4)Hex(5)NeuAc(2)	N[+2205]	1320.89	3	3960.66	3960.67	0	-0.7	268	Specific	200.91	134.32	134.32	3.59	41	>sp|P01009|A1AT_HUMAN Alpha-1-antitrypsin OS=Homo sapiens GN=SERPINA1 PE=1 SV=3	256	95.0373
KYLGN[+2059.735]ATAIFFLPDEGKL	HexNAc(4)Hex(5)Fuc(1)NeuAc(1)	N[+2060]	1272.55	3	3815.62	3815.63	0	-1.7	268	Specific	216.53	120.72	120.72	3.59	41	>sp|P01009|A1AT_HUMAN Alpha-1-antitrypsin OS=Homo sapiens GN=SERPINA1 PE=1 SV=3	256	86.4357
KYLGN[+2075.730]ATAIFFLPDEGKL	HexNAc(4)Hex(6)NeuAc(1)	N[+2076]	1277.88	3	3831.62	3831.62	0	-0.2	268	Specific	219.22	150.03	150.03	3.75	41	>sp|P01009|A1AT_HUMAN Alpha-1-antitrypsin OS=Homo sapiens GN=SERPINA1 PE=1 SV=3	256	86.4422
KYLGN[+2204.772]ATAIFFLPDEGKL	HexNAc(4)Hex(5)NeuAc(2)	N[+2205]	792.937	5	3960.66	3960.67	0	-2.9	268	Specific	270.6	221.97	221.97	4.71	41	>sp|P01009|A1AT_HUMAN Alpha-1-antitrypsin OS=Homo sapiens GN=SERPINA1 PE=1 SV=3	256	95.4372
KYLGN[+2350.830]ATAIFFLPDEGKL	HexNAc(4)Hex(5)Fuc(1)NeuAc(2)	N[+2351]	1369.58	3	4106.73	4106.73	0	1.9	268	Specific	308.2	201.36	201.36	5.57	41	>sp|P01009|A1AT_HUMAN Alpha-1-antitrypsin OS=Homo sapiens GN=SERPINA1 PE=1 SV=3	256	95.4746
KYLGN[+2350.830]ATAIFFLPDEGKL	HexNAc(4)Hex(5)Fuc(1)NeuAc(2)	N[+2351]	1369.58	3	4106.73	4106.73	0	0.1	268	Specific	319.6	238.1	238.1	5.85	41	>sp|P01009|A1AT_HUMAN Alpha-1-antitrypsin OS=Homo sapiens GN=SERPINA1 PE=1 SV=3	256	95.5565
KYLGN[+2226.754]ATAIFFLPDEGKL	HexNAc(4)Hex(5)NeuAc(2)Na(1)	N[+2227]	1328.22	3	3982.65	3982.65	0	-1.1	268	Specific	330.34	242.41	242.41	5.63	41	>sp|P01009|A1AT_HUMAN Alpha-1-antitrypsin OS=Homo sapiens GN=SERPINA1 PE=1 SV=3	256	95.5708
KYLGN[+2350.830]ATAIFFLPDEGKL	HexNAc(4)Hex(5)Fuc(1)NeuAc(2)	N[+2351]	1369.58	3	4106.72	4106.73	0	-1.5	268	Specific	392.69	268.69	268.69	5.83	41	>sp|P01009|A1AT_HUMAN Alpha-1-antitrypsin OS=Homo sapiens GN=SERPINA1 PE=1 SV=3	256	95.5243
KYLGN[+2226.754]ATAIFFLPDEGKL	HexNAc(4)Hex(5)NeuAc(2)Na(1)	N[+2227]	1328.55	3	3983.65	3982.65	1	-1.5	268	Specific	423.04	306.48	306.48	6.38	41	>sp|P01009|A1AT_HUMAN Alpha-1-antitrypsin OS=Homo sapiens GN=SERPINA1 PE=1 SV=3	256	95.9627
KYLGN[+2226.754]ATAIFFLPDEGKL	HexNAc(4)Hex(5)NeuAc(2)Na(1)	N[+2227]	1328.89	3	3984.64	3982.65	2	-3.3	268	Specific	425.06	333.76	333.76	5.46	41	>sp|P01009|A1AT_HUMAN Alpha-1-antitrypsin OS=Homo sapiens GN=SERPINA1 PE=1 SV=3	256	96.0188
KYLGN[+1913.677]ATAIFFLPDEGKL	HexNAc(4)Hex(5)NeuAc(1)	N[+1914]	918.399	4	3670.58	3669.57	1	-0.1	268	Specific	446.21	325.14	325.14	7.13	41	>sp|P01009|A1AT_HUMAN Alpha-1-antitrypsin OS=Homo sapiens GN=SERPINA1 PE=1 SV=3	256	86.9734
KYLGN[+2226.754]ATAIFFLPDEGKL	HexNAc(4)Hex(5)NeuAc(2)Na(1)	N[+2227]	1328.22	3	3982.65	3982.65	0	0.4	268	Specific	479.28	240.05	240.05	6.33	41	>sp|P01009|A1AT_HUMAN Alpha-1-antitrypsin OS=Homo sapiens GN=SERPINA1 PE=1 SV=3	256	95.2569
KYLGN[+2221.788]ATAIFFLPDEGKL	HexNAc(4)Hex(6)Fuc(1)NeuAc(1)	N[+2222]	995.178	4	3977.69	3977.68	0	1.6	268	Specific	532.47	343.46	343.46	7.2	41	>sp|P01009|A1AT_HUMAN Alpha-1-antitrypsin OS=Homo sapiens GN=SERPINA1 PE=1 SV=3	256	95.1655
KYLGN[+1913.677]ATAIFFLPDEGKL	HexNAc(4)Hex(5)NeuAc(1)	N[+1914]	918.65	4	3671.58	3669.57	2	-0.7	268	Specific	539.74	394.26	394.26	7.87	41	>sp|P01009|A1AT_HUMAN Alpha-1-antitrypsin OS=Homo sapiens GN=SERPINA1 PE=1 SV=3	256	86.9304
KYLGN[+2204.772]ATAIFFLPDEGKL	HexNAc(4)Hex(5)NeuAc(2)	N[+2205]	1320.89	3	3960.67	3960.67	0	0	268	Specific	560.56	411.11	411.11	8.12	41	>sp|P01009|A1AT_HUMAN Alpha-1-antitrypsin OS=Homo sapiens GN=SERPINA1 PE=1 SV=3	256	96.0526
KYLGN[+2350.830]ATAIFFLPDEGKL	HexNAc(4)Hex(5)Fuc(1)NeuAc(2)	N[+2351]	1027.44	4	4106.72	4106.73	0	-1.7	268	Specific	582.07	402.33	402.33	9.22	41	>sp|P01009|A1AT_HUMAN Alpha-1-antitrypsin OS=Homo sapiens GN=SERPINA1 PE=1 SV=3	256	95.5307
KYLGN[+2204.772]ATAIFFLPDEGKL	HexNAc(4)Hex(5)NeuAc(2)	N[+2205]	990.922	4	3960.67	3960.67	0	-0.2	268	Specific	588.94	403.7	403.7	9.47	41	>sp|P01009|A1AT_HUMAN Alpha-1-antitrypsin OS=Homo sapiens GN=SERPINA1 PE=1 SV=3	256	95.0693
KYLGN[+2204.772]ATAIFFLPDEGKL	HexNAc(4)Hex(5)NeuAc(2)	N[+2205]	990.922	4	3960.67	3960.67	0	-0.1	268	Specific	598.05	447.61	447.61	9.47	41	>sp|P01009|A1AT_HUMAN Alpha-1-antitrypsin OS=Homo sapiens GN=SERPINA1 PE=1 SV=3	256	96.1023
KYLGN[+2204.772]ATAIFFLPDEGKL	HexNAc(4)Hex(5)NeuAc(2)	N[+2205]	1320.89	3	3960.67	3960.67	0	-0.2	268	Specific	691.27	512.84	512.84	11.07	41	>sp|P01009|A1AT_HUMAN Alpha-1-antitrypsin OS=Homo sapiens GN=SERPINA1 PE=1 SV=3	256	96.0717
KYLGN[+2204.772]ATAIFFLPDEGKL	HexNAc(4)Hex(5)NeuAc(2)	N[+2205]	1320.89	3	3960.67	3960.67	0	0	268	Specific	701.66	487.23	487.23	12.07	41	>sp|P01009|A1AT_HUMAN Alpha-1-antitrypsin OS=Homo sapiens GN=SERPINA1 PE=1 SV=3	256	95.5502
KYLGN[+2204.772]ATAIFFLPDEGKL	HexNAc(4)Hex(5)NeuAc(2)	N[+2205]	1320.89	3	3960.66	3960.67	0	-1	268	Specific	703.77	546.12	546.12	11.82	41	>sp|P01009|A1AT_HUMAN Alpha-1-antitrypsin OS=Homo sapiens GN=SERPINA1 PE=1 SV=3	256	95.468
KYLGN[+2204.772]ATAIFFLPDEGKL	HexNAc(4)Hex(5)NeuAc(2)	N[+2205]	1320.89	3	3960.66	3960.67	0	-2.5	268	Specific	722.67	521.84	521.84	11.34	41	>sp|P01009|A1AT_HUMAN Alpha-1-antitrypsin OS=Homo sapiens GN=SERPINA1 PE=1 SV=3	256	95.3111
KYLGN[+2204.772]ATAIFFLPDEGKL	HexNAc(4)Hex(5)NeuAc(2)	N[+2205]	1320.89	3	3960.67	3960.67	0	0.6	268	Specific	725.89	559.36	559.36	12.07	41	>sp|P01009|A1AT_HUMAN Alpha-1-antitrypsin OS=Homo sapiens GN=SERPINA1 PE=1 SV=3	256	95.1961
KYLGN[+1913.677]ATAIFFLPDEGKL	HexNAc(4)Hex(5)NeuAc(1)	N[+1914]	1223.86	3	3669.57	3669.57	0	-0.2	268	Specific	726.78	439.78	439.78	12.07	41	>sp|P01009|A1AT_HUMAN Alpha-1-antitrypsin OS=Homo sapiens GN=SERPINA1 PE=1 SV=3	256	86.961
KYLGN[+2204.772]ATAIFFLPDEGKL	HexNAc(4)Hex(5)NeuAc(2)	N[+2205]	990.921	4	3960.66	3960.67	0	-1.6	268	Specific	728.97	582.37	582.37	12.22	41	>sp|P01009|A1AT_HUMAN Alpha-1-antitrypsin OS=Homo sapiens GN=SERPINA1 PE=1 SV=3	256	95.3823
KYLGN[+2204.772]ATAIFFLPDEGKL	HexNAc(4)Hex(5)NeuAc(2)	N[+2205]	1320.89	3	3960.66	3960.67	0	-2.5	268	Specific	731.56	527.48	527.48	11.34	41	>sp|P01009|A1AT_HUMAN Alpha-1-antitrypsin OS=Homo sapiens GN=SERPINA1 PE=1 SV=3	256	95.3177
KYLGN[+2204.772]ATAIFFLPDEGKL	HexNAc(4)Hex(5)NeuAc(2)	N[+2205]	1320.89	3	3960.66	3960.67	0	-2	268	Specific	735.41	523.84	523.84	11.34	41	>sp|P01009|A1AT_HUMAN Alpha-1-antitrypsin OS=Homo sapiens GN=SERPINA1 PE=1 SV=3	256	95.3792
KYLGN[+2204.772]ATAIFFLPDEGKL	HexNAc(4)Hex(5)NeuAc(2)	N[+2205]	990.922	4	3960.67	3960.67	0	-0.1	268	Specific	741.43	533.53	533.53	12.47	41	>sp|P01009|A1AT_HUMAN Alpha-1-antitrypsin OS=Homo sapiens GN=SERPINA1 PE=1 SV=3	256	96.0994
KYLGN[+2204.772]ATAIFFLPDEGKL	HexNAc(4)Hex(5)NeuAc(2)	N[+2205]	990.923	4	3960.67	3960.67	0	0.4	268	Specific	753.82	583.83	583.83	13.47	41	>sp|P01009|A1AT_HUMAN Alpha-1-antitrypsin OS=Homo sapiens GN=SERPINA1 PE=1 SV=3	256	95.5808
KLQHLENELTHDIITKF			601.992	3	1803.96	1803.96	0	1.5	284	Specific	161.73	161.73	161.73	2.6	41	>sp|P01009|A1AT_HUMAN Alpha-1-antitrypsin OS=Homo sapiens GN=SERPINA1 PE=1 SV=3	256	50.3702
KLQHLENELTHDIITKF			451.745	4	1803.96	1803.96	0	0.1	284	Specific	405.58	361.25	361.25	6.58	41	>sp|P01009|A1AT_HUMAN Alpha-1-antitrypsin OS=Homo sapiens GN=SERPINA1 PE=1 SV=3	256	50.339
KFLENEDRR			461.717	2	922.426	922.427	0	-0.7	299	Specific	362.16	145.22	145.22	3.87	41	>sp|P01009|A1AT_HUMAN Alpha-1-antitrypsin OS=Homo sapiens GN=SERPINA1 PE=1 SV=3	256	26.8276
KLSITGTYDLKS			555.807	2	1110.61	1110.6	0	1.8	315	Specific	310.08	170.3	170.3	4.14	41	>sp|P01009|A1AT_HUMAN Alpha-1-antitrypsin OS=Homo sapiens GN=SERPINA1 PE=1 SV=3	256	54.6625
KSVLGQLGITKV			508.312	2	1015.62	1015.61	0	1.3	325	Specific	259.53	100.78	100.78	3.78	41	>sp|P01009|A1AT_HUMAN Alpha-1-antitrypsin OS=Homo sapiens GN=SERPINA1 PE=1 SV=3	256	59.656
KVFSNGADLSGVTEEAPLKL			917.465	2	1833.92	1833.92	0	0	335	Specific	407.1	388.24	388.24	7.12	41	>sp|P01009|A1AT_HUMAN Alpha-1-antitrypsin OS=Homo sapiens GN=SERPINA1 PE=1 SV=3	256	61.2854
KVFSNGADLSGVTEEAPLKL			917.958	2	1834.91	1833.92	1	-9.4	335	Specific	452.85	359.86	359.86	5	41	>sp|P01009|A1AT_HUMAN Alpha-1-antitrypsin OS=Homo sapiens GN=SERPINA1 PE=1 SV=3	256	66.0008
KAVLTIDEKG			444.755	2	888.503	888.504	0	-0.3	360	Specific	353.41	92.32	92.32	3.75	41	>sp|P01009|A1AT_HUMAN Alpha-1-antitrypsin OS=Homo sapiens GN=SERPINA1 PE=1 SV=3	256	38.3724
KSPLFMGKV		M[+16]	398.207	2	795.406	795.407	0	-1.5	405	Specific	229.27	112.33	112.33	3.48	41	>sp|P01009|A1AT_HUMAN Alpha-1-antitrypsin OS=Homo sapiens GN=SERPINA1 PE=1 SV=3	256	32.3106
KSPLFMGKV		M[+16]	398.207	2	795.406	795.407	0	-0.8	405	Specific	258.83	113.17	113.17	3.49	41	>sp|P01009|A1AT_HUMAN Alpha-1-antitrypsin OS=Homo sapiens GN=SERPINA1 PE=1 SV=3	256	32.8379
KSEVAHRF			349.682	2	698.357	698.358	0	-0.9	29	Specific	251.92	15.56	15.56	0.99	39	>sp|P02768|ALBU_HUMAN Serum albumin OS=Homo sapiens GN=ALB PE=1 SV=2	1390	9.5029
RFKDLGEENFKA			409.54	3	1226.6	1226.61	0	-0.3	35	Specific	355.55	186.82	186.82	3.75	39	>sp|P02768|ALBU_HUMAN Serum albumin OS=Homo sapiens GN=ALB PE=1 SV=2	1390	40.2492
RFKDLGEENFKA			613.807	2	1226.61	1226.61	0	0.6	35	Specific	444.4	163.26	163.26	3.7	39	>sp|P02768|ALBU_HUMAN Serum albumin OS=Homo sapiens GN=ALB PE=1 SV=2	1390	40.5067
KDLGEENFKA			476.224	2	951.441	951.442	0	-0.8	37	Specific	415.59	187.63	187.63	4.49	39	>sp|P02768|ALBU_HUMAN Serum albumin OS=Homo sapiens GN=ALB PE=1 SV=2	1390	37.9036
KDLGEENFKA			476.225	2	951.442	951.442	0	0.1	37	Specific	482.18	173.58	173.58	4.76	39	>sp|P02768|ALBU_HUMAN Serum albumin OS=Homo sapiens GN=ALB PE=1 SV=2	1390	38.1171
KDLGEENFKA			951.442	1	951.442	951.442	0	0.3	37	Specific	495.68	171.71	171.71	4.14	39	>sp|P02768|ALBU_HUMAN Serum albumin OS=Homo sapiens GN=ALB PE=1 SV=2	1390	38.1187
KDLGEENFKA			951.442	1	951.442	951.442	0	0.3	37	Specific	556.07	215.18	215.18	4.77	39	>sp|P02768|ALBU_HUMAN Serum albumin OS=Homo sapiens GN=ALB PE=1 SV=2	1390	38.1158
KLVNEVTEFAKT			575.312	2	1149.62	1149.62	0	1.1	66	Specific	488.38	287.36	287.36	6.04	39	>sp|P02768|ALBU_HUMAN Serum albumin OS=Homo sapiens GN=ALB PE=1 SV=2	1390	50.6153
KSLHTLFGDKL			339.851	3	1017.54	1017.54	0	1.6	89	Specific	144	53.34	53.34	0.95	39	>sp|P02768|ALBU_HUMAN Serum albumin OS=Homo sapiens GN=ALB PE=1 SV=2	1390	44.6762
KSLHTLFGDKL			339.85	3	1017.53	1017.54	0	-1.5	89	Specific	533.95	228.73	228.73	5.14	39	>sp|P02768|ALBU_HUMAN Serum albumin OS=Homo sapiens GN=ALB PE=1 SV=2	1390	44.1601
KSLHTLFGDKL			509.272	2	1017.54	1017.54	0	-0.2	89	Specific	545.19	166.58	166.58	4.93	39	>sp|P02768|ALBU_HUMAN Serum albumin OS=Homo sapiens GN=ALB PE=1 SV=2	1390	44.189
KDDNPNLPRL			471.23	2	941.453	940.448	1	1.2	131	Specific	191.79	173.23	173.23	1.04	39	>sp|P02768|ALBU_HUMAN Serum albumin OS=Homo sapiens GN=ALB PE=1 SV=2	1390	30.6755
KDDNPNLPRL			470.728	2	940.448	940.448	0	-0.6	131	Specific	281.41	251.7	251.7	4.98	39	>sp|P02768|ALBU_HUMAN Serum albumin OS=Homo sapiens GN=ALB PE=1 SV=2	1390	27.3938
KDDNPNLPRL			470.727	2	940.447	940.448	0	-1.3	131	Specific	437.64	353.48	353.48	5.62	39	>sp|P02768|ALBU_HUMAN Serum albumin OS=Homo sapiens GN=ALB PE=1 SV=2	1390	27.9192
KDDNPNLPRL			470.728	2	940.449	940.448	0	0.3	131	Specific	437.93	318.53	318.53	5.86	39	>sp|P02768|ALBU_HUMAN Serum albumin OS=Homo sapiens GN=ALB PE=1 SV=2	1390	27.6596
KDDNPNLPRL			470.728	2	940.448	940.448	0	-0.3	131	Specific	447.19	341.8	341.8	5.98	39	>sp|P02768|ALBU_HUMAN Serum albumin OS=Homo sapiens GN=ALB PE=1 SV=2	1390	27.6341
KKYLYEIARR			528.297	2	1055.59	1055.59	0	-1.5	161	Specific	296.6	227.58	227.58	3.73	39	>sp|P02768|ALBU_HUMAN Serum albumin OS=Homo sapiens GN=ALB PE=1 SV=2	1390	41.793
KYLYEIARR			464.251	2	927.494	927.493	0	0.8	162	Specific	371.54	144.79	144.79	3.92	39	>sp|P02768|ALBU_HUMAN Serum albumin OS=Homo sapiens GN=ALB PE=1 SV=2	1390	47.7828
RRHPYFYAPELLFFAKR			633.67	3	1899	1899	0	0.3	169	Specific	558.1	484.41	484.41	7.38	39	>sp|P02768|ALBU_HUMAN Serum albumin OS=Homo sapiens GN=ALB PE=1 SV=2	1390	82.531
RHPYFYAPELLFFAKR			871.951	2	1742.89	1742.89	0	0.5	170	Specific	395.83	305	305	5.31	39	>sp|P02768|ALBU_HUMAN Serum albumin OS=Homo sapiens GN=ALB PE=1 SV=2	1390	90.753
RHPYFYAPELLFFAKR			581.636	3	1742.89	1742.89	0	0.4	170	Specific	539.46	482.56	482.56	7.71	39	>sp|P02768|ALBU_HUMAN Serum albumin OS=Homo sapiens GN=ALB PE=1 SV=2	1390	91.2308
RHPYFYAPELLFFAKR			581.636	3	1742.9	1742.89	0	0.6	170	Specific	584.7	506.71	506.71	9.06	39	>sp|P02768|ALBU_HUMAN Serum albumin OS=Homo sapiens GN=ALB PE=1 SV=2	1390	90.7162
KLDELRD			323.182	2	645.356	645.357	0	-0.4	206	Specific	350.6	350.6	350.6	4.33	39	>sp|P02768|ALBU_HUMAN Serum albumin OS=Homo sapiens GN=ALB PE=1 SV=2	1390	20.7682
KLDELRD			323.181	2	645.355	645.357	0	-2.1	206	Specific	359.14	359.14	359.14	3.56	39	>sp|P02768|ALBU_HUMAN Serum albumin OS=Homo sapiens GN=ALB PE=1 SV=2	1390	22.4309
KLDELRD			323.182	2	645.356	645.357	0	-1.2	206	Specific	444.85	444.85	444.85	4.82	39	>sp|P02768|ALBU_HUMAN Serum albumin OS=Homo sapiens GN=ALB PE=1 SV=2	1390	20.9819
KLDELRD			645.356	1	645.356	645.357	0	-0.9	206	Specific	594.6	594.6	594.6	6.35	39	>sp|P02768|ALBU_HUMAN Serum albumin OS=Homo sapiens GN=ALB PE=1 SV=2	1390	20.9532
KLDELRDEGKA			358.852	3	1074.54	1074.54	0	-0.8	206	Specific	266.13	142.05	142.05	3.34	39	>sp|P02768|ALBU_HUMAN Serum albumin OS=Homo sapiens GN=ALB PE=1 SV=2	1390	20.746
KLDELRDEGKA			358.852	3	1074.54	1074.54	0	-1	206	Specific	409.65	146.92	146.92	3.66	39	>sp|P02768|ALBU_HUMAN Serum albumin OS=Homo sapiens GN=ALB PE=1 SV=2	1390	20.9325
KLDELRDEGKA			537.774	2	1074.54	1074.54	0	-1.5	206	Specific	667.46	313.53	313.53	7.82	39	>sp|P02768|ALBU_HUMAN Serum albumin OS=Homo sapiens GN=ALB PE=1 SV=2	1390	20.7698
KLDELRDEGKASSAKQ			506.93	3	1518.78	1518.78	0	0.6	206	Specific	173.79	12.39	12.39	0.92	39	>sp|P02768|ALBU_HUMAN Serum albumin OS=Homo sapiens GN=ALB PE=1 SV=2	1390	19.8294
RAFKA			366.212	1	366.212	365.218	1	-25.2	234	Specific	35.1	35.1	35.1	0.82	39	>sp|P02768|ALBU_HUMAN Serum albumin OS=Homo sapiens GN=ALB PE=1 SV=2	1390	40.1012
KAWAVARL			673.378	1	673.378	673.378	0	0.2	237	Specific	247.14	45.77	45.77	1.13	39	>sp|P02768|ALBU_HUMAN Serum albumin OS=Homo sapiens GN=ALB PE=1 SV=2	1390	30.5532
RFPKA			391.234	1	391.234	391.234	0	-0.3	247	Specific	92.58	92.58	92.58	0.96	39	>sp|P02768|ALBU_HUMAN Serum albumin OS=Homo sapiens GN=ALB PE=1 SV=2	1390	21.5852
RFPKA			391.234	1	391.234	391.234	0	-0.2	247	Specific	147.59	147.59	147.59	1.08	39	>sp|P02768|ALBU_HUMAN Serum albumin OS=Homo sapiens GN=ALB PE=1 SV=2	1390	20.5525
RFPKA			391.234	1	391.234	391.234	0	-0.4	247	Specific	198.48	198.48	198.48	1.1	39	>sp|P02768|ALBU_HUMAN Serum albumin OS=Homo sapiens GN=ALB PE=1 SV=2	1390	20.6521
RFPKA			391.234	1	391.234	391.234	0	-0.8	247	Specific	221.6	221.6	221.6	3.38	39	>sp|P02768|ALBU_HUMAN Serum albumin OS=Homo sapiens GN=ALB PE=1 SV=2	1390	21.0692
KAEFAEVSKL			440.724	2	880.441	880.441	0	0.1	250	Specific	471.92	273.63	273.63	5.6	39	>sp|P02768|ALBU_HUMAN Serum albumin OS=Homo sapiens GN=ALB PE=1 SV=2	1390	28.6648
KAEFAEVSKL			440.724	2	880.441	880.441	0	-0.7	250	Specific	488.86	154.88	154.88	4.69	39	>sp|P02768|ALBU_HUMAN Serum albumin OS=Homo sapiens GN=ALB PE=1 SV=2	1390	28.8488
KAEFAEVSKL			880.441	1	880.441	880.441	0	0.1	250	Specific	589.73	312.52	312.52	7	39	>sp|P02768|ALBU_HUMAN Serum albumin OS=Homo sapiens GN=ALB PE=1 SV=2	1390	28.7188
KLVTDLTKV			395.239	2	789.471	789.472	0	-0.5	258	Specific	190.67	19.7	19.7	0.93	39	>sp|P02768|ALBU_HUMAN Serum albumin OS=Homo sapiens GN=ALB PE=1 SV=2	1390	33.8732
KLVTDLTKV			395.239	2	789.471	789.472	0	-0.5	258	Specific	317.89	36.69	36.69	3.49	39	>sp|P02768|ALBU_HUMAN Serum albumin OS=Homo sapiens GN=ALB PE=1 SV=2	1390	33.704
KLVTDLTKV			395.239	2	789.47	789.472	0	-1.7	258	Specific	358.72	14.71	14.71	2.41	39	>sp|P02768|ALBU_HUMAN Serum albumin OS=Homo sapiens GN=ALB PE=1 SV=2	1390	33.9186
KLVTDLTKV			395.239	2	789.471	789.472	0	-1	258	Specific	360.77	16.48	16.48	2.41	39	>sp|P02768|ALBU_HUMAN Serum albumin OS=Homo sapiens GN=ALB PE=1 SV=2	1390	33.9374
KLVTDLTKV			395.239	2	789.471	789.472	0	-0.5	258	Specific	408.19	19.9	19.9	3.23	39	>sp|P02768|ALBU_HUMAN Serum albumin OS=Homo sapiens GN=ALB PE=1 SV=2	1390	33.8773
KLVTDLTKV			395.239	2	789.471	789.472	0	-1	258	Specific	416.14	32.7	32.7	3.24	39	>sp|P02768|ALBU_HUMAN Serum albumin OS=Homo sapiens GN=ALB PE=1 SV=2	1390	33.9418
KLVTDLTKV			395.239	2	789.471	789.472	0	-1	258	Specific	426.86	32.62	32.62	3.35	39	>sp|P02768|ALBU_HUMAN Serum albumin OS=Homo sapiens GN=ALB PE=1 SV=2	1390	33.9447
KLVTDLTKV			395.239	2	789.471	789.472	0	-0.9	258	Specific	434.21	32.07	32.07	3.22	39	>sp|P02768|ALBU_HUMAN Serum albumin OS=Homo sapiens GN=ALB PE=1 SV=2	1390	33.833
KLKECCEKPLLEKSHCIAEVENDEMPADLPSLAADFVESKD		C[+57]*3, M[+16]	1130.29	4	4518.14	4518.12	0	4.9	299	Specific	193.57	123.48	123.48	0.92	39	>sp|P02768|ALBU_HUMAN Serum albumin OS=Homo sapiens GN=ALB PE=1 SV=2	1390	91.7058
KLKECCEKPLLEKSHCIAEVENDEMPADLPSLAADFVESKD		C[+57]*3, M[+16]	1130.29	4	4518.14	4518.12	0	4.3	299	Specific	279.66	72.54	72.54	1.12	39	>sp|P02768|ALBU_HUMAN Serum albumin OS=Homo sapiens GN=ALB PE=1 SV=2	1390	91.7815
KECCEKPLLEKSHCIAEVENDEMPADLPSLAADFVESKD		C[+57]*3, M[+16]	856.598	5	4278.96	4276.94	2	3.4	301	Specific	223.89	218.07	218.07	3.31	39	>sp|P02768|ALBU_HUMAN Serum albumin OS=Homo sapiens GN=ALB PE=1 SV=2	1390	84.0307
KDVFLGMFLYEYARR			541.934	3	1623.79	1623.79	0	-0.9	348	Specific	149.71	149.71	149.71	2.57	39	>sp|P02768|ALBU_HUMAN Serum albumin OS=Homo sapiens GN=ALB PE=1 SV=2	1390	118.022
KDVFLGMFLYEYARR			812.398	2	1623.79	1623.79	0	0.3	348	Specific	276.74	212.76	212.76	4.6	39	>sp|P02768|ALBU_HUMAN Serum albumin OS=Homo sapiens GN=ALB PE=1 SV=2	1390	108.13
KDVFLGMFLYEYARR			541.934	3	1623.79	1623.79	0	0.4	348	Specific	370.52	289.9	289.9	5.67	39	>sp|P02768|ALBU_HUMAN Serum albumin OS=Homo sapiens GN=ALB PE=1 SV=2	1390	108.764
KDVFLGMFLYEYARR			812.398	2	1623.79	1623.79	0	0.1	348	Specific	379.46	255.44	255.44	5.33	39	>sp|P02768|ALBU_HUMAN Serum albumin OS=Homo sapiens GN=ALB PE=1 SV=2	1390	120.288
KDVFLGMFLYEYARR			541.934	3	1623.79	1623.79	0	0.5	348	Specific	383.17	326.51	326.51	5.67	39	>sp|P02768|ALBU_HUMAN Serum albumin OS=Homo sapiens GN=ALB PE=1 SV=2	1390	108.867
KDVFLGMFLYEYARR			541.934	3	1623.79	1623.79	0	0.3	348	Specific	391.68	317.9	317.9	5.75	39	>sp|P02768|ALBU_HUMAN Serum albumin OS=Homo sapiens GN=ALB PE=1 SV=2	1390	108.55
KDVFLGMFLYEYARR			541.934	3	1623.79	1623.79	0	0.2	348	Specific	404.03	323.72	323.72	6.17	39	>sp|P02768|ALBU_HUMAN Serum albumin OS=Homo sapiens GN=ALB PE=1 SV=2	1390	109.223
KDVFLGMFLYEYARR			541.934	3	1623.79	1623.79	0	0	348	Specific	405.44	316.08	316.08	5.99	39	>sp|P02768|ALBU_HUMAN Serum albumin OS=Homo sapiens GN=ALB PE=1 SV=2	1390	106.581
KDVFLGMFLYEYARR			541.934	3	1623.79	1623.79	0	-0.2	348	Specific	405.85	309.63	309.63	6.25	39	>sp|P02768|ALBU_HUMAN Serum albumin OS=Homo sapiens GN=ALB PE=1 SV=2	1390	115.75
KDVFLGMFLYEYARR			541.934	3	1623.79	1623.79	0	-0.7	348	Specific	416.35	321.51	321.51	5.73	39	>sp|P02768|ALBU_HUMAN Serum albumin OS=Homo sapiens GN=ALB PE=1 SV=2	1390	109.34
KDVFLGMFLYEYARR			541.934	3	1623.79	1623.79	0	-0.1	348	Specific	419.75	340.86	340.86	6.08	39	>sp|P02768|ALBU_HUMAN Serum albumin OS=Homo sapiens GN=ALB PE=1 SV=2	1390	109.396
KDVFLGMFLYEYARR			812.398	2	1623.79	1623.79	0	1	348	Specific	435.71	394.41	394.41	7.19	39	>sp|P02768|ALBU_HUMAN Serum albumin OS=Homo sapiens GN=ALB PE=1 SV=2	1390	119.613
KDVFLGMFLYEYARR			812.398	2	1623.79	1623.79	0	0.1	348	Specific	440.81	372.5	372.5	6.05	39	>sp|P02768|ALBU_HUMAN Serum albumin OS=Homo sapiens GN=ALB PE=1 SV=2	1390	120.279
KDVFLGMFLYEYARR			812.397	2	1623.79	1623.79	0	-0.8	348	Specific	440.97	389.32	389.32	6.75	39	>sp|P02768|ALBU_HUMAN Serum albumin OS=Homo sapiens GN=ALB PE=1 SV=2	1390	119.856
KDVFLGMFLYEYARR			541.934	3	1623.79	1623.79	0	-0.5	348	Specific	445.02	378.67	378.67	6.81	39	>sp|P02768|ALBU_HUMAN Serum albumin OS=Homo sapiens GN=ALB PE=1 SV=2	1390	116.784
KDVFLGMFLYEYARR			812.398	2	1623.79	1623.79	0	1.1	348	Specific	458.84	391.88	391.88	7.04	39	>sp|P02768|ALBU_HUMAN Serum albumin OS=Homo sapiens GN=ALB PE=1 SV=2	1390	119.743
KDVFLGMFLYEYARR			812.899	2	1624.79	1623.79	1	0.5	348	Specific	471.02	349.92	349.92	6.65	39	>sp|P02768|ALBU_HUMAN Serum albumin OS=Homo sapiens GN=ALB PE=1 SV=2	1390	116.515
KDVFLGMFLYEYARR			541.935	3	1623.79	1623.79	0	1.1	348	Specific	471.76	371.49	371.49	5.85	39	>sp|P02768|ALBU_HUMAN Serum albumin OS=Homo sapiens GN=ALB PE=1 SV=2	1390	112.853
KDVFLGMFLYEYARR			541.934	3	1623.79	1623.79	0	-0.4	348	Specific	472.46	377.76	377.76	5.97	39	>sp|P02768|ALBU_HUMAN Serum albumin OS=Homo sapiens GN=ALB PE=1 SV=2	1390	107.538
KDVFLGMFLYEYARR			541.934	3	1623.79	1623.79	0	-0.1	348	Specific	480.8	383.01	383.01	7.77	39	>sp|P02768|ALBU_HUMAN Serum albumin OS=Homo sapiens GN=ALB PE=1 SV=2	1390	112.335
KDVFLGMFLYEYARR			812.398	2	1623.79	1623.79	0	0.5	348	Specific	482.21	431.42	431.42	7.69	39	>sp|P02768|ALBU_HUMAN Serum albumin OS=Homo sapiens GN=ALB PE=1 SV=2	1390	105.311
KDVFLGMFLYEYARR			812.397	2	1623.79	1623.79	0	-0.3	348	Specific	486.48	403.22	403.22	7.69	39	>sp|P02768|ALBU_HUMAN Serum albumin OS=Homo sapiens GN=ALB PE=1 SV=2	1390	122.752
KDVFLGMFLYEYARR			541.934	3	1623.79	1623.79	0	-0.2	348	Specific	494.11	449.19	449.19	7.1	39	>sp|P02768|ALBU_HUMAN Serum albumin OS=Homo sapiens GN=ALB PE=1 SV=2	1390	105.644
KDVFLGMFLYEYARR			812.397	2	1623.79	1623.79	0	-0.2	348	Specific	499.94	425.32	425.32	7.69	39	>sp|P02768|ALBU_HUMAN Serum albumin OS=Homo sapiens GN=ALB PE=1 SV=2	1390	120.196
KDVFLGMFLYEYARR			541.934	3	1623.79	1623.79	0	-0.4	348	Specific	500.25	444.43	444.43	7.45	39	>sp|P02768|ALBU_HUMAN Serum albumin OS=Homo sapiens GN=ALB PE=1 SV=2	1390	107.535
KDVFLGMFLYEYARR			541.934	3	1623.79	1623.79	0	0.4	348	Specific	501.4	406.6	406.6	7.69	39	>sp|P02768|ALBU_HUMAN Serum albumin OS=Homo sapiens GN=ALB PE=1 SV=2	1390	111.789
KDVFLGMFLYEYARR			812.398	2	1623.79	1623.79	0	0.8	348	Specific	505.19	426.72	426.72	7.42	39	>sp|P02768|ALBU_HUMAN Serum albumin OS=Homo sapiens GN=ALB PE=1 SV=2	1390	118.482
KDVFLGMFLYEYARR			541.934	3	1623.79	1623.79	0	0.2	348	Specific	510.86	418	418	7.45	39	>sp|P02768|ALBU_HUMAN Serum albumin OS=Homo sapiens GN=ALB PE=1 SV=2	1390	107.514
KDVFLGMFLYEYARR			541.934	3	1623.79	1623.79	0	-0.4	348	Specific	511.21	412.1	412.1	7.45	39	>sp|P02768|ALBU_HUMAN Serum albumin OS=Homo sapiens GN=ALB PE=1 SV=2	1390	114.866
KDVFLGMFLYEYARR			541.934	3	1623.79	1623.79	0	-0.4	348	Specific	511.52	457.35	457.35	7.03	39	>sp|P02768|ALBU_HUMAN Serum albumin OS=Homo sapiens GN=ALB PE=1 SV=2	1390	107.54
KDVFLGMFLYEYARR			812.398	2	1623.79	1623.79	0	1.3	348	Specific	512.36	441.38	441.38	7.42	39	>sp|P02768|ALBU_HUMAN Serum albumin OS=Homo sapiens GN=ALB PE=1 SV=2	1390	120.075
KDVFLGMFLYEYARR			812.397	2	1623.79	1623.79	0	-0.8	348	Specific	516.32	463.09	463.09	7.36	39	>sp|P02768|ALBU_HUMAN Serum albumin OS=Homo sapiens GN=ALB PE=1 SV=2	1390	124.357
KDVFLGMFLYEYARR			541.934	3	1623.79	1623.79	0	-0.6	348	Specific	517.15	416.9	416.9	7.45	39	>sp|P02768|ALBU_HUMAN Serum albumin OS=Homo sapiens GN=ALB PE=1 SV=2	1390	109.918
KDVFLGMFLYEYARR			541.934	3	1623.79	1623.79	0	0.7	348	Specific	525.94	457.15	457.15	7.79	39	>sp|P02768|ALBU_HUMAN Serum albumin OS=Homo sapiens GN=ALB PE=1 SV=2	1390	113.555
KDVFLGMFLYEYARR			812.398	2	1623.79	1623.79	0	1.3	348	Specific	540.03	471.35	471.35	7.79	39	>sp|P02768|ALBU_HUMAN Serum albumin OS=Homo sapiens GN=ALB PE=1 SV=2	1390	125.931
KDVFLGMFLYEYARR			812.398	2	1623.79	1623.79	0	0.4	348	Specific	540.73	459.92	459.92	7.98	39	>sp|P02768|ALBU_HUMAN Serum albumin OS=Homo sapiens GN=ALB PE=1 SV=2	1390	124.878
KDVFLGMFLYEYARR			541.934	3	1623.79	1623.79	0	-0.1	348	Specific	550.35	437.33	437.33	8.06	39	>sp|P02768|ALBU_HUMAN Serum albumin OS=Homo sapiens GN=ALB PE=1 SV=2	1390	110.536
KDVFLGMFLYEYARR			541.934	3	1623.79	1623.79	0	0.4	348	Specific	551.53	462.15	462.15	8.06	39	>sp|P02768|ALBU_HUMAN Serum albumin OS=Homo sapiens GN=ALB PE=1 SV=2	1390	117.483
KDVFLGMFLYEYARR			812.398	2	1623.79	1623.79	0	0.5	348	Specific	557.36	479.06	479.06	7.5	39	>sp|P02768|ALBU_HUMAN Serum albumin OS=Homo sapiens GN=ALB PE=1 SV=2	1390	130.135
KDVFLGMFLYEYARR			541.934	3	1623.79	1623.79	0	-0.4	348	Specific	560.96	530.19	530.19	8.19	39	>sp|P02768|ALBU_HUMAN Serum albumin OS=Homo sapiens GN=ALB PE=1 SV=2	1390	108.053
KDVFLGMFLYEYARR			812.396	2	1623.79	1623.79	0	-1.1	348	Specific	561.23	532.91	532.91	7.85	39	>sp|P02768|ALBU_HUMAN Serum albumin OS=Homo sapiens GN=ALB PE=1 SV=2	1390	121.109
KDVFLGMFLYEYARR			812.397	2	1623.79	1623.79	0	-0.8	348	Specific	563.88	460.9	460.9	7.85	39	>sp|P02768|ALBU_HUMAN Serum albumin OS=Homo sapiens GN=ALB PE=1 SV=2	1390	125.402
KDVFLGMFLYEYARR			541.934	3	1623.79	1623.79	0	-0.2	348	Specific	566.4	468.14	468.14	8.19	39	>sp|P02768|ALBU_HUMAN Serum albumin OS=Homo sapiens GN=ALB PE=1 SV=2	1390	114.066
KDVFLGMFLYEYARR			541.934	3	1623.79	1623.79	0	-0.6	348	Specific	567.14	469.57	469.57	8.19	39	>sp|P02768|ALBU_HUMAN Serum albumin OS=Homo sapiens GN=ALB PE=1 SV=2	1390	111.082
KDVFLGMFLYEYARR			812.398	2	1623.79	1623.79	0	0.6	348	Specific	571.64	433.24	433.24	8.1	39	>sp|P02768|ALBU_HUMAN Serum albumin OS=Homo sapiens GN=ALB PE=1 SV=2	1390	129.094
KDVFLGMFLYEYARR			812.398	2	1623.79	1623.79	0	0.3	348	Specific	571.88	489.24	489.24	8.1	39	>sp|P02768|ALBU_HUMAN Serum albumin OS=Homo sapiens GN=ALB PE=1 SV=2	1390	120.038
KDVFLGMFLYEYARR			541.934	3	1623.79	1623.79	0	-0.5	348	Specific	572.28	513.03	513.03	7.7	39	>sp|P02768|ALBU_HUMAN Serum albumin OS=Homo sapiens GN=ALB PE=1 SV=2	1390	106.414
KDVFLGMFLYEYARR			812.399	2	1623.79	1623.79	0	1.3	348	Specific	573.28	457.94	457.94	7.91	39	>sp|P02768|ALBU_HUMAN Serum albumin OS=Homo sapiens GN=ALB PE=1 SV=2	1390	127.216
KDVFLGMFLYEYARR			812.398	2	1623.79	1623.79	0	0.6	348	Specific	579.21	464.19	464.19	8.1	39	>sp|P02768|ALBU_HUMAN Serum albumin OS=Homo sapiens GN=ALB PE=1 SV=2	1390	123.321
KDVFLGMFLYEYARR			812.397	2	1623.79	1623.79	0	-0.6	348	Specific	579.36	498.52	498.52	7.85	39	>sp|P02768|ALBU_HUMAN Serum albumin OS=Homo sapiens GN=ALB PE=1 SV=2	1390	122.209
KDVFLGMFLYEYARR			812.398	2	1623.79	1623.79	0	0.9	348	Specific	579.39	475.51	475.51	7.91	39	>sp|P02768|ALBU_HUMAN Serum albumin OS=Homo sapiens GN=ALB PE=1 SV=2	1390	123.837
KDVFLGMFLYEYARR			812.398	2	1623.79	1623.79	0	0.7	348	Specific	583.37	486.66	486.66	9.06	39	>sp|P02768|ALBU_HUMAN Serum albumin OS=Homo sapiens GN=ALB PE=1 SV=2	1390	127.771
KDVFLGMFLYEYARR			812.397	2	1623.79	1623.79	0	-1	348	Specific	589.6	481.43	481.43	8.8	39	>sp|P02768|ALBU_HUMAN Serum albumin OS=Homo sapiens GN=ALB PE=1 SV=2	1390	126.502
KDVFLGMFLYEYARR			812.396	2	1623.79	1623.79	0	-1.3	348	Specific	591.98	507.54	507.54	8.8	39	>sp|P02768|ALBU_HUMAN Serum albumin OS=Homo sapiens GN=ALB PE=1 SV=2	1390	129.612
KDVFLGMFLYEYARR			812.396	2	1623.79	1623.79	0	-1.4	348	Specific	592.3	506.9	506.9	8.8	39	>sp|P02768|ALBU_HUMAN Serum albumin OS=Homo sapiens GN=ALB PE=1 SV=2	1390	121.675
KDVFLGMFLYEYARR			812.397	2	1623.79	1623.79	0	-0.3	348	Specific	602.94	520.74	520.74	10.06	39	>sp|P02768|ALBU_HUMAN Serum albumin OS=Homo sapiens GN=ALB PE=1 SV=2	1390	118.265
KDVFLGMFLYEYARR			812.397	2	1623.79	1623.79	0	0	348	Specific	603.17	521.03	521.03	10.06	39	>sp|P02768|ALBU_HUMAN Serum albumin OS=Homo sapiens GN=ALB PE=1 SV=2	1390	117.233
KDVFLGMFLYEYARR			812.398	2	1623.79	1623.79	0	0.1	348	Specific	609.84	539.22	539.22	10.06	39	>sp|P02768|ALBU_HUMAN Serum albumin OS=Homo sapiens GN=ALB PE=1 SV=2	1390	120.557
KDVFLGMFLYEYARR			812.398	2	1623.79	1623.79	0	0.1	348	Specific	610.61	576.67	576.67	10.06	39	>sp|P02768|ALBU_HUMAN Serum albumin OS=Homo sapiens GN=ALB PE=1 SV=2	1390	120.559
KDVFLGMFLYEYARR			812.399	2	1623.79	1623.79	0	1.5	348	Specific	618.3	506.34	506.34	9.87	39	>sp|P02768|ALBU_HUMAN Serum albumin OS=Homo sapiens GN=ALB PE=1 SV=2	1390	121.087
KDVFLGMFLYEYARR			812.398	2	1623.79	1623.79	0	0.2	348	Specific	621.82	535.63	535.63	10.06	39	>sp|P02768|ALBU_HUMAN Serum albumin OS=Homo sapiens GN=ALB PE=1 SV=2	1390	115.164
KDVFLGMFLYEYARR			812.397	2	1623.79	1623.79	0	-0.2	348	Specific	622.28	533.83	533.83	10.06	39	>sp|P02768|ALBU_HUMAN Serum albumin OS=Homo sapiens GN=ALB PE=1 SV=2	1390	123.284
KDVFLGMFLYEYARR			812.398	2	1623.79	1623.79	0	0.7	348	Specific	622.55	507.45	507.45	10.06	39	>sp|P02768|ALBU_HUMAN Serum albumin OS=Homo sapiens GN=ALB PE=1 SV=2	1390	119.514
KDVFLGMFLYEYARR			541.934	3	1623.79	1623.79	0	0	348	Specific	624.82	582.2	582.2	10.14	39	>sp|P02768|ALBU_HUMAN Serum albumin OS=Homo sapiens GN=ALB PE=1 SV=2	1390	107.016
KDVFLGMFLYEYARR			812.398	2	1623.79	1623.79	0	0.3	348	Specific	626.89	538.68	538.68	10.06	39	>sp|P02768|ALBU_HUMAN Serum albumin OS=Homo sapiens GN=ALB PE=1 SV=2	1390	120.035
KDVFLGMFLYEYARR			541.934	3	1623.79	1623.79	0	-0.7	348	Specific	629.08	584.61	584.61	9.88	39	>sp|P02768|ALBU_HUMAN Serum albumin OS=Homo sapiens GN=ALB PE=1 SV=2	1390	105.464
KDVFLGMFLYEYARR			812.397	2	1623.79	1623.79	0	0	348	Specific	631.93	566.82	566.82	10.06	39	>sp|P02768|ALBU_HUMAN Serum albumin OS=Homo sapiens GN=ALB PE=1 SV=2	1390	116.2
KDVFLGMFLYEYARR			812.397	2	1623.79	1623.79	0	-0.2	348	Specific	640.43	562.19	562.19	10.06	39	>sp|P02768|ALBU_HUMAN Serum albumin OS=Homo sapiens GN=ALB PE=1 SV=2	1390	118.996
KDVFLGMFLYEYARR			812.397	2	1623.79	1623.79	0	-0.3	348	Specific	652.03	585.27	585.27	11.06	39	>sp|P02768|ALBU_HUMAN Serum albumin OS=Homo sapiens GN=ALB PE=1 SV=2	1390	115.683
KDVFLGMFLYEYARR			812.397	2	1623.79	1623.79	0	-0.7	348	Specific	654.41	558.56	558.56	10.8	39	>sp|P02768|ALBU_HUMAN Serum albumin OS=Homo sapiens GN=ALB PE=1 SV=2	1390	113.609
KDVFLGMFLYEYARR			812.398	2	1623.79	1623.79	0	0.1	348	Specific	654.8	573.39	573.39	11.06	39	>sp|P02768|ALBU_HUMAN Serum albumin OS=Homo sapiens GN=ALB PE=1 SV=2	1390	113.095
KDVFLGMFLYEYARR			541.934	3	1623.79	1623.79	0	-0.1	348	Specific	656.77	586.11	586.11	11.14	39	>sp|P02768|ALBU_HUMAN Serum albumin OS=Homo sapiens GN=ALB PE=1 SV=2	1390	106.499
KDVFLGMFLYEYARR			541.934	3	1623.79	1623.79	0	0.2	348	Specific	659.52	619.95	619.95	11.14	39	>sp|P02768|ALBU_HUMAN Serum albumin OS=Homo sapiens GN=ALB PE=1 SV=2	1390	105.978
KDVFLGMFLYEYARR			812.397	2	1623.79	1623.79	0	-0.1	348	Specific	660.46	569.95	569.95	11.06	39	>sp|P02768|ALBU_HUMAN Serum albumin OS=Homo sapiens GN=ALB PE=1 SV=2	1390	116.717
KDVFLGMFLYEYARR			812.397	2	1623.79	1623.79	0	-0.2	348	Specific	665.81	597.93	597.93	11.06	39	>sp|P02768|ALBU_HUMAN Serum albumin OS=Homo sapiens GN=ALB PE=1 SV=2	1390	112.574
KDVFLGMFLYEYARR			812.398	2	1623.79	1623.79	0	0.1	348	Specific	671.82	585.07	585.07	11.06	39	>sp|P02768|ALBU_HUMAN Serum albumin OS=Homo sapiens GN=ALB PE=1 SV=2	1390	109.976
KDVFLGMFLYEYARR			812.397	2	1623.79	1623.79	0	-0.1	348	Specific	672.57	570.59	570.59	11.06	39	>sp|P02768|ALBU_HUMAN Serum albumin OS=Homo sapiens GN=ALB PE=1 SV=2	1390	108.418
KDVFLGMFLYEYARR			812.398	2	1623.79	1623.79	0	0.4	348	Specific	682.27	574.75	574.75	11.06	39	>sp|P02768|ALBU_HUMAN Serum albumin OS=Homo sapiens GN=ALB PE=1 SV=2	1390	114.127
KDVFLGMFLYEYARR			812.397	2	1623.79	1623.79	0	-0.8	348	Specific	684.54	571.16	571.16	10.8	39	>sp|P02768|ALBU_HUMAN Serum albumin OS=Homo sapiens GN=ALB PE=1 SV=2	1390	105.825
KDVFLGMFLYEYARR			812.397	2	1623.79	1623.79	0	-0.6	348	Specific	685.32	593.54	593.54	10.8	39	>sp|P02768|ALBU_HUMAN Serum albumin OS=Homo sapiens GN=ALB PE=1 SV=2	1390	110.496
KDVFLGMFLYEYARR			812.397	2	1623.79	1623.79	0	-0.2	348	Specific	693.06	617.1	617.1	11.06	39	>sp|P02768|ALBU_HUMAN Serum albumin OS=Homo sapiens GN=ALB PE=1 SV=2	1390	114.646
KDVFLGMFLYEYARR			812.398	2	1623.79	1623.79	0	0.3	348	Specific	693.54	607.22	607.22	11.06	39	>sp|P02768|ALBU_HUMAN Serum albumin OS=Homo sapiens GN=ALB PE=1 SV=2	1390	109.458
KDVFLGMFLYEYARR			812.397	2	1623.79	1623.79	0	-0.1	348	Specific	706.85	611.14	611.14	12.06	39	>sp|P02768|ALBU_HUMAN Serum albumin OS=Homo sapiens GN=ALB PE=1 SV=2	1390	108.938
KDVFLGMFLYEYARR			812.398	2	1623.79	1623.79	0	0.3	348	Specific	715.05	609.52	609.52	12.06	39	>sp|P02768|ALBU_HUMAN Serum albumin OS=Homo sapiens GN=ALB PE=1 SV=2	1390	111.017
KDVFLGMFLYEYARR			812.398	2	1623.79	1623.79	0	0.2	348	Specific	718.35	604.46	604.46	12.06	39	>sp|P02768|ALBU_HUMAN Serum albumin OS=Homo sapiens GN=ALB PE=1 SV=2	1390	111.537
KDVFLGMFLYEYARR			812.398	2	1623.79	1623.79	0	0.1	348	Specific	731.53	594.87	594.87	12.06	39	>sp|P02768|ALBU_HUMAN Serum albumin OS=Homo sapiens GN=ALB PE=1 SV=2	1390	107.383
KDVFLGMFLYEYARR			812.397	2	1623.79	1623.79	0	-0.4	348	Specific	735.14	623.04	623.04	12.06	39	>sp|P02768|ALBU_HUMAN Serum albumin OS=Homo sapiens GN=ALB PE=1 SV=2	1390	106.346
KDVFLGMFLYEYARR			812.398	2	1623.79	1623.79	0	0.5	348	Specific	743.45	622.48	622.48	12.06	39	>sp|P02768|ALBU_HUMAN Serum albumin OS=Homo sapiens GN=ALB PE=1 SV=2	1390	106.864
KDVFLGMFLYEYARR			812.398	2	1623.79	1623.79	0	0.4	348	Specific	744.06	622.66	622.66	12.06	39	>sp|P02768|ALBU_HUMAN Serum albumin OS=Homo sapiens GN=ALB PE=1 SV=2	1390	107.901
KDVFLGMFLYEYARR			812.398	2	1623.79	1623.79	0	0.9	348	Specific	744.57	529.74	529.74	11.87	39	>sp|P02768|ALBU_HUMAN Serum albumin OS=Homo sapiens GN=ALB PE=1 SV=2	1390	112.054
KDVFLGMFLYEYARR		M[+16]	547.601	3	1640.79	1639.78	1	0.8	348	Specific	275.62	275.62	275.62	4.93	39	>sp|P02768|ALBU_HUMAN Serum albumin OS=Homo sapiens GN=ALB PE=1 SV=2	1390	99.3221
KDVFLGMFLYEYARR		M[+16]	820.396	2	1639.78	1639.78	0	1.3	348	Specific	323.47	281.09	281.09	5.09	39	>sp|P02768|ALBU_HUMAN Serum albumin OS=Homo sapiens GN=ALB PE=1 SV=2	1390	115.874
KDVFLGMFLYEYARR		M[+16]	820.394	2	1639.78	1639.78	0	-0.6	348	Specific	326.73	299.17	299.17	5.36	39	>sp|P02768|ALBU_HUMAN Serum albumin OS=Homo sapiens GN=ALB PE=1 SV=2	1390	116.451
KDVFLGMFLYEYARR		M[+16]	820.396	2	1639.79	1639.78	0	1.6	348	Specific	329.78	241.48	241.48	4.97	39	>sp|P02768|ALBU_HUMAN Serum albumin OS=Homo sapiens GN=ALB PE=1 SV=2	1390	125.313
KDVFLGMFLYEYARR		M[+16]	820.394	2	1639.78	1639.78	0	-0.5	348	Specific	329.86	304.08	304.08	5.72	39	>sp|P02768|ALBU_HUMAN Serum albumin OS=Homo sapiens GN=ALB PE=1 SV=2	1390	120.162
KDVFLGMFLYEYARR		M[+16]	820.395	2	1639.78	1639.78	0	0.3	348	Specific	361.78	312.48	312.48	5.83	39	>sp|P02768|ALBU_HUMAN Serum albumin OS=Homo sapiens GN=ALB PE=1 SV=2	1390	117.424
KDVFLGMFLYEYARR		M[+16]	820.395	2	1639.78	1639.78	0	-0.1	348	Specific	372.77	326.67	326.67	5.64	39	>sp|P02768|ALBU_HUMAN Serum albumin OS=Homo sapiens GN=ALB PE=1 SV=2	1390	127.218
KDVFLGMFLYEYARR		M[+16]	820.39	2	1639.77	1639.78	0	-5.9	348	Specific	379.9	306.25	306.25	4.31	39	>sp|P02768|ALBU_HUMAN Serum albumin OS=Homo sapiens GN=ALB PE=1 SV=2	1390	131.059
KDVFLGMFLYEYARR		M[+16]	820.396	2	1639.78	1639.78	0	1	348	Specific	381.12	324.58	324.58	5.47	39	>sp|P02768|ALBU_HUMAN Serum albumin OS=Homo sapiens GN=ALB PE=1 SV=2	1390	118.483
KDVFLGMFLYEYARR		M[+16]	820.395	2	1639.78	1639.78	0	0.3	348	Specific	390.22	298.83	298.83	5.42	39	>sp|P02768|ALBU_HUMAN Serum albumin OS=Homo sapiens GN=ALB PE=1 SV=2	1390	109.732
KDVFLGMFLYEYARR		M[+16]	820.394	2	1639.78	1639.78	0	-0.8	348	Specific	397.54	312.06	312.06	5.34	39	>sp|P02768|ALBU_HUMAN Serum albumin OS=Homo sapiens GN=ALB PE=1 SV=2	1390	124.21
KDVFLGMFLYEYARR		M[+16]	547.266	3	1639.79	1639.78	0	1.6	348	Specific	404.07	315.06	315.06	5.87	39	>sp|P02768|ALBU_HUMAN Serum albumin OS=Homo sapiens GN=ALB PE=1 SV=2	1390	98.4537
KDVFLGMFLYEYARR		M[+16]	820.394	2	1639.78	1639.78	0	-0.7	348	Specific	412.12	377.07	377.07	6.15	39	>sp|P02768|ALBU_HUMAN Serum albumin OS=Homo sapiens GN=ALB PE=1 SV=2	1390	112.367
KDVFLGMFLYEYARR		M[+16]	820.396	2	1639.78	1639.78	0	1.2	348	Specific	412.59	319.07	319.07	6.21	39	>sp|P02768|ALBU_HUMAN Serum albumin OS=Homo sapiens GN=ALB PE=1 SV=2	1390	112.879
KDVFLGMFLYEYARR		M[+16]	820.395	2	1639.78	1639.78	0	0.6	348	Specific	413.89	378.86	378.86	6.17	39	>sp|P02768|ALBU_HUMAN Serum albumin OS=Homo sapiens GN=ALB PE=1 SV=2	1390	111.305
KDVFLGMFLYEYARR		M[+16]	820.394	2	1639.78	1639.78	0	-0.8	348	Specific	415.92	335.25	335.25	5.72	39	>sp|P02768|ALBU_HUMAN Serum albumin OS=Homo sapiens GN=ALB PE=1 SV=2	1390	118.097
KDVFLGMFLYEYARR		M[+16]	820.394	2	1639.78	1639.78	0	-0.8	348	Specific	423.05	379.67	379.67	6.12	39	>sp|P02768|ALBU_HUMAN Serum albumin OS=Homo sapiens GN=ALB PE=1 SV=2	1390	110.772
KDVFLGMFLYEYARR		M[+16]	547.266	3	1639.78	1639.78	0	0	348	Specific	429.88	346.84	346.84	6.23	39	>sp|P02768|ALBU_HUMAN Serum albumin OS=Homo sapiens GN=ALB PE=1 SV=2	1390	96.8746
KDVFLGMFLYEYARR		M[+16]	820.394	2	1639.78	1639.78	0	-0.7	348	Specific	432.75	378.51	378.51	6.37	39	>sp|P02768|ALBU_HUMAN Serum albumin OS=Homo sapiens GN=ALB PE=1 SV=2	1390	109.214
KDVFLGMFLYEYARR		M[+16]	820.396	2	1639.78	1639.78	0	1.1	348	Specific	446.8	387.58	387.58	7.29	39	>sp|P02768|ALBU_HUMAN Serum albumin OS=Homo sapiens GN=ALB PE=1 SV=2	1390	111.841
KDVFLGMFLYEYARR		M[+16]	820.395	2	1639.78	1639.78	0	0.4	348	Specific	447.02	400.61	400.61	7.48	39	>sp|P02768|ALBU_HUMAN Serum albumin OS=Homo sapiens GN=ALB PE=1 SV=2	1390	101.43
KDVFLGMFLYEYARR		M[+16]	820.395	2	1639.78	1639.78	0	0.1	348	Specific	449.33	353.55	353.55	6.49	39	>sp|P02768|ALBU_HUMAN Serum albumin OS=Homo sapiens GN=ALB PE=1 SV=2	1390	108.693
KDVFLGMFLYEYARR		M[+16]	820.394	2	1639.78	1639.78	0	-0.5	348	Specific	463.79	422.57	422.57	7.39	39	>sp|P02768|ALBU_HUMAN Serum albumin OS=Homo sapiens GN=ALB PE=1 SV=2	1390	102.463
KDVFLGMFLYEYARR		M[+16]	820.395	2	1639.78	1639.78	0	-0.3	348	Specific	479.19	417.86	417.86	7.14	39	>sp|P02768|ALBU_HUMAN Serum albumin OS=Homo sapiens GN=ALB PE=1 SV=2	1390	110.252
KDVFLGMFLYEYARR		M[+16]	820.395	2	1639.78	1639.78	0	0.6	348	Specific	483.98	416.34	416.34	7.69	39	>sp|P02768|ALBU_HUMAN Serum albumin OS=Homo sapiens GN=ALB PE=1 SV=2	1390	102.982
KDVFLGMFLYEYARR		M[+16]	820.395	2	1639.78	1639.78	0	-0.1	348	Specific	484.33	374.28	374.28	6.93	39	>sp|P02768|ALBU_HUMAN Serum albumin OS=Homo sapiens GN=ALB PE=1 SV=2	1390	106.109
KDVFLGMFLYEYARR		M[+16]	820.396	2	1639.78	1639.78	0	0.9	348	Specific	485.4	383.18	383.18	7.5	39	>sp|P02768|ALBU_HUMAN Serum albumin OS=Homo sapiens GN=ALB PE=1 SV=2	1390	108.175
KDVFLGMFLYEYARR		M[+16]	820.394	2	1639.78	1639.78	0	-0.5	348	Specific	498.42	386.24	386.24	7.69	39	>sp|P02768|ALBU_HUMAN Serum albumin OS=Homo sapiens GN=ALB PE=1 SV=2	1390	103.506
KDVFLGMFLYEYARR		M[+16]	820.394	2	1639.78	1639.78	0	-0.5	348	Specific	499.97	371.79	371.79	6.93	39	>sp|P02768|ALBU_HUMAN Serum albumin OS=Homo sapiens GN=ALB PE=1 SV=2	1390	103.503
KDVFLGMFLYEYARR		M[+16]	820.395	2	1639.78	1639.78	0	-0.3	348	Specific	503.88	394.24	394.24	7.61	39	>sp|P02768|ALBU_HUMAN Serum albumin OS=Homo sapiens GN=ALB PE=1 SV=2	1390	96.749
KDVFLGMFLYEYARR		M[+16]	547.266	3	1639.78	1639.78	0	1.1	348	Specific	504.85	428.1	428.1	7.51	39	>sp|P02768|ALBU_HUMAN Serum albumin OS=Homo sapiens GN=ALB PE=1 SV=2	1390	97.9315
KDVFLGMFLYEYARR		M[+16]	820.395	2	1639.78	1639.78	0	0.6	348	Specific	507.19	414.04	414.04	7.61	39	>sp|P02768|ALBU_HUMAN Serum albumin OS=Homo sapiens GN=ALB PE=1 SV=2	1390	105.062
KDVFLGMFLYEYARR		M[+16]	820.394	2	1639.78	1639.78	0	-0.6	348	Specific	540.05	375.22	375.22	7.22	39	>sp|P02768|ALBU_HUMAN Serum albumin OS=Homo sapiens GN=ALB PE=1 SV=2	1390	106.621
KDVFLGMFLYEYARR		M[+16]	820.394	2	1639.78	1639.78	0	-0.5	348	Specific	540.54	438.47	438.47	7.98	39	>sp|P02768|ALBU_HUMAN Serum albumin OS=Homo sapiens GN=ALB PE=1 SV=2	1390	107.138
KDVFLGMFLYEYARR		M[+16]	820.395	2	1639.78	1639.78	0	0	348	Specific	541.66	451.34	451.34	7.98	39	>sp|P02768|ALBU_HUMAN Serum albumin OS=Homo sapiens GN=ALB PE=1 SV=2	1390	100.907
KDVFLGMFLYEYARR		M[+16]	820.394	2	1639.78	1639.78	0	-1	348	Specific	542.56	453.08	453.08	7.73	39	>sp|P02768|ALBU_HUMAN Serum albumin OS=Homo sapiens GN=ALB PE=1 SV=2	1390	101.945
KDVFLGMFLYEYARR		M[+16]	820.395	2	1639.78	1639.78	0	0	348	Specific	543.36	418.03	418.03	7.98	39	>sp|P02768|ALBU_HUMAN Serum albumin OS=Homo sapiens GN=ALB PE=1 SV=2	1390	104.022
KDVFLGMFLYEYARR		M[+16]	820.395	2	1639.78	1639.78	0	0.5	348	Specific	543.36	430.28	430.28	7.98	39	>sp|P02768|ALBU_HUMAN Serum albumin OS=Homo sapiens GN=ALB PE=1 SV=2	1390	106.662
KDVFLGMFLYEYARR		M[+16]	820.395	2	1639.78	1639.78	0	0	348	Specific	552.8	414.2	414.2	7.98	39	>sp|P02768|ALBU_HUMAN Serum albumin OS=Homo sapiens GN=ALB PE=1 SV=2	1390	100.387
KDVFLGMFLYEYARR		M[+16]	820.395	2	1639.78	1639.78	0	0	348	Specific	554.94	455.89	455.89	7.98	39	>sp|P02768|ALBU_HUMAN Serum albumin OS=Homo sapiens GN=ALB PE=1 SV=2	1390	104.541
KDVFLGMFLYEYARR		M[+16]	820.395	2	1639.78	1639.78	0	-0.3	348	Specific	559.33	463.62	463.62	7.98	39	>sp|P02768|ALBU_HUMAN Serum albumin OS=Homo sapiens GN=ALB PE=1 SV=2	1390	107.657
KDVFLGMFLYEYARR		M[+16]	547.266	3	1639.78	1639.78	0	-0.1	348	Specific	565.25	466.6	466.6	7.94	39	>sp|P02768|ALBU_HUMAN Serum albumin OS=Homo sapiens GN=ALB PE=1 SV=2	1390	97.4156
KDVFLGMFLYEYARR		M[+16]	820.395	2	1639.78	1639.78	0	0.5	348	Specific	585.53	438.58	438.58	9.06	39	>sp|P02768|ALBU_HUMAN Serum albumin OS=Homo sapiens GN=ALB PE=1 SV=2	1390	99.3481
KDVFLGMFLYEYARR		M[+16]	820.395	2	1639.78	1639.78	0	-0.2	348	Specific	591.19	467.57	467.57	9.06	39	>sp|P02768|ALBU_HUMAN Serum albumin OS=Homo sapiens GN=ALB PE=1 SV=2	1390	105.58
KDVFLGMFLYEYARR		M[+16]	820.395	2	1639.78	1639.78	0	-0.1	348	Specific	593.8	426.8	426.8	9.06	39	>sp|P02768|ALBU_HUMAN Serum albumin OS=Homo sapiens GN=ALB PE=1 SV=2	1390	106.101
KDVFLGMFLYEYARR		M[+16]	820.396	2	1639.78	1639.78	0	1.1	348	Specific	625.19	462.54	462.54	9.87	39	>sp|P02768|ALBU_HUMAN Serum albumin OS=Homo sapiens GN=ALB PE=1 SV=2	1390	97.3994
KDVFLGMFLYEYARR		M[+16]	820.396	2	1639.78	1639.78	0	1.1	348	Specific	636.14	442.59	442.59	9.87	39	>sp|P02768|ALBU_HUMAN Serum albumin OS=Homo sapiens GN=ALB PE=1 SV=2	1390	97.3962
KDVFLGMFLYEYARR		M[+16]	820.395	2	1639.78	1639.78	0	-0.1	348	Specific	641.19	453.44	453.44	10.06	39	>sp|P02768|ALBU_HUMAN Serum albumin OS=Homo sapiens GN=ALB PE=1 SV=2	1390	99.8669
KDVFLGMFLYEYARR		M[+16]	820.396	2	1639.78	1639.78	0	1.1	348	Specific	648.46	456.69	456.69	9.87	39	>sp|P02768|ALBU_HUMAN Serum albumin OS=Homo sapiens GN=ALB PE=1 SV=2	1390	97.6729
KDVFLGMFLYEYARR		M[+16]	820.395	2	1639.78	1639.78	0	0.5	348	Specific	652.87	471.61	471.61	11.06	39	>sp|P02768|ALBU_HUMAN Serum albumin OS=Homo sapiens GN=ALB PE=1 SV=2	1390	97.4197
KDVFLGMFLYEYARR		M[+16]	820.396	2	1639.78	1639.78	0	1.1	348	Specific	661.32	470.86	470.86	10.87	39	>sp|P02768|ALBU_HUMAN Serum albumin OS=Homo sapiens GN=ALB PE=1 SV=2	1390	98.2979
KDVFLGMFLYEYARR		M[+16]	820.395	2	1639.78	1639.78	0	0.3	348	Specific	667.04	490.44	490.44	11.06	39	>sp|P02768|ALBU_HUMAN Serum albumin OS=Homo sapiens GN=ALB PE=1 SV=2	1390	98.8164
KDVFLGMFLYEYARR		M[+16]	820.396	2	1639.78	1639.78	0	0.9	348	Specific	668.38	475.73	475.73	10.87	39	>sp|P02768|ALBU_HUMAN Serum albumin OS=Homo sapiens GN=ALB PE=1 SV=2	1390	97.2625
KDVFLGMFLYEYARR		M[+16]	820.395	2	1639.78	1639.78	0	0.7	348	Specific	670.26	479.73	479.73	11.06	39	>sp|P02768|ALBU_HUMAN Serum albumin OS=Homo sapiens GN=ALB PE=1 SV=2	1390	97.7789
KDVFLGMFLYEYARR		M[+16]	820.395	2	1639.78	1639.78	0	0.6	348	Specific	684.45	491.26	491.26	11.06	39	>sp|P02768|ALBU_HUMAN Serum albumin OS=Homo sapiens GN=ALB PE=1 SV=2	1390	97.6933
KDVFLGMFLYEYARR		M[+16]	820.395	2	1639.78	1639.78	0	0.6	348	Specific	689.29	499.07	499.07	11.06	39	>sp|P02768|ALBU_HUMAN Serum albumin OS=Homo sapiens GN=ALB PE=1 SV=2	1390	97.4943
RRHPDYSVVLLLRL			489.952	3	1467.84	1467.84	0	0	361	Specific	23.68	23.68	23.68	0.93	39	>sp|P02768|ALBU_HUMAN Serum albumin OS=Homo sapiens GN=ALB PE=1 SV=2	1390	61.5715
RRHPDYSVVLLLRL			489.952	3	1467.84	1467.84	0	-0.3	361	Specific	206.68	206.68	206.68	2.59	39	>sp|P02768|ALBU_HUMAN Serum albumin OS=Homo sapiens GN=ALB PE=1 SV=2	1390	62.9447
RRHPDYSVVLLLRL			489.953	3	1467.85	1467.84	0	1.8	361	Specific	255.18	255.18	255.18	4.33	39	>sp|P02768|ALBU_HUMAN Serum albumin OS=Homo sapiens GN=ALB PE=1 SV=2	1390	59.3904
RRHPDYSVVLLLRL			489.953	3	1467.84	1467.84	0	0.9	361	Specific	404.19	365.09	365.09	5.4	39	>sp|P02768|ALBU_HUMAN Serum albumin OS=Homo sapiens GN=ALB PE=1 SV=2	1390	58.8591
RRHPDYSVVLLLRL			367.717	4	1467.84	1467.84	0	1.2	361	Specific	516.54	420.3	420.3	6.9	39	>sp|P02768|ALBU_HUMAN Serum albumin OS=Homo sapiens GN=ALB PE=1 SV=2	1390	57.8977
RRHPDYSVVLLLRL			489.953	3	1467.84	1467.84	0	0.9	361	Specific	549.79	505.11	505.11	6.73	39	>sp|P02768|ALBU_HUMAN Serum albumin OS=Homo sapiens GN=ALB PE=1 SV=2	1390	58.3248
RRHPDYSVVLLLRL			734.426	2	1467.84	1467.84	0	0.4	361	Specific	662.62	412.39	412.39	9.09	39	>sp|P02768|ALBU_HUMAN Serum albumin OS=Homo sapiens GN=ALB PE=1 SV=2	1390	57.8666
RRHPDYSVVLLLRL			489.953	3	1467.84	1467.84	0	1.3	361	Specific	671.07	615.32	615.32	9.8	39	>sp|P02768|ALBU_HUMAN Serum albumin OS=Homo sapiens GN=ALB PE=1 SV=2	1390	57.805
RHPDYSVVLLLRL			656.374	2	1311.74	1311.74	0	-0.8	362	Specific	184.58	62.91	62.91	0.97	39	>sp|P02768|ALBU_HUMAN Serum albumin OS=Homo sapiens GN=ALB PE=1 SV=2	1390	70.3164
RHPDYSVVLLLRL			437.919	3	1311.74	1311.74	0	-0.4	362	Specific	196.78	163.67	163.67	3.21	39	>sp|P02768|ALBU_HUMAN Serum albumin OS=Homo sapiens GN=ALB PE=1 SV=2	1390	68.6007
RHPDYSVVLLLRL			437.919	3	1311.74	1311.74	0	0.3	362	Specific	452.13	386.16	386.16	6.96	39	>sp|P02768|ALBU_HUMAN Serum albumin OS=Homo sapiens GN=ALB PE=1 SV=2	1390	67.4481
RHPDYSVVLLLRL			437.919	3	1311.74	1311.74	0	-0.1	362	Specific	525.73	463.34	463.34	7.18	39	>sp|P02768|ALBU_HUMAN Serum albumin OS=Homo sapiens GN=ALB PE=1 SV=2	1390	67.7086
RHPDYSVVLLLRL			437.918	3	1311.74	1311.74	0	-1.3	362	Specific	551.65	463.34	463.34	7.2	39	>sp|P02768|ALBU_HUMAN Serum albumin OS=Homo sapiens GN=ALB PE=1 SV=2	1390	66.6761
RHPDYSVVLLLRL			656.374	2	1311.74	1311.74	0	-0.5	362	Specific	566.03	323.49	323.49	6.27	39	>sp|P02768|ALBU_HUMAN Serum albumin OS=Homo sapiens GN=ALB PE=1 SV=2	1390	68.5419
RHPDYSVVLLLRL			656.375	2	1311.74	1311.74	0	-0.2	362	Specific	605.04	359.49	359.49	8.25	39	>sp|P02768|ALBU_HUMAN Serum albumin OS=Homo sapiens GN=ALB PE=1 SV=2	1390	67.7058
RHPDYSVVLLLRL			437.919	3	1311.74	1311.74	0	-0.5	362	Specific	635.95	548.54	548.54	9.53	39	>sp|P02768|ALBU_HUMAN Serum albumin OS=Homo sapiens GN=ALB PE=1 SV=2	1390	67.192
RHPDYSVVLLLRL			656.374	2	1311.74	1311.74	0	-0.5	362	Specific	653.66	393.73	393.73	9.99	39	>sp|P02768|ALBU_HUMAN Serum albumin OS=Homo sapiens GN=ALB PE=1 SV=2	1390	66.6745
RHPDYSVVLLLRL			656.375	2	1311.74	1311.74	0	-0.1	362	Specific	874.99	605.03	605.03	13.99	39	>sp|P02768|ALBU_HUMAN Serum albumin OS=Homo sapiens GN=ALB PE=1 SV=2	1390	67.1897
KTYETTLEKC			492.747	2	984.487	984.488	0	-1	376	Specific	458.26	283.1	283.1	5.29	39	>sp|P02768|ALBU_HUMAN Serum albumin OS=Homo sapiens GN=ALB PE=1 SV=2	1390	28.4268
KTYETTLEKC			492.748	2	984.489	984.488	0	0.2	376	Specific	531.54	236.38	236.38	5.88	39	>sp|P02768|ALBU_HUMAN Serum albumin OS=Homo sapiens GN=ALB PE=1 SV=2	1390	28.5024
KVFDEFKPLVEEPQNLIKQ			682.698	3	2046.08	2045.1	1	-9.2	397	Specific	110.66	78.7	78.7	0.93	39	>sp|P02768|ALBU_HUMAN Serum albumin OS=Homo sapiens GN=ALB PE=1 SV=2	1390	77.4732
KVFDEFKPLVEEPQNLIKQ			1023.05	2	2045.1	2045.1	0	0.9	397	Specific	434.16	349.09	349.09	5.62	39	>sp|P02768|ALBU_HUMAN Serum albumin OS=Homo sapiens GN=ALB PE=1 SV=2	1390	78.2132
KVFDEFKPLVEEPQNLIKQ			1023.05	2	2045.1	2045.1	0	0.9	397	Specific	569.41	499.94	499.94	7.09	39	>sp|P02768|ALBU_HUMAN Serum albumin OS=Homo sapiens GN=ALB PE=1 SV=2	1390	78.2099
KVFDEFKPLVEEPQNLIKQ			1023.05	2	2045.1	2045.1	0	0.9	397	Specific	620.21	528.81	528.81	9.04	39	>sp|P02768|ALBU_HUMAN Serum albumin OS=Homo sapiens GN=ALB PE=1 SV=2	1390	78.2115
KVFDEFKPLVEEPQNLIKQ			682.37	3	2045.09	2045.1	0	-0.3	397	Specific	642.08	553.03	553.03	9.77	39	>sp|P02768|ALBU_HUMAN Serum albumin OS=Homo sapiens GN=ALB PE=1 SV=2	1390	78.0957
KPLVEEPQNLIKQ			640.367	2	1279.73	1279.73	0	0.8	403	Specific	362.27	213.16	213.16	5.19	39	>sp|P02768|ALBU_HUMAN Serum albumin OS=Homo sapiens GN=ALB PE=1 SV=2	1390	56.833
KFQNALLVRY			480.785	2	960.562	960.562	0	-0.2	427	Specific	402.41	117.16	117.16	4.29	39	>sp|P02768|ALBU_HUMAN Serum albumin OS=Homo sapiens GN=ALB PE=1 SV=2	1390	49.7562
KKVPQVSTPTLVEVSRN			547.317	3	1639.94	1639.94	0	-1.1	438	Specific	49.66	49.66	49.66	2.14	39	>sp|P02768|ALBU_HUMAN Serum albumin OS=Homo sapiens GN=ALB PE=1 SV=2	1390	50.0876
KKVPQVSTPTLVEVSRN			820.473	2	1639.94	1639.94	0	0.1	438	Specific	445.46	389.19	389.19	6.88	39	>sp|P02768|ALBU_HUMAN Serum albumin OS=Homo sapiens GN=ALB PE=1 SV=2	1390	49.7287
KKVPQVSTPTLVEVSRN			547.317	3	1639.94	1639.94	0	-0.3	438	Specific	499.55	499.55	499.55	7.62	39	>sp|P02768|ALBU_HUMAN Serum albumin OS=Homo sapiens GN=ALB PE=1 SV=2	1390	49.5713
KVPQVSTPTLVEVSRN			756.426	2	1511.85	1511.84	0	1.8	439	Specific	548.16	319.41	319.41	7.03	39	>sp|P02768|ALBU_HUMAN Serum albumin OS=Homo sapiens GN=ALB PE=1 SV=2	1390	56.8868
KVPQVSTPTLVEVSRN			504.62	3	1511.85	1511.84	0	1.6	439	Specific	557.11	466.23	466.23	7.87	39	>sp|P02768|ALBU_HUMAN Serum albumin OS=Homo sapiens GN=ALB PE=1 SV=2	1390	57.0023
KTPVSDRVTKC			501.782	2	1002.56	1002.56	0	-0.5	491	Specific	85.93	7.12	7.12	0.91	39	>sp|P02768|ALBU_HUMAN Serum albumin OS=Homo sapiens GN=ALB PE=1 SV=2	1390	13.9826
KTPVSDRVTKC			334.857	3	1002.56	1002.56	0	-1.7	491	Specific	123.36	65.77	65.77	0.93	39	>sp|P02768|ALBU_HUMAN Serum albumin OS=Homo sapiens GN=ALB PE=1 SV=2	1390	14.0434
RVTKC			348.233	1	348.233	347.229	1	1.1	497	Specific	32.86	32.86	32.86	0.91	39	>sp|P02768|ALBU_HUMAN Serum albumin OS=Homo sapiens GN=ALB PE=1 SV=2	1390	139.817
RVTKC			347.221	1	347.221	347.229	0	-21.7	497	Specific	57.29	57.29	57.29	0.91	39	>sp|P02768|ALBU_HUMAN Serum albumin OS=Homo sapiens GN=ALB PE=1 SV=2	1390	134.755
RVTKC			347.221	1	347.221	347.229	0	-21.5	497	Specific	135.39	135.39	135.39	0.93	39	>sp|P02768|ALBU_HUMAN Serum albumin OS=Homo sapiens GN=ALB PE=1 SV=2	1390	135.471
KKQTALVELVKH			564.852	2	1128.7	1128.7	0	-1.1	549	Specific	191.07	94.32	94.32	1.15	39	>sp|P02768|ALBU_HUMAN Serum albumin OS=Homo sapiens GN=ALB PE=1 SV=2	1390	43.945
KKQTALVELVKH			564.853	2	1128.7	1128.7	0	0.1	549	Specific	230.35	71.98	71.98	3.22	39	>sp|P02768|ALBU_HUMAN Serum albumin OS=Homo sapiens GN=ALB PE=1 SV=2	1390	44.0394
KKQTALVELVKH			376.904	3	1128.7	1128.7	0	-0.6	549	Specific	478.21	345.82	345.82	6.12	39	>sp|P02768|ALBU_HUMAN Serum albumin OS=Homo sapiens GN=ALB PE=1 SV=2	1390	44.0345
KQTALVELVKH			500.805	2	1000.6	1000.6	0	0.1	550	Specific	332.66	104.97	104.97	3.98	39	>sp|P02768|ALBU_HUMAN Serum albumin OS=Homo sapiens GN=ALB PE=1 SV=2	1390	54.1113
KQTALVELVKH			500.806	2	1000.6	1000.6	0	0.7	550	Specific	377.82	144.06	144.06	4.82	39	>sp|P02768|ALBU_HUMAN Serum albumin OS=Homo sapiens GN=ALB PE=1 SV=2	1390	53.9517
KATKE			319.19	1	319.19	319.198	0	-22.8	563	Specific	71.02	71.02	71.02	0.91	39	>sp|P02768|ALBU_HUMAN Serum albumin OS=Homo sapiens GN=ALB PE=1 SV=2	1390	136.526
KATKE			319.19	1	319.19	319.198	0	-23.7	563	Specific	72.56	72.56	72.56	0.91	39	>sp|P02768|ALBU_HUMAN Serum albumin OS=Homo sapiens GN=ALB PE=1 SV=2	1390	135.807
KATKE			319.19	1	319.19	319.198	0	-23.5	563	Specific	73.33	73.33	73.33	0.91	39	>sp|P02768|ALBU_HUMAN Serum albumin OS=Homo sapiens GN=ALB PE=1 SV=2	1390	133.702
KATKE			319.19	1	319.19	319.198	0	-23.5	563	Specific	74.04	74.04	74.04	0.91	39	>sp|P02768|ALBU_HUMAN Serum albumin OS=Homo sapiens GN=ALB PE=1 SV=2	1390	135.243
KATKE			319.19	1	319.19	319.198	0	-23.4	563	Specific	74.49	74.49	74.49	0.91	39	>sp|P02768|ALBU_HUMAN Serum albumin OS=Homo sapiens GN=ALB PE=1 SV=2	1390	134.493
KATKE			319.19	1	319.19	319.198	0	-23	563	Specific	92.3	92.3	92.3	0.91	39	>sp|P02768|ALBU_HUMAN Serum albumin OS=Homo sapiens GN=ALB PE=1 SV=2	1390	135.058
KATKE			319.19	1	319.19	319.198	0	-23.7	563	Specific	93.64	93.64	93.64	0.92	39	>sp|P02768|ALBU_HUMAN Serum albumin OS=Homo sapiens GN=ALB PE=1 SV=2	1390	135.802
KATKE			319.199	1	319.199	319.198	0	4.9	563	Specific	122.64	122.64	122.64	0.92	39	>sp|P02768|ALBU_HUMAN Serum albumin OS=Homo sapiens GN=ALB PE=1 SV=2	1390	79.8663
KAVMDDFAAFVEKC		M[+16]	679.819	2	1358.63	1358.63	0	0.3	570	Specific	188.98	44.14	44.14	0.99	39	>sp|P02768|ALBU_HUMAN Serum albumin OS=Homo sapiens GN=ALB PE=1 SV=2	1390	66.8033
KAVMDDFAAFVEKC		M[+16]	453.547	3	1358.63	1358.63	0	-1.5	570	Specific	295.66	295.66	295.66	4.44	39	>sp|P02768|ALBU_HUMAN Serum albumin OS=Homo sapiens GN=ALB PE=1 SV=2	1390	66.6826
KAVMDDFAAFVEKC		M[+16]	679.819	2	1358.63	1358.63	0	0.3	570	Specific	301.95	161.61	161.61	4.07	39	>sp|P02768|ALBU_HUMAN Serum albumin OS=Homo sapiens GN=ALB PE=1 SV=2	1390	66.8016
KAVMDDFAAFVEKC		M[+16]	453.548	3	1358.63	1358.63	0	-0.1	570	Specific	388.71	365.8	365.8	5.34	39	>sp|P02768|ALBU_HUMAN Serum albumin OS=Homo sapiens GN=ALB PE=1 SV=2	1390	65.9991
KAVMDDFAAFVEKC		M[+16]	679.818	2	1358.63	1358.63	0	0.1	570	Specific	452.65	398.13	398.13	6.96	39	>sp|P02768|ALBU_HUMAN Serum albumin OS=Homo sapiens GN=ALB PE=1 SV=2	1390	65.8154
KAVMDDFAAFVEKC		M[+16]	679.818	2	1358.63	1358.63	0	-1.1	570	Specific	582.99	496.91	496.91	8.27	39	>sp|P02768|ALBU_HUMAN Serum albumin OS=Homo sapiens GN=ALB PE=1 SV=2	1390	66.4608
KKLVAASQAALGL			571.351	2	1141.69	1141.69	0	0.4	598	CRagged	70.31	54.67	54.67	1.15	39	>sp|P02768|ALBU_HUMAN Serum albumin OS=Homo sapiens GN=ALB PE=1 SV=2	1390	55.7109
KLVAASQAALGL			450.761	2	900.514	900.515	0	-0.8	599	CRagged	388.95	252.22	252.22	4.64	39	>sp|P02768|ALBU_HUMAN Serum albumin OS=Homo sapiens GN=ALB PE=1 SV=2	1390	44.7697
KLVAASQAALGL			1013.6	1	1013.6	1013.6	0	-1.7	599	CRagged	328.1	184.19	184.19	4.76	39	>sp|P02768|ALBU_HUMAN Serum albumin OS=Homo sapiens GN=ALB PE=1 SV=2	1390	66.9516
KLVAASQAALGL			507.303	2	1013.6	1013.6	0	0.5	599	CRagged	328.35	130.31	130.31	4.18	39	>sp|P02768|ALBU_HUMAN Serum albumin OS=Homo sapiens GN=ALB PE=1 SV=2	1390	67.4339
KLVAASQAALGL			507.303	2	1013.6	1013.6	0	-0.4	599	CRagged	420.28	198.77	198.77	5.26	39	>sp|P02768|ALBU_HUMAN Serum albumin OS=Homo sapiens GN=ALB PE=1 SV=2	1390	66.9192
RGNRS			346.186	1	346.186	346.183	0	7.9	69	Specific	44.91	44.91	44.91	0.91	51	>sp|P01023|A2MG_HUMAN Alpha-2-macroglobulin OS=Homo sapiens GN=A2M PE=1 SV=3	277	17.4456
RGN[+1216.423]RS	HexNAc(2)Hex(5)	N[+1216]	1563.6	1	1563.6	1562.61	1	-8	69	Specific	57.65	57.65	57.65	0.91	51	>sp|P01023|A2MG_HUMAN Alpha-2-macroglobulin OS=Homo sapiens GN=A2M PE=1 SV=3	277	86.4211
RGN[+1710.598]RS	HexNAc(3)Hex(5)NeuAc(1)	N[+1711]	1028.89	2	2056.78	2056.78	0	-1.6	69	Specific	69.34	69.34	69.34	1.18	51	>sp|P01023|A2MG_HUMAN Alpha-2-macroglobulin OS=Homo sapiens GN=A2M PE=1 SV=3	277	35.8178
RGN[+2569.905]RS	HexNAc(5)Hex(6)NeuAc(2)	N[+2570]	1458.56	2	2916.11	2916.09	0	8.2	69	Specific	70.12	70.12	70.12	0.93	51	>sp|P01023|A2MG_HUMAN Alpha-2-macroglobulin OS=Homo sapiens GN=A2M PE=1 SV=3	277	69.5614
RGN[+2372.812]RS	HexNAc(4)Hex(5)Fuc(1)NeuAc(2)Na(1)	N[+2373]	1360.51	2	2720.01	2719	1	2.8	69	Specific	72.16	72.16	72.16	1	51	>sp|P01023|A2MG_HUMAN Alpha-2-macroglobulin OS=Homo sapiens GN=A2M PE=1 SV=3	277	126.119
RGN[+1872.651]RS	HexNAc(3)Hex(6)NeuAc(1)	N[+1873]	1110.42	2	2219.84	2218.83	1	2.4	69	Specific	80.48	80.48	80.48	1	51	>sp|P01023|A2MG_HUMAN Alpha-2-macroglobulin OS=Homo sapiens GN=A2M PE=1 SV=3	277	28.1382
KGPTQEFKK			403.706	2	806.404	806.404	0	0.3	109	Specific	362.67	199.77	199.77	4.47	51	>sp|P01023|A2MG_HUMAN Alpha-2-macroglobulin OS=Homo sapiens GN=A2M PE=1 SV=3	277	18.6103
RTTVMVKN		M[+16]	347.694	2	694.38	694.38	0	-0.6	118	Specific	158.31	44.01	44.01	0.96	51	>sp|P01023|A2MG_HUMAN Alpha-2-macroglobulin OS=Homo sapiens GN=A2M PE=1 SV=3	277	10.0817
KNEDSLVFVQTDKS			697.843	2	1394.68	1394.68	0	-0.9	124	Specific	611.53	439.88	439.88	9.27	51	>sp|P01023|A2MG_HUMAN Alpha-2-macroglobulin OS=Homo sapiens GN=A2M PE=1 SV=3	277	54.1354
KSIYKPGQTVKF			374.217	3	1120.64	1120.64	0	-0.1	136	Specific	113.95	0.99	0.99	0.93	51	>sp|P01023|A2MG_HUMAN Alpha-2-macroglobulin OS=Homo sapiens GN=A2M PE=1 SV=3	277	23.4419
KSIYKPGQTVKF			560.822	2	1120.64	1120.64	0	0.9	136	Specific	145.37	52.42	52.42	1.01	51	>sp|P01023|A2MG_HUMAN Alpha-2-macroglobulin OS=Homo sapiens GN=A2M PE=1 SV=3	277	23.4976
KFRV			323.185	1	323.185	322.187	1	-17.2	146	Specific	0.81	0.81	0.81	0.73	51	>sp|P01023|A2MG_HUMAN Alpha-2-macroglobulin OS=Homo sapiens GN=A2M PE=1 SV=3	277	134.326
KFRV			323.185	1	323.185	322.187	1	-18	146	Specific	1	1	1	0.73	51	>sp|P01023|A2MG_HUMAN Alpha-2-macroglobulin OS=Homo sapiens GN=A2M PE=1 SV=3	277	135.465
KFRV			323.185	1	323.185	322.187	1	-17.4	146	Specific	1.46	1.46	1.46	0.73	51	>sp|P01023|A2MG_HUMAN Alpha-2-macroglobulin OS=Homo sapiens GN=A2M PE=1 SV=3	277	135.409
KFRV			323.185	1	323.185	322.187	1	-17.1	146	Specific	1.66	1.66	1.66	0.73	51	>sp|P01023|A2MG_HUMAN Alpha-2-macroglobulin OS=Homo sapiens GN=A2M PE=1 SV=3	277	137.514
KFRV			323.185	1	323.185	322.187	1	-17.4	146	Specific	2.61	2.61	2.61	0.7	51	>sp|P01023|A2MG_HUMAN Alpha-2-macroglobulin OS=Homo sapiens GN=A2M PE=1 SV=3	277	138.889
KFRV			323.185	1	323.185	322.187	1	-17.2	146	Specific	3.35	3.35	3.35	0.73	51	>sp|P01023|A2MG_HUMAN Alpha-2-macroglobulin OS=Homo sapiens GN=A2M PE=1 SV=3	277	136.476
KFRV			323.185	1	323.185	322.187	1	-16.5	146	Specific	3.36	3.36	3.36	0.7	51	>sp|P01023|A2MG_HUMAN Alpha-2-macroglobulin OS=Homo sapiens GN=A2M PE=1 SV=3	277	118.769
KFRV			323.185	1	323.185	322.187	1	-17.4	146	Specific	3.4	3.4	3.4	0.7	51	>sp|P01023|A2MG_HUMAN Alpha-2-macroglobulin OS=Homo sapiens GN=A2M PE=1 SV=3	277	134.413
KFRV			323.185	1	323.185	322.187	1	-16.6	146	Specific	3.59	3.59	3.59	0.73	51	>sp|P01023|A2MG_HUMAN Alpha-2-macroglobulin OS=Homo sapiens GN=A2M PE=1 SV=3	277	134.927
KFRV			323.185	1	323.185	322.187	1	-17.2	146	Specific	3.77	3.77	3.77	0.7	51	>sp|P01023|A2MG_HUMAN Alpha-2-macroglobulin OS=Homo sapiens GN=A2M PE=1 SV=3	277	136.481
KFRV			323.185	1	323.185	322.187	1	-17.6	146	Specific	5.12	5.12	5.12	0.7	51	>sp|P01023|A2MG_HUMAN Alpha-2-macroglobulin OS=Homo sapiens GN=A2M PE=1 SV=3	277	133.812
KFRV			323.185	1	323.185	322.187	1	-17	146	Specific	5.49	5.49	5.49	0.7	51	>sp|P01023|A2MG_HUMAN Alpha-2-macroglobulin OS=Homo sapiens GN=A2M PE=1 SV=3	277	135.97
KFRV			323.185	1	323.185	322.187	1	-17.7	146	Specific	7.47	7.47	7.47	0.7	51	>sp|P01023|A2MG_HUMAN Alpha-2-macroglobulin OS=Homo sapiens GN=A2M PE=1 SV=3	277	133.286
KFRV			323.185	1	323.185	322.187	1	-17.8	146	Specific	7.78	7.78	7.78	0.7	51	>sp|P01023|A2MG_HUMAN Alpha-2-macroglobulin OS=Homo sapiens GN=A2M PE=1 SV=3	277	133.883
KFRV			323.185	1	323.185	322.187	1	-17	146	Specific	50.24	50.24	50.24	0.71	51	>sp|P01023|A2MG_HUMAN Alpha-2-macroglobulin OS=Homo sapiens GN=A2M PE=1 SV=3	277	135.947
RTEHPFTVEEFVLPKF			558.29	3	1672.86	1672.86	0	-0.9	215	Specific	602.64	580.49	580.49	9.8	51	>sp|P01023|A2MG_HUMAN Alpha-2-macroglobulin OS=Homo sapiens GN=A2M PE=1 SV=3	277	69.6453
KVFQLKR			317.7	2	634.392	634.392	0	0.1	308	Specific	295.53	58.17	58.17	2.53	51	>sp|P01023|A2MG_HUMAN Alpha-2-macroglobulin OS=Homo sapiens GN=A2M PE=1 SV=3	277	36.1471
KVFQLKR			317.7	2	634.392	634.392	0	-0.4	308	Specific	340.77	64.01	64.01	3.48	51	>sp|P01023|A2MG_HUMAN Alpha-2-macroglobulin OS=Homo sapiens GN=A2M PE=1 SV=3	277	36.0533
KLHTEAQIQEEGTVVELTGRQ			704.032	3	2110.08	2110.08	0	2	320	Specific	286.37	286.37	286.37	5.41	51	>sp|P01023|A2MG_HUMAN Alpha-2-macroglobulin OS=Homo sapiens GN=A2M PE=1 SV=3	277	53.5789
KVDSHFRQ			380.69	2	760.373	760.374	0	-0.8	355	Specific	402.93	242.57	242.57	4.06	51	>sp|P01023|A2MG_HUMAN Alpha-2-macroglobulin OS=Homo sapiens GN=A2M PE=1 SV=3	277	12.2103
KGVPIPNKV			362.721	2	724.434	724.435	0	-1.8	376	Specific	271.73	142.8	142.8	3.69	51	>sp|P01023|A2MG_HUMAN Alpha-2-macroglobulin OS=Homo sapiens GN=A2M PE=1 SV=3	277	28.0799
KVIFIRG			324.216	2	647.424	647.424	0	0	383	Specific	366.14	65.52	65.52	3.47	51	>sp|P01023|A2MG_HUMAN Alpha-2-macroglobulin OS=Homo sapiens GN=A2M PE=1 SV=3	277	45.8769
KLSFYYLIMAKG		M[+16]	632.835	2	1264.66	1264.66	0	-1.6	493	Specific	399.53	201.47	201.47	4.59	51	>sp|P01023|A2MG_HUMAN Alpha-2-macroglobulin OS=Homo sapiens GN=A2M PE=1 SV=3	277	80.1456
KGHFSISIPVKS			362.21	3	1084.61	1084.61	0	-0.6	522	Specific	482.74	335.91	335.91	6.14	51	>sp|P01023|A2MG_HUMAN Alpha-2-macroglobulin OS=Homo sapiens GN=A2M PE=1 SV=3	277	52.0345
KSDIAPVARL			414.732	2	828.457	828.457	0	-0.1	532	Specific	366.82	192.15	192.15	4.64	51	>sp|P01023|A2MG_HUMAN Alpha-2-macroglobulin OS=Homo sapiens GN=A2M PE=1 SV=3	277	25.356
RAVDQSVLLMKPDAELSASSVYNLLPEKD		M[+16]	978.512	3	2933.52	2933.52	0	1.8	599	Specific	220.59	105.19	105.19	3.6	51	>sp|P01023|A2MG_HUMAN Alpha-2-macroglobulin OS=Homo sapiens GN=A2M PE=1 SV=3	277	81.734
RVGFYESDVMGRG		M[+16]	638.288	2	1275.57	1275.57	0	0.6	705	Specific	419.54	310.38	310.38	5.57	51	>sp|P01023|A2MG_HUMAN Alpha-2-macroglobulin OS=Homo sapiens GN=A2M PE=1 SV=3	277	44.4641
RLVHVEEPHTETVRK			387.206	4	1545.8	1545.8	0	0.4	720	Specific	257.42	210.43	210.43	4.77	51	>sp|P01023|A2MG_HUMAN Alpha-2-macroglobulin OS=Homo sapiens GN=A2M PE=1 SV=3	277	31.7396
RLVHVEEPHTETVRK			515.939	3	1545.8	1545.8	0	1	720	Specific	268.97	243.7	243.7	4.22	51	>sp|P01023|A2MG_HUMAN Alpha-2-macroglobulin OS=Homo sapiens GN=A2M PE=1 SV=3	277	31.7433
KYFPETWIWDLVVVNSAGVAEVGVTVPDTITEWKA			1241.3	3	3721.89	3720.88	1	2	734	Specific	543.71	446.17	446.17	7.37	51	>sp|P01023|A2MG_HUMAN Alpha-2-macroglobulin OS=Homo sapiens GN=A2M PE=1 SV=3	277	130.338
RGEAFTLKA			383.712	2	766.417	765.414	1	-1.3	805	Specific	218.96	70.23	70.23	0.92	51	>sp|P01023|A2MG_HUMAN Alpha-2-macroglobulin OS=Homo sapiens GN=A2M PE=1 SV=3	277	38.623
RVSVQLEASPAFLAVPVEKE			942.529	2	1884.05	1884.05	0	1.2	824	Specific	305.63	206.87	206.87	5.26	51	>sp|P01023|A2MG_HUMAN Alpha-2-macroglobulin OS=Homo sapiens GN=A2M PE=1 SV=3	277	79.5811
RVSVQLEASPAFLAVPVEKE			942.528	2	1884.05	1884.05	0	0.4	824	Specific	470.06	430.79	430.79	7.1	51	>sp|P01023|A2MG_HUMAN Alpha-2-macroglobulin OS=Homo sapiens GN=A2M PE=1 SV=3	277	79.466
RVSVQLEASPAFLAVPVEKE			942.526	2	1884.05	1884.05	0	-1.3	824	Specific	551.58	447.64	447.64	7.44	51	>sp|P01023|A2MG_HUMAN Alpha-2-macroglobulin OS=Homo sapiens GN=A2M PE=1 SV=3	277	79.5012
RQTVSWAVTPKS			558.806	2	1116.61	1116.6	0	0.7	854	Specific	362.29	216.08	216.08	5.13	51	>sp|P01023|A2MG_HUMAN Alpha-2-macroglobulin OS=Homo sapiens GN=A2M PE=1 SV=3	277	47.0403
KLPPNVVEESARA			605.825	2	1210.64	1210.64	0	-0.4	935	Specific	402.81	233.83	233.83	5.81	51	>sp|P01023|A2MG_HUMAN Alpha-2-macroglobulin OS=Homo sapiens GN=A2M PE=1 SV=3	277	40.9393
RASVSVLGDILGSAMQNTQNLLQMPYGCGEQNMVLFAPNIYVLDYLN[+2248.736]ETQQLTPEIKS	HexNAc(4)Hex(5)NeuAc(2)Na(2)	C[+57], N[+2249]	1414.13	6	8479.75	8477.8	2	-6.4	946	Specific	29.99	29.99	29.99	0.92	51	>sp|P01023|A2MG_HUMAN Alpha-2-macroglobulin OS=Homo sapiens GN=A2M PE=1 SV=3	277	89.1944
KHYDGSYSTFGERY			709.802	2	1418.6	1418.6	0	-0.8	1020	Specific	423.66	375.84	375.84	4.59	51	>sp|P01023|A2MG_HUMAN Alpha-2-macroglobulin OS=Homo sapiens GN=A2M PE=1 SV=3	277	34.5579
KHYDGSYSTFGERY			473.537	3	1418.6	1418.6	0	-0.4	1020	Specific	501.1	501.1	501.1	6.84	51	>sp|P01023|A2MG_HUMAN Alpha-2-macroglobulin OS=Homo sapiens GN=A2M PE=1 SV=3	277	34.5312
KTFAQARA			347.187	2	693.366	693.368	0	-2	1048	Specific	272.67	172.05	172.05	3.33	51	>sp|P01023|A2MG_HUMAN Alpha-2-macroglobulin OS=Homo sapiens GN=A2M PE=1 SV=3	277	12.3096
RAYIFIDEAHITQALIWLSQRQ			796.762	3	2388.27	2388.27	0	-0.2	1054	Specific	661.56	583.9	583.9	10.87	51	>sp|P01023|A2MG_HUMAN Alpha-2-macroglobulin OS=Homo sapiens GN=A2M PE=1 SV=3	277	115.811
KGGVEDEVTLSAYITIALLEIPLTVTHPVVRN			802.198	4	3205.77	3205.77	0	-0.5	1093	Specific	858.94	841.46	841.46	14.46	51	>sp|P01023|A2MG_HUMAN Alpha-2-macroglobulin OS=Homo sapiens GN=A2M PE=1 SV=3	277	130.792
KGGVEDEVTLSAYITIALLEIPLTVTHPVVRN			1069.26	3	3205.77	3205.77	0	-0.3	1093	Specific	873.86	873.86	873.86	14.38	51	>sp|P01023|A2MG_HUMAN Alpha-2-macroglobulin OS=Homo sapiens GN=A2M PE=1 SV=3	277	130.765
KSLNEEAVKK			445.235	2	889.462	889.462	0	-0.4	1169	Specific	307.44	94.64	94.64	3.74	51	>sp|P01023|A2MG_HUMAN Alpha-2-macroglobulin OS=Homo sapiens GN=A2M PE=1 SV=3	277	20.2103
KSLNEEAVKK			445.234	2	889.461	889.462	0	-1.4	1169	Specific	358.14	106.57	106.57	4.25	51	>sp|P01023|A2MG_HUMAN Alpha-2-macroglobulin OS=Homo sapiens GN=A2M PE=1 SV=3	277	20.2438
KSLNEEAVKK			445.234	2	889.462	889.462	0	-1.1	1169	Specific	373.22	108.77	108.77	3.71	51	>sp|P01023|A2MG_HUMAN Alpha-2-macroglobulin OS=Homo sapiens GN=A2M PE=1 SV=3	277	20.2554
KYGAATFTRT			443.724	2	886.442	886.442	0	0	1264	Specific	407.75	63.71	63.71	3.71	51	>sp|P01023|A2MG_HUMAN Alpha-2-macroglobulin OS=Homo sapiens GN=A2M PE=1 SV=3	277	32.7061
KFQVDNNNRL			503.739	2	1006.47	1006.47	0	0.3	1290	Specific	155.13	80.68	80.68	1.46	51	>sp|P01023|A2MG_HUMAN Alpha-2-macroglobulin OS=Homo sapiens GN=A2M PE=1 SV=3	277	21.9962
KFQVDNNNRL			503.738	2	1006.47	1006.47	0	-0.4	1290	Specific	316.45	150.07	150.07	4.06	51	>sp|P01023|A2MG_HUMAN Alpha-2-macroglobulin OS=Homo sapiens GN=A2M PE=1 SV=3	277	21.7649
RLLLQQVSLPELPGEYSMKV		M[+16]	1031.05	2	2061.09	2061.09	0	0.6	1298	Specific	58.06	9.63	9.63	0.99	51	>sp|P01023|A2MG_HUMAN Alpha-2-macroglobulin OS=Homo sapiens GN=A2M PE=1 SV=3	277	84.1853
RLLLQQVSLPELPGEYSMKV		M[+16]	687.703	3	2061.09	2061.09	0	0.5	1298	Specific	202.9	157.44	157.44	3.31	51	>sp|P01023|A2MG_HUMAN Alpha-2-macroglobulin OS=Homo sapiens GN=A2M PE=1 SV=3	277	84.2432
RSASNMAIVDVKM		M[+16]	575.793	2	1150.58	1150.58	0	0.7	1374	Specific	256.14	219.97	219.97	4.5	51	>sp|P01023|A2MG_HUMAN Alpha-2-macroglobulin OS=Homo sapiens GN=A2M PE=1 SV=3	277	32.8985
KMVSGFIPLKPTVKM		M[+16]	478.28	3	1432.83	1432.82	0	1.3	1385	Specific	162.42	146.27	146.27	3.25	51	>sp|P01023|A2MG_HUMAN Alpha-2-macroglobulin OS=Homo sapiens GN=A2M PE=1 SV=3	277	51.7234
RTEVSSNHVLIYLDKV			539.955	3	1617.85	1617.85	0	1.1	1408	Specific	209.17	152.06	152.06	3.32	51	>sp|P01023|A2MG_HUMAN Alpha-2-macroglobulin OS=Homo sapiens GN=A2M PE=1 SV=3	277	53.331
KVSN[+2059.735]QTLSLFFTVLQDVPVRD	HexNAc(4)Hex(5)Fuc(1)NeuAc(1)	N[+2060]	1056.49	4	4222.92	4222.92	0	2.1	1422	Specific	30	30	30	1.13	51	>sp|P01023|A2MG_HUMAN Alpha-2-macroglobulin OS=Homo sapiens GN=A2M PE=1 SV=3	277	112.284
KVSN[+1913.677]QTLSLFFTVLQDVPVRD	HexNAc(4)Hex(5)NeuAc(1)	N[+1914]	1359.63	3	4076.86	4076.86	0	0.8	1422	Specific	30	27.13	27.13	2.1	51	>sp|P01023|A2MG_HUMAN Alpha-2-macroglobulin OS=Homo sapiens GN=A2M PE=1 SV=3	277	112.58
KVSN[+2081.717]QTLSLFFTVLQDVPVRD	HexNAc(4)Hex(5)Fuc(1)NeuAc(1)Na(1)	N[+2082]	1061.98	4	4244.9	4244.9	0	1.1	1422	Specific	30	20.69	20.69	2.39	51	>sp|P01023|A2MG_HUMAN Alpha-2-macroglobulin OS=Homo sapiens GN=A2M PE=1 SV=3	277	113.015
KVSN[+2569.905]QTLSLFFTVLQDVPVRD	HexNAc(5)Hex(6)NeuAc(2)	N[+2570]	1578.37	3	4733.09	4733.09	0	0.1	1422	Specific	30	13.66	13.66	1.14	51	>sp|P01023|A2MG_HUMAN Alpha-2-macroglobulin OS=Homo sapiens GN=A2M PE=1 SV=3	277	120.755
KVSN[+2350.830]QTLSLFFTVLQDVPVRD	HexNAc(4)Hex(5)Fuc(1)NeuAc(2)	N[+2351]	1129.51	4	4515.02	4514.01	1	0.1	1422	Specific	30	30	30	2.39	51	>sp|P01023|A2MG_HUMAN Alpha-2-macroglobulin OS=Homo sapiens GN=A2M PE=1 SV=3	277	122.014
KVSN[+2350.830]QTLSLFFTVLQDVPVRD	HexNAc(4)Hex(5)Fuc(1)NeuAc(2)	N[+2351]	1505.34	3	4514.01	4514.01	0	-0.3	1422	Specific	40.49	29.99	29.99	1.94	51	>sp|P01023|A2MG_HUMAN Alpha-2-macroglobulin OS=Homo sapiens GN=A2M PE=1 SV=3	277	121.173
KVSN[+2081.717]QTLSLFFTVLQDVPVRD	HexNAc(4)Hex(5)Fuc(1)NeuAc(1)Na(1)	N[+2082]	1062.23	4	4245.9	4244.9	1	-1.2	1422	Specific	45.04	39.9	39.9	2.19	51	>sp|P01023|A2MG_HUMAN Alpha-2-macroglobulin OS=Homo sapiens GN=A2M PE=1 SV=3	277	112.983
KVSN[+1768.640]QTLSLFFTVLQDVPVRD	HexNAc(4)Hex(5)Fuc(1)	N[+1769]	1311.28	3	3931.82	3931.82	0	0.2	1422	Specific	67.12	54.79	54.79	2.54	51	>sp|P01023|A2MG_HUMAN Alpha-2-macroglobulin OS=Homo sapiens GN=A2M PE=1 SV=3	277	106.044
KVSN[+2059.735]QTLSLFFTVLQDVPVRD	HexNAc(4)Hex(5)Fuc(1)NeuAc(1)	N[+2060]	1408.31	3	4222.92	4222.92	0	0.6	1422	Specific	67.67	67.67	67.67	2.63	51	>sp|P01023|A2MG_HUMAN Alpha-2-macroglobulin OS=Homo sapiens GN=A2M PE=1 SV=3	277	113.396
KVSN[+2204.772]QTLSLFFTVLQDVPVRD	HexNAc(4)Hex(5)NeuAc(2)	N[+2205]	1456.99	3	4368.95	4367.95	1	-1.5	1422	Specific	68.89	13.01	13.01	2.04	51	>sp|P01023|A2MG_HUMAN Alpha-2-macroglobulin OS=Homo sapiens GN=A2M PE=1 SV=3	277	122.301
KVSN[+2204.772]QTLSLFFTVLQDVPVRD	HexNAc(4)Hex(5)NeuAc(2)	N[+2205]	1456.66	3	4367.96	4367.95	0	1.1	1422	Specific	69.36	68.23	68.23	2.54	51	>sp|P01023|A2MG_HUMAN Alpha-2-macroglobulin OS=Homo sapiens GN=A2M PE=1 SV=3	277	121.263
KVSN[+1935.659]QTLSLFFTVLQDVPVRD	HexNAc(4)Hex(5)NeuAc(1)Na(1)	N[+1936]	1025.46	4	4098.84	4098.84	0	-0.9	1422	Specific	80.82	1.95	1.95	1.33	51	>sp|P01023|A2MG_HUMAN Alpha-2-macroglobulin OS=Homo sapiens GN=A2M PE=1 SV=3	277	112.867
KVSN[+2059.735]QTLSLFFTVLQDVPVRD	HexNAc(4)Hex(5)Fuc(1)NeuAc(1)	N[+2060]	845.589	5	4223.92	4222.92	1	-0.4	1422	Specific	96.64	96.64	96.64	2.6	51	>sp|P01023|A2MG_HUMAN Alpha-2-macroglobulin OS=Homo sapiens GN=A2M PE=1 SV=3	277	112.829
KVSN[+2569.905]QTLSLFFTVLQDVPVRD	HexNAc(5)Hex(6)NeuAc(2)	N[+2570]	1184.03	4	4733.08	4733.09	0	-0.3	1422	Specific	111.41	97.24	97.24	3.58	51	>sp|P01023|A2MG_HUMAN Alpha-2-macroglobulin OS=Homo sapiens GN=A2M PE=1 SV=3	277	119.95
KVSN[+1971.719]QTLSLFFTVLQDVPVRD	HexNAc(5)Hex(5)Fuc(1)	N[+1972]	1034.73	4	4135.9	4134.9	1	0.3	1422	Specific	122.3	122.3	122.3	3.74	51	>sp|P01023|A2MG_HUMAN Alpha-2-macroglobulin OS=Homo sapiens GN=A2M PE=1 SV=3	277	106.115
KVSN[+2350.830]QTLSLFFTVLQDVPVRD	HexNAc(4)Hex(5)Fuc(1)NeuAc(2)	N[+2351]	1129.26	4	4514.01	4514.01	0	-0.3	1422	Specific	138.02	94.43	94.43	3.27	51	>sp|P01023|A2MG_HUMAN Alpha-2-macroglobulin OS=Homo sapiens GN=A2M PE=1 SV=3	277	122.131
KVSN[+1768.640]QTLSLFFTVLQDVPVRD	HexNAc(4)Hex(5)Fuc(1)	N[+1769]	983.711	4	3931.82	3931.82	0	0.4	1422	Specific	138.94	138.94	138.94	3.74	51	>sp|P01023|A2MG_HUMAN Alpha-2-macroglobulin OS=Homo sapiens GN=A2M PE=1 SV=3	277	106.049
KVSN[+1935.659]QTLSLFFTVLQDVPVRD	HexNAc(4)Hex(5)NeuAc(1)Na(1)	N[+1936]	1025.47	4	4098.84	4098.84	0	0.9	1422	Specific	141.46	93.11	93.11	3.4	51	>sp|P01023|A2MG_HUMAN Alpha-2-macroglobulin OS=Homo sapiens GN=A2M PE=1 SV=3	277	112.891
KVSN[+2075.730]QTLSLFFTVLQDVPVRD	HexNAc(4)Hex(6)NeuAc(1)	N[+2076]	1060.49	4	4238.94	4238.91	0	7.1	1422	Specific	149.76	149.76	149.76	2.58	51	>sp|P01023|A2MG_HUMAN Alpha-2-macroglobulin OS=Homo sapiens GN=A2M PE=1 SV=3	277	112.705
KVSN[+1913.677]QTLSLFFTVLQDVPVRD	HexNAc(4)Hex(5)NeuAc(1)	N[+1914]	1019.97	4	4076.87	4076.86	0	1.9	1422	Specific	169.39	118.74	118.74	3.4	51	>sp|P01023|A2MG_HUMAN Alpha-2-macroglobulin OS=Homo sapiens GN=A2M PE=1 SV=3	277	112.467
KVSN[+2204.772]QTLSLFFTVLQDVPVRD	HexNAc(4)Hex(5)NeuAc(2)	N[+2205]	1093	4	4368.97	4367.95	1	2.2	1422	Specific	210.07	143.45	143.45	3.5	51	>sp|P01023|A2MG_HUMAN Alpha-2-macroglobulin OS=Homo sapiens GN=A2M PE=1 SV=3	277	122.285
KVSN[+2204.772]QTLSLFFTVLQDVPVRD	HexNAc(4)Hex(5)NeuAc(2)	N[+2205]	1456.66	3	4367.96	4367.95	0	0.6	1422	Specific	210.8	174.3	174.3	3.67	51	>sp|P01023|A2MG_HUMAN Alpha-2-macroglobulin OS=Homo sapiens GN=A2M PE=1 SV=3	277	121.455
KVSN[+2204.772]QTLSLFFTVLQDVPVRD	HexNAc(4)Hex(5)NeuAc(2)	N[+2205]	1092.74	4	4367.95	4367.95	0	-0.4	1422	Specific	216.04	147.4	147.4	3.71	51	>sp|P01023|A2MG_HUMAN Alpha-2-macroglobulin OS=Homo sapiens GN=A2M PE=1 SV=3	277	121.174
KVSN[+2075.730]QTLSLFFTVLQDVPVRD	HexNAc(4)Hex(6)NeuAc(1)	N[+2076]	1060.74	4	4239.94	4238.91	1	6.1	1422	Specific	220.82	202.67	202.67	4.08	51	>sp|P01023|A2MG_HUMAN Alpha-2-macroglobulin OS=Homo sapiens GN=A2M PE=1 SV=3	277	112.89
KVSN[+1913.677]QTLSLFFTVLQDVPVRD	HexNAc(4)Hex(5)NeuAc(1)	N[+1914]	816.178	5	4076.86	4076.86	0	0.4	1422	Specific	235.67	205.74	205.74	4.63	51	>sp|P01023|A2MG_HUMAN Alpha-2-macroglobulin OS=Homo sapiens GN=A2M PE=1 SV=3	277	112.897
KVSN[+2204.772]QTLSLFFTVLQDVPVRD	HexNAc(4)Hex(5)NeuAc(2)	N[+2205]	1456.66	3	4367.96	4367.95	0	0.8	1422	Specific	272.6	207.41	207.41	5.06	51	>sp|P01023|A2MG_HUMAN Alpha-2-macroglobulin OS=Homo sapiens GN=A2M PE=1 SV=3	277	121.779
KVSN[+2569.905]QTLSLFFTVLQDVPVRD	HexNAc(5)Hex(6)NeuAc(2)	N[+2570]	1184.03	4	4733.09	4733.09	0	0.8	1422	Specific	279.1	228.99	228.99	5.56	51	>sp|P01023|A2MG_HUMAN Alpha-2-macroglobulin OS=Homo sapiens GN=A2M PE=1 SV=3	277	120.589
KVSN[+2350.830]QTLSLFFTVLQDVPVRD	HexNAc(4)Hex(5)Fuc(1)NeuAc(2)	N[+2351]	1129.26	4	4514.01	4514.01	0	-1	1422	Specific	290.3	240.43	240.43	5.68	51	>sp|P01023|A2MG_HUMAN Alpha-2-macroglobulin OS=Homo sapiens GN=A2M PE=1 SV=3	277	121.085
KVSN[+2059.735]QTLSLFFTVLQDVPVRD	HexNAc(4)Hex(5)Fuc(1)NeuAc(1)	N[+2060]	845.389	5	4222.92	4222.92	0	0.6	1422	Specific	291.57	269.14	269.14	5.27	51	>sp|P01023|A2MG_HUMAN Alpha-2-macroglobulin OS=Homo sapiens GN=A2M PE=1 SV=3	277	113.399
KVSN[+2204.772]QTLSLFFTVLQDVPVRD	HexNAc(4)Hex(5)NeuAc(2)	N[+2205]	874.598	5	4368.96	4367.95	1	0.5	1422	Specific	298.17	265.53	265.53	5.46	51	>sp|P01023|A2MG_HUMAN Alpha-2-macroglobulin OS=Homo sapiens GN=A2M PE=1 SV=3	277	121.45
KVSN[+1913.677]QTLSLFFTVLQDVPVRD	HexNAc(4)Hex(5)NeuAc(1)	N[+1914]	1359.62	3	4076.86	4076.86	0	-0.1	1422	Specific	377.8	333.75	333.75	6.1	51	>sp|P01023|A2MG_HUMAN Alpha-2-macroglobulin OS=Homo sapiens GN=A2M PE=1 SV=3	277	112.99
KVSN[+2059.735]QTLSLFFTVLQDVPVRD	HexNAc(4)Hex(5)Fuc(1)NeuAc(1)	N[+2060]	1408.31	3	4222.92	4222.92	0	0.3	1422	Specific	399.23	354.53	354.53	6.15	51	>sp|P01023|A2MG_HUMAN Alpha-2-macroglobulin OS=Homo sapiens GN=A2M PE=1 SV=3	277	112.882
KVSN[+1913.677]QTLSLFFTVLQDVPVRD	HexNAc(4)Hex(5)NeuAc(1)	N[+1914]	1359.63	3	4076.86	4076.86	0	1.2	1422	Specific	405.24	351.93	351.93	6.27	51	>sp|P01023|A2MG_HUMAN Alpha-2-macroglobulin OS=Homo sapiens GN=A2M PE=1 SV=3	277	113.047
KVSN[+2059.735]QTLSLFFTVLQDVPVRD	HexNAc(4)Hex(5)Fuc(1)NeuAc(1)	N[+2060]	1056.49	4	4222.92	4222.92	0	1	1422	Specific	443.13	393.04	393.04	7.49	51	>sp|P01023|A2MG_HUMAN Alpha-2-macroglobulin OS=Homo sapiens GN=A2M PE=1 SV=3	277	113.372
KVSN[+1913.677]QTLSLFFTVLQDVPVRD	HexNAc(4)Hex(5)NeuAc(1)	N[+1914]	1359.63	3	4076.86	4076.86	0	0.8	1422	Specific	494.2	394.55	394.55	7.29	51	>sp|P01023|A2MG_HUMAN Alpha-2-macroglobulin OS=Homo sapiens GN=A2M PE=1 SV=3	277	113.092
KVSN[+2204.772]QTLSLFFTVLQDVPVRD	HexNAc(4)Hex(5)NeuAc(2)	N[+2205]	1092.74	4	4367.95	4367.95	0	0.2	1422	Specific	537.72	466.26	466.26	7.9	51	>sp|P01023|A2MG_HUMAN Alpha-2-macroglobulin OS=Homo sapiens GN=A2M PE=1 SV=3	277	121.696
KVSN[+2204.772]QTLSLFFTVLQDVPVRD	HexNAc(4)Hex(5)NeuAc(2)	N[+2205]	1092.74	4	4367.96	4367.95	0	0.6	1422	Specific	577.71	513.69	513.69	8.3	51	>sp|P01023|A2MG_HUMAN Alpha-2-macroglobulin OS=Homo sapiens GN=A2M PE=1 SV=3	277	121.431
KVSN[+2204.772]QTLSLFFTVLQDVPVRD	HexNAc(4)Hex(5)NeuAc(2)	N[+2205]	1092.74	4	4367.95	4367.95	0	0.2	1422	Specific	710.37	596.64	596.64	12.25	51	>sp|P01023|A2MG_HUMAN Alpha-2-macroglobulin OS=Homo sapiens GN=A2M PE=1 SV=3	277	121.686
KVSN[+2059.735]QTLSLFFTVLQDVPVRD	HexNAc(4)Hex(5)Fuc(1)NeuAc(1)	N[+2060]	1056.48	4	4222.92	4222.92	0	0.6	1422	Specific	725.51	572.56	572.56	12.06	51	>sp|P01023|A2MG_HUMAN Alpha-2-macroglobulin OS=Homo sapiens GN=A2M PE=1 SV=3	277	112.823
KVSN[+1913.677]QTLSLFFTVLQDVPVRD	HexNAc(4)Hex(5)NeuAc(1)	N[+1914]	1019.97	4	4076.86	4076.86	0	0.3	1422	Specific	751.9	611.74	611.74	13.25	51	>sp|P01023|A2MG_HUMAN Alpha-2-macroglobulin OS=Homo sapiens GN=A2M PE=1 SV=3	277	113.001
RDLKP			375.224	1	375.224	375.224	0	-0.3	1441	Specific	218.96	218.96	218.96	2.22	51	>sp|P01023|A2MG_HUMAN Alpha-2-macroglobulin OS=Homo sapiens GN=A2M PE=1 SV=3	277	86.2891
RDLKPAIVKV			442.283	2	883.56	883.561	0	-1.7	1441	Specific	209.82	138.37	138.37	2.09	51	>sp|P01023|A2MG_HUMAN Alpha-2-macroglobulin OS=Homo sapiens GN=A2M PE=1 SV=3	277	32.2254
RTEGDGVYTLNDKK			656.307	2	1311.61	1311.61	0	0.2	60	Specific	552.14	382.9	382.9	7.45	46	>sp|P00738|HPT_HUMAN Haptoglobin OS=Homo sapiens GN=HP PE=1 SV=1	16090	38.1747
RTEGDGVYTLNNEKQ			720.336	2	1439.66	1439.66	0	-0.1	119	Specific	243.61	241.55	241.55	5.6	46	>sp|P00738|HPT_HUMAN Haptoglobin OS=Homo sapiens GN=HP PE=1 SV=1	16090	37.1381
KQWINKA			344.692	2	688.377	688.378	0	-0.4	132	Specific	56.79	15.25	15.25	0.92	46	>sp|P00738|HPT_HUMAN Haptoglobin OS=Homo sapiens GN=HP PE=1 SV=1	16090	25.6117
KNPANPVQRI			448.24	2	895.473	895.474	0	-1	154	Specific	305.1	293.75	293.75	4.97	46	>sp|P00738|HPT_HUMAN Haptoglobin OS=Homo sapiens GN=HP PE=1 SV=1	16090	17.744
RILGGHLDAKG			462.269	2	923.53	923.531	0	-0.6	162	Specific	325.12	113.15	113.15	3.72	46	>sp|P00738|HPT_HUMAN Haptoglobin OS=Homo sapiens GN=HP PE=1 SV=1	16090	29.2621
KGSFPWQAKM			460.736	2	920.464	920.462	0	1.5	171	Specific	402.91	272.09	272.09	4.76	46	>sp|P00738|HPT_HUMAN Haptoglobin OS=Homo sapiens GN=HP PE=1 SV=1	16090	52.1857
KGSFPWQAKMVSHHN[+1913.677]LTTGATLINEQWLLTTAKN	HexNAc(4)Hex(5)NeuAc(1)	K[+43], N[+1914]	1108.71	5	5539.53	5537.52	2	0.4	171	Specific	195.73	160.22	160.22	3.67	46	>sp|P00738|HPT_HUMAN Haptoglobin OS=Homo sapiens GN=HP PE=1 SV=1	16090	83.0811
KGSFPWQAKMVSHHN[+1913.677]LTTGATLINEQWLLTTAKN	HexNAc(4)Hex(5)NeuAc(1)	K[+43], N[+1914]	1108.71	5	5539.53	5537.52	2	0.4	171	Specific	197.7	144.85	144.85	3.67	46	>sp|P00738|HPT_HUMAN Haptoglobin OS=Homo sapiens GN=HP PE=1 SV=1	16090	83.0749
KMVSHHN[+2248.736]LTTGATLINEQWLLTTAKN	HexNAc(4)Hex(5)NeuAc(2)Na(2)	N[+2249]	1232.79	4	4928.15	4928.13	0	4.7	179	Specific	30.84	9.62	9.62	0.94	46	>sp|P00738|HPT_HUMAN Haptoglobin OS=Homo sapiens GN=HP PE=1 SV=1	16090	75.404
KMVSHHN[+2243.770]LTTGATLINEQWLLTTAKN	HexNAc(4)Hex(6)Fuc(1)NeuAc(1)Na(1)	N[+2244]	985.631	5	4924.13	4923.16	1	-7.8	179	Specific	86.8	73.03	23.26	1.18	46	>sp|P00738|HPT_HUMAN Haptoglobin OS=Homo sapiens GN=HP PE=1 SV=1	16090	75.051
KMVSHHN[+2204.772]LTTGATLINEQWLLTTAKN	HexNAc(4)Hex(5)NeuAc(2)	N[+2205]	1221.79	4	4884.14	4884.16	0	-4.1	179	Specific	95.55	78.76	78.76	2.23	46	>sp|P00738|HPT_HUMAN Haptoglobin OS=Homo sapiens GN=HP PE=1 SV=1	16090	74.9849
KMVSHHN[+2248.736]LTTGATLINEQWLLTTAKN	HexNAc(4)Hex(5)NeuAc(2)Na(2)	N[+2249]	1232.79	4	4928.13	4928.13	0	0.1	179	Specific	102.6	74.53	74.53	3.38	46	>sp|P00738|HPT_HUMAN Haptoglobin OS=Homo sapiens GN=HP PE=1 SV=1	16090	74.9254
KMVSHHN[+2243.770]LTTGATLINEQWLLTTAKN	HexNAc(4)Hex(6)Fuc(1)NeuAc(1)Na(1)	N[+2244]	985.629	5	4924.11	4923.16	1	-10.2	179	Specific	118.99	89.83	1.6	2.06	46	>sp|P00738|HPT_HUMAN Haptoglobin OS=Homo sapiens GN=HP PE=1 SV=1	16090	75.0672
KMVSHHN[+2248.736]LTTGATLINEQWLLTTAKN	HexNAc(4)Hex(5)NeuAc(2)Na(2)	N[+2249]	1232.79	4	4928.12	4928.13	0	-1.4	179	Specific	144.06	105.73	105.73	3.5	46	>sp|P00738|HPT_HUMAN Haptoglobin OS=Homo sapiens GN=HP PE=1 SV=1	16090	74.9833
KMVSHHN[+2248.736]LTTGATLINEQWLLTTAKN	HexNAc(4)Hex(5)NeuAc(2)Na(2)	N[+2249]	986.433	5	4928.14	4928.13	0	1.5	179	Specific	162.04	148.18	148.18	3.53	46	>sp|P00738|HPT_HUMAN Haptoglobin OS=Homo sapiens GN=HP PE=1 SV=1	16090	75.0221
KMVSHHN[+2243.770]LTTGATLINEQWLLTTAKN	HexNAc(4)Hex(6)Fuc(1)NeuAc(1)Na(1)	M[+16], N[+2244]	1235.79	4	4940.14	4939.16	1	-4.1	179	Specific	83.02	76.81	76.81	2.23	46	>sp|P00738|HPT_HUMAN Haptoglobin OS=Homo sapiens GN=HP PE=1 SV=1	16090	75.1105
KMVSHHN[+2248.736]LTTGATLINEQWLLTTAKN	HexNAc(4)Hex(5)NeuAc(2)Na(2)	M[+16], N[+2249]	1236.79	4	4944.13	4944.12	0	1.2	179	Specific	97.46	54.16	54.16	2.56	46	>sp|P00738|HPT_HUMAN Haptoglobin OS=Homo sapiens GN=HP PE=1 SV=1	16090	75.1105
KMVSHHN[+2221.788]LTTGATLINEQWLLTTAKN	HexNAc(4)Hex(6)Fuc(1)NeuAc(1)	M[+16], N[+2222]	984.637	5	4919.15	4917.17	2	-5.6	179	Specific	108.38	90.02	90.02	1.39	46	>sp|P00738|HPT_HUMAN Haptoglobin OS=Homo sapiens GN=HP PE=1 SV=1	16090	75.0672
KMVSHHN[+2226.754]LTTGATLINEQWLLTTAKN	HexNAc(4)Hex(5)NeuAc(2)Na(1)	M[+16], N[+2227]	1231.54	4	4923.15	4922.14	1	1.2	179	Specific	109	108.43	37.49	3.53	46	>sp|P00738|HPT_HUMAN Haptoglobin OS=Homo sapiens GN=HP PE=1 SV=1	16090	75.0751
KMVSHHN[+2248.736]LTTGATLINEQWLLTTAKN	HexNAc(4)Hex(5)NeuAc(2)Na(2)	M[+16], N[+2249]	989.628	5	4944.11	4944.12	0	-2.5	179	Specific	119.31	81.92	81.92	2.42	46	>sp|P00738|HPT_HUMAN Haptoglobin OS=Homo sapiens GN=HP PE=1 SV=1	16090	74.956
KMVSHHN[+2221.788]LTTGATLINEQWLLTTAKN	HexNAc(4)Hex(6)Fuc(1)NeuAc(1)	M[+16], N[+2222]	984.237	5	4917.16	4917.17	0	-3.7	179	Specific	131.35	54.6	54.6	1.14	46	>sp|P00738|HPT_HUMAN Haptoglobin OS=Homo sapiens GN=HP PE=1 SV=1	16090	75.0172
KMVSHHN[+2248.736]LTTGATLINEQWLLTTAKN	HexNAc(4)Hex(5)NeuAc(2)Na(2)	M[+16], N[+2249]	1236.79	4	4944.12	4944.12	0	-0.1	179	Specific	139.1	90.97	90.97	3.51	46	>sp|P00738|HPT_HUMAN Haptoglobin OS=Homo sapiens GN=HP PE=1 SV=1	16090	74.9238
KMVSHHN[+2248.736]LTTGATLINEQWLLTTAKN	HexNAc(4)Hex(5)NeuAc(2)Na(2)	M[+16], N[+2249]	1236.79	4	4944.12	4944.12	0	-0.7	179	Specific	144.77	108.33	108.33	3.5	46	>sp|P00738|HPT_HUMAN Haptoglobin OS=Homo sapiens GN=HP PE=1 SV=1	16090	74.9495
KMVSHHN[+2204.772]LTTGATLINEQWLLTTAKN	HexNAc(4)Hex(5)NeuAc(2)	M[+16], N[+2205]	980.838	5	4900.16	4900.16	0	0.7	179	Specific	237.65	156.28	156.28	5.07	46	>sp|P00738|HPT_HUMAN Haptoglobin OS=Homo sapiens GN=HP PE=1 SV=1	16090	74.8691
KMVSHHN[+2204.772]LTTGATLINEQWLLTTAKN	HexNAc(4)Hex(5)NeuAc(2)	M[+16], N[+2205]	1225.8	4	4900.17	4900.16	0	1.6	179	Specific	250.45	169.88	169.88	5.05	46	>sp|P00738|HPT_HUMAN Haptoglobin OS=Homo sapiens GN=HP PE=1 SV=1	16090	74.8321
KMVSHHN[+2204.772]LTTGATLINEQWLLTTAKN	HexNAc(4)Hex(5)NeuAc(2)	M[+16], N[+2205]	1225.8	4	4900.16	4900.16	0	0.7	179	Specific	252.95	111.32	111.32	4.39	46	>sp|P00738|HPT_HUMAN Haptoglobin OS=Homo sapiens GN=HP PE=1 SV=1	16090	75.3734
KMVSHHN[+2204.772]LTTGATLINEQWLLTTAKN	HexNAc(4)Hex(5)NeuAc(2)	M[+16], N[+2205]	1225.8	4	4900.16	4900.16	0	0.7	179	Specific	455.6	332.81	332.81	6.58	46	>sp|P00738|HPT_HUMAN Haptoglobin OS=Homo sapiens GN=HP PE=1 SV=1	16090	74.9655
KMVSHHN[+2204.772]LTTGATLINEQWLLTTAKN	HexNAc(4)Hex(5)NeuAc(2)	M[+16], N[+2205]	1225.8	4	4900.16	4900.16	0	0.7	179	Specific	546.34	428.97	428.97	7.84	46	>sp|P00738|HPT_HUMAN Haptoglobin OS=Homo sapiens GN=HP PE=1 SV=1	16090	74.9511
KMVSHHN[+2204.772]LTTGATLINEQWLLTTAKN	HexNAc(4)Hex(5)NeuAc(2)	M[+16], N[+2205]	1225.8	4	4900.16	4900.16	0	-0.1	179	Specific	586.38	451.39	451.39	9.11	46	>sp|P00738|HPT_HUMAN Haptoglobin OS=Homo sapiens GN=HP PE=1 SV=1	16090	75.0412
KNLFLN[+1913.677]HSEN[+2278.809]ATAKD	HexNAc(4)Hex(5)NeuAc(1),HexNAc(5)Hex(6)NeuAc(1)	N[+1914][+2279]	1413.56	4	5651.22	5651.22	0	0.2	203	Specific	29.99	4.8	0	2.12	46	>sp|P00738|HPT_HUMAN Haptoglobin OS=Homo sapiens GN=HP PE=1 SV=1	16090	37.5395
KNLFLN[+406.159]HSEN[+2448.878]ATAKD	HexNAc(2),HexNAc(6)Hex(4)NeuAc(2)	N[+406][+2449]	1439.26	3	4315.76	4313.77	2	-3.8	203	Specific	64.78	0.24	0	0.95	46	>sp|P00738|HPT_HUMAN Haptoglobin OS=Homo sapiens GN=HP PE=1 SV=1	16090	70.1924
KNLFLN[+1501.555]HSEN[+2116.756]ATAKD	HexNAc(5)Hex(3),HexNAc(5)Hex(5)NeuAc(1)	N[+1502][+2117]	1270.27	4	5078.07	5077.05	1	3.6	203	Specific	75.81	24.08	0	1.01	46	>sp|P00738|HPT_HUMAN Haptoglobin OS=Homo sapiens GN=HP PE=1 SV=1	16090	74.9915
KDIAPTLTLYVGKK			645.868	2	1290.73	1290.73	0	-1.2	216	Specific	555	181.01	181.01	5.78	46	>sp|P00738|HPT_HUMAN Haptoglobin OS=Homo sapiens GN=HP PE=1 SV=1	16090	71.8871
KKQLVEIEKVVLHPN[+2394.794]YSQVDIGLIKL	HexNAc(4)Hex(5)Fuc(1)NeuAc(2)Na(2)	N[+2395]	1720.13	3	5158.38	5157.38	1	1	228	Specific	29.99	3.3	3.3	0.91	46	>sp|P00738|HPT_HUMAN Haptoglobin OS=Homo sapiens GN=HP PE=1 SV=1	16090	63.3147
KQLVEIEKV			429.75	2	858.493	858.493	0	0.4	229	Specific	422.04	77.79	77.79	3.65	46	>sp|P00738|HPT_HUMAN Haptoglobin OS=Homo sapiens GN=HP PE=1 SV=1	16090	36.5562
KVVLHPN[+203.079]YSQVDIGLIKL	HexNAc(1)	N[+203]	666.702	3	1998.09	1998.09	0	-0.3	236	Specific	30	30	30	1	46	>sp|P00738|HPT_HUMAN Haptoglobin OS=Homo sapiens GN=HP PE=1 SV=1	16090	61.7005
KVVLHPN[+2059.735]YSQVDIGLIKL	HexNAc(4)Hex(5)Fuc(1)NeuAc(1)	N[+2060]	1285.59	3	3854.75	3854.75	0	1.1	236	Specific	30	10.13	10.13	1.86	46	>sp|P00738|HPT_HUMAN Haptoglobin OS=Homo sapiens GN=HP PE=1 SV=1	16090	65.8459
KVVLHPN[+2204.772]YSQVDIGLIKL	HexNAc(4)Hex(5)NeuAc(2)	N[+2205]	1333.93	3	3999.79	3999.78	0	0.6	236	Specific	30	22.78	22.78	2.39	46	>sp|P00738|HPT_HUMAN Haptoglobin OS=Homo sapiens GN=HP PE=1 SV=1	16090	70.87
KVVLHPN[+2075.730]YSQVDIGLIKL	HexNAc(4)Hex(6)NeuAc(1)	N[+2076]	1290.92	3	3870.74	3870.74	0	0.3	236	Specific	90.54	71.09	71.09	3.31	46	>sp|P00738|HPT_HUMAN Haptoglobin OS=Homo sapiens GN=HP PE=1 SV=1	16090	65.817
KVVLHPN[+1622.582]YSQVDIGLIKL	HexNAc(4)Hex(5)	N[+1623]	1139.87	3	3417.6	3417.59	0	2.2	236	Specific	105.03	49.05	49.05	2.28	46	>sp|P00738|HPT_HUMAN Haptoglobin OS=Homo sapiens GN=HP PE=1 SV=1	16090	60.0956
KVVLHPN[+2569.905]YSQVDIGLIKL	HexNAc(5)Hex(6)NeuAc(2)	N[+2570]	1455.65	3	4364.92	4364.92	0	1.4	236	Specific	105.84	14.94	14.94	2.26	46	>sp|P00738|HPT_HUMAN Haptoglobin OS=Homo sapiens GN=HP PE=1 SV=1	16090	71.2744
KVVLHPN[+2059.735]YSQVDIGLIKL	HexNAc(4)Hex(5)Fuc(1)NeuAc(1)	N[+2060]	964.696	4	3855.76	3854.75	1	3.2	236	Specific	161.06	92.37	92.37	2.52	46	>sp|P00738|HPT_HUMAN Haptoglobin OS=Homo sapiens GN=HP PE=1 SV=1	16090	65.9362
KVVLHPN[+1913.677]YSQVDIGLIKL	HexNAc(4)Hex(5)NeuAc(1)	N[+1914]	927.927	4	3708.69	3708.69	0	-0.2	236	Specific	194.62	87.14	87.14	3.41	46	>sp|P00738|HPT_HUMAN Haptoglobin OS=Homo sapiens GN=HP PE=1 SV=1	16090	65.9682
KVVLHPN[+1935.659]YSQVDIGLIKL	HexNAc(4)Hex(5)NeuAc(1)Na(1)	N[+1936]	933.42	4	3730.66	3730.67	0	-3.3	236	Specific	215.07	107.55	107.55	2.56	46	>sp|P00738|HPT_HUMAN Haptoglobin OS=Homo sapiens GN=HP PE=1 SV=1	16090	66.1262
KVVLHPN[+2221.788]YSQVDIGLIKL	HexNAc(4)Hex(6)Fuc(1)NeuAc(1)	N[+2222]	1005.45	4	4018.78	4016.8	2	-7.6	236	Specific	229.78	152.94	152.94	3.82	46	>sp|P00738|HPT_HUMAN Haptoglobin OS=Homo sapiens GN=HP PE=1 SV=1	16090	72.2005
KVVLHPN[+1548.545]YSQVDIGLIKL	HexNAc(3)Hex(4)NeuAc(1)	N[+1549]	1115.19	3	3343.55	3343.56	0	-1.2	236	Specific	248.82	114.02	114.02	4.46	46	>sp|P00738|HPT_HUMAN Haptoglobin OS=Homo sapiens GN=HP PE=1 SV=1	16090	66.681
KVVLHPN[+2226.754]YSQVDIGLIKL	HexNAc(4)Hex(5)NeuAc(2)Na(1)	N[+2227]	1006.2	4	4021.76	4021.77	0	-0.9	236	Specific	249.76	163.05	163.05	4.95	46	>sp|P00738|HPT_HUMAN Haptoglobin OS=Homo sapiens GN=HP PE=1 SV=1	16090	72.2005
KVVLHPN[+2226.754]YSQVDIGLIKL	HexNAc(4)Hex(5)NeuAc(2)Na(1)	N[+2227]	1341.26	3	4021.77	4021.77	0	1.2	236	Specific	254.8	168.2	168.2	4.93	46	>sp|P00738|HPT_HUMAN Haptoglobin OS=Homo sapiens GN=HP PE=1 SV=1	16090	72.4792
KVVLHPN[+2278.809]YSQVDIGLIKL	HexNAc(5)Hex(6)NeuAc(1)	N[+2279]	1358.62	3	4073.84	4073.82	0	3.6	236	Specific	260.07	117.83	117.83	3.73	46	>sp|P00738|HPT_HUMAN Haptoglobin OS=Homo sapiens GN=HP PE=1 SV=1	16090	65.5203
KVVLHPN[+2204.772]YSQVDIGLIKL	HexNAc(4)Hex(5)NeuAc(2)	N[+2205]	1333.93	3	3999.78	3999.78	0	0	236	Specific	265.79	107.43	107.43	4.66	46	>sp|P00738|HPT_HUMAN Haptoglobin OS=Homo sapiens GN=HP PE=1 SV=1	16090	71.6731
KVVLHPN[+2226.754]YSQVDIGLIKL	HexNAc(4)Hex(5)NeuAc(2)Na(1)	N[+2227]	1006.2	4	4021.76	4021.77	0	-0.2	236	Specific	303.77	172.16	172.16	5.43	46	>sp|P00738|HPT_HUMAN Haptoglobin OS=Homo sapiens GN=HP PE=1 SV=1	16090	71.7438
KVVLHPN[+2248.736]YSQVDIGLIKL	HexNAc(4)Hex(5)NeuAc(2)Na(2)	N[+2249]	1348.59	3	4043.76	4043.75	0	4.2	236	Specific	334.41	227.42	222.31	4.7	46	>sp|P00738|HPT_HUMAN Haptoglobin OS=Homo sapiens GN=HP PE=1 SV=1	16090	72.3773
KVVLHPN[+2248.736]YSQVDIGLIKL	HexNAc(4)Hex(5)NeuAc(2)Na(2)	N[+2249]	1348.59	3	4043.76	4043.75	0	4.2	236	Specific	334.48	199.88	199.88	4.34	46	>sp|P00738|HPT_HUMAN Haptoglobin OS=Homo sapiens GN=HP PE=1 SV=1	16090	72.3711
KVVLHPN[+2350.830]YSQVDIGLIKL	HexNAc(4)Hex(5)Fuc(1)NeuAc(2)	N[+2351]	1382.62	3	4145.84	4145.84	0	-0.6	236	Specific	339.14	190.02	190.02	5.22	46	>sp|P00738|HPT_HUMAN Haptoglobin OS=Homo sapiens GN=HP PE=1 SV=1	16090	72.1003
KVVLHPN[+1751.624]YSQVDIGLIKL	HexNAc(4)Hex(4)NeuAc(1)	N[+1752]	1182.88	3	3546.63	3546.64	0	-1.8	236	Specific	342.83	183.71	183.71	5.36	46	>sp|P00738|HPT_HUMAN Haptoglobin OS=Homo sapiens GN=HP PE=1 SV=1	16090	66.4675
KVVLHPN[+2226.754]YSQVDIGLIKL	HexNAc(4)Hex(5)NeuAc(2)Na(1)	N[+2227]	1006.45	4	4022.77	4021.77	1	0.8	236	Specific	352.8	206.82	206.82	5.76	46	>sp|P00738|HPT_HUMAN Haptoglobin OS=Homo sapiens GN=HP PE=1 SV=1	16090	72.2067
KVVLHPN[+2248.736]YSQVDIGLIKL	HexNAc(4)Hex(5)NeuAc(2)Na(2)	N[+2249]	1011.94	4	4044.74	4043.75	1	-2	236	Specific	363.06	279.87	279.87	5.33	46	>sp|P00738|HPT_HUMAN Haptoglobin OS=Homo sapiens GN=HP PE=1 SV=1	16090	72.0405
KVVLHPN[+2350.830]YSQVDIGLIKL	HexNAc(4)Hex(5)Fuc(1)NeuAc(2)	N[+2351]	1037.21	4	4145.83	4145.84	0	-2.2	236	Specific	367.68	238.97	238.97	5.29	46	>sp|P00738|HPT_HUMAN Haptoglobin OS=Homo sapiens GN=HP PE=1 SV=1	16090	72.1053
KVVLHPN[+2243.770]YSQVDIGLIKL	HexNAc(4)Hex(6)Fuc(1)NeuAc(1)Na(1)	N[+2244]	1346.93	3	4038.77	4038.78	0	-2.6	236	Specific	367.91	183.51	183.51	4.86	46	>sp|P00738|HPT_HUMAN Haptoglobin OS=Homo sapiens GN=HP PE=1 SV=1	16090	72.107
KVVLHPN[+2350.830]YSQVDIGLIKL	HexNAc(4)Hex(5)Fuc(1)NeuAc(2)	N[+2351]	1382.62	3	4145.84	4145.84	0	-0.6	236	Specific	376.42	215.57	215.57	5.59	46	>sp|P00738|HPT_HUMAN Haptoglobin OS=Homo sapiens GN=HP PE=1 SV=1	16090	72.102
KVVLHPN[+2248.736]YSQVDIGLIKL	HexNAc(4)Hex(5)NeuAc(2)Na(2)	N[+2249]	1348.58	3	4043.74	4043.75	0	-2.4	236	Specific	376.82	257.77	257.77	5.2	46	>sp|P00738|HPT_HUMAN Haptoglobin OS=Homo sapiens GN=HP PE=1 SV=1	16090	71.8358
KVVLHPN[+1913.677]YSQVDIGLIKL	HexNAc(4)Hex(5)NeuAc(1)	N[+1914]	1236.9	3	3708.69	3708.69	0	-0.4	236	Specific	400.47	219.96	219.96	6.17	46	>sp|P00738|HPT_HUMAN Haptoglobin OS=Homo sapiens GN=HP PE=1 SV=1	16090	65.9426
KVVLHPN[+2248.736]YSQVDIGLIKL	HexNAc(4)Hex(5)NeuAc(2)Na(2)	N[+2249]	1011.69	4	4043.74	4043.75	0	-2	236	Specific	405.78	272.81	272.81	5.67	46	>sp|P00738|HPT_HUMAN Haptoglobin OS=Homo sapiens GN=HP PE=1 SV=1	16090	71.7968
KVVLHPN[+2569.905]YSQVDIGLIKL	HexNAc(5)Hex(6)NeuAc(2)	N[+2570]	1091.98	4	4364.92	4364.92	0	0	236	Specific	408.92	234.26	234.26	6.35	46	>sp|P00738|HPT_HUMAN Haptoglobin OS=Homo sapiens GN=HP PE=1 SV=1	16090	71.3387
KVVLHPN[+2204.772]YSQVDIGLIKL	HexNAc(4)Hex(5)NeuAc(2)	N[+2205]	800.76	5	3999.77	3999.78	0	-3.2	236	Specific	413.15	305.86	305.86	6.34	46	>sp|P00738|HPT_HUMAN Haptoglobin OS=Homo sapiens GN=HP PE=1 SV=1	16090	71.9161
KVVLHPN[+2569.905]YSQVDIGLIKL	HexNAc(5)Hex(6)NeuAc(2)	N[+2570]	1091.98	4	4364.92	4364.92	0	0.1	236	Specific	413.99	233.11	233.11	6.35	46	>sp|P00738|HPT_HUMAN Haptoglobin OS=Homo sapiens GN=HP PE=1 SV=1	16090	71.5324
KVVLHPN[+2350.830]YSQVDIGLIKL	HexNAc(4)Hex(5)Fuc(1)NeuAc(2)	N[+2351]	1382.62	3	4145.84	4145.84	0	-1.3	236	Specific	418.62	226.99	226.99	6.02	46	>sp|P00738|HPT_HUMAN Haptoglobin OS=Homo sapiens GN=HP PE=1 SV=1	16090	72.0343
KVVLHPN[+2248.736]YSQVDIGLIKL	HexNAc(4)Hex(5)NeuAc(2)Na(2)	N[+2249]	1348.92	3	4044.74	4043.75	1	-2.2	236	Specific	421.15	250.88	250.88	5.5	46	>sp|P00738|HPT_HUMAN Haptoglobin OS=Homo sapiens GN=HP PE=1 SV=1	16090	71.9825
KVVLHPN[+2569.905]YSQVDIGLIKL	HexNAc(5)Hex(6)NeuAc(2)	N[+2570]	1091.98	4	4364.91	4364.92	0	-0.3	236	Specific	431.44	236.28	236.28	6.32	46	>sp|P00738|HPT_HUMAN Haptoglobin OS=Homo sapiens GN=HP PE=1 SV=1	16090	71.7584
KVVLHPN[+2226.754]YSQVDIGLIKL	HexNAc(4)Hex(5)NeuAc(2)Na(1)	N[+2227]	1341.26	3	4021.76	4021.77	0	-2.4	236	Specific	440.48	250.75	250.75	5.6	46	>sp|P00738|HPT_HUMAN Haptoglobin OS=Homo sapiens GN=HP PE=1 SV=1	16090	71.8292
KVVLHPN[+2226.754]YSQVDIGLIKL	HexNAc(4)Hex(5)NeuAc(2)Na(1)	N[+2227]	1006.2	4	4021.76	4021.77	0	-0.9	236	Specific	448.84	276.09	276.09	6.21	46	>sp|P00738|HPT_HUMAN Haptoglobin OS=Homo sapiens GN=HP PE=1 SV=1	16090	72.4146
KVVLHPN[+2226.754]YSQVDIGLIKL	HexNAc(4)Hex(5)NeuAc(2)Na(1)	N[+2227]	1341.59	3	4022.77	4021.77	1	-0.8	236	Specific	454.47	227.69	227.69	6.09	46	>sp|P00738|HPT_HUMAN Haptoglobin OS=Homo sapiens GN=HP PE=1 SV=1	16090	71.9016
KVVLHPN[+2226.754]YSQVDIGLIKL	HexNAc(4)Hex(5)NeuAc(2)Na(1)	N[+2227]	1006.2	4	4021.77	4021.77	0	2	236	Specific	460.77	317.23	317.23	6.45	46	>sp|P00738|HPT_HUMAN Haptoglobin OS=Homo sapiens GN=HP PE=1 SV=1	16090	72.0795
KVVLHPN[+2248.736]YSQVDIGLIKL	HexNAc(4)Hex(5)NeuAc(2)Na(2)	N[+2249]	1349.25	3	4045.75	4043.75	2	-1.7	236	Specific	461.2	266.47	266.47	6.04	46	>sp|P00738|HPT_HUMAN Haptoglobin OS=Homo sapiens GN=HP PE=1 SV=1	16090	71.8034
KVVLHPN[+2226.754]YSQVDIGLIKL	HexNAc(4)Hex(5)NeuAc(2)Na(1)	N[+2227]	1006.44	4	4022.76	4021.77	1	-2.8	236	Specific	467.13	279.39	279.39	5.65	46	>sp|P00738|HPT_HUMAN Haptoglobin OS=Homo sapiens GN=HP PE=1 SV=1	16090	71.9452
KVVLHPN[+2204.772]YSQVDIGLIKL	HexNAc(4)Hex(5)NeuAc(2)	N[+2205]	1000.7	4	3999.78	3999.78	0	-0.2	236	Specific	473.66	261.74	261.74	6.37	46	>sp|P00738|HPT_HUMAN Haptoglobin OS=Homo sapiens GN=HP PE=1 SV=1	16090	71.6811
KVVLHPN[+2226.754]YSQVDIGLIKL	HexNAc(4)Hex(5)NeuAc(2)Na(1)	N[+2227]	1341.59	3	4022.77	4021.77	1	-0.8	236	Specific	474.3	311.09	311.09	6.31	46	>sp|P00738|HPT_HUMAN Haptoglobin OS=Homo sapiens GN=HP PE=1 SV=1	16090	71.8839
KVVLHPN[+1913.677]YSQVDIGLIKL	HexNAc(4)Hex(5)NeuAc(1)	N[+1914]	1236.9	3	3708.69	3708.69	0	-0.4	236	Specific	476.53	281.63	281.63	6.39	46	>sp|P00738|HPT_HUMAN Haptoglobin OS=Homo sapiens GN=HP PE=1 SV=1	16090	66.1502
KVVLHPN[+2226.754]YSQVDIGLIKL	HexNAc(4)Hex(5)NeuAc(2)Na(1)	N[+2227]	1341.26	3	4021.76	4021.77	0	-0.8	236	Specific	482.25	313.48	313.48	6.61	46	>sp|P00738|HPT_HUMAN Haptoglobin OS=Homo sapiens GN=HP PE=1 SV=1	16090	71.9277
KVVLHPN[+2243.770]YSQVDIGLIKL	HexNAc(4)Hex(6)Fuc(1)NeuAc(1)Na(1)	N[+2244]	1346.92	3	4038.75	4038.78	0	-7	236	Specific	491.22	290.23	290.23	5.33	46	>sp|P00738|HPT_HUMAN Haptoglobin OS=Homo sapiens GN=HP PE=1 SV=1	16090	71.9323
KVVLHPN[+2204.772]YSQVDIGLIKL	HexNAc(4)Hex(5)NeuAc(2)	N[+2205]	1000.7	4	3999.79	3999.78	0	0.6	236	Specific	533.68	330.14	330.14	6.96	46	>sp|P00738|HPT_HUMAN Haptoglobin OS=Homo sapiens GN=HP PE=1 SV=1	16090	72.2183
KVVLHPN[+2204.772]YSQVDIGLIKL	HexNAc(4)Hex(5)NeuAc(2)	N[+2205]	1333.93	3	3999.79	3999.78	0	0.6	236	Specific	553.67	319.08	319.08	7.15	46	>sp|P00738|HPT_HUMAN Haptoglobin OS=Homo sapiens GN=HP PE=1 SV=1	16090	72.3611
KVVLHPN[+2204.772]YSQVDIGLIKL	HexNAc(4)Hex(5)NeuAc(2)	N[+2205]	1333.93	3	3999.79	3999.78	0	0.6	236	Specific	566.31	304.01	304.01	7.28	46	>sp|P00738|HPT_HUMAN Haptoglobin OS=Homo sapiens GN=HP PE=1 SV=1	16090	72.1878
KVVLHPN[+2226.754]YSQVDIGLIKL	HexNAc(4)Hex(5)NeuAc(2)Na(1)	N[+2227]	1341.93	3	4023.76	4021.77	2	-2.7	236	Specific	574.23	329.32	329.32	6.54	46	>sp|P00738|HPT_HUMAN Haptoglobin OS=Homo sapiens GN=HP PE=1 SV=1	16090	71.9211
KVVLHPN[+2204.772]YSQVDIGLIKL	HexNAc(4)Hex(5)NeuAc(2)	N[+2205]	1333.93	3	3999.78	3999.78	0	-2	236	Specific	637.62	391.3	391.3	9.26	46	>sp|P00738|HPT_HUMAN Haptoglobin OS=Homo sapiens GN=HP PE=1 SV=1	16090	71.9551
KVVLHPN[+2204.772]YSQVDIGLIKL	HexNAc(4)Hex(5)NeuAc(2)	N[+2205]	1333.93	3	3999.78	3999.78	0	-0.7	236	Specific	648.52	412.24	412.24	9.74	46	>sp|P00738|HPT_HUMAN Haptoglobin OS=Homo sapiens GN=HP PE=1 SV=1	16090	71.7663
KVVLHPN[+2204.772]YSQVDIGLIKL	HexNAc(4)Hex(5)NeuAc(2)	N[+2205]	1000.7	4	3999.79	3999.78	0	1.2	236	Specific	664.75	481.98	481.98	10.88	46	>sp|P00738|HPT_HUMAN Haptoglobin OS=Homo sapiens GN=HP PE=1 SV=1	16090	72.4676
KVVLHPN[+2204.772]YSQVDIGLIKL	HexNAc(4)Hex(5)NeuAc(2)	N[+2205]	1333.93	3	3999.78	3999.78	0	-1.5	236	Specific	687.98	445.3	445.3	10.74	46	>sp|P00738|HPT_HUMAN Haptoglobin OS=Homo sapiens GN=HP PE=1 SV=1	16090	71.8598
KVVLHPN[+2204.772]YSQVDIGLIKL	HexNAc(4)Hex(5)NeuAc(2)	N[+2205]	1333.93	3	3999.78	3999.78	0	-1.6	236	Specific	696.66	485.74	485.74	10.74	46	>sp|P00738|HPT_HUMAN Haptoglobin OS=Homo sapiens GN=HP PE=1 SV=1	16090	71.8403
KVVLHPN[+2204.772]YSQVDIGLIKL	HexNAc(4)Hex(5)NeuAc(2)	N[+2205]	1000.7	4	3999.78	3999.78	0	-0.5	236	Specific	711.13	513.19	513.19	12.07	46	>sp|P00738|HPT_HUMAN Haptoglobin OS=Homo sapiens GN=HP PE=1 SV=1	16090	71.7679
KVVLHPN[+2204.772]YSQVDIGLIKL	HexNAc(4)Hex(5)NeuAc(2)	N[+2205]	1333.93	3	3999.78	3999.78	0	-1	236	Specific	728.98	445.88	445.88	11.74	46	>sp|P00738|HPT_HUMAN Haptoglobin OS=Homo sapiens GN=HP PE=1 SV=1	16090	71.8904
KVVLHPN[+2204.772]YSQVDIGLIKL	HexNAc(4)Hex(5)NeuAc(2)	N[+2205]	1333.93	3	3999.78	3999.78	0	-1.6	236	Specific	735.59	440.84	440.84	11.74	46	>sp|P00738|HPT_HUMAN Haptoglobin OS=Homo sapiens GN=HP PE=1 SV=1	16090	71.8308
KVVLHPN[+2204.772]YSQVDIGLIKL	HexNAc(4)Hex(5)NeuAc(2)	N[+2205]	1000.7	4	3999.78	3999.78	0	-0.9	236	Specific	800.58	612.36	612.36	13.82	46	>sp|P00738|HPT_HUMAN Haptoglobin OS=Homo sapiens GN=HP PE=1 SV=1	16090	71.8549
KVVLHPN[+2248.736]YSQVDIGLIKL	HexNAc(4)Hex(5)NeuAc(2)Na(2)	K[+43], N[+2249]	1363.59	3	4088.74	4086.75	2	-4.2	236	Specific	30	14.46	14.46	0.96	46	>sp|P00738|HPT_HUMAN Haptoglobin OS=Homo sapiens GN=HP PE=1 SV=1	16090	72.4775
KVVLHPN[+2204.772]YSQVDIGLIKL	HexNAc(4)Hex(5)NeuAc(2)	K[+43], N[+2205]	1348.26	3	4042.77	4042.79	0	-4.8	236	Specific	106.02	8.77	8.77	0.94	46	>sp|P00738|HPT_HUMAN Haptoglobin OS=Homo sapiens GN=HP PE=1 SV=1	16090	72.4631
KVVLHPN[+2157.783]YSQVDIGLIKL	HexNAc(6)Hex(4)NeuAc(1)	K[+43], N[+2158]	1332.93	3	3996.77	3995.8	1	-9.1	236	Specific	129.33	44.9	44.9	1	46	>sp|P00738|HPT_HUMAN Haptoglobin OS=Homo sapiens GN=HP PE=1 SV=1	16090	72.3611
KVVLHPN[+2157.783]YSQVDIGLIKL	HexNAc(6)Hex(4)NeuAc(1)	K[+43], N[+2158]	1332.59	3	3995.76	3995.8	0	-9.8	236	Specific	182.69	88.67	88.67	1.69	46	>sp|P00738|HPT_HUMAN Haptoglobin OS=Homo sapiens GN=HP PE=1 SV=1	16090	71.8002
KVVLHPN[+1054.370]YSQVDIGLIKLKQ	HexNAc(2)Hex(4)	N[+1054]	1031.19	3	3091.56	3090.56	1	-2.6	236	Specific	141.15	120.6	120.6	1.62	46	>sp|P00738|HPT_HUMAN Haptoglobin OS=Homo sapiens GN=HP PE=1 SV=1	16090	71.9919
KVSVNERV			352.19	2	703.373	703.373	0	-0.1	256	Specific	292.83	37.23	37.23	2.6	46	>sp|P00738|HPT_HUMAN Haptoglobin OS=Homo sapiens GN=HP PE=1 SV=1	16090	11.675
KDYAEVGRV			405.193	2	809.379	809.379	0	0.2	271	Specific	406.42	173.99	173.99	4.31	46	>sp|P00738|HPT_HUMAN Haptoglobin OS=Homo sapiens GN=HP PE=1 SV=1	16090	24.7612
RVGYVSGWGRN			490.751	2	980.494	980.495	0	-0.8	278	Specific	314.53	234.76	234.76	4.3	46	>sp|P00738|HPT_HUMAN Haptoglobin OS=Homo sapiens GN=HP PE=1 SV=1	16090	46.6707
KFTDHLKY			380.702	2	760.398	760.399	0	-1.3	292	Specific	250.41	63.1	63.1	2.17	46	>sp|P00738|HPT_HUMAN Haptoglobin OS=Homo sapiens GN=HP PE=1 SV=1	16090	19.1274
KFTDHLKY			380.703	2	760.398	760.399	0	-0.6	292	Specific	266.28	1.9	1.9	1	46	>sp|P00738|HPT_HUMAN Haptoglobin OS=Homo sapiens GN=HP PE=1 SV=1	16090	16.6611
RHYEGSTVPEKK			573.774	2	1146.54	1146.54	0	-0.7	312	Specific	587.27	448.43	448.43	7.19	46	>sp|P00738|HPT_HUMAN Haptoglobin OS=Homo sapiens GN=HP PE=1 SV=1	16090	15.4114
KVTSIQDWVQKT			602.322	2	1203.64	1203.64	0	0.1	392	Specific	571.56	328.83	328.83	6.81	46	>sp|P00738|HPT_HUMAN Haptoglobin OS=Homo sapiens GN=HP PE=1 SV=1	16090	54.7263
KLVLSSEKT			388.232	2	775.456	775.456	0	-0.2	67	Specific	235.22	28.51	28.51	2.54	47	>sp|P01024|CO3_HUMAN Complement C3 OS=Homo sapiens GN=C3 PE=1 SV=2	7550	26.0734
KTVLTPATNHMGN[+1378.476]VTFTIPANRE	HexNAc(2)Hex(6)	N[+1378]	1211.89	3	3633.65	3633.64	0	3.3	74	Specific	89.66	68.26	68.26	2.41	47	>sp|P01024|CO3_HUMAN Complement C3 OS=Homo sapiens GN=C3 PE=1 SV=2	7550	59.1572
KTVLTPATNHMGN[+1378.476]VTFTIPANRE	HexNAc(2)Hex(6)	N[+1378]	909.167	4	3633.65	3633.64	0	2.8	74	Specific	98.95	92.03	92.03	2.3	47	>sp|P01024|CO3_HUMAN Complement C3 OS=Homo sapiens GN=C3 PE=1 SV=2	7550	59.279
KTVLTPATNHMGN[+1704.635]VTFTIPANRE	HexNAc(6)Hex(3)	N[+1705]	990.946	4	3960.76	3959.79	1	-9.4	74	Specific	143.57	30.11	30.11	0.95	47	>sp|P01024|CO3_HUMAN Complement C3 OS=Homo sapiens GN=C3 PE=1 SV=2	7550	87.9092
KTVLTPATNHMGN[+1378.476]VTFTIPANRE	HexNAc(2)Hex(6)	M[+16], N[+1378]	913.163	4	3649.63	3649.63	0	-0.4	74	Specific	46.77	27.34	27.34	2.14	47	>sp|P01024|CO3_HUMAN Complement C3 OS=Homo sapiens GN=C3 PE=1 SV=2	7550	59.2313
KTVLTPATNHMGN[+1378.476]VTFTIPANRE	HexNAc(2)Hex(6)	M[+16], N[+1378]	1217.55	3	3650.62	3649.63	1	-3.4	74	Specific	92.07	27.91	27.91	1.06	47	>sp|P01024|CO3_HUMAN Complement C3 OS=Homo sapiens GN=C3 PE=1 SV=2	7550	54.3657
KTVLTPATNHMGN[+1378.476]VTFTIPANRE	HexNAc(2)Hex(6)	M[+16], N[+1378]	1217.22	3	3649.64	3649.63	0	3.4	74	Specific	100.15	78.63	78.63	2.3	47	>sp|P01024|CO3_HUMAN Complement C3 OS=Homo sapiens GN=C3 PE=1 SV=2	7550	51.4777
KTVLTPATNHMGN[+1540.529]VTFTIPANRE	HexNAc(2)Hex(7)	M[+16], N[+1541]	953.679	4	3811.69	3811.68	0	2.6	74	Specific	147.67	147.67	147.67	3.23	47	>sp|P01024|CO3_HUMAN Complement C3 OS=Homo sapiens GN=C3 PE=1 SV=2	7550	51.4461
KTVLTPATNHMGN[+1540.529]VTFTIPANRE	HexNAc(2)Hex(7)	M[+16], N[+1541]	1271.23	3	3811.69	3811.68	0	1	74	Specific	172.35	55.36	55.36	2.46	47	>sp|P01024|CO3_HUMAN Complement C3 OS=Homo sapiens GN=C3 PE=1 SV=2	7550	51.3851
KTVLTPATNHMGN[+1378.476]VTFTIPANRE	HexNAc(2)Hex(6)	M[+16], N[+1378]	913.166	4	3649.64	3649.63	0	3.5	74	Specific	502.8	285.96	285.96	5.45	47	>sp|P01024|CO3_HUMAN Complement C3 OS=Homo sapiens GN=C3 PE=1 SV=2	7550	51.6313
KVVLVSLQSGYLFIQTDKT			637.36	3	1910.07	1910.06	0	1.1	120	Specific	176.53	176.53	176.53	3.27	47	>sp|P01024|CO3_HUMAN Complement C3 OS=Homo sapiens GN=C3 PE=1 SV=2	7550	89.2184
KVVLVSLQSGYLFIQTDKT			637.36	3	1910.06	1910.06	0	0.9	120	Specific	232.59	232.59	232.59	4.66	47	>sp|P01024|CO3_HUMAN Complement C3 OS=Homo sapiens GN=C3 PE=1 SV=2	7550	88.6993
KTIYTPGSTVLYRI			685.869	2	1370.73	1370.73	0	-0.2	137	Specific	238.6	101.42	101.42	3.82	47	>sp|P01024|CO3_HUMAN Complement C3 OS=Homo sapiens GN=C3 PE=1 SV=2	7550	55.2624
KLLPVGRT			327.719	2	654.43	654.43	0	0	156	Specific	252.79	39.47	39.47	2.63	47	>sp|P01024|CO3_HUMAN Complement C3 OS=Homo sapiens GN=C3 PE=1 SV=2	7550	33.5094
RTVMVNIENPEGIPVKQ		M[+16]	828.438	2	1655.87	1655.87	0	1.2	162	Specific	130.98	130.98	130.98	3.35	47	>sp|P01024|CO3_HUMAN Complement C3 OS=Homo sapiens GN=C3 PE=1 SV=2	7550	58.207
KEYVLPSFEVIVEPTEKF			939.991	2	1878.97	1878.97	0	0.5	226	Specific	509.36	504.87	504.87	7.55	47	>sp|P01024|CO3_HUMAN Complement C3 OS=Homo sapiens GN=C3 PE=1 SV=2	7550	85.562
KFYYIYNEKG			570.274	2	1139.54	1139.54	0	0.5	242	Specific	413.94	190.53	190.53	4.56	47	>sp|P01024|CO3_HUMAN Complement C3 OS=Homo sapiens GN=C3 PE=1 SV=2	7550	52.0329
KGLEVTITARF			480.28	2	959.553	959.552	0	1.4	250	Specific	457.72	330.69	330.69	5.77	47	>sp|P01024|CO3_HUMAN Complement C3 OS=Homo sapiens GN=C3 PE=1 SV=2	7550	47.1325
RFLYGKK			314.178	2	627.349	627.35	0	-2	259	Specific	333.82	63.62	63.62	2.62	47	>sp|P01024|CO3_HUMAN Complement C3 OS=Homo sapiens GN=C3 PE=1 SV=2	7550	32.9181
RISLPESLKR			443.766	2	886.525	886.524	0	0.6	282	Specific	252.43	34.26	34.26	2.6	47	>sp|P01024|CO3_HUMAN Complement C3 OS=Homo sapiens GN=C3 PE=1 SV=2	7550	51.8775
RIPIEDGSGEVVLSRK			735.894	2	1470.78	1470.78	0	0.8	291	Specific	451.21	270.92	270.92	6.26	47	>sp|P01024|CO3_HUMAN Complement C3 OS=Homo sapiens GN=C3 PE=1 SV=2	7550	54.7586
KVLLDGVQNPRA			555.817	2	1110.63	1110.63	0	-0.7	306	Specific	403.82	201.85	201.85	5.46	47	>sp|P01024|CO3_HUMAN Complement C3 OS=Homo sapiens GN=C3 PE=1 SV=2	7550	43.9728
RVPVAVQGEDTVQSLTQGDGVAKL			733.382	3	2198.13	2198.13	0	0.9	387	Specific	242.57	242.57	242.57	5.14	47	>sp|P01024|CO3_HUMAN Complement C3 OS=Homo sapiens GN=C3 PE=1 SV=2	7550	63.8058
KKQELSEAEQATRT			463.904	3	1389.7	1389.7	0	1.2	428	Specific	368.63	281.95	281.95	4.75	47	>sp|P01024|CO3_HUMAN Complement C3 OS=Homo sapiens GN=C3 PE=1 SV=2	7550	22.0166
KKQELSEAEQATRT			695.352	2	1389.7	1389.7	0	0	428	Specific	629.66	379.23	379.23	8.23	47	>sp|P01024|CO3_HUMAN Complement C3 OS=Homo sapiens GN=C3 PE=1 SV=2	7550	22.0841
KQELSEAEQATRT			631.3	2	1261.59	1261.6	0	-7.3	429	Specific	262.71	262.71	262.71	3.97	47	>sp|P01024|CO3_HUMAN Complement C3 OS=Homo sapiens GN=C3 PE=1 SV=2	7550	27.666
RVVLVAVDKG			421.771	2	842.534	842.535	0	-0.5	593	Specific	378.86	234.42	234.42	5.24	47	>sp|P01024|CO3_HUMAN Complement C3 OS=Homo sapiens GN=C3 PE=1 SV=2	7550	42.0645
KGVFVLNKK			388.737	2	776.466	776.466	0	-0.2	601	Specific	322.01	165.25	165.25	4.1	47	>sp|P01024|CO3_HUMAN Complement C3 OS=Homo sapiens GN=C3 PE=1 SV=2	7550	46.2123
RSVQLTEKR			402.727	2	804.446	804.446	0	0.2	672	Specific	390.3	2	2	2.61	47	>sp|P01024|CO3_HUMAN Complement C3 OS=Homo sapiens GN=C3 PE=1 SV=2	7550	18.7036
KEPPKN			471.259	1	471.259	470.261	1	-11.3	780	Specific	9.02	9.02	9.02	0.73	47	>sp|P01024|CO3_HUMAN Complement C3 OS=Homo sapiens GN=C3 PE=1 SV=2	7550	135.292
RNEQVEIRA			444.233	2	887.458	887.458	0	-0.1	842	Specific	186.16	36.15	36.15	1.04	47	>sp|P01024|CO3_HUMAN Complement C3 OS=Homo sapiens GN=C3 PE=1 SV=2	7550	23.9056
RNEQVEIRA			444.232	2	887.457	887.458	0	-0.8	842	Specific	293.49	89.62	89.62	3.44	47	>sp|P01024|CO3_HUMAN Complement C3 OS=Homo sapiens GN=C3 PE=1 SV=2	7550	23.6528
RMNKT			392.191	1	392.191	392.196	0	-12.6	938	Specific	24.87	24.87	24.87	0.91	47	>sp|P01024|CO3_HUMAN Complement C3 OS=Homo sapiens GN=C3 PE=1 SV=2	7550	23.8988
RMN[+1257.449]KT	HexNAc(3)Hex(4)	N[+1257]	1650.66	1	1650.66	1649.65	1	6.7	938	Specific	44.35	44.35	44.35	0.91	47	>sp|P01024|CO3_HUMAN Complement C3 OS=Homo sapiens GN=C3 PE=1 SV=2	7550	67.1309
RMN[+1216.423]KT	HexNAc(2)Hex(5)	N[+1216]	1609.63	1	1609.63	1608.62	1	3	938	Specific	46.25	46.25	46.25	0.92	47	>sp|P01024|CO3_HUMAN Complement C3 OS=Homo sapiens GN=C3 PE=1 SV=2	7550	77.5314
RMN[+892.317]KT	HexNAc(2)Hex(3)	N[+892]	1284.52	1	1284.52	1284.51	0	7.4	938	Specific	50.06	50.06	50.06	0.91	47	>sp|P01024|CO3_HUMAN Complement C3 OS=Homo sapiens GN=C3 PE=1 SV=2	7550	76.382
RMN[+892.317]KT	HexNAc(2)Hex(3)	N[+892]	1285.52	1	1285.52	1284.51	1	3.5	938	Specific	56.44	56.44	56.44	0.91	47	>sp|P01024|CO3_HUMAN Complement C3 OS=Homo sapiens GN=C3 PE=1 SV=2	7550	65.8459
RMN[+892.317]KT	HexNAc(2)Hex(3)	N[+892]	1285.52	1	1285.52	1284.51	1	0.3	938	Specific	57.08	57.08	57.08	0.91	47	>sp|P01024|CO3_HUMAN Complement C3 OS=Homo sapiens GN=C3 PE=1 SV=2	7550	103.93
RMN[+1710.598]KT	HexNAc(3)Hex(5)NeuAc(1)	N[+1711]	1051.91	2	2102.81	2102.79	0	7.5	938	Specific	70.45	70.45	70.45	0.93	47	>sp|P01024|CO3_HUMAN Complement C3 OS=Homo sapiens GN=C3 PE=1 SV=2	7550	20.6601
RMN[+1378.476]KT	HexNAc(2)Hex(6)	M[+16], N[+1378]	358.136	5	1786.65	1786.67	0	-8.8	938	Specific	29.97	0	0	0.91	47	>sp|P01024|CO3_HUMAN Complement C3 OS=Homo sapiens GN=C3 PE=1 SV=2	7550	72.5015
RMN[+892.317]KT	HexNAc(2)Hex(3)	K[+43], N[+892]	1327.52	1	1327.52	1327.52	0	2	938	Specific	34.1	34.1	34.1	0.92	47	>sp|P01024|CO3_HUMAN Complement C3 OS=Homo sapiens GN=C3 PE=1 SV=2	7550	104.95
RTLDPERL			365.69	2	730.372	730.373	0	-1.3	946	Specific	233.76	18.39	18.39	2.21	47	>sp|P01024|CO3_HUMAN Complement C3 OS=Homo sapiens GN=C3 PE=1 SV=2	7550	16.0246
KGYTQQLAFRQ			542.283	2	1083.56	1083.56	0	0.4	1052	Specific	491.4	279.51	279.51	5.65	47	>sp|P01024|CO3_HUMAN Complement C3 OS=Homo sapiens GN=C3 PE=1 SV=2	7550	47.2288
KGPLLNKF			321.202	2	641.398	641.398	0	-0.9	1204	Specific	200.13	27.9	27.9	0.96	47	>sp|P01024|CO3_HUMAN Complement C3 OS=Homo sapiens GN=C3 PE=1 SV=2	7550	19.5692
KFLTTAKD			340.702	2	680.398	680.398	0	-0.1	1210	Specific	287.52	84.12	84.12	3.26	47	>sp|P01024|CO3_HUMAN Complement C3 OS=Homo sapiens GN=C3 PE=1 SV=2	7550	21.9582
KQLYNVEATSYALLALLQLKD			717.741	3	2151.21	2151.21	0	0.6	1226	Specific	391.91	361.83	361.83	5.88	47	>sp|P01024|CO3_HUMAN Complement C3 OS=Homo sapiens GN=C3 PE=1 SV=2	7550	118.612
KDFDFVPPVVRW			595.813	2	1190.62	1190.62	0	-0.5	1245	Specific	496.17	171.46	171.46	5.66	47	>sp|P01024|CO3_HUMAN Complement C3 OS=Homo sapiens GN=C3 PE=1 SV=2	7550	78.3931
KENEGFTVTAEGKG			641.3	2	1281.59	1281.6	0	-1.9	1326	Specific	508.07	430.85	430.85	6.83	47	>sp|P01024|CO3_HUMAN Complement C3 OS=Homo sapiens GN=C3 PE=1 SV=2	7550	37.5988
KVTIKPAPETEKR			606.845	2	1212.68	1212.68	0	-1	1365	Specific	243.9	176.77	176.77	3.66	47	>sp|P01024|CO3_HUMAN Complement C3 OS=Homo sapiens GN=C3 PE=1 SV=2	7550	22.8588
KVTIKPAPETEKR			404.899	3	1212.68	1212.68	0	-1.3	1365	Specific	333.44	323.54	323.54	5.41	47	>sp|P01024|CO3_HUMAN Complement C3 OS=Homo sapiens GN=C3 PE=1 SV=2	7550	22.9526
RNTLIIYLDKV			546.818	2	1092.63	1092.63	0	-0.1	1442	Specific	480.58	298.96	298.96	5.99	47	>sp|P01024|CO3_HUMAN Complement C3 OS=Homo sapiens GN=C3 PE=1 SV=2	7550	63.2237
RFYHPEKE			820.396	1	820.396	820.399	0	-3.8	1492	Specific	92.5	11.16	11.16	0.87	47	>sp|P01024|CO3_HUMAN Complement C3 OS=Homo sapiens GN=C3 PE=1 SV=2	7550	124.82
RFYHPEKEDGKL			417.2	3	1249.58	1249.58	0	0.1	1492	Specific	168.97	90.3	90.3	0.93	47	>sp|P01024|CO3_HUMAN Complement C3 OS=Homo sapiens GN=C3 PE=1 SV=2	7550	18.1111
RFYHPEKEDGKL			313.151	4	1249.58	1249.58	0	-0.9	1492	Specific	313.43	241.26	241.26	3.64	47	>sp|P01024|CO3_HUMAN Complement C3 OS=Homo sapiens GN=C3 PE=1 SV=2	7550	18.2061
RFYHPEKEDGKL			417.2	3	1249.58	1249.58	0	-0.5	1492	Specific	423.04	346.6	346.6	4.18	47	>sp|P01024|CO3_HUMAN Complement C3 OS=Homo sapiens GN=C3 PE=1 SV=2	7550	18.2093
KVTLEERL			373.705	2	746.404	746.404	0	-0.7	1527	Specific	295.21	41.01	41.01	2.47	47	>sp|P01024|CO3_HUMAN Complement C3 OS=Homo sapiens GN=C3 PE=1 SV=2	7550	20.8183
KVQLSNDFDEYIMAIEQTIKS		M[+16]	1137.06	2	2273.11	2273.1	0	2.4	1552	Specific	184.76	111.45	111.45	2.41	47	>sp|P01024|CO3_HUMAN Complement C3 OS=Homo sapiens GN=C3 PE=1 SV=2	7550	108.541
KVQLSNDFDEYIMAIEQTIKS		M[+16]	758.371	3	2273.1	2273.1	0	-0.2	1552	Specific	211.51	199.68	199.68	2.59	47	>sp|P01024|CO3_HUMAN Complement C3 OS=Homo sapiens GN=C3 PE=1 SV=2	7550	108.581
KVQLSNDFDEYIMAIEQTIKS		M[+16]	1137.06	2	2273.1	2273.1	0	1.1	1552	Specific	216.64	180.96	180.96	3.6	47	>sp|P01024|CO3_HUMAN Complement C3 OS=Homo sapiens GN=C3 PE=1 SV=2	7550	108.513
KVQLSNDFDEYIMAIEQTIKS		M[+16]	758.371	3	2273.1	2273.1	0	-0.2	1552	Specific	250.95	219.67	219.67	4.34	47	>sp|P01024|CO3_HUMAN Complement C3 OS=Homo sapiens GN=C3 PE=1 SV=2	7550	108.579
KSGSDEVQVGQQRT			645.308	2	1289.61	1289.61	0	0	1571	Specific	507.52	392.74	392.74	7.09	47	>sp|P01024|CO3_HUMAN Complement C3 OS=Homo sapiens GN=C3 PE=1 SV=2	7550	22.015
RTFISPIKC			403.245	2	805.482	805.482	0	0.8	1583	Specific	327.39	210.53	210.53	4.06	47	>sp|P01024|CO3_HUMAN Complement C3 OS=Homo sapiens GN=C3 PE=1 SV=2	7550	47.6297
KHYLMWGLSSDFWGEKPN[+2448.878]LSYIIGKDTWVEHWPEEDECQDEENQKQCQDLGAFTESMVVFGCPN	HexNAc(6)Hex(4)NeuAc(2)	C[+57]*3, K[+43], N[+2449]	1421.46	7	9944.18	9944.16	0	1.9	1601	CRagged	29.98	5	0	0.91	47	>sp|P01024|CO3_HUMAN Complement C3 OS=Homo sapiens GN=C3 PE=1 SV=2	7550	76.8445
KDLATVYVDVLKD			618.347	2	1235.69	1235.69	0	-0.4	37	Specific	524.77	289.83	289.83	5.76	22	>sp|P02647|APOA1_HUMAN Apolipoprotein A-I OS=Homo sapiens GN=APOA1 PE=1 SV=1	2065	80.5103
RDYVSQFEGSALGKQ			700.838	2	1400.67	1400.67	0	-0.1	52	Specific	573.41	514.09	514.09	8.1	22	>sp|P02647|APOA1_HUMAN Apolipoprotein A-I OS=Homo sapiens GN=APOA1 PE=1 SV=1	2065	66.2743
KLLDNWDSVTSTFSKL			806.895	2	1612.78	1612.79	0	-2	70	Specific	586.52	427.88	427.88	8.33	22	>sp|P02647|APOA1_HUMAN Apolipoprotein A-I OS=Homo sapiens GN=APOA1 PE=1 SV=1	2065	75.5019
REQLGPVTQEFWDNLEKE			966.971	2	1932.93	1932.93	0	0.4	86	Specific	454.61	343.1	343.1	6.43	22	>sp|P02647|APOA1_HUMAN Apolipoprotein A-I OS=Homo sapiens GN=APOA1 PE=1 SV=1	2065	84.6989
REQLGPVTQEFWDNLEKE			644.982	3	1932.93	1932.93	0	-0.8	86	Specific	499.99	415.89	415.89	7.45	22	>sp|P02647|APOA1_HUMAN Apolipoprotein A-I OS=Homo sapiens GN=APOA1 PE=1 SV=1	2065	84.8859
REQLGPVTQEFWDNLEKE			966.972	2	1932.94	1932.93	0	1.7	86	Specific	577.16	458.08	458.08	7.85	22	>sp|P02647|APOA1_HUMAN Apolipoprotein A-I OS=Homo sapiens GN=APOA1 PE=1 SV=1	2065	84.7619
KETEGLRQ			352.682	2	704.357	704.357	0	-1.1	102	Specific	177.94	33.97	33.97	0.96	22	>sp|P02647|APOA1_HUMAN Apolipoprotein A-I OS=Homo sapiens GN=APOA1 PE=1 SV=1	2065	10.7034
KETEGLRQ			352.682	2	704.356	704.357	0	-1.4	102	Specific	322.38	35.28	35.28	2.58	22	>sp|P02647|APOA1_HUMAN Apolipoprotein A-I OS=Homo sapiens GN=APOA1 PE=1 SV=1	2065	10.5465
KDLEEVKA			366.692	2	732.377	732.377	0	-0.5	113	Specific	376.78	30.79	30.79	3.24	22	>sp|P02647|APOA1_HUMAN Apolipoprotein A-I OS=Homo sapiens GN=APOA1 PE=1 SV=1	2065	22.8319
KDLEEVKA			366.692	2	732.377	732.377	0	-0.5	113	Specific	385.71	30.21	30.21	3.22	22	>sp|P02647|APOA1_HUMAN Apolipoprotein A-I OS=Homo sapiens GN=APOA1 PE=1 SV=1	2065	22.8303
KVQPYLDDFQKK			626.815	2	1252.62	1252.62	0	2.2	121	Specific	442.06	264.41	264.41	5.11	22	>sp|P02647|APOA1_HUMAN Apolipoprotein A-I OS=Homo sapiens GN=APOA1 PE=1 SV=1	2065	52.4638
KWQEEMELYRQ		M[+16]	650.287	2	1299.57	1299.57	0	-0.4	132	Specific	292.78	254.31	254.31	4.2	22	>sp|P02647|APOA1_HUMAN Apolipoprotein A-I OS=Homo sapiens GN=APOA1 PE=1 SV=1	2065	45.7196
RQKVEPLRA			435.264	2	869.52	869.52	0	-0.7	141	Specific	260.48	146.04	146.04	2.54	22	>sp|P02647|APOA1_HUMAN Apolipoprotein A-I OS=Homo sapiens GN=APOA1 PE=1 SV=1	2065	13.5227
KVEPLRA			307.187	2	613.367	613.367	0	-0.3	143	Specific	394.41	69.95	69.95	3.49	22	>sp|P02647|APOA1_HUMAN Apolipoprotein A-I OS=Homo sapiens GN=APOA1 PE=1 SV=1	2065	16.1254
KVEPLRA			307.186	2	613.366	613.367	0	-1.9	143	Specific	400.04	71.18	71.18	3.44	22	>sp|P02647|APOA1_HUMAN Apolipoprotein A-I OS=Homo sapiens GN=APOA1 PE=1 SV=1	2065	15.9651
RAELQEGARQ			437.225	2	873.442	873.442	0	-0.2	148	Specific	418.99	47.32	47.32	3.64	22	>sp|P02647|APOA1_HUMAN Apolipoprotein A-I OS=Homo sapiens GN=APOA1 PE=1 SV=1	2065	14.233
RAELQEGARQ			437.225	2	873.442	873.442	0	-0.6	148	Specific	455.84	71.25	71.25	4.28	22	>sp|P02647|APOA1_HUMAN Apolipoprotein A-I OS=Homo sapiens GN=APOA1 PE=1 SV=1	2065	14.2563
RAELQEGARQ			437.224	2	873.442	873.442	0	-0.9	148	Specific	470.17	66.83	66.83	4.04	22	>sp|P02647|APOA1_HUMAN Apolipoprotein A-I OS=Homo sapiens GN=APOA1 PE=1 SV=1	2065	14.3044
RQKLHELQEKL			384.884	3	1152.64	1152.64	0	-0.7	156	Specific	90.74	6.85	6.85	0.91	22	>sp|P02647|APOA1_HUMAN Apolipoprotein A-I OS=Homo sapiens GN=APOA1 PE=1 SV=1	2065	11.1785
KLHELQEKL			448.745	2	896.482	896.484	0	-2.1	158	Specific	371.33	74	74	2.51	22	>sp|P02647|APOA1_HUMAN Apolipoprotein A-I OS=Homo sapiens GN=APOA1 PE=1 SV=1	2065	14.695
KLHELQEKL			448.745	2	896.483	896.484	0	-0.4	158	Specific	488.05	133.89	133.89	4.3	22	>sp|P02647|APOA1_HUMAN Apolipoprotein A-I OS=Homo sapiens GN=APOA1 PE=1 SV=1	2065	11.9167
KLHELQEKL			448.745	2	896.483	896.484	0	-0.4	158	Specific	526.9	136.65	136.65	4.12	22	>sp|P02647|APOA1_HUMAN Apolipoprotein A-I OS=Homo sapiens GN=APOA1 PE=1 SV=1	2065	11.9235
KLSPLGEEMRD		M[+16]	524.261	2	1047.51	1047.51	0	0.8	165	Specific	135.94	80.18	80.18	1.3	22	>sp|P02647|APOA1_HUMAN Apolipoprotein A-I OS=Homo sapiens GN=APOA1 PE=1 SV=1	2065	34.2473
KLSPLGEEMRD		M[+16]	524.762	2	1048.52	1047.51	1	-0.1	165	Specific	163.55	20.44	20.44	0.91	22	>sp|P02647|APOA1_HUMAN Apolipoprotein A-I OS=Homo sapiens GN=APOA1 PE=1 SV=1	2065	34.5344
RAHVDALRT			391.219	2	781.431	781.432	0	-0.9	178	Specific	219.27	36.17	36.17	0.94	22	>sp|P02647|APOA1_HUMAN Apolipoprotein A-I OS=Homo sapiens GN=APOA1 PE=1 SV=1	2065	12.6791
RAHVDALRT			391.219	2	781.431	781.432	0	-1.2	178	Specific	401.74	95.75	95.75	3.75	22	>sp|P02647|APOA1_HUMAN Apolipoprotein A-I OS=Homo sapiens GN=APOA1 PE=1 SV=1	2065	12.6682
RAHVDALRT			391.219	2	781.431	781.432	0	-0.9	178	Specific	431.4	98.77	98.77	3.65	22	>sp|P02647|APOA1_HUMAN Apolipoprotein A-I OS=Homo sapiens GN=APOA1 PE=1 SV=1	2065	12.6887
RAHVDALRT			391.219	2	781.431	781.432	0	-0.9	178	Specific	485.17	126.94	126.94	3.9	22	>sp|P02647|APOA1_HUMAN Apolipoprotein A-I OS=Homo sapiens GN=APOA1 PE=1 SV=1	2065	12.6806
RTHLAPYSDELRQ			434.554	3	1301.65	1301.65	0	-0.1	185	Specific	531.18	445.29	445.29	7.18	22	>sp|P02647|APOA1_HUMAN Apolipoprotein A-I OS=Homo sapiens GN=APOA1 PE=1 SV=1	2065	39.7951
RTHLAPYSDELRQ			651.328	2	1301.65	1301.65	0	0	185	Specific	555.5	266.5	266.5	5.88	22	>sp|P02647|APOA1_HUMAN Apolipoprotein A-I OS=Homo sapiens GN=APOA1 PE=1 SV=1	2065	39.8193
RTHLAPYSDELRQ			651.328	2	1301.65	1301.65	0	0	185	Specific	571.73	261.96	261.96	6.01	22	>sp|P02647|APOA1_HUMAN Apolipoprotein A-I OS=Homo sapiens GN=APOA1 PE=1 SV=1	2065	39.816
RTHLAPYSDELRQ			651.328	2	1301.65	1301.65	0	-0.1	185	Specific	579.83	280.77	280.77	6.1	22	>sp|P02647|APOA1_HUMAN Apolipoprotein A-I OS=Homo sapiens GN=APOA1 PE=1 SV=1	2065	39.9362
RLEALKENGGARL			386.88	3	1158.63	1157.63	1	-4.5	202	Specific	220.56	77.81	77.81	0.92	22	>sp|P02647|APOA1_HUMAN Apolipoprotein A-I OS=Homo sapiens GN=APOA1 PE=1 SV=1	2065	20.7172
RLEALKENGGARL			386.547	3	1157.63	1157.63	0	-0.6	202	Specific	304.51	166.01	166.01	3.6	22	>sp|P02647|APOA1_HUMAN Apolipoprotein A-I OS=Homo sapiens GN=APOA1 PE=1 SV=1	2065	20.7248
RLAEYHAKA			416.221	2	831.434	831.436	0	-2.2	213	Specific	355.48	103.83	103.83	3.29	22	>sp|P02647|APOA1_HUMAN Apolipoprotein A-I OS=Homo sapiens GN=APOA1 PE=1 SV=1	2065	9.7578
RLAEYHAKA			416.221	2	831.435	831.436	0	-1.1	213	Specific	355.82	144.37	144.37	3.63	22	>sp|P02647|APOA1_HUMAN Apolipoprotein A-I OS=Homo sapiens GN=APOA1 PE=1 SV=1	2065	9.7951
KATEHLSTLSEKA			405.878	3	1215.62	1215.62	0	-0.6	220	Specific	299.49	130.31	130.31	4.16	22	>sp|P02647|APOA1_HUMAN Apolipoprotein A-I OS=Homo sapiens GN=APOA1 PE=1 SV=1	2065	24.2966
KATEHLSTLSEKA			608.315	2	1215.62	1215.62	0	0.4	220	Specific	556.52	413.36	413.36	6.92	22	>sp|P02647|APOA1_HUMAN Apolipoprotein A-I OS=Homo sapiens GN=APOA1 PE=1 SV=1	2065	24.3206
KAKPALEDLRQ			338.197	3	1012.58	1012.58	0	-1.6	231	Specific	219.55	95.33	95.33	2.22	22	>sp|P02647|APOA1_HUMAN Apolipoprotein A-I OS=Homo sapiens GN=APOA1 PE=1 SV=1	2065	32.8502
KAKPALEDLRQ			506.792	2	1012.58	1012.58	0	-1.4	231	Specific	261.19	133.26	133.26	3.4	22	>sp|P02647|APOA1_HUMAN Apolipoprotein A-I OS=Homo sapiens GN=APOA1 PE=1 SV=1	2065	32.8673
RQGLLPVLESFKV			615.858	2	1230.71	1230.71	0	-0.5	240	Specific	417.45	343.58	343.58	6.14	22	>sp|P02647|APOA1_HUMAN Apolipoprotein A-I OS=Homo sapiens GN=APOA1 PE=1 SV=1	2065	83.9379
RQGLLPVLESFKV			615.858	2	1230.71	1230.71	0	-0.3	240	Specific	545.18	389.82	389.82	7.45	22	>sp|P02647|APOA1_HUMAN Apolipoprotein A-I OS=Homo sapiens GN=APOA1 PE=1 SV=1	2065	84.4811
RQGLLPVLESFKV			615.859	2	1230.71	1230.71	0	0.8	240	Specific	583.06	442.9	442.9	8.34	22	>sp|P02647|APOA1_HUMAN Apolipoprotein A-I OS=Homo sapiens GN=APOA1 PE=1 SV=1	2065	84.1191
KVSFLSALEEYTKK			693.861	2	1386.71	1386.72	0	-0.7	251	Specific	599.36	497.78	497.78	8.27	22	>sp|P02647|APOA1_HUMAN Apolipoprotein A-I OS=Homo sapiens GN=APOA1 PE=1 SV=1	2065	89.0982
KHYYIGIIETTWDYASDHGEKK			800.371	3	2399.1	2398.1	1	-1	23	Specific	391.24	330.02	330.02	4.8	19	>sp|P00450|CERU_HUMAN Ceruloplasmin OS=Homo sapiens GN=CP PE=1 SV=1	6237	76.6279
KHYYIGIIETTWDYASDHGEKK			600.28	4	2398.1	2398.1	0	0.4	23	Specific	432.5	410.15	410.15	6.94	19	>sp|P00450|CERU_HUMAN Ceruloplasmin OS=Homo sapiens GN=CP PE=1 SV=1	6237	76.4816
KALYLQYTDETFRT			760.375	2	1519.74	1519.74	0	0.6	70	Specific	568.93	432.9	432.9	7.58	19	>sp|P00450|CERU_HUMAN Ceruloplasmin OS=Homo sapiens GN=CP PE=1 SV=1	6237	65.8186
RTTIEKPVWLGFLGPIIKA			638.047	3	1912.13	1912.13	0	-1.6	82	Specific	297.58	297.58	297.58	4.67	19	>sp|P00450|CERU_HUMAN Ceruloplasmin OS=Homo sapiens GN=CP PE=1 SV=1	6237	95.0133
KEHEGAIYPDN[+2204.772]TTDFQRA	HexNAc(4)Hex(5)NeuAc(2)	N[+2205]	1366.54	3	4097.62	4097.61	0	1.6	129	Specific	288.16	168.48	168.48	5.07	19	>sp|P00450|CERU_HUMAN Ceruloplasmin OS=Homo sapiens GN=CP PE=1 SV=1	6237	48.8064
KEHEGAIYPDN[+2204.772]TTDFQRA	HexNAc(4)Hex(5)NeuAc(2)	N[+2205]	1025.16	4	4097.62	4097.61	0	2.6	129	Specific	465.03	289.58	289.58	5.65	19	>sp|P00450|CERU_HUMAN Ceruloplasmin OS=Homo sapiens GN=CP PE=1 SV=1	6237	48.875
RIYHSHIDAPKD			394.209	3	1180.61	1180.61	0	0.3	178	Specific	220.91	136.5	136.5	3.5	19	>sp|P00450|CERU_HUMAN Ceruloplasmin OS=Homo sapiens GN=CP PE=1 SV=1	6237	21.9598
KEN[+1913.677]LTAPGSDSAVFFEQGTTRI	HexNAc(4)Hex(5)NeuAc(1)	N[+1914]	1347.56	3	4040.68	4040.68	0	0.9	396	Specific	102.51	58.77	58.77	2.51	19	>sp|P00450|CERU_HUMAN Ceruloplasmin OS=Homo sapiens GN=CP PE=1 SV=1	6237	67.2917
KEN[+1913.677]LTAPGSDSAVFFEQGTTRI	HexNAc(4)Hex(5)NeuAc(1)	N[+1914]	1010.93	4	4040.69	4040.68	0	2.3	396	Specific	106.63	74.17	74.17	2.35	19	>sp|P00450|CERU_HUMAN Ceruloplasmin OS=Homo sapiens GN=CP PE=1 SV=1	6237	67.3221
KEN[+2350.830]LTAPGSDSAVFFEQGTTRI	HexNAc(4)Hex(5)Fuc(1)NeuAc(2)	N[+2351]	1120.21	4	4477.82	4477.83	0	-1.5	396	Specific	117.66	74.73	74.73	3.37	19	>sp|P00450|CERU_HUMAN Ceruloplasmin OS=Homo sapiens GN=CP PE=1 SV=1	6237	73.556
KEN[+2204.772]LTAPGSDSAVFFEQGTTRI	HexNAc(4)Hex(5)NeuAc(2)	N[+2205]	867.363	5	4332.79	4331.77	1	2.5	396	Specific	126.46	87.44	87.44	2.38	19	>sp|P00450|CERU_HUMAN Ceruloplasmin OS=Homo sapiens GN=CP PE=1 SV=1	6237	74.0146
KEN[+2569.905]LTAPGSDSAVFFEQGTTRI	HexNAc(5)Hex(6)NeuAc(2)	N[+2570]	1174.98	4	4696.91	4696.9	0	1.4	396	Specific	128.98	128.98	128.98	3.7	19	>sp|P00450|CERU_HUMAN Ceruloplasmin OS=Homo sapiens GN=CP PE=1 SV=1	6237	73.2707
KEN[+1913.677]LTAPGSDSAVFFEQGTTRI	HexNAc(4)Hex(5)NeuAc(1)	N[+1914]	1011.43	4	4042.69	4040.68	2	2.3	396	Specific	178.04	106.06	106.06	3.23	19	>sp|P00450|CERU_HUMAN Ceruloplasmin OS=Homo sapiens GN=CP PE=1 SV=1	6237	67.2966
KEN[+2204.772]LTAPGSDSAVFFEQGTTRI	HexNAc(4)Hex(5)NeuAc(2)	N[+2205]	1083.7	4	4331.77	4331.77	0	0.2	396	Specific	194.86	134.35	134.35	3.83	19	>sp|P00450|CERU_HUMAN Ceruloplasmin OS=Homo sapiens GN=CP PE=1 SV=1	6237	74.5614
KEN[+2278.809]LTAPGSDSAVFFEQGTTRI	HexNAc(5)Hex(6)NeuAc(1)	N[+2279]	1102.45	4	4406.77	4405.81	1	-9.9	396	Specific	201.95	127.41	127.41	2.64	19	>sp|P00450|CERU_HUMAN Ceruloplasmin OS=Homo sapiens GN=CP PE=1 SV=1	6237	74.0454
KEN[+2204.772]LTAPGSDSAVFFEQGTTRI	HexNAc(4)Hex(5)NeuAc(2)	N[+2205]	1444.6	3	4331.77	4331.77	0	0.6	396	Specific	250.89	189.66	189.66	5.16	19	>sp|P00450|CERU_HUMAN Ceruloplasmin OS=Homo sapiens GN=CP PE=1 SV=1	6237	73.8483
KEN[+2226.754]LTAPGSDSAVFFEQGTTRI	HexNAc(4)Hex(5)NeuAc(2)Na(1)	N[+2227]	1089.44	4	4354.76	4353.75	1	-0.3	396	Specific	252.94	156.55	156.55	5.49	19	>sp|P00450|CERU_HUMAN Ceruloplasmin OS=Homo sapiens GN=CP PE=1 SV=1	6237	73.9405
KEN[+2221.788]LTAPGSDSAVFFEQGTTRI	HexNAc(4)Hex(6)Fuc(1)NeuAc(1)	N[+2222]	1450.6	3	4349.79	4348.79	1	0.6	396	Specific	287.98	205.36	205.36	5.55	19	>sp|P00450|CERU_HUMAN Ceruloplasmin OS=Homo sapiens GN=CP PE=1 SV=1	6237	73.9131
KEN[+2221.788]LTAPGSDSAVFFEQGTTRI	HexNAc(4)Hex(6)Fuc(1)NeuAc(1)	N[+2222]	1450.6	3	4349.79	4348.79	1	0.6	396	Specific	370.3	286.13	286.13	6.04	19	>sp|P00450|CERU_HUMAN Ceruloplasmin OS=Homo sapiens GN=CP PE=1 SV=1	6237	73.9036
KEN[+2204.772]LTAPGSDSAVFFEQGTTRI	HexNAc(4)Hex(5)NeuAc(2)	N[+2205]	1083.7	4	4331.77	4331.77	0	0.2	396	Specific	479.39	378.79	378.79	6.93	19	>sp|P00450|CERU_HUMAN Ceruloplasmin OS=Homo sapiens GN=CP PE=1 SV=1	6237	73.8515
KEN[+2204.772]LTAPGSDSAVFFEQGTTRI	HexNAc(4)Hex(5)NeuAc(2)	N[+2205]	1444.6	3	4331.77	4331.77	0	-0.1	396	Specific	635.28	458.45	458.45	9.95	19	>sp|P00450|CERU_HUMAN Ceruloplasmin OS=Homo sapiens GN=CP PE=1 SV=1	6237	74.0343
KEN[+2204.772]LTAPGSDSAVFFEQGTTRI	HexNAc(4)Hex(5)NeuAc(2)	N[+2205]	1083.7	4	4331.77	4331.77	0	0.2	396	Specific	698.4	537.74	537.74	11.35	19	>sp|P00450|CERU_HUMAN Ceruloplasmin OS=Homo sapiens GN=CP PE=1 SV=1	6237	73.8499
REYTDASFTNRK			602.268	2	1203.53	1203.53	0	0.6	427	Specific	467.03	347.48	347.48	5.64	19	>sp|P00450|CERU_HUMAN Ceruloplasmin OS=Homo sapiens GN=CP PE=1 SV=1	6237	36.5096
KDIFTGLIGPMKI		M[+16]	604.323	2	1207.64	1207.64	0	-0.4	548	Specific	330.42	179.46	179.46	4.37	19	>sp|P00450|CERU_HUMAN Ceruloplasmin OS=Homo sapiens GN=CP PE=1 SV=1	6237	75.6257
KEFYLFPTVFDEN[+2157.783]ESLLLEDNIRM	HexNAc(6)Hex(4)NeuAc(1)	N[+2158]	1216.03	4	4861.1	4861.1	0	-0.7	577	Specific	29.99	14.41	14.41	1.76	19	>sp|P00450|CERU_HUMAN Ceruloplasmin OS=Homo sapiens GN=CP PE=1 SV=1	6237	31.8994
KELHHLQEQN[+2350.830]VSNAFLDKG	HexNAc(4)Hex(5)Fuc(1)NeuAc(2)	N[+2351]	1093.97	4	4372.84	4372.83	0	1.7	754	Specific	102.99	23.51	23.51	2.4	19	>sp|P00450|CERU_HUMAN Ceruloplasmin OS=Homo sapiens GN=CP PE=1 SV=1	6237	51.5172
KELHHLQEQN[+2204.772]VSNAFLDKG	HexNAc(4)Hex(5)NeuAc(2)	N[+2205]	1057.45	4	4226.78	4226.78	0	1.2	754	Specific	601.79	357.63	357.63	8.84	19	>sp|P00450|CERU_HUMAN Ceruloplasmin OS=Homo sapiens GN=CP PE=1 SV=1	6237	52.0251
RQYTDSTFRV			509.236	2	1017.46	1017.46	0	0.2	786	Specific	362.5	247.8	247.8	4.67	19	>sp|P00450|CERU_HUMAN Ceruloplasmin OS=Homo sapiens GN=CP PE=1 SV=1	6237	30.3366
RVPVERK			300.179	2	599.351	599.351	0	-1	794	Specific	288.68	44.84	44.84	2.42	19	>sp|P00450|CERU_HUMAN Ceruloplasmin OS=Homo sapiens GN=CP PE=1 SV=1	6237	9.9408
KVNKDDEEFIESNKM			522.914	3	1566.73	1566.73	0	-0.6	945	Specific	243.95	142.17	142.17	3.75	19	>sp|P00450|CERU_HUMAN Ceruloplasmin OS=Homo sapiens GN=CP PE=1 SV=1	6237	32.8197
KPVVAEFYGSKE			548.788	2	1096.57	1096.57	0	2.2	98	Specific	301.9	190.37	190.37	3.71	22	>sp|TRFE_HUMAN|(Common contaminant protein)	42199	48.1828
KEDPQTFYYAVAVVKK			815.411	2	1629.82	1629.82	0	-0.4	108	Specific	509.88	293.19	293.19	6.68	22	>sp|TRFE_HUMAN|(Common contaminant protein)	42199	73.6421
KDSGFQMNQLRG		M[+16]	606.278	2	1211.55	1211.55	0	1	123	Specific	479.93	360.44	360.44	5.92	22	>sp|TRFE_HUMAN|(Common contaminant protein)	42199	34.357
KDGAGDVAFVKH			489.748	2	978.488	978.489	0	-1.1	216	Specific	375.35	239.31	239.31	4.54	22	>sp|TRFE_HUMAN|(Common contaminant protein)	42199	43.5118
KHSTIFENLANKA			425.222	3	1273.65	1273.65	0	-1.3	226	Specific	554.04	466.46	466.46	7.2	22	>sp|TRFE_HUMAN|(Common contaminant protein)	42199	45.626
KHSTIFENLANKA			637.33	2	1273.65	1273.65	0	0	226	Specific	563.71	296.86	296.86	5.43	22	>sp|TRFE_HUMAN|(Common contaminant protein)	42199	45.5357
RKPVDEYKD			439.734	2	878.461	878.462	0	-1.3	252	Specific	406.55	221.22	221.22	4.08	22	>sp|TRFE_HUMAN|(Common contaminant protein)	42199	9.5337
RSMGGKEDLIWELLNQAQEHFGKD		M[+16]	637.314	4	2546.23	2546.23	0	0.2	274	Specific	508.09	508.09	508.09	6.33	22	>sp|TRFE_HUMAN|(Common contaminant protein)	42199	95.8622
KEDLIWELLNQAQEHFGKD			1035.52	2	2070.03	2070.03	0	1.8	279	Specific	219.36	171.83	171.83	2.48	22	>sp|TRFE_HUMAN|(Common contaminant protein)	42199	107.693
KEDLIWELLNQAQEHFGKD			690.682	3	2070.03	2070.03	0	0.9	279	Specific	344.68	333.91	333.91	5.86	22	>sp|TRFE_HUMAN|(Common contaminant protein)	42199	107.358
KEDLIWELLNQAQEHFGKD			690.681	3	2070.03	2070.03	0	-0.4	279	Specific	385.3	350.89	350.89	6.07	22	>sp|TRFE_HUMAN|(Common contaminant protein)	42199	108.922
KEDLIWELLNQAQEHFGKD			690.681	3	2070.03	2070.03	0	-0.6	279	Specific	625.13	566.64	566.64	9.77	22	>sp|TRFE_HUMAN|(Common contaminant protein)	42199	108.388
KEDLIWELLNQAQEHFGKD			690.681	3	2070.03	2070.03	0	0.2	279	Specific	718.81	630.6	630.6	11.77	22	>sp|TRFE_HUMAN|(Common contaminant protein)	42199	105.933
KEDLIWELLNQAQEHFGKD			690.681	3	2070.03	2070.03	0	0.2	279	Specific	941.74	812.62	812.62	15.77	22	>sp|TRFE_HUMAN|(Common contaminant protein)	42199	107.87
KDLLFKD			318.192	2	635.376	635.376	0	0.4	311	Specific	290.22	14.24	14.24	1.55	22	>sp|TRFE_HUMAN|(Common contaminant protein)	42199	53.8911
KDSAHGFLKV			437.724	2	874.441	874.442	0	-1.4	316	Specific	549.27	345.72	345.72	5.69	22	>sp|TRFE_HUMAN|(Common contaminant protein)	42199	27.796
KMYLGYEYVTAIRN		M[+16]	747.869	2	1494.73	1494.73	0	0.5	332	Specific	473.64	448.84	448.84	6.86	22	>sp|TRFE_HUMAN|(Common contaminant protein)	42199	66.3361
KCGLVPVLAENYN[+2081.717]KSDNCEDTPEAGYFAVAVVKK	HexNAc(4)Hex(5)Fuc(1)NeuAc(1)Na(1)	C[+57]*2, K[+43], N[+2082]	1131.68	5	5654.39	5654.38	0	0.4	421	Specific	147.58	129.26	129.26	4.04	22	>sp|TRFE_HUMAN|(Common contaminant protein)	42199	83.7018
KSASDLTWDNLKG			625.308	2	1249.61	1249.61	0	2.5	454	Specific	394.69	304.74	304.74	4.99	22	>sp|TRFE_HUMAN|(Common contaminant protein)	42199	56.5885
KEGYYGYTGAFRC			642.289	2	1283.57	1283.57	0	1	531	Specific	419.29	331.86	331.86	5.18	22	>sp|TRFE_HUMAN|(Common contaminant protein)	42199	53.6714
KHQTVPQNTGGKN			583.798	2	1166.59	1166.59	0	-2.6	554	Specific	124.69	80.44	80.44	0.97	22	>sp|TRFE_HUMAN|(Common contaminant protein)	42199	9.54
KNPDPWAKN			414.206	2	827.404	827.405	0	-0.5	565	Specific	169.4	90.22	90.22	1.15	22	>sp|TRFE_HUMAN|(Common contaminant protein)	42199	32.3121
KEACVHKILRQQQHLFGSN[+2278.809]VTDCSGNFCLFRS	HexNAc(5)Hex(6)NeuAc(1)	C[+57]*3, K[+43], N[+2279]	1189.72	5	5944.57	5943.54	1	4.2	613	Specific	30	5.52	5.52	0.91	22	>sp|TRFE_HUMAN|(Common contaminant protein)	42199	80.7605
KEACVHKILRQQQHLFGSN[+2278.809]VTDCSGNFCLFRS	HexNAc(5)Hex(6)NeuAc(1)	C[+57]*3, K[+43], N[+2279]	1189.92	5	5945.56	5943.54	2	2.7	613	Specific	30	2.96	2.96	0.91	22	>sp|TRFE_HUMAN|(Common contaminant protein)	42199	80.8604
RQQQHLFGSN[+2248.736]VTDCSGNFCLFRS	HexNAc(4)Hex(5)NeuAc(2)Na(2)	C[+57]*2, N[+2249]	1192.23	4	4765.9	4763.86	2	6.8	622	Specific	73.98	26.47	26.47	0.93	22	>sp|TRFE_HUMAN|(Common contaminant protein)	42199	81.6568
RQQQHLFGSN[+2248.736]VTDCSGNFCLFRS	HexNAc(4)Hex(5)NeuAc(2)Na(2)	C[+57]*2, N[+2249]	1191.98	4	4764.9	4763.86	1	8.1	622	Specific	75.15	27.84	27.84	0.94	22	>sp|TRFE_HUMAN|(Common contaminant protein)	42199	80.77
RQQQHLFGSN[+2116.756]VTDCSGNFCLFRS	HexNAc(5)Hex(5)NeuAc(1)	C[+57]*2, N[+2117]	1158.71	4	4631.84	4631.88	0	-9.8	622	Specific	177.61	90.15	90.15	1.18	22	>sp|TRFE_HUMAN|(Common contaminant protein)	42199	81.3758
RQQQHLFGSN[+2116.756]VTDCSGNFCLFRS	HexNAc(5)Hex(5)NeuAc(1)	C[+57]*2, N[+2117]	1158.71	4	4631.84	4631.88	0	-9.8	622	Specific	184.59	47.14	47.14	1.13	22	>sp|TRFE_HUMAN|(Common contaminant protein)	42199	81.3742
KDLLFRD			332.195	2	663.383	663.382	0	1.5	647	Specific	364.82	23.77	23.77	2.48	22	>sp|TRFE_HUMAN|(Common contaminant protein)	42199	55.9054
KLHDRN			540.285	1	540.285	540.289	0	-6.6	660	Specific	63.22	63.22	63.22	0.91	22	>sp|TRFE_HUMAN|(Common contaminant protein)	42199	122.647
KYLGEEYVKA			500.753	2	1000.5	1000.5	0	0.3	669	Specific	412.49	110.56	110.56	4.15	22	>sp|TRFE_HUMAN|(Common contaminant protein)	42199	46.2714
RFSDGLESN[+1913.677]SSTQFEVKK	HexNAc(4)Hex(5)NeuAc(1)	N[+1914]	1230.16	3	3688.46	3688.49	0	-8.2	219	Specific	192.94	125.26	125.26	2.61	19	>sp|P0C0L4|CO4A_HUMAN Complement C4-A OS=Homo sapiens GN=C4A PE=1 SV=2	7564	49.4156
RFSDGLESN[+1864.634]SSTQFEVKK	HexNAc(2)Hex(9)	N[+1865]	1213.82	3	3639.46	3639.45	0	2.9	219	Specific	777.15	541.67	541.67	12.25	19	>sp|P0C0L4|CO4A_HUMAN Complement C4-A OS=Homo sapiens GN=C4A PE=1 SV=2	7564	49.2931
KYVLPNFEVKI			554.807	2	1108.61	1108.6	0	2.2	236	Specific	310.96	122.13	122.13	3.46	19	>sp|P0C0L4|CO4A_HUMAN Complement C4-A OS=Homo sapiens GN=C4A PE=1 SV=2	7564	63.9712
KYVLPNFEVKITPGKP		K[+43]	824.454	2	1647.9	1647.91	0	-5.8	236	Specific	76.34	35.84	6.89	0.91	19	>sp|P0C0L4|CO4A_HUMAN Complement C4-A OS=Homo sapiens GN=C4A PE=1 SV=2	7564	100.34
KYVLPNFEVKITPGKP		K[+43]	824.454	2	1647.9	1647.91	0	-6.1	236	Specific	110.15	29.12	29.12	0.91	19	>sp|P0C0L4|CO4A_HUMAN Complement C4-A OS=Homo sapiens GN=C4A PE=1 SV=2	7564	100.395
RYIYGKP			322.176	2	643.345	643.345	0	-0.6	270	Specific	185.09	22.63	22.63	0.92	19	>sp|P0C0L4|CO4A_HUMAN Complement C4-A OS=Homo sapiens GN=C4A PE=1 SV=2	7564	32.9609
RHLVPGAPFLLQALVRE			544.331	3	1630.98	1630.98	0	-0.5	377	Specific	420.76	420.76	420.76	7.31	19	>sp|P0C0L4|CO4A_HUMAN Complement C4-A OS=Homo sapiens GN=C4A PE=1 SV=2	7564	90.0454
REMSGSPASGIPVKV		M[+16]	638.316	2	1275.63	1275.62	0	0.4	392	Specific	201.62	201.62	201.62	3.68	19	>sp|P0C0L4|CO4A_HUMAN Complement C4-A OS=Homo sapiens GN=C4A PE=1 SV=2	7564	34.4322
RLTVAAPPSGGPGFLSIERPDSRPPRV			644.351	4	2574.38	2574.38	0	1.9	460	Specific	126.89	126.89	126.89	3.35	19	>sp|P0C0L4|CO4A_HUMAN Complement C4-A OS=Homo sapiens GN=C4A PE=1 SV=2	7564	59.1891
RNVNFQKA			375.201	2	749.394	749.394	0	-0.3	680	Specific	203.96	19.93	19.93	0.93	19	>sp|P0C0L4|CO4A_HUMAN Complement C4-A OS=Homo sapiens GN=C4A PE=1 SV=2	7564	17.8581
RALEILQEEDLIDEDDIPVRS			1113.06	2	2225.12	2225.12	0	0.1	757	Specific	323.71	244.9	244.9	5.58	19	>sp|P0C0L4|CO4A_HUMAN Complement C4-A OS=Homo sapiens GN=C4A PE=1 SV=2	7564	86.3506
RVETVDRF			359.69	2	718.372	718.373	0	-1.4	786	Specific	274.85	64.09	64.09	2.42	19	>sp|P0C0L4|CO4A_HUMAN Complement C4-A OS=Homo sapiens GN=C4A PE=1 SV=2	7564	9.9173
RVTASDPLDTLGSEGALSPGGVASLLRL			828.437	3	2483.3	2483.3	0	-0.9	980	Specific	431.3	431.3	431.3	6.38	19	>sp|P0C0L4|CO4A_HUMAN Complement C4-A OS=Homo sapiens GN=C4A PE=1 SV=2	7564	95.1606
RIQQFRK			346.198	2	691.389	691.389	0	0	1056	Specific	354.57	123.32	123.32	3.83	19	>sp|P0C0L4|CO4A_HUMAN Complement C4-A OS=Homo sapiens GN=C4A PE=1 SV=2	7564	19.493
RSMQGGLVGNDETVALTAFVTIALHHGLAVFQDEGAEPLKQ		M[+16]	1013.77	4	4052.04	4052.04	0	-0.9	1127	Specific	651.82	651.82	651.82	11.12	19	>sp|P0C0L4|CO4A_HUMAN Complement C4-A OS=Homo sapiens GN=C4A PE=1 SV=2	7564	128.663
RVEASISKA			367.208	2	733.409	733.409	0	0	1168	Specific	301.95	136.21	136.21	3.92	19	>sp|P0C0L4|CO4A_HUMAN Complement C4-A OS=Homo sapiens GN=C4A PE=1 SV=2	7564	14.9029
RGLN[+2204.772]VTLSSTGRN	HexNAc(4)Hex(5)NeuAc(2)	N[+2205]	1103.8	3	3309.37	3309.37	0	0.5	1326	Specific	112.01	24.52	24.52	2.41	19	>sp|P0C0L4|CO4A_HUMAN Complement C4-A OS=Homo sapiens GN=C4A PE=1 SV=2	7564	54.8791
RGLN[+2204.772]VTLSSTGRN	HexNAc(4)Hex(5)NeuAc(2)	N[+2205]	828.1	4	3309.38	3309.37	0	1.9	1326	Specific	192.93	64.52	64.52	2.59	19	>sp|P0C0L4|CO4A_HUMAN Complement C4-A OS=Homo sapiens GN=C4A PE=1 SV=2	7564	55.0024
KLTSLSDRY			396.22	2	791.433	791.426	0	8.8	1504	Specific	239.79	60.84	60.84	2.25	19	>sp|P0C0L4|CO4A_HUMAN Complement C4-A OS=Homo sapiens GN=C4A PE=1 SV=2	7564	21.53
RYVSHFETEGPHVLLYFDSVPTSRE			670.833	4	2680.31	2680.3	0	2.2	1511	Specific	438.6	395.88	395.88	6.2	19	>sp|P0C0L4|CO4A_HUMAN Complement C4-A OS=Homo sapiens GN=C4A PE=1 SV=2	7564	73.1209
RLEPGKE			543.32	1	543.32	543.314	0	11.6	1677	Specific	20.86	3.32	3.32	0.91	19	>sp|P0C0L4|CO4A_HUMAN Complement C4-A OS=Homo sapiens GN=C4A PE=1 SV=2	7564	138.704
RGIISALLVPPETEEAKQVLFLDTVYGN[+406.159]CSTHFTVKT	HexNAc(2)	C[+57], N[+406]	857.637	5	4284.15	4283.17	1	-4.1	159	Specific	29.99	24.46	24.46	0.91	36	>sp|P04114|APOB_HUMAN Apolipoprotein B-100 OS=Homo sapiens GN=APOB PE=1 SV=2	2074	97.4294
KPIRT			385.255	1	385.255	385.256	0	-1	217	Specific	39.22	39.22	39.22	0.93	36	>sp|P04114|APOB_HUMAN Apolipoprotein B-100 OS=Homo sapiens GN=APOB PE=1 SV=2	2074	27.9791
KQAEAVLKT			379.724	2	758.44	758.441	0	-0.6	321	Specific	278.74	101.31	101.31	3.64	36	>sp|P04114|APOB_HUMAN Apolipoprotein B-100 OS=Homo sapiens GN=APOB PE=1 SV=2	2074	17.8294
KGFEPTLEALFGKQ			654.846	2	1308.68	1308.68	0	0.8	696	Specific	429.61	290.61	290.61	5.47	36	>sp|P04114|APOB_HUMAN Apolipoprotein B-100 OS=Homo sapiens GN=APOB PE=1 SV=2	2074	88.0567
KDDKH			378.176	1	378.176	377.167	1	15.2	743	Specific	24.13	24.13	24.13	0.91	36	>sp|P04114|APOB_HUMAN Apolipoprotein B-100 OS=Homo sapiens GN=APOB PE=1 SV=2	2074	23.8524
RILGEELGFASLHDLQLLGKL			685.049	3	2053.13	2053.13	0	0.4	779	Specific	823.41	661.76	661.76	13.77	36	>sp|P04114|APOB_HUMAN Apolipoprotein B-100 OS=Homo sapiens GN=APOB PE=1 SV=2	2074	93.1934
KSSRD			350.18	1	350.18	349.183	1	-16.8	1306	Specific	28.08	28.08	28.08	0.89	36	>sp|P04114|APOB_HUMAN Apolipoprotein B-100 OS=Homo sapiens GN=APOB PE=1 SV=2	2074	25.479
KLGNNPVSKG			414.73	2	828.453	828.457	0	-5.6	1443	Specific	162.32	101.39	101.39	0.97	36	>sp|P04114|APOB_HUMAN Apolipoprotein B-100 OS=Homo sapiens GN=APOB PE=1 SV=2	2074	16.2965
KEVKI			375.224	1	375.224	375.224	0	0.8	1483	Specific	117.59	117.59	117.59	1.03	36	>sp|P04114|APOB_HUMAN Apolipoprotein B-100 OS=Homo sapiens GN=APOB PE=1 SV=2	2074	93.5009
RFN[+1913.677]SSYLQGTNQITGRY	HexNAc(4)Hex(5)NeuAc(1)	N[+1914]	900.634	4	3599.51	3599.5	0	3.8	1522	Specific	210.03	121.45	121.45	3.4	36	>sp|P04114|APOB_HUMAN Apolipoprotein B-100 OS=Homo sapiens GN=APOB PE=1 SV=2	2074	55.3519
KVSQEGLKL			380.713	2	760.419	760.42	0	-0.8	1731	Specific	248.66	81.88	81.88	3.47	36	>sp|P04114|APOB_HUMAN Apolipoprotein B-100 OS=Homo sapiens GN=APOB PE=1 SV=2	2074	13.2201
RETLEDTRD			432.209	2	863.41	863.41	0	-0.3	2514	Specific	298.76	138.23	138.23	4.09	36	>sp|P04114|APOB_HUMAN Apolipoprotein B-100 OS=Homo sapiens GN=APOB PE=1 SV=2	2074	18.4498
KVEDIPLARI			456.76	2	912.514	912.515	0	-1.2	2698	Specific	340.88	146.75	146.75	4.15	36	>sp|P04114|APOB_HUMAN Apolipoprotein B-100 OS=Homo sapiens GN=APOB PE=1 SV=2	2074	43.4238
KIQSPLFTLDANADIGN[+2204.772]GTTSANEAGIAASITAKG	HexNAc(4)Hex(5)NeuAc(2)	N[+2205]	1360.36	4	5438.42	5437.41	1	1.3	2764	Specific	30	30	30	2.31	36	>sp|P04114|APOB_HUMAN Apolipoprotein B-100 OS=Homo sapiens GN=APOB PE=1 SV=2	2074	94.365
KIQSPLFTLDANADIGN[+2204.772]GTTSANEAGIAASITAKG	HexNAc(4)Hex(5)NeuAc(2)	N[+2205]	1360.1	4	5437.37	5437.41	0	-6	2764	Specific	30	19.51	19.51	0.93	36	>sp|P04114|APOB_HUMAN Apolipoprotein B-100 OS=Homo sapiens GN=APOB PE=1 SV=2	2074	94.41
KIQSPLFTLDANADIGN[+2204.772]GTTSANEAGIAASITAKG	HexNAc(4)Hex(5)NeuAc(2)	N[+2205]	1360.1	4	5437.39	5437.41	0	-3.3	2764	Specific	30	20.42	20.42	0.94	36	>sp|P04114|APOB_HUMAN Apolipoprotein B-100 OS=Homo sapiens GN=APOB PE=1 SV=2	2074	94.5932
KIQSPLFTLDANADIGN[+2204.772]GTTSANEAGIAASITAKG	HexNAc(4)Hex(5)NeuAc(2)	N[+2205]	1360.11	4	5437.4	5437.41	0	-0.4	2764	Specific	30.94	30.94	30.94	2.32	36	>sp|P04114|APOB_HUMAN Apolipoprotein B-100 OS=Homo sapiens GN=APOB PE=1 SV=2	2074	94.6384
KIQSPLFTLDANADIGN[+2204.772]GTTSANEAGIAASITAKG	HexNAc(4)Hex(5)NeuAc(2)	N[+2205]	1360.1	4	5437.39	5437.41	0	-3.3	2764	Specific	48.5	41.32	41.32	1.02	36	>sp|P04114|APOB_HUMAN Apolipoprotein B-100 OS=Homo sapiens GN=APOB PE=1 SV=2	2074	94.5869
KIQSPLFTLDANADIGN[+2204.772]GTTSANEAGIAASITAKG	HexNAc(4)Hex(5)NeuAc(2)	N[+2205]	1360.11	4	5437.41	5437.41	0	1.1	2764	Specific	51.94	49.21	49.21	2.4	36	>sp|P04114|APOB_HUMAN Apolipoprotein B-100 OS=Homo sapiens GN=APOB PE=1 SV=2	2074	94.6175
KIQSPLFTLDANADIGN[+2204.772]GTTSANEAGIAASITAKG	HexNAc(4)Hex(5)NeuAc(2)	N[+2205]	1360.11	4	5437.41	5437.41	0	1.1	2764	Specific	159.06	123.45	123.45	3.6	36	>sp|P04114|APOB_HUMAN Apolipoprotein B-100 OS=Homo sapiens GN=APOB PE=1 SV=2	2074	94.6238
RVNQNLVYESGSLN[+2204.772]FSKL	HexNAc(4)Hex(5)NeuAc(2)	N[+2205]	1335.23	3	4003.68	4003.67	0	1.4	2970	Specific	96.25	25.75	25.75	2.48	36	>sp|P04114|APOB_HUMAN Apolipoprotein B-100 OS=Homo sapiens GN=APOB PE=1 SV=2	2074	69.9784
RFNQYKYNQN[+2059.735]FSAGNNENIMEAHVGINGEANLDFLNIPLTIPEMRL	HexNAc(4)Hex(5)Fuc(1)NeuAc(1)	N[+2060]	888.525	8	7101.15	7100.14	1	1.1	3093	Specific	29.99	0.73	0.73	0.92	36	>sp|P04114|APOB_HUMAN Apolipoprotein B-100 OS=Homo sapiens GN=APOB PE=1 SV=2	2074	64.4705
RLPYTIITTPPLKDFSLWEKTGLKE			666.383	4	2662.51	2661.49	1	6.7	3137	Specific	23.24	17.86	17.86	0.84	36	>sp|P04114|APOB_HUMAN Apolipoprotein B-100 OS=Homo sapiens GN=APOB PE=1 SV=2	2074	100.058
RLPYTIITTPPLKDFSLWEKTGLKE			666.634	4	2663.51	2661.49	2	6	3137	Specific	24.03	19.82	19.82	0.9	36	>sp|P04114|APOB_HUMAN Apolipoprotein B-100 OS=Homo sapiens GN=APOB PE=1 SV=2	2074	98.9997
RLPYTIITTPPLKDFSLWEKTGLKE			666.631	4	2663.5	2661.49	2	2.6	3137	Specific	28.76	28.76	28.76	0.91	36	>sp|P04114|APOB_HUMAN Apolipoprotein B-100 OS=Homo sapiens GN=APOB PE=1 SV=2	2074	99.531
RLPYTIITTPPLKDFSLWEKTGLKE			888.177	3	2662.52	2661.49	1	8.6	3137	Specific	42.2	42.2	42.2	0.91	36	>sp|P04114|APOB_HUMAN Apolipoprotein B-100 OS=Homo sapiens GN=APOB PE=1 SV=2	2074	93.7096
RLPYTIITTPPLKDFSLWEKTGLKE			888.511	3	2663.52	2661.49	2	8	3137	Specific	51.22	41.53	41.53	0.91	36	>sp|P04114|APOB_HUMAN Apolipoprotein B-100 OS=Homo sapiens GN=APOB PE=1 SV=2	2074	97.596
RLPYTIITTPPLKDFSLWEKTGLKE			666.383	4	2662.51	2661.49	1	6.7	3137	Specific	58.95	58.95	58.95	0.91	36	>sp|P04114|APOB_HUMAN Apolipoprotein B-100 OS=Homo sapiens GN=APOB PE=1 SV=2	2074	100.05
RLPYTIITTPPLKDFSLWEKTGLKE			666.635	4	2663.52	2661.49	2	8.7	3137	Specific	61.51	39.64	39.64	0.91	36	>sp|P04114|APOB_HUMAN Apolipoprotein B-100 OS=Homo sapiens GN=APOB PE=1 SV=2	2074	97.9619
RLPYTIITTPPLKDFSLWEKTGLKE			888.509	3	2663.51	2661.49	2	6.3	3137	Specific	62.1	35.36	35.36	0.91	36	>sp|P04114|APOB_HUMAN Apolipoprotein B-100 OS=Homo sapiens GN=APOB PE=1 SV=2	2074	95.5198
KTTKQ			349.201	1	349.201	349.208	0	-19.9	3164	Specific	28.15	28.15	28.15	0.91	36	>sp|P04114|APOB_HUMAN Apolipoprotein B-100 OS=Homo sapiens GN=APOB PE=1 SV=2	2074	139.929
KTTKQ			349.201	1	349.201	349.208	0	-21.1	3164	Specific	43.45	43.45	43.45	0.91	36	>sp|P04114|APOB_HUMAN Apolipoprotein B-100 OS=Homo sapiens GN=APOB PE=1 SV=2	2074	138.895
KTTKQ			349.201	1	349.201	349.208	0	-21.4	3164	Specific	62.21	62.21	62.21	0.91	36	>sp|P04114|APOB_HUMAN Apolipoprotein B-100 OS=Homo sapiens GN=APOB PE=1 SV=2	2074	137.499
KTTKQ			349.201	1	349.201	349.208	0	-20.5	3164	Specific	67.01	67.01	67.01	0.91	36	>sp|P04114|APOB_HUMAN Apolipoprotein B-100 OS=Homo sapiens GN=APOB PE=1 SV=2	2074	133.198
KTTKQ			349.201	1	349.201	349.208	0	-21.3	3164	Specific	69.72	69.72	69.72	0.91	36	>sp|P04114|APOB_HUMAN Apolipoprotein B-100 OS=Homo sapiens GN=APOB PE=1 SV=2	2074	133.755
KTTKQ			349.201	1	349.201	349.208	0	-21.2	3164	Specific	73.51	73.51	73.51	0.91	36	>sp|P04114|APOB_HUMAN Apolipoprotein B-100 OS=Homo sapiens GN=APOB PE=1 SV=2	2074	138.8
KTTKQ			349.201	1	349.201	349.208	0	-21.3	3164	Specific	84.56	84.56	84.56	0.92	36	>sp|P04114|APOB_HUMAN Apolipoprotein B-100 OS=Homo sapiens GN=APOB PE=1 SV=2	2074	138.354
KTTKQ			349.201	1	349.201	349.208	0	-20	3164	Specific	85.01	85.01	85.01	0.92	36	>sp|P04114|APOB_HUMAN Apolipoprotein B-100 OS=Homo sapiens GN=APOB PE=1 SV=2	2074	135.446
KTTKQ			349.201	1	349.201	349.208	0	-20.8	3164	Specific	85.38	85.38	85.38	0.92	36	>sp|P04114|APOB_HUMAN Apolipoprotein B-100 OS=Homo sapiens GN=APOB PE=1 SV=2	2074	136.522
KTTKQ			349.201	1	349.201	349.208	0	-21.4	3164	Specific	87.14	87.14	87.14	0.92	36	>sp|P04114|APOB_HUMAN Apolipoprotein B-100 OS=Homo sapiens GN=APOB PE=1 SV=2	2074	134.87
KTTKQ			349.201	1	349.201	349.208	0	-21.2	3164	Specific	89.51	89.51	89.51	0.92	36	>sp|P04114|APOB_HUMAN Apolipoprotein B-100 OS=Homo sapiens GN=APOB PE=1 SV=2	2074	135.977
KTTKQ			349.201	1	349.201	349.208	0	-21.2	3164	Specific	95.3	95.3	95.3	0.92	36	>sp|P04114|APOB_HUMAN Apolipoprotein B-100 OS=Homo sapiens GN=APOB PE=1 SV=2	2074	134.301
KAEKS			347.185	1	347.185	347.192	0	-20.8	3235	Specific	16	16	16	0.91	36	>sp|P04114|APOB_HUMAN Apolipoprotein B-100 OS=Homo sapiens GN=APOB PE=1 SV=2	2074	127.456
RVPSYTLILPSLELPVLHVPRN			748.444	3	2243.32	2243.32	0	0.1	3292	Specific	411.69	405.38	405.38	7.22	36	>sp|P04114|APOB_HUMAN Apolipoprotein B-100 OS=Homo sapiens GN=APOB PE=1 SV=2	2074	99.4459
KELCTISHIFIPAMGN[+1773.606]ITYDFSFKS	HexNAc(4)Hex(4)NeuAc(1)Na(1)	C[+57], N[+1774]	1120.49	4	4478.92	4477.92	1	-1	3322	Specific	30	9.03	9.03	1.04	36	>sp|P04114|APOB_HUMAN Apolipoprotein B-100 OS=Homo sapiens GN=APOB PE=1 SV=2	2074	100.79
KELCTISHIFIPAMGN[+1751.624]ITYDFSFKS	HexNAc(4)Hex(4)NeuAc(1)	C[+57], N[+1752]	1115.24	4	4457.94	4455.94	2	-0.3	3322	Specific	95.86	8.04	8.04	1.1	36	>sp|P04114|APOB_HUMAN Apolipoprotein B-100 OS=Homo sapiens GN=APOB PE=1 SV=2	2074	82.7482
KELCTISHIFIPAMGNITYDFSFKSSVITLNTNAELFN[+1935.659]QSDIVAHLLSSSSSVIDALQYKL	HexNAc(4)Hex(5)NeuAc(1)Na(1)	C[+57], N[+1936]	1061.63	8	8485.98	8485.94	0	3.8	3322	Specific	29.99	29.99	11.02	0.91	36	>sp|P04114|APOB_HUMAN Apolipoprotein B-100 OS=Homo sapiens GN=APOB PE=1 SV=2	2074	85.6163
KSSVITLNTNAELFN[+2394.794]QSDIVAHLLSSSSSVIDALQYKL	HexNAc(4)Hex(5)Fuc(1)NeuAc(2)Na(2)	N[+2395]	1252.95	5	6260.73	6259.78	1	-8	3345	Specific	30	20.86	20.86	1.05	36	>sp|P04114|APOB_HUMAN Apolipoprotein B-100 OS=Homo sapiens GN=APOB PE=1 SV=2	2074	111.353
KFVEGSHN[+1913.677]STVSLTTKN	HexNAc(4)Hex(5)NeuAc(1)	N[+1914]	1174.5	3	3521.49	3520.48	1	-0.6	3405	Specific	142.5	11.71	11.71	2.4	36	>sp|P04114|APOB_HUMAN Apolipoprotein B-100 OS=Homo sapiens GN=APOB PE=1 SV=2	2074	34.9536
KSTRS			364.196	1	364.196	363.199	1	-15.3	3525	Specific	23.39	23.39	23.39	0.89	36	>sp|P04114|APOB_HUMAN Apolipoprotein B-100 OS=Homo sapiens GN=APOB PE=1 SV=2	2074	23.7419
KSLWDFLKL			454.747	2	908.487	908.488	0	-0.6	3683	Specific	339.65	160.74	160.74	3.98	36	>sp|P04114|APOB_HUMAN Apolipoprotein B-100 OS=Homo sapiens GN=APOB PE=1 SV=2	2074	88.3013
RFEVDSPVYN[+1913.677]ATWSASLKN	HexNAc(4)Hex(5)NeuAc(1)	N[+1914]	1276.55	3	3827.62	3827.61	0	4	3887	Specific	93.61	17.59	17.59	1.01	36	>sp|P04114|APOB_HUMAN Apolipoprotein B-100 OS=Homo sapiens GN=APOB PE=1 SV=2	2074	75.3312
RFEVDSPVYN[+2204.772]ATWSASLKN	HexNAc(4)Hex(5)NeuAc(2)	N[+2205]	1030.43	4	4118.7	4118.7	0	0.9	3887	Specific	97	68.08	68.08	2.6	36	>sp|P04114|APOB_HUMAN Apolipoprotein B-100 OS=Homo sapiens GN=APOB PE=1 SV=2	2074	81.8276
RFEVDSPVYN[+2221.788]ATWSASLKN	HexNAc(4)Hex(6)Fuc(1)NeuAc(1)	N[+2222]	1379.25	3	4135.73	4135.72	0	4.1	3887	Specific	128.33	51.04	51.04	1.12	36	>sp|P04114|APOB_HUMAN Apolipoprotein B-100 OS=Homo sapiens GN=APOB PE=1 SV=2	2074	81.9562
RFEVDSPVYN[+2204.772]ATWSASLKN	HexNAc(4)Hex(5)NeuAc(2)	N[+2205]	1373.57	3	4118.7	4118.7	0	-0.3	3887	Specific	216.95	137.91	137.91	3.6	36	>sp|P04114|APOB_HUMAN Apolipoprotein B-100 OS=Homo sapiens GN=APOB PE=1 SV=2	2074	81.7986
KIEDGTLASKT			467.248	2	933.489	933.489	0	-0.2	3936	Specific	251.63	104.43	104.43	3.74	36	>sp|P04114|APOB_HUMAN Apolipoprotein B-100 OS=Homo sapiens GN=APOB PE=1 SV=2	2074	22.6829
RESDEETQIKV			539.748	2	1078.49	1078.49	0	-0.7	4047	Specific	315.06	262.65	262.65	4.62	36	>sp|P04114|APOB_HUMAN Apolipoprotein B-100 OS=Homo sapiens GN=APOB PE=1 SV=2	2074	16.9125
RFQKA			423.238	1	423.238	422.24	1	-13.5	4130	Specific	21.03	21.03	21.03	0.82	36	>sp|P04114|APOB_HUMAN Apolipoprotein B-100 OS=Homo sapiens GN=APOB PE=1 SV=2	2074	135.943
RFQKA			423.238	1	423.238	422.24	1	-12.9	4130	Specific	24.83	24.83	24.83	0.7	36	>sp|P04114|APOB_HUMAN Apolipoprotein B-100 OS=Homo sapiens GN=APOB PE=1 SV=2	2074	135.419
KDLSKE			462.255	1	462.255	462.256	0	-1.9	4275	Specific	118.27	118.27	118.27	0.94	36	>sp|P04114|APOB_HUMAN Apolipoprotein B-100 OS=Homo sapiens GN=APOB PE=1 SV=2	2074	21.3422
KDLSKE			462.255	1	462.255	462.256	0	-0.8	4275	Specific	147.7	147.7	147.7	1.01	36	>sp|P04114|APOB_HUMAN Apolipoprotein B-100 OS=Homo sapiens GN=APOB PE=1 SV=2	2074	20.8295
KIISDYHQQFRY			436.224	3	1306.66	1306.65	0	2.9	4487	Specific	283.14	222.92	222.92	3.91	36	>sp|P04114|APOB_HUMAN Apolipoprotein B-100 OS=Homo sapiens GN=APOB PE=1 SV=2	2074	36.3273
KLAPGELTIIL			520.323	2	1039.64	1039.64	0	0.1	4554	CRagged	98.11	98.11	98.11	2.42	36	>sp|P04114|APOB_HUMAN Apolipoprotein B-100 OS=Homo sapiens GN=APOB PE=1 SV=2	2074	95.8638
KIPEATNRR			400.716	2	800.424	800.426	0	-2.1	72	Specific	234.61	22.56	22.56	2.24	24	>sp|P01008|ANT3_HUMAN Antithrombin-III OS=Homo sapiens GN=SERPINC1 PE=1 SV=1	1858	14.6841
RLYRK			451.266	1	451.266	451.266	0	-0.2	162	Specific	174.47	174.47	174.47	2.05	24	>sp|P01008|ANT3_HUMAN Antithrombin-III OS=Homo sapiens GN=SERPINC1 PE=1 SV=1	1858	11.6702
RKAN[+1548.545]KS	HexNAc(3)Hex(4)NeuAc(1)	N[+1549]	1005.43	2	2009.85	2008.83	1	8.3	165	Specific	116.91	24.16	24.16	0.92	24	>sp|P01008|ANT3_HUMAN Antithrombin-III OS=Homo sapiens GN=SERPINC1 PE=1 SV=1	1858	77.4408
KAN[+1378.476]KS	HexNAc(2)Hex(6)	N[+1378]	855.832	2	1710.66	1710.67	0	-6.9	166	Specific	36.63	36.63	36.63	0.92	24	>sp|P01008|ANT3_HUMAN Antithrombin-III OS=Homo sapiens GN=SERPINC1 PE=1 SV=1	1858	22.7438
KAN[+1362.481]KS	HexNAc(2)Hex(5)Fuc(1)	N[+1362]	1694.66	1	1694.66	1694.67	0	-8.2	166	Specific	39.91	39.91	39.91	0.92	24	>sp|P01008|ANT3_HUMAN Antithrombin-III OS=Homo sapiens GN=SERPINC1 PE=1 SV=1	1858	81.8114
KAN[+730.264]KS	HexNAc(2)Hex(2)	N[+730]	1063.46	1	1063.46	1062.46	1	-4.3	166	Specific	50.67	50.67	50.67	0.83	24	>sp|P01008|ANT3_HUMAN Antithrombin-III OS=Homo sapiens GN=SERPINC1 PE=1 SV=1	1858	108.799
KAN[+1038.375]KS	HexNAc(2)Hex(3)Fuc(1)	N[+1038]	1371.57	1	1371.57	1370.57	1	-1.1	166	Specific	51.01	51.01	51.01	0.91	24	>sp|P01008|ANT3_HUMAN Antithrombin-III OS=Homo sapiens GN=SERPINC1 PE=1 SV=1	1858	84.3042
KAN[+1751.624]KS	HexNAc(4)Hex(4)NeuAc(1)	N[+1752]	1042.41	2	2083.82	2083.82	0	-0.4	166	Specific	81.84	81.84	81.84	2.36	24	>sp|P01008|ANT3_HUMAN Antithrombin-III OS=Homo sapiens GN=SERPINC1 PE=1 SV=1	1858	36.6835
KAN[+1773.606]KS	HexNAc(4)Hex(4)NeuAc(1)Na(1)	N[+1774]	1053.4	2	2105.78	2105.8	0	-7.3	166	Specific	84.19	84.19	84.19	0.97	24	>sp|P01008|ANT3_HUMAN Antithrombin-III OS=Homo sapiens GN=SERPINC1 PE=1 SV=1	1858	68.1845
KAN[+2248.736]KS	HexNAc(4)Hex(5)NeuAc(2)Na(2)	N[+2249]	1290.97	2	2580.93	2580.93	0	1.4	166	Specific	84.56	84.56	84.56	2.16	24	>sp|P01008|ANT3_HUMAN Antithrombin-III OS=Homo sapiens GN=SERPINC1 PE=1 SV=1	1858	105.61
KAN[+2116.756]KS	HexNAc(5)Hex(5)NeuAc(1)	N[+2117]	1224.98	2	2448.95	2448.95	0	0.5	166	Specific	92.14	92.14	92.14	2.16	24	>sp|P01008|ANT3_HUMAN Antithrombin-III OS=Homo sapiens GN=SERPINC1 PE=1 SV=1	1858	18.7957
KAN[+2278.809]KS	HexNAc(5)Hex(6)NeuAc(1)	N[+2279]	1307.01	2	2613.02	2611	2	3	166	Specific	98.57	98.57	98.57	1.06	24	>sp|P01008|ANT3_HUMAN Antithrombin-III OS=Homo sapiens GN=SERPINC1 PE=1 SV=1	1858	108.431
KSLTFN[+2204.772]ETYQDISELVYGAKL	HexNAc(4)Hex(5)NeuAc(2)	N[+2205]	1461.62	3	4382.83	4382.83	0	0	183	Specific	30	13.34	13.34	2.35	24	>sp|P01008|ANT3_HUMAN Antithrombin-III OS=Homo sapiens GN=SERPINC1 PE=1 SV=1	1858	107.698
KSLTFN[+2221.788]ETYQDISELVYGAKL	HexNAc(4)Hex(6)Fuc(1)NeuAc(1)	N[+2222]	1467.63	3	4400.86	4399.85	1	2.7	183	Specific	30	0.67	0.67	0.96	24	>sp|P01008|ANT3_HUMAN Antithrombin-III OS=Homo sapiens GN=SERPINC1 PE=1 SV=1	1858	108.611
KSLTFN[+2204.772]ETYQDISELVYGAKL	HexNAc(4)Hex(5)NeuAc(2)	N[+2205]	1096.46	4	4382.84	4382.83	0	0.7	183	Specific	38.1	21.61	21.61	2.35	24	>sp|P01008|ANT3_HUMAN Antithrombin-III OS=Homo sapiens GN=SERPINC1 PE=1 SV=1	1858	107.697
KSLTFN[+2221.788]ETYQDISELVYGAKL	HexNAc(4)Hex(6)Fuc(1)NeuAc(1)	N[+2222]	1467.28	3	4399.84	4399.85	0	-2.8	183	Specific	46.4	17.85	17.85	1.12	24	>sp|P01008|ANT3_HUMAN Antithrombin-III OS=Homo sapiens GN=SERPINC1 PE=1 SV=1	1858	107.816
KSLTFN[+2221.788]ETYQDISELVYGAKL	HexNAc(4)Hex(6)Fuc(1)NeuAc(1)	N[+2222]	1467.29	3	4399.86	4399.85	0	3.8	183	Specific	53.01	40.49	40.49	1.15	24	>sp|P01008|ANT3_HUMAN Antithrombin-III OS=Homo sapiens GN=SERPINC1 PE=1 SV=1	1858	107.788
KSLTFN[+2059.735]ETYQDISELVYGAKL	HexNAc(4)Hex(5)Fuc(1)NeuAc(1)	N[+2060]	1413.27	3	4237.79	4237.8	0	0	183	Specific	59.9	36.69	36.69	2.46	24	>sp|P01008|ANT3_HUMAN Antithrombin-III OS=Homo sapiens GN=SERPINC1 PE=1 SV=1	1858	99.8731
KSLTFN[+1872.651]ETYQDISELVYGAKL	HexNAc(3)Hex(6)NeuAc(1)	N[+1873]	1350.91	3	4050.72	4050.71	0	1.3	183	Specific	65.71	41.49	41.49	2.29	24	>sp|P01008|ANT3_HUMAN Antithrombin-III OS=Homo sapiens GN=SERPINC1 PE=1 SV=1	1858	100.517
KSLTFN[+2204.772]ETYQDISELVYGAKL	HexNAc(4)Hex(5)NeuAc(2)	N[+2205]	1461.62	3	4382.84	4382.83	0	0.8	183	Specific	93.11	77.65	77.65	2.63	24	>sp|P01008|ANT3_HUMAN Antithrombin-III OS=Homo sapiens GN=SERPINC1 PE=1 SV=1	1858	108.52
KSLTFN[+1913.677]ETYQDISELVYGAKL	HexNAc(4)Hex(5)NeuAc(1)	N[+1914]	1364.58	3	4091.73	4091.74	0	-0.6	183	Specific	97.23	65.33	65.33	3.21	24	>sp|P01008|ANT3_HUMAN Antithrombin-III OS=Homo sapiens GN=SERPINC1 PE=1 SV=1	1858	100.056
KSLTFN[+2204.772]ETYQDISELVYGAKL	HexNAc(4)Hex(5)NeuAc(2)	N[+2205]	1461.62	3	4382.84	4382.83	0	2.2	183	Specific	146.2	92.18	92.18	2.53	24	>sp|P01008|ANT3_HUMAN Antithrombin-III OS=Homo sapiens GN=SERPINC1 PE=1 SV=1	1858	108.754
KSLTFN[+1913.677]ETYQDISELVYGAKL	HexNAc(4)Hex(5)NeuAc(1)	N[+1914]	1023.69	4	4091.74	4091.74	0	-0.4	183	Specific	168.76	114.49	114.49	3.67	24	>sp|P01008|ANT3_HUMAN Antithrombin-III OS=Homo sapiens GN=SERPINC1 PE=1 SV=1	1858	100.152
KSLTFN[+1913.677]ETYQDISELVYGAKL	HexNAc(4)Hex(5)NeuAc(1)	N[+1914]	1023.69	4	4091.74	4091.74	0	0.7	183	Specific	172.6	84.24	84.24	3.4	24	>sp|P01008|ANT3_HUMAN Antithrombin-III OS=Homo sapiens GN=SERPINC1 PE=1 SV=1	1858	100.274
KSLTFN[+2226.754]ETYQDISELVYGAKL	HexNAc(4)Hex(5)NeuAc(2)Na(1)	N[+2227]	1101.96	4	4404.81	4404.81	0	0.1	183	Specific	184.36	151.75	151.75	3.91	24	>sp|P01008|ANT3_HUMAN Antithrombin-III OS=Homo sapiens GN=SERPINC1 PE=1 SV=1	1858	107.907
KSLTFN[+2350.830]ETYQDISELVYGAKL	HexNAc(4)Hex(5)Fuc(1)NeuAc(2)	N[+2351]	1132.98	4	4528.89	4528.89	0	-0.6	183	Specific	262.62	200.77	200.77	5.4	24	>sp|P01008|ANT3_HUMAN Antithrombin-III OS=Homo sapiens GN=SERPINC1 PE=1 SV=1	1858	108.151
KSLTFN[+2204.772]ETYQDISELVYGAKL	HexNAc(4)Hex(5)NeuAc(2)	N[+2205]	1096.46	4	4382.83	4382.83	0	-0.3	183	Specific	351.41	298.94	298.94	6.36	24	>sp|P01008|ANT3_HUMAN Antithrombin-III OS=Homo sapiens GN=SERPINC1 PE=1 SV=1	1858	108.698
KSLTFN[+2204.772]ETYQDISELVYGAKL	HexNAc(4)Hex(5)NeuAc(2)	N[+2205]	1096.47	4	4382.84	4382.83	0	1.4	183	Specific	355.34	288.81	288.81	6.17	24	>sp|P01008|ANT3_HUMAN Antithrombin-III OS=Homo sapiens GN=SERPINC1 PE=1 SV=1	1858	108.757
KSLTFN[+2204.772]ETYQDISELVYGAKL	HexNAc(4)Hex(5)NeuAc(2)	N[+2205]	1096.46	4	4382.84	4382.83	0	0.6	183	Specific	516.15	426.31	426.31	7.81	24	>sp|P01008|ANT3_HUMAN Antithrombin-III OS=Homo sapiens GN=SERPINC1 PE=1 SV=1	1858	107.971
KSLTFN[+2204.772]ETYQDISELVYGAKL	HexNAc(4)Hex(5)NeuAc(2)	N[+2205]	1096.46	4	4382.84	4382.83	0	0.7	183	Specific	548.08	467.99	467.99	7.98	24	>sp|P01008|ANT3_HUMAN Antithrombin-III OS=Homo sapiens GN=SERPINC1 PE=1 SV=1	1858	107.999
KSLTFN[+2204.772]ETYQDISELVYGAKL	HexNAc(4)Hex(5)NeuAc(2)	N[+2205]	1096.46	4	4382.84	4382.83	0	0.7	183	Specific	579.84	502.26	502.26	8.11	24	>sp|P01008|ANT3_HUMAN Antithrombin-III OS=Homo sapiens GN=SERPINC1 PE=1 SV=1	1858	108.005
KSLTFN[+2204.772]ETYQDISELVYGAKL	HexNAc(4)Hex(5)NeuAc(2)	N[+2205]	1461.62	3	4382.83	4382.83	0	0.5	183	Specific	591.61	477.52	477.52	8.85	24	>sp|P01008|ANT3_HUMAN Antithrombin-III OS=Homo sapiens GN=SERPINC1 PE=1 SV=1	1858	108
KSLTFN[+2204.772]ETYQDISELVYGAKL	HexNAc(4)Hex(5)NeuAc(2)	N[+2205]	1096.46	4	4382.84	4382.83	0	0.6	183	Specific	596.36	492.74	492.74	9.25	24	>sp|P01008|ANT3_HUMAN Antithrombin-III OS=Homo sapiens GN=SERPINC1 PE=1 SV=1	1858	107.891
KSLTFN[+2204.772]ETYQDISELVYGAKL	HexNAc(4)Hex(5)NeuAc(2)	N[+2205]	1096.46	4	4382.84	4382.83	0	0.6	183	Specific	601.53	460.77	460.77	10.25	24	>sp|P01008|ANT3_HUMAN Antithrombin-III OS=Homo sapiens GN=SERPINC1 PE=1 SV=1	1858	107.878
KSLTFN[+2204.772]ETYQDISELVYGAKL	HexNAc(4)Hex(5)NeuAc(2)	N[+2205]	1096.46	4	4382.84	4382.83	0	0.6	183	Specific	637.75	535.91	535.91	10.25	24	>sp|P01008|ANT3_HUMAN Antithrombin-III OS=Homo sapiens GN=SERPINC1 PE=1 SV=1	1858	107.969
KWVSN[+2204.772]KT	HexNAc(4)Hex(5)NeuAc(2)	N[+2205]	946.708	3	2838.11	2838.11	0	0.8	221	Specific	240.61	31.09	31.09	3.27	24	>sp|P01008|ANT3_HUMAN Antithrombin-III OS=Homo sapiens GN=SERPINC1 PE=1 SV=1	1858	21.6957
RITDVIPSEAINELTVLVLVNTIYFKG			935.528	3	2804.57	2804.57	0	0	230	Specific	627.72	580.04	580.04	10.19	24	>sp|P01008|ANT3_HUMAN Antithrombin-III OS=Homo sapiens GN=SERPINC1 PE=1 SV=1	1858	130.789
KFSPENTRK			425.706	2	850.404	850.405	0	-1.2	261	Specific	189.79	39.74	39.74	0.96	24	>sp|P01008|ANT3_HUMAN Antithrombin-III OS=Homo sapiens GN=SERPINC1 PE=1 SV=1	1858	19.9658
KPEKS			374.217	1	374.217	373.208	1	14.7	320	Specific	10.22	10.22	10.22	0.91	24	>sp|P01008|ANT3_HUMAN Antithrombin-III OS=Homo sapiens GN=SERPINC1 PE=1 SV=1	1858	135.799
REVPLNTIIFMGRV		M[+16]	703.379	2	1405.75	1405.75	0	0	446	Specific	127.9	61.35	61.35	1.04	24	>sp|P01008|ANT3_HUMAN Antithrombin-III OS=Homo sapiens GN=SERPINC1 PE=1 SV=1	1858	73.3887
KDLMEKV		M[+16]	326.154	2	651.302	651.302	0	0	47	Specific	219.41	20.58	20.58	0.92	8	>sp|P02652|APOA2_HUMAN Apolipoprotein A-II OS=Homo sapiens GN=APOA2 PE=1 SV=1	2066	18.6412
KVKSPELQAEAKS			600.335	2	1199.66	1199.66	0	-0.7	52	Specific	112.33	19.47	19.47	0.92	8	>sp|P02652|APOA2_HUMAN Apolipoprotein A-II OS=Homo sapiens GN=APOA2 PE=1 SV=1	2066	23.1089
KSPELQAEAKS			486.754	2	972.5	972.5	0	0.7	54	Specific	389.94	276.64	276.64	5.12	8	>sp|P02652|APOA2_HUMAN Apolipoprotein A-II OS=Homo sapiens GN=APOA2 PE=1 SV=1	2066	21.8643
KSYFEKS			337.163	2	673.319	673.319	0	0	63	Specific	303.73	79.5	79.5	2.58	8	>sp|P02652|APOA2_HUMAN Apolipoprotein A-II OS=Homo sapiens GN=APOA2 PE=1 SV=1	2066	23.5673
KEQLTPLIKK			471.287	2	941.567	941.567	0	0.4	70	Specific	383.18	288.69	288.69	5.4	8	>sp|P02652|APOA2_HUMAN Apolipoprotein A-II OS=Homo sapiens GN=APOA2 PE=1 SV=1	2066	49.6633
KKAGTELVNFLSYFVELGTQPATQ			838.435	3	2513.29	2513.29	0	-0.8	78	CRagged	305.97	305.97	305.97	5.37	8	>sp|P02652|APOA2_HUMAN Apolipoprotein A-II OS=Homo sapiens GN=APOA2 PE=1 SV=1	2066	126.267
KAGTELVNFLSYFVELGTQPATQ			753.051	3	2257.14	2257.14	0	0.1	79	CRagged	626.48	524.84	524.84	9.68	8	>sp|P02652|APOA2_HUMAN Apolipoprotein A-II OS=Homo sapiens GN=APOA2 PE=1 SV=1	2066	130.852
KAGTELVNFLSYFVELGTQPATQ			1193.1	2	2385.2	2385.2	0	-0.3	79	CRagged	415.17	264.25	264.25	5.43	8	>sp|P02652|APOA2_HUMAN Apolipoprotein A-II OS=Homo sapiens GN=APOA2 PE=1 SV=1	2066	130.79
KAGTELVNFLSYFVELGTQPATQ			795.737	3	2385.2	2385.2	0	-0.3	79	CRagged	618.17	588.22	588.22	10.18	8	>sp|P02652|APOA2_HUMAN Apolipoprotein A-II OS=Homo sapiens GN=APOA2 PE=1 SV=1	2066	130.756
KHTLNQIDEVKV			598.818	2	1196.63	1196.63	0	0.7	58	Specific	322.84	127.73	127.73	3.41	8	>sp|P02765|FETUA_HUMAN Alpha-2-HS-glycoprotein OS=Homo sapiens GN=AHSG PE=1 SV=1	12900	30.0944
RVVHAAKAALAAFNAQNN[+568.212]GSNFQLEEISRA	HexNAc(2)Hex(1)	N[+568]	1180.59	3	3539.74	3538.73	1	3.3	160	Specific	159.97	134.98	134.98	0.98	8	>sp|P02765|FETUA_HUMAN Alpha-2-HS-glycoprotein OS=Homo sapiens GN=AHSG PE=1 SV=1	12900	77.6283
KAALAAFNAQNN[+2226.754]GSNFQLEEISRA	HexNAc(4)Hex(5)NeuAc(2)Na(1)	N[+2227]	1148.73	4	4591.91	4591.91	0	1.1	166	Specific	30	30	30	2.39	8	>sp|P02765|FETUA_HUMAN Alpha-2-HS-glycoprotein OS=Homo sapiens GN=AHSG PE=1 SV=1	12900	78.0051
KAALAAFNAQNN[+2204.772]GSNFQLEEISRA	HexNAc(4)Hex(5)NeuAc(2)	N[+2205]	1523.98	3	4569.93	4569.93	0	1.4	166	Specific	37.4	7.88	7.88	1.36	8	>sp|P02765|FETUA_HUMAN Alpha-2-HS-glycoprotein OS=Homo sapiens GN=AHSG PE=1 SV=1	12900	78.3964
KAALAAFNAQNN[+2350.830]GSNFQLEEISRA	HexNAc(4)Hex(5)Fuc(1)NeuAc(2)	N[+2351]	1573	3	4716.98	4715.98	1	-0.4	166	Specific	60.98	59.69	59.69	2.51	8	>sp|P02765|FETUA_HUMAN Alpha-2-HS-glycoprotein OS=Homo sapiens GN=AHSG PE=1 SV=1	12900	77.777
KAALAAFNAQNN[+2204.772]GSNFQLEEISRA	HexNAc(4)Hex(5)NeuAc(2)	N[+2205]	1524.3	3	4570.9	4569.93	1	-7.4	166	Specific	89.68	81.9	81.9	2.39	8	>sp|P02765|FETUA_HUMAN Alpha-2-HS-glycoprotein OS=Homo sapiens GN=AHSG PE=1 SV=1	12900	79.7191
KAALAAFNAQNN[+2226.754]GSNFQLEEISRA	HexNAc(4)Hex(5)NeuAc(2)Na(1)	N[+2227]	1149.23	4	4593.91	4591.91	2	-1.3	166	Specific	111.7	24.14	24.14	2.5	8	>sp|P02765|FETUA_HUMAN Alpha-2-HS-glycoprotein OS=Homo sapiens GN=AHSG PE=1 SV=1	12900	77.8807
KAALAAFNAQNN[+2204.772]GSNFQLEEISRA	HexNAc(4)Hex(5)NeuAc(2)	N[+2205]	1143.48	4	4570.91	4569.93	1	-3.7	166	Specific	137.45	137.45	137.45	3.19	8	>sp|P02765|FETUA_HUMAN Alpha-2-HS-glycoprotein OS=Homo sapiens GN=AHSG PE=1 SV=1	12900	79.3224
KAALAAFNAQNN[+2204.772]GSNFQLEEISRA	HexNAc(4)Hex(5)NeuAc(2)	N[+2205]	1523.98	3	4569.92	4569.93	0	-0.2	166	Specific	181.64	134.85	134.85	3.57	8	>sp|P02765|FETUA_HUMAN Alpha-2-HS-glycoprotein OS=Homo sapiens GN=AHSG PE=1 SV=1	12900	77.7529
KAALAAFNAQNN[+2221.788]GSNFQLEEISRA	HexNAc(4)Hex(6)Fuc(1)NeuAc(1)	N[+2222]	1147.74	4	4587.94	4586.94	1	-0.5	166	Specific	192.34	140.53	140.53	3.85	8	>sp|P02765|FETUA_HUMAN Alpha-2-HS-glycoprotein OS=Homo sapiens GN=AHSG PE=1 SV=1	12900	79.9784
KAALAAFNAQNN[+2221.788]GSNFQLEEISRA	HexNAc(4)Hex(6)Fuc(1)NeuAc(1)	N[+2222]	1529.66	3	4586.95	4586.94	0	2.6	166	Specific	197.98	127.98	127.98	3	8	>sp|P02765|FETUA_HUMAN Alpha-2-HS-glycoprotein OS=Homo sapiens GN=AHSG PE=1 SV=1	12900	77.8255
KAALAAFNAQNN[+2350.830]GSNFQLEEISRA	HexNAc(4)Hex(5)Fuc(1)NeuAc(2)	N[+2351]	1179.75	4	4715.98	4715.98	0	0.2	166	Specific	208.23	176.42	176.42	3.85	8	>sp|P02765|FETUA_HUMAN Alpha-2-HS-glycoprotein OS=Homo sapiens GN=AHSG PE=1 SV=1	12900	77.6915
KAALAAFNAQNN[+2221.788]GSNFQLEEISRA	HexNAc(4)Hex(6)Fuc(1)NeuAc(1)	N[+2222]	1147.74	4	4587.95	4586.94	1	2.3	166	Specific	220.58	170.35	170.35	4.42	8	>sp|P02765|FETUA_HUMAN Alpha-2-HS-glycoprotein OS=Homo sapiens GN=AHSG PE=1 SV=1	12900	77.7869
KAALAAFNAQNN[+2204.772]GSNFQLEEISRA	HexNAc(4)Hex(5)NeuAc(2)	N[+2205]	1143.23	4	4569.9	4569.93	0	-4.7	166	Specific	222.78	163.94	163.94	3.83	8	>sp|P02765|FETUA_HUMAN Alpha-2-HS-glycoprotein OS=Homo sapiens GN=AHSG PE=1 SV=1	12900	79.7002
KAALAAFNAQNN[+2221.788]GSNFQLEEISRA	HexNAc(4)Hex(6)Fuc(1)NeuAc(1)	N[+2222]	1147.74	4	4587.95	4586.94	1	1	166	Specific	372.65	316.8	316.8	6.25	8	>sp|P02765|FETUA_HUMAN Alpha-2-HS-glycoprotein OS=Homo sapiens GN=AHSG PE=1 SV=1	12900	77.8175
KAALAAFNAQNN[+2204.772]GSNFQLEEISRA	HexNAc(4)Hex(5)NeuAc(2)	N[+2205]	1143.48	4	4570.91	4569.93	1	-3.8	166	Specific	516.47	390.5	390.5	6.58	8	>sp|P02765|FETUA_HUMAN Alpha-2-HS-glycoprotein OS=Homo sapiens GN=AHSG PE=1 SV=1	12900	79.8521
RAHYDLRH			387.698	2	774.389	774.389	0	-0.8	312	Specific	319.22	24.54	24.54	2.38	8	>sp|P02765|FETUA_HUMAN Alpha-2-HS-glycoprotein OS=Homo sapiens GN=AHSG PE=1 SV=1	12900	16.1458
RAHYDLRH			387.698	2	774.389	774.389	0	-0.7	312	Specific	356.17	32.55	32.55	2.42	8	>sp|P02765|FETUA_HUMAN Alpha-2-HS-glycoprotein OS=Homo sapiens GN=AHSG PE=1 SV=1	12900	16.2011
RHTFMGVVSLGSPSGEVSHPRK		M[+16]	699.677	3	2097.02	2097.02	0	-0.2	318	Specific	339.71	339.71	339.71	5.47	8	>sp|P02765|FETUA_HUMAN Alpha-2-HS-glycoprotein OS=Homo sapiens GN=AHSG PE=1 SV=1	12900	44.3152
RHTFMGVVSLGSPSGEVSHPRK		M[+16]	525.01	4	2097.02	2097.02	0	-0.9	318	Specific	607.78	444.57	444.57	9.62	8	>sp|P02765|FETUA_HUMAN Alpha-2-HS-glycoprotein OS=Homo sapiens GN=AHSG PE=1 SV=1	12900	44.3136
KKAFITN[+2081.717]FSMIIDGMTYPGIIKE	HexNAc(4)Hex(5)Fuc(1)NeuAc(1)Na(1)	K[+43], N[+2082]	1122.24	4	4485.93	4484.96	1	-6.9	76	Specific	30	30	30	0.95	10	>sp|Q14624|ITIH4_HUMAN Inter-alpha-trypsin inhibitor heavy chain H4 OS=Homo sapiens GN=ITIH4 PE=1 SV=4	17501	101.686
KAFITN[+2221.788]FSMIIDGMTYPGIIKE	HexNAc(4)Hex(6)Fuc(1)NeuAc(1)	N[+2222]	1114.48	4	4454.9	4453.93	1	-8.4	77	Specific	30	9.97	6.36	0.98	10	>sp|Q14624|ITIH4_HUMAN Inter-alpha-trypsin inhibitor heavy chain H4 OS=Homo sapiens GN=ITIH4 PE=1 SV=4	17501	105.34
KAFITN[+2350.830]FSMIIDGMTYPGIIKE	HexNAc(4)Hex(5)Fuc(1)NeuAc(2)	N[+2351]	1528.99	3	4584.97	4582.97	2	-3.1	77	Specific	30	3.54	3.54	1.01	10	>sp|Q14624|ITIH4_HUMAN Inter-alpha-trypsin inhibitor heavy chain H4 OS=Homo sapiens GN=ITIH4 PE=1 SV=4	17501	109.952
KITFELVYEELLKR			748.916	2	1496.82	1496.82	0	-0.3	140	Specific	371.82	286.45	286.45	4.94	10	>sp|Q14624|ITIH4_HUMAN Inter-alpha-trypsin inhibitor heavy chain H4 OS=Homo sapiens GN=ITIH4 PE=1 SV=4	17501	98.9755
KNVVFVIDKS			467.275	2	933.542	933.54	0	1.6	274	Specific	83.75	48.49	48.49	0.96	10	>sp|Q14624|ITIH4_HUMAN Inter-alpha-trypsin inhibitor heavy chain H4 OS=Homo sapiens GN=ITIH4 PE=1 SV=4	17501	54.2279
KILDDLSPRD			464.758	2	928.509	928.51	0	-0.4	300	Specific	286.28	98.51	98.51	4.07	10	>sp|Q14624|ITIH4_HUMAN Inter-alpha-trypsin inhibitor heavy chain H4 OS=Homo sapiens GN=ITIH4 PE=1 SV=4	17501	46.1214
RSIQNNVRE			415.727	2	830.447	830.448	0	-0.6	397	Specific	278.11	67.63	67.63	3.32	10	>sp|Q14624|ITIH4_HUMAN Inter-alpha-trypsin inhibitor heavy chain H4 OS=Homo sapiens GN=ITIH4 PE=1 SV=4	17501	13.2217
KLPTQN[+2204.772]ITFQTESSVAEQEAEFQSPKY	HexNAc(4)Hex(5)NeuAc(2)	N[+2205]	1254.29	4	5014.12	5014.13	0	-1.2	513	Specific	52.86	49.95	49.95	2.62	10	>sp|Q14624|ITIH4_HUMAN Inter-alpha-trypsin inhibitor heavy chain H4 OS=Homo sapiens GN=ITIH4 PE=1 SV=4	17501	78.0843
KLPTQN[+2204.772]ITFQTESSVAEQEAEFQSPKY	HexNAc(4)Hex(5)NeuAc(2)	N[+2205]	1003.83	5	5015.13	5014.13	1	0.2	513	Specific	178.17	86.05	86.05	3.5	10	>sp|Q14624|ITIH4_HUMAN Inter-alpha-trypsin inhibitor heavy chain H4 OS=Homo sapiens GN=ITIH4 PE=1 SV=4	17501	77.5976
KLPTQN[+2204.772]ITFQTESSVAEQEAEFQSPKY	HexNAc(4)Hex(5)NeuAc(2)	N[+2205]	1254.29	4	5014.12	5014.13	0	-0.1	513	Specific	388.67	251.89	251.89	6.54	10	>sp|Q14624|ITIH4_HUMAN Inter-alpha-trypsin inhibitor heavy chain H4 OS=Homo sapiens GN=ITIH4 PE=1 SV=4	17501	77.4748
KLPTQN[+2204.772]ITFQTESSVAEQEAEFQSPKY	HexNAc(4)Hex(5)NeuAc(2)	N[+2205]	1254.29	4	5014.13	5014.13	0	0.3	513	Specific	404.73	328.58	328.58	7.17	10	>sp|Q14624|ITIH4_HUMAN Inter-alpha-trypsin inhibitor heavy chain H4 OS=Homo sapiens GN=ITIH4 PE=1 SV=4	17501	77.5347
KLPTQN[+2221.788]ITFQTESSVAEQEAEFQSPKY	HexNAc(4)Hex(6)Fuc(1)NeuAc(1)	N[+2222]	1258.54	4	5031.15	5031.14	0	2.7	513	Specific	437.33	318.59	318.59	6.33	10	>sp|Q14624|ITIH4_HUMAN Inter-alpha-trypsin inhibitor heavy chain H4 OS=Homo sapiens GN=ITIH4 PE=1 SV=4	17501	77.596
KTGLLLLSDPDKVTIGLLFWDGRG			810.454	3	2429.35	2429.34	0	1.8	832	Specific	220.19	220.19	220.19	3.63	10	>sp|Q14624|ITIH4_HUMAN Inter-alpha-trypsin inhibitor heavy chain H4 OS=Homo sapiens GN=ITIH4 PE=1 SV=4	17501	106.928
KTGLLLLSDPDKVTIGLLFWDGRG			810.453	3	2429.35	2429.34	0	0.6	832	Specific	399.23	399.23	399.23	5.81	10	>sp|Q14624|ITIH4_HUMAN Inter-alpha-trypsin inhibitor heavy chain H4 OS=Homo sapiens GN=ITIH4 PE=1 SV=4	17501	106.848
KWFYIASAFRN			580.798	2	1160.59	1160.59	0	-0.3	43	Specific	495.98	410.14	410.14	6.45	11	>sp|P02763|A1AG1_HUMAN Alpha-1-acid glycoprotein 1 OS=Homo sapiens GN=ORM1 PE=1 SV=1	253	80.5747
KWFYIASAFRNEEYN[+2204.772]KSVQEIQATFFYFTPN[+1751.624]KT	HexNAc(4)Hex(5)NeuAc(2),HexNAc(4)Hex(4)NeuAc(1)	N[+1752][+2205]	1560.25	5	7797.24	7795.25	2	-2.6	43	Specific	29.99	6.21	0	0.97	11	>sp|P02763|A1AG1_HUMAN Alpha-1-acid glycoprotein 1 OS=Homo sapiens GN=ORM1 PE=1 SV=1	253	88.7299
RNEEYN[+2204.772]KS	HexNAc(4)Hex(5)NeuAc(2)	N[+2205]	751.035	4	3001.12	3001.12	0	-1	52	Specific	125.68	21.3	21.3	2.29	11	>sp|P02763|A1AG1_HUMAN Alpha-1-acid glycoprotein 1 OS=Homo sapiens GN=ORM1 PE=1 SV=1	253	16.8678
RNEEYN[+2204.772]KS	HexNAc(4)Hex(5)NeuAc(2)	N[+2205]	1501.06	2	3001.12	3001.12	0	0.9	52	Specific	171.2	12.6	12.6	1.06	11	>sp|P02763|A1AG1_HUMAN Alpha-1-acid glycoprotein 1 OS=Homo sapiens GN=ORM1 PE=1 SV=1	253	16.6949
RNEEYN[+2248.736]KS	HexNAc(4)Hex(5)NeuAc(2)Na(2)	N[+2249]	1016.03	3	3046.08	3045.08	1	-0.9	52	Specific	182.92	7.42	7.42	1.06	11	>sp|P02763|A1AG1_HUMAN Alpha-1-acid glycoprotein 1 OS=Homo sapiens GN=ORM1 PE=1 SV=1	253	16.8228
RNEEYN[+2350.830]KS	HexNAc(4)Hex(5)Fuc(1)NeuAc(2)	N[+2351]	1049.73	3	3147.17	3147.18	0	-1.2	52	Specific	191.44	5.05	5.05	1.06	11	>sp|P02763|A1AG1_HUMAN Alpha-1-acid glycoprotein 1 OS=Homo sapiens GN=ORM1 PE=1 SV=1	253	16.9
RNEEYN[+2248.736]KS	HexNAc(4)Hex(5)NeuAc(2)Na(2)	N[+2249]	1016.03	3	3046.08	3045.08	1	-0.9	52	Specific	196	17.89	17.89	1.06	11	>sp|P02763|A1AG1_HUMAN Alpha-1-acid glycoprotein 1 OS=Homo sapiens GN=ORM1 PE=1 SV=1	253	16.8083
RNEEYN[+2350.830]KS	HexNAc(4)Hex(5)Fuc(1)NeuAc(2)	N[+2351]	1049.73	3	3147.17	3147.18	0	-1.2	52	Specific	203.94	16.64	16.64	1.06	11	>sp|P02763|A1AG1_HUMAN Alpha-1-acid glycoprotein 1 OS=Homo sapiens GN=ORM1 PE=1 SV=1	253	16.8938
RNEEYN[+2204.772]KS	HexNAc(4)Hex(5)NeuAc(2)	N[+2205]	1001.05	3	3001.12	3001.12	0	0.8	52	Specific	217.4	18.51	18.51	1.08	11	>sp|P02763|A1AG1_HUMAN Alpha-1-acid glycoprotein 1 OS=Homo sapiens GN=ORM1 PE=1 SV=1	253	16.69
RNEEYN[+2204.772]KS	HexNAc(4)Hex(5)NeuAc(2)	N[+2205]	1501.06	2	3001.12	3001.12	0	0	52	Specific	247.15	32.01	32.01	3.4	11	>sp|P02763|A1AG1_HUMAN Alpha-1-acid glycoprotein 1 OS=Homo sapiens GN=ORM1 PE=1 SV=1	253	16.7829
RNEEYN[+2204.772]KS	HexNAc(4)Hex(5)NeuAc(2)	N[+2205]	1501.06	2	3001.12	3001.12	0	-0.8	52	Specific	358.79	127.37	127.37	4.27	11	>sp|P02763|A1AG1_HUMAN Alpha-1-acid glycoprotein 1 OS=Homo sapiens GN=ORM1 PE=1 SV=1	253	16.8472
KSVQEIQATFFYFTPN[+2204.772]KTEDTIFLRE	HexNAc(4)Hex(5)NeuAc(2)	N[+2205]	1275.81	4	5100.23	5100.23	0	0	58	Specific	53.2	27.62	27.62	2.19	11	>sp|P02763|A1AG1_HUMAN Alpha-1-acid glycoprotein 1 OS=Homo sapiens GN=ORM1 PE=1 SV=1	253	99.5388
KTEDTIFLRE			497.764	2	994.521	994.52	0	0.6	74	Specific	473.63	301.19	301.19	5.87	11	>sp|P02763|A1AG1_HUMAN Alpha-1-acid glycoprotein 1 OS=Homo sapiens GN=ORM1 PE=1 SV=1	253	52.8073
RYVGGQEHFAHLLILRD			584.99	3	1752.95	1752.95	0	0.1	109	Specific	157.04	126.42	126.42	2.49	11	>sp|P02763|A1AG1_HUMAN Alpha-1-acid glycoprotein 1 OS=Homo sapiens GN=ORM1 PE=1 SV=1	253	58.4512
RYVGGQEHFAHLLILRD			438.995	4	1752.96	1752.95	0	1.6	109	Specific	389.04	258.27	258.27	5.75	11	>sp|P02763|A1AG1_HUMAN Alpha-1-acid glycoprotein 1 OS=Homo sapiens GN=ORM1 PE=1 SV=1	253	58.4288
KTYMLAFDVNDEKN		M[+16]	731.334	2	1461.66	1461.66	0	3.2	127	Specific	246.24	246.24	246.24	3.78	11	>sp|P02763|A1AG1_HUMAN Alpha-1-acid glycoprotein 1 OS=Homo sapiens GN=ORM1 PE=1 SV=1	253	58.6488
RIPKS			357.249	1	357.249	357.25	0	-0.8	168	Specific	54.18	54.18	54.18	0.93	11	>sp|P02763|A1AG1_HUMAN Alpha-1-acid glycoprotein 1 OS=Homo sapiens GN=ORM1 PE=1 SV=1	253	72.018
RIPKS			357.253	1	357.253	357.25	0	10.5	168	Specific	239.49	239.49	239.49	2.65	11	>sp|P02763|A1AG1_HUMAN Alpha-1-acid glycoprotein 1 OS=Homo sapiens GN=ORM1 PE=1 SV=1	253	83.7497
KSDVVYTDWKK			556.768	2	1112.53	1112.53	0	2.2	171	Specific	406.75	344.66	344.66	4.6	11	>sp|P02763|A1AG1_HUMAN Alpha-1-acid glycoprotein 1 OS=Homo sapiens GN=ORM1 PE=1 SV=1	253	49.4483
KILGDMQPGDYFDLVLFGTRV		M[+16]	725.026	3	2173.06	2173.06	0	0.1	318	Specific	443.88	416.78	416.78	7.28	4	>sp|P19827|ITIH1_HUMAN Inter-alpha-trypsin inhibitor heavy chain H1 OS=Homo sapiens GN=ITIH1 PE=1 SV=3	17495	102.416
KPLLVDVDLQYPQDAVLALTQNHHKQ			682.617	4	2727.45	2727.45	0	0.1	478	Specific	448.29	448.29	448.29	7.53	4	>sp|P19827|ITIH1_HUMAN Inter-alpha-trypsin inhibitor heavy chain H1 OS=Homo sapiens GN=ITIH1 PE=1 SV=3	17495	88.1001
KPLLVDVDLQYPQDAVLALTQNHHKQ			682.617	4	2727.45	2727.45	0	0.1	478	Specific	731.32	731.32	731.32	12.11	4	>sp|P19827|ITIH1_HUMAN Inter-alpha-trypsin inhibitor heavy chain H1 OS=Homo sapiens GN=ITIH1 PE=1 SV=3	17495	88.089
RGHMLENHVERL		M[+16]	413.196	3	1237.57	1237.57	0	-0.2	555	Specific	142.72	142.72	142.72	2.41	4	>sp|P19827|ITIH1_HUMAN Inter-alpha-trypsin inhibitor heavy chain H1 OS=Homo sapiens GN=ITIH1 PE=1 SV=3	17495	14.0482
RLGIANPATDFQLEVTPQN[+2372.812]ITLNPGFGGPVFSWRD	HexNAc(4)Hex(5)Fuc(1)NeuAc(2)Na(1)	N[+2373]	1186.73	5	5929.61	5929.63	0	-4.6	733	Specific	29.99	2.43	2.43	0.92	4	>sp|P19827|ITIH1_HUMAN Inter-alpha-trypsin inhibitor heavy chain H1 OS=Homo sapiens GN=ITIH1 PE=1 SV=3	17495	91.2354
RELISERW			373.706	2	746.405	746.404	0	0.5	84	Specific	228.85	7.37	7.37	2.35	7	>sp|P02790|HEMO_HUMAN Hemopexin OS=Homo sapiens GN=HPX PE=1 SV=2	15642	25.0709
REWFWDLATGTMKE		M[+16]	750.845	2	1500.68	1500.68	0	-0.2	167	Specific	514.64	414.61	414.61	6.42	7	>sp|P02790|HEMO_HUMAN Hemopexin OS=Homo sapiens GN=HPX PE=1 SV=2	15642	85.6759
RFDPVRG			317.171	2	633.335	633.336	0	-0.2	209	Specific	305.52	94.06	94.06	3.54	7	>sp|P02790|HEMO_HUMAN Hemopexin OS=Homo sapiens GN=HPX PE=1 SV=2	15642	25.9809
RDGWHSWPIAHQWPQGPSAVDAAFSWEEKL			805.874	4	3220.47	3219.47	1	-0.3	290	Specific	414.34	365.36	365.36	5.12	7	>sp|P02790|HEMO_HUMAN Hemopexin OS=Homo sapiens GN=HPX PE=1 SV=2	15642	86.898
RDGWHSWPIAHQWPQGPSAVDAAFSWEEKL			805.625	4	3219.48	3219.47	0	1.7	290	Specific	638.39	565.51	565.51	9.04	7	>sp|P02790|HEMO_HUMAN Hemopexin OS=Homo sapiens GN=HPX PE=1 SV=2	15642	86.5678
RLHIMAGRR		M[+16]	407.224	2	813.44	813.44	0	-0.2	372	Specific	309.68	107.47	107.47	3.46	7	>sp|P02790|HEMO_HUMAN Hemopexin OS=Homo sapiens GN=HPX PE=1 SV=2	15642	17.018
RRLWWLDLKS			565.329	2	1129.65	1129.65	0	-0.9	379	Specific	424.58	228.5	228.5	4.5	7	>sp|P02790|HEMO_HUMAN Hemopexin OS=Homo sapiens GN=HPX PE=1 SV=2	15642	75.8401
RLWWLDLKS			487.279	2	973.551	973.551	0	0.6	380	Specific	328.31	113.99	113.99	3.7	7	>sp|P02790|HEMO_HUMAN Hemopexin OS=Homo sapiens GN=HPX PE=1 SV=2	15642	87.9976
KLDAPTNLQFVN[+1913.677]ETDSTVLVRW	HexNAc(4)Hex(5)NeuAc(1)	N[+1914]	1382.62	3	4145.84	4145.83	0	2.5	997	Specific	49.54	9.97	9.97	1	4	>sp|P02751-9|FINC_HUMAN Isoform 9 of Fibronectin OS=Homo sapiens GN=FN1	13101	76.6927
KLDAPTNLQFVN[+1913.677]ETDSTVLVRW	HexNAc(4)Hex(5)NeuAc(1)	N[+1914]	1037.72	4	4147.85	4145.83	2	2.6	997	Specific	139.82	84.95	84.95	2.62	4	>sp|P02751-9|FINC_HUMAN Isoform 9 of Fibronectin OS=Homo sapiens GN=FN1	13101	76.7026
KLDAPTNLQFVN[+2221.788]ETDSTVLVRW	HexNAc(4)Hex(6)Fuc(1)NeuAc(1)	N[+2222]	1114.5	4	4454.96	4453.94	1	4.7	997	Specific	285.65	104.44	104.44	3.72	4	>sp|P02751-9|FINC_HUMAN Isoform 9 of Fibronectin OS=Homo sapiens GN=FN1	13101	82.7433
KLDAPTNLQFVN[+2221.788]ETDSTVLVRW	HexNAc(4)Hex(6)Fuc(1)NeuAc(1)	N[+2222]	1114.49	4	4454.95	4453.94	1	2.2	997	Specific	315.4	173.34	173.34	4.89	4	>sp|P02751-9|FINC_HUMAN Isoform 9 of Fibronectin OS=Homo sapiens GN=FN1	13101	82.8708
KLDAPTNLQFVN[+2204.772]ETDSTVLVRW	HexNAc(4)Hex(5)NeuAc(2)	N[+2205]	1110.49	4	4438.93	4436.92	2	1	997	Specific	350.2	210.59	210.59	6.04	4	>sp|P02751-9|FINC_HUMAN Isoform 9 of Fibronectin OS=Homo sapiens GN=FN1	13101	82.8435
KLDAPTNLQFVN[+2204.772]ETDSTVLVRW	HexNAc(4)Hex(5)NeuAc(2)	N[+2205]	1109.99	4	4436.93	4436.92	0	0.7	997	Specific	472.51	394.11	394.11	7.5	4	>sp|P02751-9|FINC_HUMAN Isoform 9 of Fibronectin OS=Homo sapiens GN=FN1	13101	82.8998
KLDAPTNLQFVN[+2204.772]ETDSTVLVRW	HexNAc(4)Hex(5)NeuAc(2)	N[+2205]	1109.99	4	4436.93	4436.92	0	1.7	997	Specific	537.79	482.13	482.13	7.82	4	>sp|P02751-9|FINC_HUMAN Isoform 9 of Fibronectin OS=Homo sapiens GN=FN1	13101	82.7789
KLDAPTNLQFVN[+2204.772]ETDSTVLVRW	HexNAc(4)Hex(5)NeuAc(2)	N[+2205]	1109.99	4	4436.93	4436.92	0	0.7	997	Specific	708.41	544.78	544.78	12.16	4	>sp|P02751-9|FINC_HUMAN Isoform 9 of Fibronectin OS=Homo sapiens GN=FN1	13101	82.8981
KTVQKT			475.287	1	475.287	475.288	0	-0.2	1901	Specific	88.4	88.4	88.4	0.96	4	>sp|P02751-9|FINC_HUMAN Isoform 9 of Fibronectin OS=Homo sapiens GN=FN1	13101	64.681
RVLSN[+2204.772]NSDANLELINTWVAKN	HexNAc(4)Hex(5)NeuAc(2)	N[+2205]	1077.22	4	4305.84	4305.86	0	-5.2	250	Specific	66.04	13.75	13.75	0.94	5	>sp|P05155|IC1_HUMAN Plasma protease C1 inhibitor OS=Homo sapiens GN=SERPING1 PE=1 SV=2	16466	92.3361
RVLSN[+2204.772]NSDANLELINTWVAKN	HexNAc(4)Hex(5)NeuAc(2)	N[+2205]	1077.22	4	4305.87	4305.86	0	1.3	250	Specific	75.15	45.9	45.9	2.4	5	>sp|P05155|IC1_HUMAN Plasma protease C1 inhibitor OS=Homo sapiens GN=SERPING1 PE=1 SV=2	16466	90.237
RVLSN[+2204.772]NSDANLELINTWVAKN	HexNAc(4)Hex(5)NeuAc(2)	N[+2205]	1435.96	3	4305.87	4305.86	0	1	250	Specific	180.57	119.81	119.81	3.43	5	>sp|P05155|IC1_HUMAN Plasma protease C1 inhibitor OS=Homo sapiens GN=SERPING1 PE=1 SV=2	16466	89.3744
RVLSN[+2350.830]NSDANLELINTWVAKN	HexNAc(4)Hex(5)Fuc(1)NeuAc(2)	N[+2351]	1113.74	4	4451.92	4451.92	0	-0.2	250	Specific	245.2	134.17	134.17	5.2	5	>sp|P05155|IC1_HUMAN Plasma protease C1 inhibitor OS=Homo sapiens GN=SERPING1 PE=1 SV=2	16466	89.2233
RVLSN[+2204.772]NSDANLELINTWVAKN	HexNAc(4)Hex(5)NeuAc(2)	N[+2205]	1077.22	4	4305.87	4305.86	0	0.2	250	Specific	320.9	246.46	246.46	6.07	5	>sp|P05155|IC1_HUMAN Plasma protease C1 inhibitor OS=Homo sapiens GN=SERPING1 PE=1 SV=2	16466	89.4708
RVLSN[+2204.772]NSDANLELINTWVAKN	HexNAc(4)Hex(5)NeuAc(2)	N[+2205]	1077.22	4	4305.87	4305.86	0	1.2	250	Specific	348.94	258.33	258.33	6.02	5	>sp|P05155|IC1_HUMAN Plasma protease C1 inhibitor OS=Homo sapiens GN=SERPING1 PE=1 SV=2	16466	89.437
RVLSN[+2204.772]NSDANLELINTWVAKN	HexNAc(4)Hex(5)NeuAc(2)	N[+2205]	1077.22	4	4305.87	4305.86	0	1.2	250	Specific	407.08	341.43	341.43	6.67	5	>sp|P05155|IC1_HUMAN Plasma protease C1 inhibitor OS=Homo sapiens GN=SERPING1 PE=1 SV=2	16466	89.4448
RVLSN[+2204.772]NSDANLELINTWVAKN	HexNAc(4)Hex(5)NeuAc(2)	N[+2205]	1077.22	4	4305.87	4305.86	0	1.2	250	Specific	413.27	332.54	332.54	6.65	5	>sp|P05155|IC1_HUMAN Plasma protease C1 inhibitor OS=Homo sapiens GN=SERPING1 PE=1 SV=2	16466	89.4419
RVLSN[+2204.772]NSDANLELINTWVAKN	HexNAc(4)Hex(5)NeuAc(2)	N[+2205]	1077.22	4	4305.87	4305.86	0	0.8	250	Specific	439.63	312.51	312.51	6.62	5	>sp|P05155|IC1_HUMAN Plasma protease C1 inhibitor OS=Homo sapiens GN=SERPING1 PE=1 SV=2	16466	89.3711
RVLSN[+2204.772]NSDANLELINTWVAKN	HexNAc(4)Hex(5)NeuAc(2)	N[+2205]	1077.22	4	4305.86	4305.86	0	-0.4	250	Specific	520.22	455	455	7.9	5	>sp|P05155|IC1_HUMAN Plasma protease C1 inhibitor OS=Homo sapiens GN=SERPING1 PE=1 SV=2	16466	89.5642
RVLSN[+2204.772]NSDANLELINTWVAKN	HexNAc(4)Hex(5)NeuAc(2)	N[+2205]	1077.22	4	4305.87	4305.86	0	0.3	250	Specific	537.86	451.94	451.94	7.9	5	>sp|P05155|IC1_HUMAN Plasma protease C1 inhibitor OS=Homo sapiens GN=SERPING1 PE=1 SV=2	16466	89.5271
KTTFDPKK			354.682	2	708.357	708.356	0	0.5	301	Specific	133.45	52.26	52.26	0.96	5	>sp|P05155|IC1_HUMAN Plasma protease C1 inhibitor OS=Homo sapiens GN=SERPING1 PE=1 SV=2	16466	18.8214
KTTFDPKK			354.682	2	708.356	708.356	0	-0.5	301	Specific	230.29	111.36	111.36	3.47	5	>sp|P05155|IC1_HUMAN Plasma protease C1 inhibitor OS=Homo sapiens GN=SERPING1 PE=1 SV=2	16466	18.7358
KAKVGQLQLSHN[+1913.677]LSLVILVPQNLKH	HexNAc(4)Hex(5)NeuAc(1)	N[+1914]	1476.4	3	4427.19	4426.17	1	1.8	342	Specific	30	23.79	23.79	0.94	5	>sp|P05155|IC1_HUMAN Plasma protease C1 inhibitor OS=Homo sapiens GN=SERPING1 PE=1 SV=2	16466	83.0778
KVGQLQLSHN[+2204.772]LSLVILVPQNLKH	HexNAc(4)Hex(5)NeuAc(2)	N[+2205]	1506.72	3	4518.13	4518.14	0	-0.8	344	Specific	135.13	47.97	47.97	2.43	5	>sp|P05155|IC1_HUMAN Plasma protease C1 inhibitor OS=Homo sapiens GN=SERPING1 PE=1 SV=2	16466	91.8215
KVGQLQLSHN[+2204.772]LSLVILVPQNLKH	HexNAc(4)Hex(5)NeuAc(2)	N[+2205]	1130.54	4	4519.15	4518.14	1	2.2	344	Specific	179.07	0.64	0.64	0.99	5	>sp|P05155|IC1_HUMAN Plasma protease C1 inhibitor OS=Homo sapiens GN=SERPING1 PE=1 SV=2	16466	91.7298
KVGQLQLSHN[+2204.772]LSLVILVPQNLKH	HexNAc(4)Hex(5)NeuAc(2)	N[+2205]	1130.29	4	4518.14	4518.14	0	-0.6	344	Specific	247.9	200.41	200.41	5.41	5	>sp|P05155|IC1_HUMAN Plasma protease C1 inhibitor OS=Homo sapiens GN=SERPING1 PE=1 SV=2	16466	91.95
KVGQLQLSHN[+2204.772]LSLVILVPQNLKH	HexNAc(4)Hex(5)NeuAc(2)	N[+2205]	1130.29	4	4518.14	4518.14	0	0.2	344	Specific	276.82	179	179	5.02	5	>sp|P05155|IC1_HUMAN Plasma protease C1 inhibitor OS=Homo sapiens GN=SERPING1 PE=1 SV=2	16466	91.7571
KVLDAVRG			336.705	2	672.404	672.404	0	-0.3	36	Specific	258.67	18.8	18.8	1.53	4	>sp|P02766|TTHY_HUMAN Transthyretin OS=Homo sapiens GN=TTR PE=1 SV=1	38499	23.5673
KVLDAVRG			336.706	2	672.404	672.404	0	0.1	36	Specific	298.85	67.09	67.09	3.29	4	>sp|P02766|TTHY_HUMAN Transthyretin OS=Homo sapiens GN=TTR PE=1 SV=1	38499	23.496
RGSPAINVAVHVFRK			456.258	3	1366.76	1366.76	0	0.7	42	Specific	332.38	325.37	325.37	6	4	>sp|P02766|TTHY_HUMAN Transthyretin OS=Homo sapiens GN=TTR PE=1 SV=1	38499	56.9422
KAADDTWEPFASGKT			697.816	2	1394.62	1394.62	0	1	56	Specific	265.44	190.79	190.79	5.02	4	>sp|P02766|TTHY_HUMAN Transthyretin OS=Homo sapiens GN=TTR PE=1 SV=1	38499	58.2086
KTSESGELHGLTTEEEFVEGIYKV			819.055	3	2455.15	2455.15	0	0.1	69	Specific	495.7	456.43	456.43	7.33	4	>sp|P02766|TTHY_HUMAN Transthyretin OS=Homo sapiens GN=TTR PE=1 SV=1	38499	74.5226
KASMKR			437.217	1	437.217	436.222	1	-21.1	365	Specific	3.82	0	0	0.73	3	>sp|P02748|CO9_HUMAN Complement component C9 OS=Homo sapiens GN=C9 PE=1 SV=2	7598	137.673
RAVN[+2204.772]ITSENLIDDVVSLIRG	HexNAc(4)Hex(5)NeuAc(2)	N[+2205]	1392.62	3	4175.85	4175.85	0	0.6	413	Specific	101.47	37.74	37.74	2.46	3	>sp|P02748|CO9_HUMAN Complement component C9 OS=Homo sapiens GN=C9 PE=1 SV=2	7598	127.846
RAVN[+1913.677]ITSENLIDDVVSLIRG	HexNAc(4)Hex(5)NeuAc(1)	N[+1914]	1295.59	3	3884.75	3884.75	0	-0.8	413	Specific	172.78	118.57	118.57	3.41	3	>sp|P02748|CO9_HUMAN Complement component C9 OS=Homo sapiens GN=C9 PE=1 SV=2	7598	116.633
RAVN[+1913.677]ITSENLIDDVVSLIRG	HexNAc(4)Hex(5)NeuAc(1)	N[+1914]	971.945	4	3884.76	3884.75	0	1.5	413	Specific	272.47	192.25	192.25	5.21	3	>sp|P02748|CO9_HUMAN Complement component C9 OS=Homo sapiens GN=C9 PE=1 SV=2	7598	116.576
RAVN[+2204.772]ITSENLIDDVVSLIRG	HexNAc(4)Hex(5)NeuAc(2)	N[+2205]	1392.62	3	4175.85	4175.85	0	0.4	413	Specific	469.55	379.7	379.7	6.43	3	>sp|P02748|CO9_HUMAN Complement component C9 OS=Homo sapiens GN=C9 PE=1 SV=2	7598	126.785
RAVN[+2204.772]ITSENLIDDVVSLIRG	HexNAc(4)Hex(5)NeuAc(2)	N[+2205]	1392.62	3	4175.84	4175.85	0	-0.9	413	Specific	519.27	398.73	398.73	7.15	3	>sp|P02748|CO9_HUMAN Complement component C9 OS=Homo sapiens GN=C9 PE=1 SV=2	7598	126.717
RAVN[+2204.772]ITSENLIDDVVSLIRG	HexNAc(4)Hex(5)NeuAc(2)	N[+2205]	1044.72	4	4175.85	4175.85	0	0.6	413	Specific	608.32	498.39	498.39	10.25	3	>sp|P02748|CO9_HUMAN Complement component C9 OS=Homo sapiens GN=C9 PE=1 SV=2	7598	126.861
KMLN[+2569.905]TSSLLEQLNEQFNWVSRL	HexNAc(5)Hex(6)NeuAc(2)	M[+16], N[+2570]	1249.53	4	4995.09	4995.09	0	0.3	352	Specific	49.63	41.99	41.99	2.54	3	>sp|P10909|CLUS_HUMAN Clusterin OS=Homo sapiens GN=CLU PE=1 SV=1	7246	115.021
KMLN[+2569.905]TSSLLEQLNEQFNWVSRL	HexNAc(5)Hex(6)NeuAc(2)	M[+16], N[+2570]	1249.53	4	4995.09	4995.09	0	-0.2	352	Specific	218.69	143.71	143.71	4	3	>sp|P10909|CLUS_HUMAN Clusterin OS=Homo sapiens GN=CLU PE=1 SV=1	7246	115.103
KMLN[+2204.772]TSSLLEQLNEQFNWVSRL	HexNAc(4)Hex(5)NeuAc(2)	M[+16], N[+2205]	1158.24	4	4629.95	4629.95	0	-0.9	352	Specific	236.94	180.12	180.12	5.16	3	>sp|P10909|CLUS_HUMAN Clusterin OS=Homo sapiens GN=CLU PE=1 SV=1	7246	115.516
KMLN[+2569.905]TSSLLEQLNEQFNWVSRL	HexNAc(5)Hex(6)NeuAc(2)	M[+16], N[+2570]	1249.53	4	4995.09	4995.09	0	0.7	352	Specific	254.59	208.83	208.83	5.81	3	>sp|P10909|CLUS_HUMAN Clusterin OS=Homo sapiens GN=CLU PE=1 SV=1	7246	115.198
KMLN[+2204.772]TSSLLEQLNEQFNWVSRL	HexNAc(4)Hex(5)NeuAc(2)	M[+16], N[+2205]	926.797	5	4629.96	4629.95	0	0.5	352	Specific	327	261.5	261.5	5.7	3	>sp|P10909|CLUS_HUMAN Clusterin OS=Homo sapiens GN=CLU PE=1 SV=1	7246	115.725
KMLN[+2204.772]TSSLLEQLNEQFNWVSRL	HexNAc(4)Hex(5)NeuAc(2)	M[+16], N[+2205]	1158.24	4	4629.95	4629.95	0	-0.8	352	Specific	431.38	362.69	362.69	6.66	3	>sp|P10909|CLUS_HUMAN Clusterin OS=Homo sapiens GN=CLU PE=1 SV=1	7246	115.601
RLAN[+2204.772]LTQGEDQYYLRV	HexNAc(4)Hex(5)NeuAc(2)	N[+2205]	1296.87	3	3888.6	3888.61	0	-0.7	372	Specific	295.37	164.26	164.26	5.15	3	>sp|P10909|CLUS_HUMAN Clusterin OS=Homo sapiens GN=CLU PE=1 SV=1	7246	66.1829
RLAN[+2204.772]LTQGEDQYYLRV	HexNAc(4)Hex(5)NeuAc(2)	N[+2205]	972.908	4	3888.61	3888.61	0	0.6	372	Specific	325.97	185.09	185.09	6.02	3	>sp|P10909|CLUS_HUMAN Clusterin OS=Homo sapiens GN=CLU PE=1 SV=1	7246	66.2408
KVQSTITSRM			446.248	2	891.489	891.489	0	-1	77	Specific	286.4	199.57	199.57	4.38	7	>sp|P19823|ITIH2_HUMAN Inter-alpha-trypsin inhibitor heavy chain H2 OS=Homo sapiens GN=ITIH2 PE=1 SV=2	17498	15.4222
KTAGLVRS			308.692	2	616.376	616.378	0	-2.9	151	Specific	137.39	29.73	29.73	0.92	7	>sp|P19823|ITIH2_HUMAN Inter-alpha-trypsin inhibitor heavy chain H2 OS=Homo sapiens GN=ITIH2 PE=1 SV=2	17498	14.636
RIYLQPGRL			423.745	2	846.482	846.483	0	-0.8	198	Specific	237.84	83.97	83.97	3.37	7	>sp|P19823|ITIH2_HUMAN Inter-alpha-trypsin inhibitor heavy chain H2 OS=Homo sapiens GN=ITIH2 PE=1 SV=2	17498	34.1183
RFLHVPDTFEGHFDGVPVISKG			561.039	4	2241.13	2241.13	0	-0.5	223	Specific	387.46	356.91	356.91	6.17	7	>sp|P19823|ITIH2_HUMAN Inter-alpha-trypsin inhibitor heavy chain H2 OS=Homo sapiens GN=ITIH2 PE=1 SV=2	17498	73.4513
RAIFILNEANNLGLLDPNSVSLIILVSDGDPTVGELKL			1256.02	3	3766.05	3764.04	2	1.7	395	Specific	96.95	96.95	96.95	3.37	7	>sp|P19823|ITIH2_HUMAN Inter-alpha-trypsin inhibitor heavy chain H2 OS=Homo sapiens GN=ITIH2 PE=1 SV=2	17498	124.734
RAIFILNEANNLGLLDPNSVSLIILVSDGDPTVGELKL			1255.35	3	3764.04	3764.04	0	0.3	395	Specific	191.98	191.98	191.98	3.71	7	>sp|P19823|ITIH2_HUMAN Inter-alpha-trypsin inhibitor heavy chain H2 OS=Homo sapiens GN=ITIH2 PE=1 SV=2	17498	125.346
RAIFILNEANNLGLLDPNSVSLIILVSDGDPTVGELKL			1255.35	3	3764.03	3764.04	0	-1.6	395	Specific	232.04	232.04	232.04	5.17	7	>sp|P19823|ITIH2_HUMAN Inter-alpha-trypsin inhibitor heavy chain H2 OS=Homo sapiens GN=ITIH2 PE=1 SV=2	17498	124.825
KENIQDN[+2204.772]ISLFSLGMGFDVDYDFLKR	HexNAc(4)Hex(5)NeuAc(2)	N[+2205]	998.029	5	4986.12	4985.08	1	5.8	440	Specific	149.22	7.49	7.49	0.94	7	>sp|P19823|ITIH2_HUMAN Inter-alpha-trypsin inhibitor heavy chain H2 OS=Homo sapiens GN=ITIH2 PE=1 SV=2	17498	70.2875
RIYGNQDTSSQLKK			677.335	2	1353.66	1353.66	0	-0.6	476	Specific	222.04	141.77	141.77	3.71	7	>sp|P19823|ITIH2_HUMAN Inter-alpha-trypsin inhibitor heavy chain H2 OS=Homo sapiens GN=ITIH2 PE=1 SV=2	17498	29.6449
RIYGNQDTSSQLKK			677.335	2	1353.66	1353.66	0	-0.6	476	Specific	309.45	246.86	246.86	4.36	7	>sp|P19823|ITIH2_HUMAN Inter-alpha-trypsin inhibitor heavy chain H2 OS=Homo sapiens GN=ITIH2 PE=1 SV=2	17498	29.634
KSGIQVRL			330.195	2	659.383	659.384	0	-0.7	67	Specific	158.47	62.14	62.14	1.11	5	>CNTM:sp|P00760|TRY1_BOVIN Cationic trypsin OS=Bos taurus PE=1 SV=3	42099	16.2215
KSGIQVRL			330.195	2	659.383	659.384	0	-0.4	67	Specific	176.37	35.97	35.97	0.95	5	>CNTM:sp|P00760|TRY1_BOVIN Cationic trypsin OS=Bos taurus PE=1 SV=3	42099	16.1238
KSGIQVRL			330.195	2	659.383	659.384	0	-0.3	67	Specific	292.03	88.03	88.03	3.46	5	>CNTM:sp|P00760|TRY1_BOVIN Cationic trypsin OS=Bos taurus PE=1 SV=3	42099	16.241
KSGIQVRL			330.7	2	660.393	659.384	1	8.9	67	Specific	309.47	87.28	87.28	1	5	>CNTM:sp|P00760|TRY1_BOVIN Cationic trypsin OS=Bos taurus PE=1 SV=3	42099	16.1995
KSGIQVRL			330.195	2	659.383	659.384	0	-1	67	Specific	342.98	94.22	94.22	3.47	5	>CNTM:sp|P00760|TRY1_BOVIN Cationic trypsin OS=Bos taurus PE=1 SV=3	42099	16.0567
RLGEDNINVVEGNEQFISASKS			1082.03	2	2163.06	2163.06	0	1.4	73	Specific	515.77	451.71	451.71	7.24	5	>CNTM:sp|P00760|TRY1_BOVIN Cationic trypsin OS=Bos taurus PE=1 SV=3	42099	65.2456
RLGEDNINVVEGNEQFISASKS			721.69	3	2163.06	2163.06	0	-0.4	73	Specific	598.04	479.58	479.58	8.95	5	>CNTM:sp|P00760|TRY1_BOVIN Cationic trypsin OS=Bos taurus PE=1 SV=3	42099	65.2667
KSIVHPSYNSNTLNNDIMLIKL		M[+16]	763.722	3	2289.15	2289.15	0	-0.9	93	Specific	199.08	195.95	195.95	3.38	5	>CNTM:sp|P00760|TRY1_BOVIN Cationic trypsin OS=Bos taurus PE=1 SV=3	42099	62.9541
KLKSAASLNSRV			523.801	2	1046.6	1046.6	0	-0.2	113	Specific	214.5	66.1	66.1	0.95	5	>CNTM:sp|P00760|TRY1_BOVIN Cationic trypsin OS=Bos taurus PE=1 SV=3	42099	16.7796
KSAASLNSRV			403.212	2	805.416	805.416	0	-0.2	115	Specific	260.25	77.44	77.44	3.43	5	>CNTM:sp|P00760|TRY1_BOVIN Cationic trypsin OS=Bos taurus PE=1 SV=3	42099	10.6043
KSAASLNSRV			403.212	2	805.416	805.416	0	-0.3	115	Specific	404.45	120.04	120.04	4.75	5	>CNTM:sp|P00760|TRY1_BOVIN Cationic trypsin OS=Bos taurus PE=1 SV=3	42099	10.3195
MVHLTPEEKS			476.759	2	952.51	952.51	0	0.1	2	NRagged	456.09	345.77	345.77	5.45	4	>sp|P68871|HBB_HUMAN Hemoglobin subunit beta OS=Homo sapiens GN=HBB PE=1 SV=2	15452	19.1005
KVNVDEVGGEALGRL			657.837	2	1314.67	1314.66	0	1.2	19	Specific	460.97	263.16	263.16	6.17	4	>sp|P68871|HBB_HUMAN Hemoglobin subunit beta OS=Homo sapiens GN=HBB PE=1 SV=2	15452	48.8389
RLLVVYPWTQRF			637.867	2	1274.73	1274.73	0	0.8	32	Specific	435.39	267.17	267.17	5.63	4	>sp|P68871|HBB_HUMAN Hemoglobin subunit beta OS=Homo sapiens GN=HBB PE=1 SV=2	15452	73.2352
KYH			319.136	1	319.136	319.14	0	-12.5	146	CRagged	115.07	23.41	23.41	0.91	4	>sp|P68871|HBB_HUMAN Hemoglobin subunit beta OS=Homo sapiens GN=HBB PE=1 SV=2	15452	33.0018
KDPTFIPAPIQAKT			649.361	2	1297.71	1297.71	0	0	64	Specific	233.59	166.27	166.27	3.91	4	>sp|P01019|ANGT_HUMAN Angiotensinogen OS=Homo sapiens GN=AGT PE=1 SV=1	1633	62.9415
KN[+2372.812]CTSRL	HexNAc(4)Hex(5)Fuc(1)NeuAc(2)Na(1)	C[+57], N[+2373]	1004.37	3	3011.08	3010.08	1	-1.5	170	Specific	50.54	0	0	0.98	4	>sp|P01019|ANGT_HUMAN Angiotensinogen OS=Homo sapiens GN=AGT PE=1 SV=1	1633	24.265
KIDRF			404.228	1	404.228	403.23	1	-13.4	251	Specific	18.53	18.53	18.53	0.73	4	>sp|P01019|ANGT_HUMAN Angiotensinogen OS=Homo sapiens GN=AGT PE=1 SV=1	1633	116.312
KIDRF			404.233	1	404.233	403.23	1	-1.6	251	Specific	24.64	24.64	24.64	0.91	4	>sp|P01019|ANGT_HUMAN Angiotensinogen OS=Homo sapiens GN=AGT PE=1 SV=1	1633	78.9272
KIDRF			404.227	1	404.227	403.23	1	-14.6	251	Specific	49.49	49.49	49.49	0.71	4	>sp|P01019|ANGT_HUMAN Angiotensinogen OS=Homo sapiens GN=AGT PE=1 SV=1	1633	118.25
KIDRF			403.227	1	403.227	403.23	0	-8.1	251	Specific	64.16	64.16	64.16	0.92	4	>sp|P01019|ANGT_HUMAN Angiotensinogen OS=Homo sapiens GN=AGT PE=1 SV=1	1633	10.3195
RTIHLTMPQLVLQGSYDLQDLLAQAELPAILHTELNLQKL		M[+16]	1071.83	4	4284.3	4284.29	0	1	376	Specific	411.28	411.28	411.28	7.54	4	>sp|P01019|ANGT_HUMAN Angiotensinogen OS=Homo sapiens GN=AGT PE=1 SV=1	1633	123.437
RTIHLTMPQLVLQGSYDLQDLLAQAELPAILHTELNLQKL		M[+16]	1071.83	4	4284.29	4284.29	0	0	376	Specific	615.23	569.41	569.41	10.38	4	>sp|P01019|ANGT_HUMAN Angiotensinogen OS=Homo sapiens GN=AGT PE=1 SV=1	1633	122.924
KYKN[+2059.735]NSDISSTRG	HexNAc(4)Hex(5)Fuc(1)NeuAc(1)	N[+2060]	1115.46	3	3344.35	3344.35	0	0.5	44	Specific	478.84	183.84	183.84	4.51	8	>sp|P01871|IGHM_HUMAN Ig mu chain C region OS=Homo sapiens GN=IGHM PE=1 SV=3	16754	16.5087
KN[+2448.878]NSDISSTRG	HexNAc(6)Hex(4)NeuAc(2)	N[+2449]	1148.11	3	3442.32	3442.34	0	-6.5	46	Specific	57.02	7.16	7.16	0.93	8	>sp|P01871|IGHM_HUMAN Ig mu chain C region OS=Homo sapiens GN=IGHM PE=1 SV=3	16754	22.6336
KN[+1872.651]NSDISSTRG	HexNAc(3)Hex(6)NeuAc(1)	N[+1873]	956.041	3	2866.11	2866.11	0	-0.3	46	Specific	129.54	8.49	8.49	1.46	8	>sp|P01871|IGHM_HUMAN Ig mu chain C region OS=Homo sapiens GN=IGHM PE=1 SV=3	16754	14.9629
KN[+1913.677]NSDISSTRG	HexNAc(4)Hex(5)NeuAc(1)	N[+1914]	969.715	3	2907.13	2907.14	0	-1.9	46	Specific	148.82	15.86	15.86	1.12	8	>sp|P01871|IGHM_HUMAN Ig mu chain C region OS=Homo sapiens GN=IGHM PE=1 SV=3	16754	15.595
KYAATSQVLLPSKD			639.359	2	1277.71	1277.71	0	1.2	65	Specific	285.71	157.36	157.36	4.16	8	>sp|P01871|IGHM_HUMAN Ig mu chain C region OS=Homo sapiens GN=IGHM PE=1 SV=3	16754	47.8481
KESGPTTYKV			441.714	2	882.42	882.42	0	-0.5	170	Specific	131.39	21.14	21.14	1.03	8	>sp|P01871|IGHM_HUMAN Ig mu chain C region OS=Homo sapiens GN=IGHM PE=1 SV=3	16754	14.2968
KESGPTTYKV			441.713	2	882.419	882.42	0	-1.2	170	Specific	312.32	69.73	69.73	3.44	8	>sp|P01871|IGHM_HUMAN Ig mu chain C region OS=Homo sapiens GN=IGHM PE=1 SV=3	16754	14.187
RGQPLSPEKY			428.232	2	855.457	855.457	0	-0.1	369	Specific	273.7	238.01	238.01	4.54	8	>sp|P01871|IGHM_HUMAN Ig mu chain C region OS=Homo sapiens GN=IGHM PE=1 SV=3	16754	17.0935
KYVTSAPMPEPQAPGRY		M[+16]	808.891	2	1616.78	1616.77	0	0.8	377	Specific	304.2	304.2	304.2	5.9	8	>sp|P01871|IGHM_HUMAN Ig mu chain C region OS=Homo sapiens GN=IGHM PE=1 SV=3	16754	36.8223
KEIPDEISILLLGVAHFKG			632.028	3	1894.07	1894.07	0	0.7	198	Specific	460.66	460.66	460.66	6.91	2	>sp|P36955|PEDF_HUMAN Pigment epithelium-derived factor OS=Homo sapiens GN=SERPINF1 PE=1 SV=4	26866	106.995
KVTQN[+2204.772]LTLIEESLTSEFIHDIDRE	HexNAc(4)Hex(5)NeuAc(2)	N[+2205]	1195.27	4	4778.07	4778.08	0	-1.4	282	Specific	365.7	253.82	253.82	5.46	2	>sp|P36955|PEDF_HUMAN Pigment epithelium-derived factor OS=Homo sapiens GN=SERPINF1 PE=1 SV=4	26866	111.453
RAQLLQGLGFN[+2221.788]LTERS	HexNAc(4)Hex(6)Fuc(1)NeuAc(1)	N[+2222]	1261.22	3	3781.65	3781.64	0	2.7	87	Specific	53.53	12.27	12.27	1.1	5	>sp|P08185|CBG_HUMAN Corticosteroid-binding globulin OS=Homo sapiens GN=SERPINA6 PE=1 SV=1	4936	90.9576
RAQLLQGLGFN[+2204.772]LTERS	HexNAc(4)Hex(5)NeuAc(2)	N[+2205]	1255.55	3	3764.63	3764.63	0	1.2	87	Specific	119.16	83.75	83.75	3.46	5	>sp|P08185|CBG_HUMAN Corticosteroid-binding globulin OS=Homo sapiens GN=SERPINA6 PE=1 SV=1	4936	90.8127
RAQLLQGLGFN[+2204.772]LTERS	HexNAc(4)Hex(5)NeuAc(2)	N[+2205]	941.913	4	3764.63	3764.63	0	0.9	87	Specific	231.95	121.4	121.4	5.23	5	>sp|P08185|CBG_HUMAN Corticosteroid-binding globulin OS=Homo sapiens GN=SERPINA6 PE=1 SV=1	4936	90.9013
KVTISGVYDLGDVLEEMGIADLFTNQAN[+2221.788]FSRI	HexNAc(4)Hex(6)Fuc(1)NeuAc(1)	N[+2222]	1100.28	5	5497.39	5496.38	1	1.5	304	Specific	30	19.79	19.79	0.99	5	>sp|P08185|CBG_HUMAN Corticosteroid-binding globulin OS=Homo sapiens GN=SERPINA6 PE=1 SV=1	4936	121.563
KVTISGVYDLGDVLEEMGIADLFTNQAN[+2204.772]FSRI	HexNAc(4)Hex(5)NeuAc(2)	N[+2205]	1370.6	4	5479.37	5479.37	0	0.3	304	Specific	282.26	179.47	179.47	5.13	5	>sp|P08185|CBG_HUMAN Corticosteroid-binding globulin OS=Homo sapiens GN=SERPINA6 PE=1 SV=1	4936	131.075
KVTISGVYDLGDVLEEMGIADLFTNQAN[+2204.772]FSRI	HexNAc(4)Hex(5)NeuAc(2)	N[+2205]	1370.6	4	5479.37	5479.37	0	0.3	304	Specific	356.54	282.03	282.03	5.97	5	>sp|P08185|CBG_HUMAN Corticosteroid-binding globulin OS=Homo sapiens GN=SERPINA6 PE=1 SV=1	4936	131.067
KVTISGVYDLGDVLEEMGIADLFTNQAN[+2204.772]FSRI	HexNAc(4)Hex(5)NeuAc(2)	M[+16], N[+2205]	1099.88	5	5495.35	5495.36	0	-1.4	304	Specific	30	0.59	0.59	0.96	5	>sp|P08185|CBG_HUMAN Corticosteroid-binding globulin OS=Homo sapiens GN=SERPINA6 PE=1 SV=1	4936	121.021
KVTISGVYDLGDVLEEMGIADLFTNQAN[+2204.772]FSRI	HexNAc(4)Hex(5)NeuAc(2)	M[+16], N[+2205]	1374.6	4	5495.37	5495.36	0	1.1	304	Specific	30	6.42	6.42	1.12	5	>sp|P08185|CBG_HUMAN Corticosteroid-binding globulin OS=Homo sapiens GN=SERPINA6 PE=1 SV=1	4936	121.535
RGFGVAIVGN[+2221.788]YTAALPTEAALRT	HexNAc(4)Hex(6)Fuc(1)NeuAc(1)	N[+2222]	1438.31	3	4312.92	4312.91	0	2	477	Specific	162.15	131.22	131.22	3.27	2	>sp|Q96PD5|PGRP2_HUMAN N-acetylmuramoyl-L-alanine amidase OS=Homo sapiens GN=PGLYRP2 PE=1 SV=1	27086	94.5497
RGFGVAIVGN[+2204.772]YTAALPTEAALRT	HexNAc(4)Hex(5)NeuAc(2)	N[+2205]	1432.64	3	4295.9	4295.9	0	0	477	Specific	203.34	167.28	167.28	3.7	2	>sp|Q96PD5|PGRP2_HUMAN N-acetylmuramoyl-L-alanine amidase OS=Homo sapiens GN=PGLYRP2 PE=1 SV=1	27086	94.3906
RGFGVAIVGN[+2204.772]YTAALPTEAALRT	HexNAc(4)Hex(5)NeuAc(2)	N[+2205]	1074.73	4	4295.89	4295.9	0	-0.8	477	Specific	472.5	318.25	318.25	6.67	2	>sp|Q96PD5|PGRP2_HUMAN N-acetylmuramoyl-L-alanine amidase OS=Homo sapiens GN=PGLYRP2 PE=1 SV=1	27086	94.3584
KHVEDVPAFQALGSLNDLQFFRY			801.742	3	2403.21	2403.21	0	0.9	40	Specific	572.12	572.12	572.12	7.73	2	>sp|P25311|ZA2G_HUMAN Zinc-alpha-2-glycoprotein OS=Homo sapiens GN=AZGP1 PE=1 SV=2	40612	96.9452
KDIVEYYNDSN[+2204.772]GSHVLQGRF	HexNAc(4)Hex(5)NeuAc(2)	N[+2205]	1068.68	4	4271.72	4270.73	1	-3.8	103	Specific	65.22	12.1	1.98	1	2	>sp|P25311|ZA2G_HUMAN Zinc-alpha-2-glycoprotein OS=Homo sapiens GN=AZGP1 PE=1 SV=2	40612	62.8476
KGLKFN[+2226.754]LTETSEAEIHQSFQHLLRTLN[+1971.719]QSSDELQLSMGNAMFVKE	HexNAc(4)Hex(5)NeuAc(2)Na(1),HexNAc(5)Hex(5)Fuc(1)	K[+43], N[+1972][+2227]	1015.78	9	9133.93	9133.91	0	1.5	102	Specific	29.98	17.47	0	0.92	10	>sp|P01011|AACT_HUMAN Alpha-1-antichymotrypsin OS=Homo sapiens GN=SERPINA3 PE=1 SV=2	312	90.5025
KEQLSLLDRF			487.269	2	973.531	973.531	0	-0.5	145	Specific	311.19	105.82	105.82	4.12	10	>sp|P01011|AACT_HUMAN Alpha-1-antichymotrypsin OS=Homo sapiens GN=SERPINA3 PE=1 SV=2	312	51.5071
RFTEDAKR			355.671	2	710.334	710.336	0	-1.7	153	Specific	197.42	33.92	33.92	0.93	10	>sp|P01011|AACT_HUMAN Alpha-1-antichymotrypsin OS=Homo sapiens GN=SERPINA3 PE=1 SV=2	312	10.2148
KN[+2432.884]GTRG	HexNAc(6)Hex(3)Fuc(1)NeuAc(2)	N[+2433]	960.713	3	2880.12	2880.11	0	3.4	186	Specific	67.26	0	0	0.92	10	>sp|P01011|AACT_HUMAN Alpha-1-antichymotrypsin OS=Homo sapiens GN=SERPINA3 PE=1 SV=2	312	19.9166
KN[+2350.830]GTRG	HexNAc(4)Hex(5)Fuc(1)NeuAc(2)	N[+2351]	933.358	3	2798.06	2798.06	0	-0.9	186	Specific	67.34	0	0	0.98	10	>sp|P01011|AACT_HUMAN Alpha-1-antichymotrypsin OS=Homo sapiens GN=SERPINA3 PE=1 SV=2	312	14.8442
KN[+2221.788]GTRG	HexNAc(4)Hex(6)Fuc(1)NeuAc(1)	N[+2222]	890.675	3	2670.01	2669.02	1	-4.2	186	Specific	71.31	0	0	0.92	10	>sp|P01011|AACT_HUMAN Alpha-1-antichymotrypsin OS=Homo sapiens GN=SERPINA3 PE=1 SV=2	312	11.6064
KN[+1710.598]GTRG	HexNAc(3)Hex(5)NeuAc(1)	N[+1711]	1079.91	2	2158.81	2157.83	1	-8.9	186	Specific	72.06	0	0	0.92	10	>sp|P01011|AACT_HUMAN Alpha-1-antichymotrypsin OS=Homo sapiens GN=SERPINA3 PE=1 SV=2	312	92.1826
KYTGN[+2569.905]ASALFILPDQDKM	HexNAc(5)Hex(6)NeuAc(2)	N[+2570]	1081.45	4	4322.78	4322.78	0	-0.4	268	Specific	238.26	55.94	55.94	4.2	10	>sp|P01011|AACT_HUMAN Alpha-1-antichymotrypsin OS=Homo sapiens GN=SERPINA3 PE=1 SV=2	312	80.7069
RDSLEFRE			383.69	2	766.372	766.373	0	-0.8	301	Specific	276.63	93.97	93.97	3.29	10	>sp|P01011|AACT_HUMAN Alpha-1-antichymotrypsin OS=Homo sapiens GN=SERPINA3 PE=1 SV=2	312	38.623
REIGELYLPKF			531.298	2	1061.59	1061.59	0	1.5	307	Specific	335.18	216.26	216.26	4.24	10	>sp|P01011|AACT_HUMAN Alpha-1-antichymotrypsin OS=Homo sapiens GN=SERPINA3 PE=1 SV=2	312	58.8116
RLSLHRP			313.192	2	625.377	625.378	0	-1.3	114	Specific	251.96	47.43	47.43	2.1	8	>sp|P01877|IGHA2_HUMAN Ig alpha-2 chain C region OS=Homo sapiens GN=IGHA2 PE=1 SV=3	16746	15.7546
RLSLHRP			313.192	2	625.377	625.378	0	-1.3	114	Specific	325.53	14.5	14.5	1.18	8	>sp|P01877|IGHA2_HUMAN Ig alpha-2 chain C region OS=Homo sapiens GN=IGHA2 PE=1 SV=3	16746	15.7373
RLSLHRP			313.192	2	625.378	625.378	0	-0.5	114	Specific	327.92	0.62	0.62	1.09	8	>sp|P01877|IGHA2_HUMAN Ig alpha-2 chain C region OS=Homo sapiens GN=IGHA2 PE=1 SV=3	16746	15.682
RPALEDLLLGSEAN[+1913.677]LTCTLTGLRDASGATFTWTPSSGKS	HexNAc(4)Hex(5)NeuAc(1)	C[+57], N[+1914]	1153.72	5	5764.56	5764.59	0	-6.3	119	Specific	29.99	29.99	29.99	0.93	8	>sp|P01877|IGHA2_HUMAN Ig alpha-2 chain C region OS=Homo sapiens GN=IGHA2 PE=1 SV=3	16746	99.0187
RPALEDLLLGSEAN[+1913.677]LTCTLTGLRDASGATFTWTPSSGKS	HexNAc(4)Hex(5)NeuAc(1)	C[+57], N[+1914]	1153.72	5	5764.56	5764.59	0	-6.3	119	Specific	30	23.83	23.83	0.93	8	>sp|P01877|IGHA2_HUMAN Ig alpha-2 chain C region OS=Homo sapiens GN=IGHA2 PE=1 SV=3	16746	99.0108
KSAVQGPPERD			470.746	2	940.485	940.485	0	0	156	Specific	316.57	175.07	175.07	4.24	8	>sp|P01877|IGHA2_HUMAN Ig alpha-2 chain C region OS=Homo sapiens GN=IGHA2 PE=1 SV=3	16746	18.2012
KSAVQGPPERD			470.746	2	940.485	940.485	0	-0.2	156	Specific	386.03	204.43	204.43	5.17	8	>sp|P01877|IGHA2_HUMAN Ig alpha-2 chain C region OS=Homo sapiens GN=IGHA2 PE=1 SV=3	16746	18.1332
KTPLTAN[+2059.735]ITKS	HexNAc(4)Hex(5)Fuc(1)NeuAc(1)	N[+2060]	1006.77	3	3018.29	3018.29	0	1	200	Specific	132.65	3.29	3.29	1.15	8	>sp|P01877|IGHA2_HUMAN Ig alpha-2 chain C region OS=Homo sapiens GN=IGHA2 PE=1 SV=3	16746	38.0249
KTPLTAN[+2059.735]ITKS	HexNAc(4)Hex(5)Fuc(1)NeuAc(1)	N[+2060]	1006.77	3	3018.29	3018.29	0	1	200	Specific	141.33	26.97	26.97	2.11	8	>sp|P01877|IGHA2_HUMAN Ig alpha-2 chain C region OS=Homo sapiens GN=IGHA2 PE=1 SV=3	16746	38.1779
KTPLTAN[+2059.735]ITKS	HexNAc(4)Hex(5)Fuc(1)NeuAc(1)	N[+2060]	1006.77	3	3018.29	3018.29	0	0.7	200	Specific	162.93	37.36	37.36	2.11	8	>sp|P01877|IGHA2_HUMAN Ig alpha-2 chain C region OS=Homo sapiens GN=IGHA2 PE=1 SV=3	16746	38.2117
KDVLVRW			301.187	2	601.366	601.367	0	-0.6	246	Specific	247.74	38.8	38.8	1.98	8	>sp|P01877|IGHA2_HUMAN Ig alpha-2 chain C region OS=Homo sapiens GN=IGHA2 PE=1 SV=3	16746	24.1625
RWLQGSQELPRE			607.32	2	1213.63	1213.63	0	0.7	251	Specific	208.24	101.96	101.96	2.08	8	>sp|P01877|IGHA2_HUMAN Ig alpha-2 chain C region OS=Homo sapiens GN=IGHA2 PE=1 SV=3	16746	48.7408
KYLTWASRQ			448.736	2	896.464	896.462	0	1.5	263	Specific	348.42	144.75	144.75	3.72	8	>sp|P01877|IGHA2_HUMAN Ig alpha-2 chain C region OS=Homo sapiens GN=IGHA2 PE=1 SV=3	16746	46.9792
RVAAEDWKK			409.706	2	818.404	818.404	0	-0.4	287	Specific	312.63	113.5	113.5	3.67	8	>sp|P01877|IGHA2_HUMAN Ig alpha-2 chain C region OS=Homo sapiens GN=IGHA2 PE=1 SV=3	16746	28.3635
KEAVEHLQKS			318.506	3	953.504	953.505	0	-1.3	44	Specific	261.35	155.89	155.89	3.68	7	>sp|P06727|APOA4_HUMAN Apolipoprotein A-IV OS=Homo sapiens GN=APOA4 PE=1 SV=3	2067	12.8553
KEAVEHLQKS			477.256	2	953.505	953.505	0	-0.3	44	Specific	342.73	231.71	231.71	4.48	7	>sp|P06727|APOA4_HUMAN Apolipoprotein A-IV OS=Homo sapiens GN=APOA4 PE=1 SV=3	2067	12.8092
KLKEEIGKE			408.744	2	816.481	816.482	0	-1.9	98	Specific	205.22	30.61	30.61	0.92	7	>sp|P06727|APOA4_HUMAN Apolipoprotein A-IV OS=Homo sapiens GN=APOA4 PE=1 SV=3	2067	13.4726
RTQVNTQAEQLRR			644.335	2	1287.66	1287.67	0	-1.4	144	Specific	202.8	131.18	131.18	2.52	7	>sp|P06727|APOA4_HUMAN Apolipoprotein A-IV OS=Homo sapiens GN=APOA4 PE=1 SV=3	2067	28.9156
KIDQNVEELKG			544.285	2	1087.56	1087.56	0	0.5	190	Specific	248.58	119.93	119.93	3.57	7	>sp|P06727|APOA4_HUMAN Apolipoprotein A-IV OS=Homo sapiens GN=APOA4 PE=1 SV=3	2067	35.5073
RSLAPYAQDTQEKL			675.831	2	1350.65	1350.65	0	0.2	222	Specific	197.06	120	120	2.55	7	>sp|P06727|APOA4_HUMAN Apolipoprotein A-IV OS=Homo sapiens GN=APOA4 PE=1 SV=3	2067	33.8821
RISASAEELRQ			488.258	2	975.509	975.51	0	-2	256	Specific	366.22	82.74	82.74	3.45	7	>sp|P06727|APOA4_HUMAN Apolipoprotein A-IV OS=Homo sapiens GN=APOA4 PE=1 SV=3	2067	32.2491
RLAPLAEDVRG			492.279	2	983.55	983.552	0	-1.6	267	Specific	264.84	143.12	143.12	3.69	7	>sp|P06727|APOA4_HUMAN Apolipoprotein A-IV OS=Homo sapiens GN=APOA4 PE=1 SV=3	2067	43.8226
KN[+2248.736]LSMPLLPADFHKE	HexNAc(4)Hex(5)NeuAc(2)Na(2)	N[+2249]	934.137	4	3733.53	3731.51	2	1.4	49	Specific	167.8	77.55	77.55	2.55	4	>sp|P05546|HEP2_HUMAN Heparin cofactor 2 OS=Homo sapiens GN=SERPIND1 PE=1 SV=3	15646	64.1
KN[+2204.772]LSMPLLPADFHKE	HexNAc(4)Hex(5)NeuAc(2)	M[+16], N[+2205]	926.642	4	3703.55	3703.54	0	0.5	49	Specific	114.87	22.58	22.58	2.48	4	>sp|P05546|HEP2_HUMAN Heparin cofactor 2 OS=Homo sapiens GN=SERPIND1 PE=1 SV=3	15646	63.9458
KN[+2204.772]LSMPLLPADFHKE	HexNAc(4)Hex(5)NeuAc(2)	M[+16], N[+2205]	926.642	4	3703.55	3703.54	0	0.3	49	Specific	401.16	210.11	210.11	6.32	4	>sp|P05546|HEP2_HUMAN Heparin cofactor 2 OS=Homo sapiens GN=SERPIND1 PE=1 SV=3	15646	64.1016
KN[+2204.772]LSMPLLPADFHKE	HexNAc(4)Hex(5)NeuAc(2)	M[+16], N[+2205]	1235.19	3	3703.55	3703.54	0	0.3	49	Specific	428.63	217.18	217.18	6.21	4	>sp|P05546|HEP2_HUMAN Heparin cofactor 2 OS=Homo sapiens GN=SERPIND1 PE=1 SV=3	15646	64.1616
KDFVN[+2204.772]ASSKY	HexNAc(4)Hex(5)NeuAc(2)	N[+2205]	1024.74	3	3072.19	3072.19	0	0.2	185	Specific	162.06	22.25	22.25	2.34	4	>sp|P05546|HEP2_HUMAN Heparin cofactor 2 OS=Homo sapiens GN=SERPIND1 PE=1 SV=3	15646	35.0624
KSMTN[+2204.772]RT	HexNAc(4)Hex(5)NeuAc(2)	N[+2205]	938.355	3	2813.05	2813.05	0	-1.3	384	Specific	106.81	7.28	7.28	1.03	4	>sp|P05546|HEP2_HUMAN Heparin cofactor 2 OS=Homo sapiens GN=SERPIND1 PE=1 SV=3	15646	14.0466
KIYPGVDFGGEELN[+2432.884]VTFVKG	HexNAc(6)Hex(3)Fuc(1)NeuAc(2)	N[+2433]	1104.98	4	4416.9	4416.89	0	2.3	296	Specific	77.54	7.07	7.07	1.02	7	>sp|P03952|KLKB1_HUMAN Plasma kallikrein OS=Homo sapiens GN=KLKB1 PE=1 SV=1	18756	96.3757
KIYPGVDFGGEELN[+2204.772]VTFVKG	HexNAc(4)Hex(5)NeuAc(2)	N[+2205]	1396.93	3	4188.78	4188.78	0	0.9	296	Specific	91.66	38.05	38.05	1.62	7	>sp|P03952|KLKB1_HUMAN Plasma kallikrein OS=Homo sapiens GN=KLKB1 PE=1 SV=1	18756	92.5841
KIYPGVDFGGEELN[+2432.884]VTFVKG	HexNAc(6)Hex(3)Fuc(1)NeuAc(2)	N[+2433]	1105.48	4	4418.89	4416.89	2	-0.7	296	Specific	106.58	14.54	14.54	1.17	7	>sp|P03952|KLKB1_HUMAN Plasma kallikrein OS=Homo sapiens GN=KLKB1 PE=1 SV=1	18756	93.4093
KIYPGVDFGGEELN[+2432.884]VTFVKG	HexNAc(6)Hex(3)Fuc(1)NeuAc(2)	N[+2433]	1105.48	4	4418.89	4416.89	2	-0.7	296	Specific	107.04	33.7	33.7	2.19	7	>sp|P03952|KLKB1_HUMAN Plasma kallikrein OS=Homo sapiens GN=KLKB1 PE=1 SV=1	18756	93.422
KIYPGVDFGGEELN[+1913.677]VTFVKG	HexNAc(4)Hex(5)NeuAc(1)	N[+1914]	975.178	4	3897.69	3897.68	0	1.6	296	Specific	113.55	18.05	18.05	1.28	7	>sp|P03952|KLKB1_HUMAN Plasma kallikrein OS=Homo sapiens GN=KLKB1 PE=1 SV=1	18756	85.5604
KIYPGVDFGGEELN[+2204.772]VTFVKG	HexNAc(4)Hex(5)NeuAc(2)	N[+2205]	1047.95	4	4188.78	4188.78	0	-0.5	296	Specific	141.42	71.69	71.69	3.32	7	>sp|P03952|KLKB1_HUMAN Plasma kallikrein OS=Homo sapiens GN=KLKB1 PE=1 SV=1	18756	92.5923
KIYPGVDFGGEELN[+1913.677]VTFVKG	HexNAc(4)Hex(5)NeuAc(1)	N[+1914]	1299.9	3	3897.69	3897.68	0	1.5	296	Specific	156.84	52.01	52.01	2.08	7	>sp|P03952|KLKB1_HUMAN Plasma kallikrein OS=Homo sapiens GN=KLKB1 PE=1 SV=1	18756	85.4114
KIYPGVDFGGEELN[+2204.772]VTFVKG	HexNAc(4)Hex(5)NeuAc(2)	N[+2205]	1047.95	4	4188.78	4188.78	0	0.2	296	Specific	163.71	74.7	74.7	3.01	7	>sp|P03952|KLKB1_HUMAN Plasma kallikrein OS=Homo sapiens GN=KLKB1 PE=1 SV=1	18756	92.6146
KIYPGVDFGGEELN[+1913.677]VTFVKG	HexNAc(4)Hex(5)NeuAc(1)	N[+1914]	975.177	4	3897.68	3897.68	0	0.2	296	Specific	167.95	55.51	55.51	2.42	7	>sp|P03952|KLKB1_HUMAN Plasma kallikrein OS=Homo sapiens GN=KLKB1 PE=1 SV=1	18756	85.4996
KIYPGVDFGGEELN[+1913.677]VTFVKG	HexNAc(4)Hex(5)NeuAc(1)	N[+1914]	975.178	4	3897.69	3897.68	0	1.6	296	Specific	185.37	93.03	93.03	3.22	7	>sp|P03952|KLKB1_HUMAN Plasma kallikrein OS=Homo sapiens GN=KLKB1 PE=1 SV=1	18756	85.5636
RIVGGTN[+2204.772]SSWGEWPWQVSLQVKL	HexNAc(4)Hex(5)NeuAc(2)	N[+2205]	1141.49	4	4562.96	4562.96	0	-0.5	391	Specific	30	30	30	2.47	7	>sp|P03952|KLKB1_HUMAN Plasma kallikrein OS=Homo sapiens GN=KLKB1 PE=1 SV=1	18756	101.622
RIVGGTN[+2204.772]SSWGEWPWQVSLQVKL	HexNAc(4)Hex(5)NeuAc(2)	N[+2205]	1141.49	4	4562.95	4562.96	0	-1.4	391	Specific	30	19.95	19.95	1.84	7	>sp|P03952|KLKB1_HUMAN Plasma kallikrein OS=Homo sapiens GN=KLKB1 PE=1 SV=1	18756	101.929
RIYSGILN[+1913.677]LSDITKD	HexNAc(4)Hex(5)NeuAc(1)	N[+1914]	1117.5	3	3350.47	3350.48	0	-0.9	447	Specific	90.76	4.46	4.46	1.16	7	>sp|P03952|KLKB1_HUMAN Plasma kallikrein OS=Homo sapiens GN=KLKB1 PE=1 SV=1	18756	80.9106
RIYSGILN[+2204.772]LSDITKD	HexNAc(4)Hex(5)NeuAc(2)	N[+2205]	1214.53	3	3641.58	3641.57	0	1.6	447	Specific	205.48	121.57	121.57	3.36	7	>sp|P03952|KLKB1_HUMAN Plasma kallikrein OS=Homo sapiens GN=KLKB1 PE=1 SV=1	18756	89.9008
RIYSGILN[+2204.772]LSDITKD	HexNAc(4)Hex(5)NeuAc(2)	N[+2205]	1214.53	3	3641.57	3641.57	0	0.4	447	Specific	342.04	223.34	223.34	6.11	7	>sp|P03952|KLKB1_HUMAN Plasma kallikrein OS=Homo sapiens GN=KLKB1 PE=1 SV=1	18756	89.7786
KLQAPLN[+2432.884]YTEFQKP	HexNAc(6)Hex(3)Fuc(1)NeuAc(2)	N[+2433]	1296.23	3	3886.68	3884.64	2	8.3	489	Specific	49.76	17.23	17.23	0.92	7	>sp|P03952|KLKB1_HUMAN Plasma kallikrein OS=Homo sapiens GN=KLKB1 PE=1 SV=1	18756	127.549
RDGYLFQLLRI			562.809	2	1124.61	1124.61	0	0.8	44	Specific	410.96	303.74	303.74	5.21	3	>sp|P04196|HRG_HUMAN Histidine-rich glycoprotein OS=Homo sapiens GN=HRG PE=1 SV=1	16097	87.8756
RADLFYDVEALDLESPKN			912.95	2	1824.89	1824.89	0	1.2	220	Specific	276.75	208.15	208.15	4.52	3	>sp|P04196|HRG_HUMAN Histidine-rich glycoprotein OS=Homo sapiens GN=HRG PE=1 SV=1	16097	89.1285
RHSHNNN[+2204.772]SSDLHPHKH	HexNAc(4)Hex(5)NeuAc(2)	N[+2205]	766.507	5	3828.51	3828.51	0	-0.9	340	Specific	45.16	21.2	0.48	1.68	3	>sp|P04196|HRG_HUMAN Histidine-rich glycoprotein OS=Homo sapiens GN=HRG PE=1 SV=1	16097	9.6237
KEFSHLGKE			409.214	2	817.42	817.42	0	0.1	31	Specific	322.69	141.71	141.71	3.67	5	>sp|P02774|VTDB_HUMAN Vitamin D-binding protein OS=Homo sapiens GN=GC PE=1 SV=1	39788	17.9654
KVPTADLEDVLPLAEDITNILSKC			789.428	3	2366.27	2366.27	0	-0.3	243	Specific	187.91	187.91	187.91	3.45	5	>sp|P02774|VTDB_HUMAN Vitamin D-binding protein OS=Homo sapiens GN=GC PE=1 SV=1	39788	124.397
KELPEHTVKL			476.758	2	952.51	952.51	0	-0.2	277	Specific	285.09	133.92	133.92	3.58	5	>sp|P02774|VTDB_HUMAN Vitamin D-binding protein OS=Homo sapiens GN=GC PE=1 SV=1	39788	17.7818
KELPEHTVKL			476.758	2	952.509	952.51	0	-0.4	277	Specific	311.67	117.26	117.26	3.63	5	>sp|P02774|VTDB_HUMAN Vitamin D-binding protein OS=Homo sapiens GN=GC PE=1 SV=1	39788	16.2678
KYTFELSRR			458.233	2	915.459	915.457	0	1.8	346	Specific	351.19	69.79	69.79	3.44	5	>sp|P02774|VTDB_HUMAN Vitamin D-binding protein OS=Homo sapiens GN=GC PE=1 SV=1	39788	50.5247
KVLEPTLKS			400.25	2	799.492	799.492	0	-0.4	364	Specific	315.71	97.54	97.54	3.62	5	>sp|P02774|VTDB_HUMAN Vitamin D-binding protein OS=Homo sapiens GN=GC PE=1 SV=1	39788	37.0083
KAVDAALKK			344.205	2	687.403	687.404	0	-0.3	36	Specific	282.74	62.03	62.03	3.35	4	>sp|P01042|KNG1_HUMAN Kininogen-1 OS=Homo sapiens GN=KNG1 PE=1 SV=2	18798	18.9165
KDFVQPPTKI			466.248	2	931.488	931.488	0	0	255	Specific	333.33	227.29	227.29	5.13	4	>sp|P01042|KNG1_HUMAN Kininogen-1 OS=Homo sapiens GN=KNG1 PE=1 SV=2	18798	36.4683
KLNAENN[+2350.830]ATFYFKI	HexNAc(4)Hex(5)Fuc(1)NeuAc(2)	N[+2351]	1261.51	3	3782.51	3782.52	0	-2.6	289	Specific	65.4	0.04	0.04	1.05	4	>sp|P01042|KNG1_HUMAN Kininogen-1 OS=Homo sapiens GN=KNG1 PE=1 SV=2	18798	64.438
RVQVVAGKK			350.721	2	700.434	700.435	0	-1.4	309	Specific	238.17	96.97	96.97	3.36	4	>sp|P01042|KNG1_HUMAN Kininogen-1 OS=Homo sapiens GN=KNG1 PE=1 SV=2	18798	14.7269
RVQVVAGKK			350.721	2	700.435	700.435	0	-0.6	309	Specific	285.37	114.02	114.02	3.66	4	>sp|P01042|KNG1_HUMAN Kininogen-1 OS=Homo sapiens GN=KNG1 PE=1 SV=2	18798	14.8426
KAGVETTTPSKQ			495.759	2	990.51	990.51	0	-0.1	51	Specific	446.39	312.01	312.01	6.19	1	>sp|P0CG05|LAC2_HUMAN Ig lambda-2 chain C regions OS=Homo sapiens GN=IGLC2 PE=1 SV=1	19118	15.0213
KWN[+892.317]RT	HexNAc(2)Hex(3)	N[+892]	1367.55	1	1367.55	1367.56	0	-8.1	87	Specific	46.85	3.94	3.94	0.91	24	>sp|A2VEC9|SSPO_HUMAN SCO-spondin OS=Homo sapiens GN=SSPO PE=2 SV=1	34795	94.577
KWN[+1038.375]RT	HexNAc(2)Hex(3)Fuc(1)	N[+1038]	1514.62	1	1514.62	1513.62	1	2.6	87	Specific	55.23	7.21	7.21	0.91	24	>sp|A2VEC9|SSPO_HUMAN SCO-spondin OS=Homo sapiens GN=SSPO PE=2 SV=1	34795	86.3457
KWN[+2248.736]RT	HexNAc(4)Hex(5)NeuAc(2)Na(2)	N[+2249]	1362.49	2	2723.96	2723.98	0	-5	87	Specific	66.97	3.92	3.92	0.92	24	>sp|A2VEC9|SSPO_HUMAN SCO-spondin OS=Homo sapiens GN=SSPO PE=2 SV=1	34795	121.273
KWN[+1751.624]RT	HexNAc(4)Hex(4)NeuAc(1)	N[+1752]	1114.43	2	2227.86	2226.87	1	-5.4	87	Specific	68.35	0.74	0.74	0.92	24	>sp|A2VEC9|SSPO_HUMAN SCO-spondin OS=Homo sapiens GN=SSPO PE=2 SV=1	34795	22.6222
KWN[+730.264]RT	HexNAc(2)Hex(2)	N[+730]	1206.5	1	1206.5	1205.51	1	-3.6	87	Specific	95.36	5.31	5.31	0.8	24	>sp|A2VEC9|SSPO_HUMAN SCO-spondin OS=Homo sapiens GN=SSPO PE=2 SV=1	34795	102.054
RCPQPGHCQRV		C[+57]*2	570.743	2	1140.48	1139.48	1	-7.7	239	Specific	89.55	56.26	56.26	0.83	24	>sp|A2VEC9|SSPO_HUMAN SCO-spondin OS=Homo sapiens GN=SSPO PE=2 SV=1	34795	63.671
RLCPGGQLYSDCVSLCPPSCEAVGQGEEESCREECVSGCECPRGLFWN[+1773.606]GTLCVPAAHCPCYYCRQ	HexNAc(4)Hex(4)NeuAc(1)Na(1)	C[+57]*12, N[+1774]	1537.95	6	9222.64	9221.66	1	-1.9	468	Specific	30	29.92	29.92	0.92	24	>sp|A2VEC9|SSPO_HUMAN SCO-spondin OS=Homo sapiens GN=SSPO PE=2 SV=1	34795	81.4646
RGLFWN[+2448.878]GTLCVPAAHCPCYYCRQ	HexNAc(6)Hex(4)NeuAc(2)	C[+57]*4, N[+2449]	1263.75	4	5051.99	5051	1	-3	510	Specific	30	3.42	3.42	0.98	24	>sp|A2VEC9|SSPO_HUMAN SCO-spondin OS=Homo sapiens GN=SSPO PE=2 SV=1	34795	101.457
RGLFWN[+2075.730]GTLCVPAAHCPCYYCRQ	HexNAc(4)Hex(6)NeuAc(1)	C[+57]*4, N[+2076]	1559.95	3	4677.83	4677.85	0	-4.5	510	Specific	71.66	22.2	22.2	1.06	24	>sp|A2VEC9|SSPO_HUMAN SCO-spondin OS=Homo sapiens GN=SSPO PE=2 SV=1	34795	81.5911
RHCARN		C[+57]	543.241	1	543.241	543.246	0	-8.6	2424	Specific	45.56	0	0	0.91	24	>sp|A2VEC9|SSPO_HUMAN SCO-spondin OS=Homo sapiens GN=SSPO PE=2 SV=1	34795	95.5662
RQELLRP			329.697	2	658.388	658.388	0	-0.7	2525	Specific	294.87	294.87	294.87	3.55	24	>sp|A2VEC9|SSPO_HUMAN SCO-spondin OS=Homo sapiens GN=SSPO PE=2 SV=1	34795	24.1383
RQELLRP			329.698	2	658.388	658.388	0	-0.6	2525	Specific	517.21	517.21	517.21	5.6	24	>sp|A2VEC9|SSPO_HUMAN SCO-spondin OS=Homo sapiens GN=SSPO PE=2 SV=1	34795	22.2161
RQELLRP			329.697	2	658.388	658.388	0	-0.8	2525	Specific	544.38	544.38	544.38	5.81	24	>sp|A2VEC9|SSPO_HUMAN SCO-spondin OS=Homo sapiens GN=SSPO PE=2 SV=1	34795	22.3225
RQELLRP			329.697	2	658.388	658.388	0	-0.8	2525	Specific	555.56	555.56	555.56	5.71	24	>sp|A2VEC9|SSPO_HUMAN SCO-spondin OS=Homo sapiens GN=SSPO PE=2 SV=1	34795	22.275
KAN[+1216.423]RS	HexNAc(2)Hex(5)	N[+1216]	1577.63	1	1577.63	1576.62	1	4.5	2644	Specific	53.93	53.93	53.93	0.91	24	>sp|A2VEC9|SSPO_HUMAN SCO-spondin OS=Homo sapiens GN=SSPO PE=2 SV=1	34795	103.15
KAN[+1216.423]RS	HexNAc(2)Hex(5)	N[+1216]	1577.63	1	1577.63	1576.62	1	3.3	2644	Specific	55.78	55.78	55.78	0.91	24	>sp|A2VEC9|SSPO_HUMAN SCO-spondin OS=Homo sapiens GN=SSPO PE=2 SV=1	34795	103.119
KAN[+1216.423]RS	HexNAc(2)Hex(5)	N[+1216]	1577.63	1	1577.63	1576.62	1	3	2644	Specific	60.94	60.94	60.94	0.91	24	>sp|A2VEC9|SSPO_HUMAN SCO-spondin OS=Homo sapiens GN=SSPO PE=2 SV=1	34795	103.056
KAN[+1216.423]RS	HexNAc(2)Hex(5)	N[+1216]	1577.63	1	1577.63	1576.62	1	3	2644	Specific	63.02	63.02	63.02	0.91	24	>sp|A2VEC9|SSPO_HUMAN SCO-spondin OS=Homo sapiens GN=SSPO PE=2 SV=1	34795	103.064
KAN[+2204.772]RS	HexNAc(4)Hex(5)NeuAc(2)	N[+2205]	1283.49	2	2565.97	2564.97	1	-0.9	2644	Specific	80.57	80.57	80.57	1.57	24	>sp|A2VEC9|SSPO_HUMAN SCO-spondin OS=Homo sapiens GN=SSPO PE=2 SV=1	34795	30.4869
KAN[+1710.598]RS	HexNAc(3)Hex(5)NeuAc(1)	N[+1711]	1036.4	2	2071.8	2070.8	1	-2	2644	Specific	90.91	90.91	90.91	1.07	24	>sp|A2VEC9|SSPO_HUMAN SCO-spondin OS=Homo sapiens GN=SSPO PE=2 SV=1	34795	69.0352
KAN[+1710.598]RS	HexNAc(3)Hex(5)NeuAc(1)	N[+1711]	1035.9	2	2070.79	2070.8	0	-2.9	2644	Specific	91.42	91.42	91.42	1.07	24	>sp|A2VEC9|SSPO_HUMAN SCO-spondin OS=Homo sapiens GN=SSPO PE=2 SV=1	34795	67.7524
KAN[+1710.598]RS	HexNAc(3)Hex(5)NeuAc(1)	N[+1711]	1036.4	2	2071.8	2070.8	1	-2	2644	Specific	92.08	92.08	92.08	1.07	24	>sp|A2VEC9|SSPO_HUMAN SCO-spondin OS=Homo sapiens GN=SSPO PE=2 SV=1	34795	69.0254
RPCQEN[+1913.677]STQCTDCGGGQSLHPCGQPCPRS	HexNAc(4)Hex(5)NeuAc(1)	C[+57]*5, N[+1914]	1251.24	4	5001.94	5001.9	0	8.7	3518	Specific	30	9.71	9.71	0.92	24	>sp|A2VEC9|SSPO_HUMAN SCO-spondin OS=Homo sapiens GN=SSPO PE=2 SV=1	34795	73.148
RLCLAN[+2432.884]CTMGDPLQERP	HexNAc(6)Hex(3)Fuc(1)NeuAc(2)	C[+57]*2, N[+2433]	1404.23	3	4210.69	4210.69	0	0.1	3910	Specific	30	12.41	12.41	2.02	24	>sp|A2VEC9|SSPO_HUMAN SCO-spondin OS=Homo sapiens GN=SSPO PE=2 SV=1	34795	19.9711
RFCNLRA		C[+57]	355.173	2	709.34	709.345	0	-7.4	3995	Specific	126.88	8	8	0.91	24	>sp|A2VEC9|SSPO_HUMAN SCO-spondin OS=Homo sapiens GN=SSPO PE=2 SV=1	34795	32.9353
RN[+2018.708]CTRC	HexNAc(3)Hex(6)Fuc(1)NeuAc(1)	C[+57], N[+2019]	857.649	3	2570.93	2568.95	2	-8.6	4903	Specific	30	4.96	4.96	0.91	24	>sp|A2VEC9|SSPO_HUMAN SCO-spondin OS=Homo sapiens GN=SSPO PE=2 SV=1	34795	38.8032
RN[+2448.878]CTRC	HexNAc(6)Hex(4)NeuAc(2)	C[+57], N[+2449]	1500.56	2	3000.11	2999.12	1	-4.1	4903	Specific	57.19	4.07	4.07	0.92	24	>sp|A2VEC9|SSPO_HUMAN SCO-spondin OS=Homo sapiens GN=SSPO PE=2 SV=1	34795	17.6535
RN[+2448.878]CTRC	HexNAc(6)Hex(4)NeuAc(2)	C[+57], N[+2449]	1001.05	3	3001.14	2999.12	2	4.4	4903	Specific	76.38	4.23	4.23	0.93	24	>sp|A2VEC9|SSPO_HUMAN SCO-spondin OS=Homo sapiens GN=SSPO PE=2 SV=1	34795	22.2145
RN[+2448.878]CTRC	HexNAc(6)Hex(4)NeuAc(2)	C[+57], N[+2449]	1000.71	3	3000.11	2999.12	1	-3.8	4903	Specific	77.28	4.23	4.23	0.93	24	>sp|A2VEC9|SSPO_HUMAN SCO-spondin OS=Homo sapiens GN=SSPO PE=2 SV=1	34795	19.0881
RN[+2448.878]CTRC	HexNAc(6)Hex(4)NeuAc(2)	C[+57], N[+2449]	1000.38	3	2999.13	2999.12	0	3.5	4903	Specific	86.15	5.13	5.13	0.93	24	>sp|A2VEC9|SSPO_HUMAN SCO-spondin OS=Homo sapiens GN=SSPO PE=2 SV=1	34795	14.0842
REAPEEQSPSCQLLTELRN[+2226.754]FTKG	HexNAc(4)Hex(5)NeuAc(2)Na(1)	C[+57], N[+2227]	1177.24	4	4705.93	4703.95	2	-5.4	5044	Specific	30	4.42	4.42	0.92	24	>sp|A2VEC9|SSPO_HUMAN SCO-spondin OS=Homo sapiens GN=SSPO PE=2 SV=1	34795	102.414
RN[+2141.788]FTKG	HexNAc(6)Hex(3)Fuc(1)NeuAc(1)	N[+2142]	884.36	3	2651.07	2651.06	0	2.1	5061	Specific	30	8.34	8.34	0.92	24	>sp|A2VEC9|SSPO_HUMAN SCO-spondin OS=Homo sapiens GN=SSPO PE=2 SV=1	34795	13.0924
RN[+2569.905]FTKG	HexNAc(5)Hex(6)NeuAc(2)	N[+2570]	1027.4	3	3080.18	3079.18	1	0.3	5061	Specific	71.26	13.5	13.5	1.1	24	>sp|A2VEC9|SSPO_HUMAN SCO-spondin OS=Homo sapiens GN=SSPO PE=2 SV=1	34795	17.5584
RN[+2248.736]FTKG	HexNAc(4)Hex(5)NeuAc(2)Na(2)	N[+2249]	920.007	3	2758.01	2758.01	0	-0.4	5061	Specific	79.39	4.08	4.08	1.1	24	>sp|A2VEC9|SSPO_HUMAN SCO-spondin OS=Homo sapiens GN=SSPO PE=2 SV=1	34795	13.393
RN[+2278.809]FTKG	HexNAc(5)Hex(6)NeuAc(1)	N[+2279]	1395.55	2	2790.08	2788.08	2	-1.3	5061	Specific	86.5	10.6	10.6	0.93	24	>sp|A2VEC9|SSPO_HUMAN SCO-spondin OS=Homo sapiens GN=SSPO PE=2 SV=1	34795	64.9512
RVYKPSAGN[+2248.736]NSLYRD	HexNAc(4)Hex(5)NeuAc(2)Na(2)	N[+2249]	930.379	4	3718.49	3717.49	1	-0.3	155	Specific	43.86	19.61	19.61	1.5	3	>sp|P02749|APOH_HUMAN Beta-2-glycoprotein 1 OS=Homo sapiens GN=APOH PE=1 SV=3	2082	37.7175
RVYKPSAGN[+2204.772]NSLYRD	HexNAc(4)Hex(5)NeuAc(2)	N[+2205]	919.137	4	3673.53	3673.53	0	-0.1	155	Specific	197.13	3.24	3.24	2.41	3	>sp|P02749|APOH_HUMAN Beta-2-glycoprotein 1 OS=Homo sapiens GN=APOH PE=1 SV=3	2082	37.5765
RVYKPSAGN[+2350.830]NSLYRD	HexNAc(4)Hex(5)Fuc(1)NeuAc(2)	N[+2351]	1273.86	3	3819.58	3819.58	0	-1.2	155	Specific	262.88	33.53	33.53	3.65	3	>sp|P02749|APOH_HUMAN Beta-2-glycoprotein 1 OS=Homo sapiens GN=APOH PE=1 SV=3	2082	37.7001
RVYKPSAGN[+2204.772]NSLYRD	HexNAc(4)Hex(5)NeuAc(2)	N[+2205]	1225.18	3	3673.52	3673.53	0	-1.1	155	Specific	356.34	86.34	86.34	4.72	3	>sp|P02749|APOH_HUMAN Beta-2-glycoprotein 1 OS=Homo sapiens GN=APOH PE=1 SV=3	2082	37.6614
RPQPPAEEELCSGKPFDAFTDLKN[+1935.659]GSLFAFRG	HexNAc(4)Hex(5)NeuAc(1)Na(1)	C[+57], N[+1936]	1327.32	4	5306.26	5304.28	2	-6.4	147	Specific	30	0.89	0.89	0.91	7	>sp|P04004|VTNC_HUMAN Vitronectin OS=Homo sapiens GN=VTN PE=1 SV=1	39800	96.7844
RPQPPAEEELCSGKPFDAFTDLKN[+2157.783]GSLFAFRGQYCYELDEKA	HexNAc(6)Hex(4)NeuAc(1)	C[+57]*2, N[+2158]	1703.99	4	6812.92	6811.94	1	-2.9	147	Specific	30	22.71	22.71	0.91	7	>sp|P04004|VTNC_HUMAN Vitronectin OS=Homo sapiens GN=VTN PE=1 SV=1	39800	93.2511
RPQPPAEEELCSGKPFDAFTDLKN[+2116.756]GSLFAFRGQYCYELDEKA	HexNAc(5)Hex(5)NeuAc(1)	C[+57]*2, K[+43], N[+2117]	1363.79	5	6814.92	6813.92	1	0.7	147	Specific	29.99	0.56	0.39	0.92	7	>sp|P04004|VTNC_HUMAN Vitronectin OS=Homo sapiens GN=VTN PE=1 SV=1	39800	93.0403
KN[+1913.677]GSLFAFRG	HexNAc(4)Hex(5)NeuAc(1)	N[+1914]	942.39	3	2825.15	2825.15	0	1.4	169	Specific	146.1	14.59	14.59	1.15	7	>sp|P04004|VTNC_HUMAN Vitronectin OS=Homo sapiens GN=VTN PE=1 SV=1	39800	60.9821
KN[+2226.754]GSLFAFRG	HexNAc(4)Hex(5)NeuAc(2)Na(1)	N[+2227]	1046.75	3	3138.23	3138.23	0	1.3	169	Specific	170.57	14.99	14.99	1.06	7	>sp|P04004|VTNC_HUMAN Vitronectin OS=Homo sapiens GN=VTN PE=1 SV=1	39800	71.2793
KN[+2204.772]GSLFAFRG	HexNAc(4)Hex(5)NeuAc(2)	N[+2205]	1039.42	3	3116.25	3116.25	0	0.9	169	Specific	313.88	141.66	141.66	4.55	7	>sp|P04004|VTNC_HUMAN Vitronectin OS=Homo sapiens GN=VTN PE=1 SV=1	39800	71.2146
RVYFFKG			352.195	2	703.382	703.381	0	0.5	271	Specific	334.11	104.81	104.81	3.6	7	>sp|P04004|VTNC_HUMAN Vitronectin OS=Homo sapiens GN=VTN PE=1 SV=1	39800	51.7843
RLRKLPPGLLAN[+2059.735]FTLLRT	HexNAc(4)Hex(5)Fuc(1)NeuAc(1)	N[+2060]	1294.63	3	3881.88	3881.88	0	-0.5	176	Specific	29.99	6.24	6.24	0.92	5	>sp|P02750|A2GL_HUMAN Leucine-rich alpha-2-glycoprotein OS=Homo sapiens GN=LRG1 PE=1 SV=2	276	121.36
RKLPPGLLAN[+2204.772]FTLLRT	HexNAc(4)Hex(5)NeuAc(2)	N[+2205]	1253.92	3	3759.74	3757.73	2	1.3	178	Specific	30	3.61	3.61	1.12	5	>sp|P02750|A2GL_HUMAN Leucine-rich alpha-2-glycoprotein OS=Homo sapiens GN=LRG1 PE=1 SV=2	276	90.4416
RKLPPGLLAN[+2204.772]FTLLRT	HexNAc(4)Hex(5)NeuAc(2)	N[+2205]	1253.25	3	3757.72	3757.73	0	-1.9	178	Specific	118.75	4.05	4.05	1.88	5	>sp|P02750|A2GL_HUMAN Leucine-rich alpha-2-glycoprotein OS=Homo sapiens GN=LRG1 PE=1 SV=2	276	89.3389
RKLPPGLLAN[+2204.772]FTLLRT	HexNAc(4)Hex(5)NeuAc(2)	N[+2205]	940.187	4	3757.73	3757.73	0	-1.2	178	Specific	155	62.19	62.19	3.24	5	>sp|P02750|A2GL_HUMAN Leucine-rich alpha-2-glycoprotein OS=Homo sapiens GN=LRG1 PE=1 SV=2	276	89.1977
KLPPGLLAN[+2221.788]FTLLRT	HexNAc(4)Hex(6)Fuc(1)NeuAc(1)	N[+2222]	1216.9	3	3648.69	3646.65	2	7.8	179	Specific	30	30	30	0.99	5	>sp|P02750|A2GL_HUMAN Leucine-rich alpha-2-glycoprotein OS=Homo sapiens GN=LRG1 PE=1 SV=2	276	101.521
KLPPGLLAN[+2204.772]FTLLRT	HexNAc(4)Hex(5)NeuAc(2)	N[+2205]	1210.55	3	3629.64	3629.63	0	0.2	179	Specific	45.35	8.3	8.3	2.12	5	>sp|P02750|A2GL_HUMAN Leucine-rich alpha-2-glycoprotein OS=Homo sapiens GN=LRG1 PE=1 SV=2	276	101.356
KLPPGLLAN[+2204.772]FTLLRT	HexNAc(4)Hex(5)NeuAc(2)	N[+2205]	1210.55	3	3629.64	3629.63	0	1	179	Specific	127.54	54.33	54.33	2.57	5	>sp|P02750|A2GL_HUMAN Leucine-rich alpha-2-glycoprotein OS=Homo sapiens GN=LRG1 PE=1 SV=2	276	101.372
KLPPGLLAN[+2204.772]FTLLRT	HexNAc(4)Hex(5)NeuAc(2)	N[+2205]	908.163	4	3629.63	3629.63	0	-0.8	179	Specific	252.37	81.16	81.16	4.79	5	>sp|P02750|A2GL_HUMAN Leucine-rich alpha-2-glycoprotein OS=Homo sapiens GN=LRG1 PE=1 SV=2	276	101.311
KLARV			359.233	1	359.233	359.24	0	-20.9	248	Specific	82.69	82.69	82.69	0.92	5	>sp|P02750|A2GL_HUMAN Leucine-rich alpha-2-glycoprotein OS=Homo sapiens GN=LRG1 PE=1 SV=2	276	81.7746
KTIDNVN[+349.137]FSKL	HexNAc(1)Fuc(1)	N[+349]	1387.66	1	1387.66	1386.66	1	-2.3	114	Specific	75.33	25.01	25.01	0.91	15	>sp|Q96JB1-2|DYH8_HUMAN Isoform 2 of Dynein heavy chain 8, axonemal OS=Homo sapiens GN=DNAH8	10603	84.6649
RTEFDTDFLDFMTKI			805.358	2	1609.71	1609.71	0	-0.1	420	Specific	58.71	29.75	29.75	1.08	15	>sp|Q96JB1-2|DYH8_HUMAN Isoform 2 of Dynein heavy chain 8, axonemal OS=Homo sapiens GN=DNAH8	10603	45.9047
KEIAKT			460.276	1	460.276	460.277	0	-1.9	725	Specific	54.41	54.41	54.41	0.92	15	>sp|Q96JB1-2|DYH8_HUMAN Isoform 2 of Dynein heavy chain 8, axonemal OS=Homo sapiens GN=DNAH8	10603	64.722
KEKDIEAKLTQVIEN[+1971.719]WTNQN[+2243.770]LSFAAFKG	HexNAc(5)Hex(5)Fuc(1),HexNAc(4)Hex(6)Fuc(1)NeuAc(1)Na(1)	K[+43], N[+1972][+2244]	1216.86	6	7296.1	7296.06	0	5.5	1407	Specific	30	17.64	0	0.91	15	>sp|Q96JB1-2|DYH8_HUMAN Isoform 2 of Dynein heavy chain 8, axonemal OS=Homo sapiens GN=DNAH8	10603	86.4455
KEKDIEAKLTQVIEN[+2448.878]WTNQN[+1768.640]LSFAAFKG	HexNAc(6)Hex(4)NeuAc(2),HexNAc(4)Hex(5)Fuc(1)	K[+43], N[+1769][+2449]	1217.52	6	7300.08	7298.09	2	-1.2	1407	Specific	30	30	0	0.93	15	>sp|Q96JB1-2|DYH8_HUMAN Isoform 2 of Dynein heavy chain 8, axonemal OS=Homo sapiens GN=DNAH8	10603	86.4455
KEKDIEAKLTQVIEN[+2448.878]WTNQN[+1768.640]LSFAAFKG	HexNAc(6)Hex(4)NeuAc(2),HexNAc(4)Hex(5)Fuc(1)	K[+43], N[+1769][+2449]	1217.52	6	7300.11	7298.09	2	2.2	1407	Specific	30	14.63	0	0.92	15	>sp|Q96JB1-2|DYH8_HUMAN Isoform 2 of Dynein heavy chain 8, axonemal OS=Homo sapiens GN=DNAH8	10603	86.4745
KEKDIEAKLTQVIEN[+1768.640]WTNQN[+2448.878]LSFAAFKG	HexNAc(4)Hex(5)Fuc(1),HexNAc(6)Hex(4)NeuAc(2)	K[+43], N[+1769][+2449]	1217.52	6	7300.11	7298.09	2	2.2	1407	Specific	30	12.3	0	0.92	15	>sp|Q96JB1-2|DYH8_HUMAN Isoform 2 of Dynein heavy chain 8, axonemal OS=Homo sapiens GN=DNAH8	10603	86.4794
KEKDIEAKLTQVIEN[+2157.783]WTNQN[+2059.735]LSFAAFKG	HexNAc(6)Hex(4)NeuAc(1),HexNAc(4)Hex(5)Fuc(1)NeuAc(1)	K[+43], N[+2060][+2158]	1217.19	6	7298.09	7298.09	0	0.6	1407	Specific	30	4.65	0	0.92	15	>sp|Q96JB1-2|DYH8_HUMAN Isoform 2 of Dynein heavy chain 8, axonemal OS=Homo sapiens GN=DNAH8	10603	86.5373
KEKDIEAKLTQVIEN[+2075.730]WTNQN[+2141.788]LSFAAFKG	HexNAc(4)Hex(6)NeuAc(1),HexNAc(6)Hex(3)Fuc(1)NeuAc(1)	K[+43], N[+2076][+2142]	1217.19	6	7298.09	7298.09	0	0.5	1407	Specific	30.28	30.28	0	0.95	15	>sp|Q96JB1-2|DYH8_HUMAN Isoform 2 of Dynein heavy chain 8, axonemal OS=Homo sapiens GN=DNAH8	10603	86.4679
KLTQVIEN[+1548.545]WTNQN[+1362.481]LSFAAFKG	HexNAc(3)Hex(4)NeuAc(1),HexNAc(2)Hex(5)Fuc(1)	N[+1362][+1549]	1285.05	4	5137.16	5135.17	2	-1.7	1414	Specific	30	12.37	0	1.61	15	>sp|Q96JB1-2|DYH8_HUMAN Isoform 2 of Dynein heavy chain 8, axonemal OS=Homo sapiens GN=DNAH8	10603	110.115
KLTQVIEN[+1872.651]WTNQN[+1540.529]LSFAAFKG	HexNAc(3)Hex(6)NeuAc(1),HexNAc(2)Hex(7)	N[+1541][+1873]	1128.28	5	5637.37	5637.32	0	9.8	1414	Specific	91.55	8.36	0	0.92	15	>sp|Q96JB1-2|DYH8_HUMAN Isoform 2 of Dynein heavy chain 8, axonemal OS=Homo sapiens GN=DNAH8	10603	85.0753
KQLPQEAKRF			485.278	2	969.548	969.548	0	0.4	1513	Specific	75.87	13.33	13.33	0.91	15	>sp|Q96JB1-2|DYH8_HUMAN Isoform 2 of Dynein heavy chain 8, axonemal OS=Homo sapiens GN=DNAH8	10603	27.4826
KQLPQEAKRF			485.277	2	969.547	969.548	0	-0.5	1513	Specific	236.62	61.91	61.91	2.29	15	>sp|Q96JB1-2|DYH8_HUMAN Isoform 2 of Dynein heavy chain 8, axonemal OS=Homo sapiens GN=DNAH8	10603	27.5534
KQLPQEAKRF			485.277	2	969.547	969.548	0	-0.6	1513	Specific	270.69	33.29	33.29	2.36	15	>sp|Q96JB1-2|DYH8_HUMAN Isoform 2 of Dynein heavy chain 8, axonemal OS=Homo sapiens GN=DNAH8	10603	27.2774
KQLPQEAKRF			485.277	2	969.547	969.548	0	-0.5	1513	Specific	282.09	9.63	9.63	2.07	15	>sp|Q96JB1-2|DYH8_HUMAN Isoform 2 of Dynein heavy chain 8, axonemal OS=Homo sapiens GN=DNAH8	10603	27.5489
KFINEQAERM			503.751	2	1006.49	1006.5	0	-0.7	3023	Specific	96.79	61.61	61.61	0.96	15	>sp|Q96JB1-2|DYH8_HUMAN Isoform 2 of Dynein heavy chain 8, axonemal OS=Homo sapiens GN=DNAH8	10603	49.1122
KLLLIRS			314.231	2	627.455	627.455	0	-0.4	3826	Specific	376.79	376.79	376.79	5.01	15	>sp|Q96JB1-2|DYH8_HUMAN Isoform 2 of Dynein heavy chain 8, axonemal OS=Homo sapiens GN=DNAH8	10603	50.1578
KVLFTQLPVLHIFAIN[+406.159]STAPKD	HexNAc(2)	N[+406]	1308.23	2	2615.45	2615.43	0	6.9	4388	Specific	30	19.03	19.03	0.91	15	>sp|Q96JB1-2|DYH8_HUMAN Isoform 2 of Dynein heavy chain 8, axonemal OS=Homo sapiens GN=DNAH8	10603	128.365
KVLFTQLPVLHIFAIN[+203.079]STAPKDPKLYVCPIYKK	HexNAc(1)	C[+57], N[+203]	1263.7	3	3789.08	3789.07	0	3.7	4388	Specific	29.99	15.74	15.74	0.91	15	>sp|Q96JB1-2|DYH8_HUMAN Isoform 2 of Dynein heavy chain 8, axonemal OS=Homo sapiens GN=DNAH8	10603	128.799
KVDNALQSGNSQESVTEQDSKD			712.661	3	2135.97	2135.97	0	0.1	42	Specific	195.82	195.82	195.82	3.72	1	>sp|P01834|IGKC_HUMAN Ig kappa chain C region OS=Homo sapiens GN=IGKC PE=1 SV=1	16758	32.6532
KVDNALQSGNSQESVTEQDSKD			1068.49	2	2135.97	2135.97	0	1.5	42	Specific	234.13	215.78	215.78	5.07	1	>sp|P01834|IGKC_HUMAN Ig kappa chain C region OS=Homo sapiens GN=IGKC PE=1 SV=1	16758	32.6736
RYRD			339.18	1	339.18	338.182	1	-15.1	51	Specific	1.24	1.24	1.24	0.73	58	>sp|Q86UQ4|ABCAD_HUMAN ATP-binding cassette sub-family A member 13 OS=Homo sapiens GN=ABCA13 PE=2 SV=3	414	99.7955
RYRD			339.18	1	339.18	338.182	1	-16.4	51	Specific	1.48	1.48	1.48	0.73	58	>sp|Q86UQ4|ABCAD_HUMAN ATP-binding cassette sub-family A member 13 OS=Homo sapiens GN=ABCA13 PE=2 SV=3	414	104.755
RYRD			338.182	1	338.182	338.182	0	-1.1	51	Specific	3.02	3.02	3.02	0.92	58	>sp|Q86UQ4|ABCAD_HUMAN ATP-binding cassette sub-family A member 13 OS=Homo sapiens GN=ABCA13 PE=2 SV=3	414	14.9409
RYRD			338.177	1	338.177	338.182	0	-16.5	51	Specific	8.38	8.38	8.38	0.91	58	>sp|Q86UQ4|ABCAD_HUMAN ATP-binding cassette sub-family A member 13 OS=Homo sapiens GN=ABCA13 PE=2 SV=3	414	11.0853
RYRD			338.182	1	338.182	338.182	0	-1	51	Specific	72.33	72.33	72.33	0.96	58	>sp|Q86UQ4|ABCAD_HUMAN ATP-binding cassette sub-family A member 13 OS=Homo sapiens GN=ABCA13 PE=2 SV=3	414	11.5845
RLSRF			376.244	1	376.244	375.235	1	14.7	97	Specific	30.16	30.16	30.16	0.91	58	>sp|Q86UQ4|ABCAD_HUMAN ATP-binding cassette sub-family A member 13 OS=Homo sapiens GN=ABCA13 PE=2 SV=3	414	10.8225
RLSRF			376.233	1	376.233	375.235	1	-15.3	97	Specific	55.32	55.32	55.32	0.71	58	>sp|Q86UQ4|ABCAD_HUMAN ATP-binding cassette sub-family A member 13 OS=Homo sapiens GN=ABCA13 PE=2 SV=3	414	118.314
RLSRF			376.233	1	376.233	375.235	1	-15.2	97	Specific	121.37	121.37	121.37	0.91	58	>sp|Q86UQ4|ABCAD_HUMAN ATP-binding cassette sub-family A member 13 OS=Homo sapiens GN=ABCA13 PE=2 SV=3	414	9.9612
KDN[+2448.878]HTFPKI	HexNAc(6)Hex(4)NeuAc(2)	N[+2449]	1655.16	2	3309.3	3307.29	2	2.8	414	Specific	65.58	8.83	8.83	0.92	58	>sp|Q86UQ4|ABCAD_HUMAN ATP-binding cassette sub-family A member 13 OS=Homo sapiens GN=ABCA13 PE=2 SV=3	414	69.9833
KDN[+730.264]HTFPKI	HexNAc(2)Hex(2)	N[+730]	794.842	2	1588.68	1588.67	0	1.7	414	Specific	68.91	25.22	25.22	0.92	58	>sp|Q86UQ4|ABCAD_HUMAN ATP-binding cassette sub-family A member 13 OS=Homo sapiens GN=ABCA13 PE=2 SV=3	414	68.7588
KLEKD			389.239	1	389.239	389.24	0	-0.3	486	Specific	157.52	157.52	157.52	1.59	58	>sp|Q86UQ4|ABCAD_HUMAN ATP-binding cassette sub-family A member 13 OS=Homo sapiens GN=ABCA13 PE=2 SV=3	414	32.7891
KFIRK			435.271	1	435.271	435.271	0	-1.2	646	Specific	43.62	43.62	43.62	0.92	58	>sp|Q86UQ4|ABCAD_HUMAN ATP-binding cassette sub-family A member 13 OS=Homo sapiens GN=ABCA13 PE=2 SV=3	414	71.5568
KFIRK			435.271	1	435.271	435.271	0	-0.6	646	Specific	76.8	76.8	76.8	0.99	58	>sp|Q86UQ4|ABCAD_HUMAN ATP-binding cassette sub-family A member 13 OS=Homo sapiens GN=ABCA13 PE=2 SV=3	414	66.2424
KFIRK			435.272	1	435.272	435.271	0	0.6	646	Specific	79.42	79.42	79.42	0.93	58	>sp|Q86UQ4|ABCAD_HUMAN ATP-binding cassette sub-family A member 13 OS=Homo sapiens GN=ABCA13 PE=2 SV=3	414	65.6072
KFIRK			435.272	1	435.272	435.271	0	0.2	646	Specific	246.63	246.63	246.63	3.58	58	>sp|Q86UQ4|ABCAD_HUMAN ATP-binding cassette sub-family A member 13 OS=Homo sapiens GN=ABCA13 PE=2 SV=3	414	11.5663
RALN[+892.317]FTKH	HexNAc(2)Hex(3)	N[+892]	793.864	2	1586.72	1585.71	1	4.4	708	Specific	34.75	21.89	21.89	0.91	58	>sp|Q86UQ4|ABCAD_HUMAN ATP-binding cassette sub-family A member 13 OS=Homo sapiens GN=ABCA13 PE=2 SV=3	414	40.2965
RALN[+1913.677]FTKH	HexNAc(4)Hex(5)NeuAc(1)	N[+1914]	1305.05	2	2609.09	2607.07	2	3.7	708	Specific	99.58	1.17	1.17	0.92	58	>sp|Q86UQ4|ABCAD_HUMAN ATP-binding cassette sub-family A member 13 OS=Homo sapiens GN=ABCA13 PE=2 SV=3	414	96.3286
KEPKN			374.217	1	374.217	373.208	1	15.6	815	Specific	2.32	2.32	2.32	0.91	58	>sp|Q86UQ4|ABCAD_HUMAN ATP-binding cassette sub-family A member 13 OS=Homo sapiens GN=ABCA13 PE=2 SV=3	414	105.172
KEPKN			374.207	1	374.207	373.208	1	-11.5	815	Specific	97.42	97.42	97.42	0.89	58	>sp|Q86UQ4|ABCAD_HUMAN ATP-binding cassette sub-family A member 13 OS=Homo sapiens GN=ABCA13 PE=2 SV=3	414	63.905
KVSKS			334.222	1	334.222	333.213	1	17.2	1192	Specific	26.32	26.32	26.32	0.91	58	>sp|Q86UQ4|ABCAD_HUMAN ATP-binding cassette sub-family A member 13 OS=Homo sapiens GN=ABCA13 PE=2 SV=3	414	41.1959
KVSKS			333.206	1	333.206	333.213	0	-22.4	1192	Specific	43.96	43.96	43.96	0.91	58	>sp|Q86UQ4|ABCAD_HUMAN ATP-binding cassette sub-family A member 13 OS=Homo sapiens GN=ABCA13 PE=2 SV=3	414	134.059
KVSKS			334.21	1	334.21	333.213	1	-19.8	1192	Specific	88.4	88.4	88.4	0.91	58	>sp|Q86UQ4|ABCAD_HUMAN ATP-binding cassette sub-family A member 13 OS=Homo sapiens GN=ABCA13 PE=2 SV=3	414	116.492
KVSKS			333.205	1	333.205	333.213	0	-23.3	1192	Specific	114.23	114.23	114.23	0.92	58	>sp|Q86UQ4|ABCAD_HUMAN ATP-binding cassette sub-family A member 13 OS=Homo sapiens GN=ABCA13 PE=2 SV=3	414	135.624
KVSKS			333.206	1	333.206	333.213	0	-23	1192	Specific	116.12	116.12	116.12	0.92	58	>sp|Q86UQ4|ABCAD_HUMAN ATP-binding cassette sub-family A member 13 OS=Homo sapiens GN=ABCA13 PE=2 SV=3	414	136.161
KVSKS			333.206	1	333.206	333.213	0	-22.6	1192	Specific	118.1	118.1	118.1	0.92	58	>sp|Q86UQ4|ABCAD_HUMAN ATP-binding cassette sub-family A member 13 OS=Homo sapiens GN=ABCA13 PE=2 SV=3	414	135.083
KVSKS			333.206	1	333.206	333.213	0	-22.5	1192	Specific	118.57	118.57	118.57	0.92	58	>sp|Q86UQ4|ABCAD_HUMAN ATP-binding cassette sub-family A member 13 OS=Homo sapiens GN=ABCA13 PE=2 SV=3	414	138.716
KVSKS			333.206	1	333.206	333.213	0	-22.3	1192	Specific	122.55	122.55	122.55	0.92	58	>sp|Q86UQ4|ABCAD_HUMAN ATP-binding cassette sub-family A member 13 OS=Homo sapiens GN=ABCA13 PE=2 SV=3	414	134.511
KVSKS			333.205	1	333.205	333.213	0	-23.1	1192	Specific	123.43	123.43	123.43	0.92	58	>sp|Q86UQ4|ABCAD_HUMAN ATP-binding cassette sub-family A member 13 OS=Homo sapiens GN=ABCA13 PE=2 SV=3	414	132.614
KVSKS			333.206	1	333.206	333.213	0	-22.5	1192	Specific	124.18	124.18	124.18	0.92	58	>sp|Q86UQ4|ABCAD_HUMAN ATP-binding cassette sub-family A member 13 OS=Homo sapiens GN=ABCA13 PE=2 SV=3	414	137.638
KN[+1913.677]VTQANDFHNWEDFLDLRD	HexNAc(4)Hex(5)NeuAc(1)	N[+1914]	1383.57	3	4148.7	4147.7	1	-1	1215	Specific	30	2.35	2.35	1.09	58	>sp|Q86UQ4|ABCAD_HUMAN ATP-binding cassette sub-family A member 13 OS=Homo sapiens GN=ABCA13 PE=2 SV=3	414	103.332
KTFPFN[+2569.905]ESTSRE	HexNAc(5)Hex(6)NeuAc(2)	N[+2570]	752.298	5	3757.46	3755.46	2	-0.3	1269	Specific	29.98	11.97	11.97	0.96	58	>sp|Q86UQ4|ABCAD_HUMAN ATP-binding cassette sub-family A member 13 OS=Homo sapiens GN=ABCA13 PE=2 SV=3	414	81.0068
KTFPFNESTSREFLNSLLEVFIEFSSTSEYIVRNLDSINDFLSNN[+2075.730]LTNYGEKF	HexNAc(4)Hex(6)NeuAc(1)	N[+2076]	1002.97	8	8016.67	8016.61	0	7.9	1269	Specific	29.99	23.48	6.36	0.91	58	>sp|Q86UQ4|ABCAD_HUMAN ATP-binding cassette sub-family A member 13 OS=Homo sapiens GN=ABCA13 PE=2 SV=3	414	129.663
KTFPFN[+1460.529]ESTSREFLNSLLEVFIEFSSTSEYIVRNLDSINDFLSNN[+2204.772]LTNYGEKF	HexNAc(4)Hex(4),HexNAc(4)Hex(5)NeuAc(2)	N[+1461][+2205]	874.39	11	9608.22	9606.18	2	3.4	1269	Specific	29.97	29.97	0	0.91	58	>sp|Q86UQ4|ABCAD_HUMAN ATP-binding cassette sub-family A member 13 OS=Homo sapiens GN=ABCA13 PE=2 SV=3	414	128.571
KTFPFN[+1054.370]ESTSREFLNSLLEVFIEFSSTSEYIVRNLDSINDFLSNN[+892.317]LTNYGEKF	HexNAc(2)Hex(4),HexNAc(2)Hex(3)	N[+892][+1054]	986.95	8	7888.55	7887.56	1	-2.1	1269	Specific	29.98	0.22	0	0.91	58	>sp|Q86UQ4|ABCAD_HUMAN ATP-binding cassette sub-family A member 13 OS=Homo sapiens GN=ABCA13 PE=2 SV=3	414	129.509
RNLDSINDFLSNN[+203.079]LTNYGEKF	HexNAc(1)	N[+203]	1187.56	2	2374.12	2374.1	0	6.2	1301	Specific	30	0.28	0.28	0.92	58	>sp|Q86UQ4|ABCAD_HUMAN ATP-binding cassette sub-family A member 13 OS=Homo sapiens GN=ABCA13 PE=2 SV=3	414	103.522
RNLDSINDFLSNN[+203.079]LTNYGEKF	HexNAc(1)	N[+203]	1187.56	2	2374.12	2374.1	0	5.5	1301	Specific	56.17	41.24	41.24	0.93	58	>sp|Q86UQ4|ABCAD_HUMAN ATP-binding cassette sub-family A member 13 OS=Homo sapiens GN=ABCA13 PE=2 SV=3	414	103.541
KKPLCSSN[+2204.772]GSHINCVNIYLKD	HexNAc(4)Hex(5)NeuAc(2)	C[+57]*2, N[+2205]	1102.97	4	4408.86	4408.87	0	-1.8	1446	Specific	35.58	2.02	2.02	1.07	58	>sp|Q86UQ4|ABCAD_HUMAN ATP-binding cassette sub-family A member 13 OS=Homo sapiens GN=ABCA13 PE=2 SV=3	414	71.6359
KKPLCSSN[+2204.772]GSHINCVNIYLKD	HexNAc(4)Hex(5)NeuAc(2)	C[+57]*2, N[+2205]	1103.23	4	4409.9	4408.87	1	7	1446	Specific	123.73	15.36	15.36	0.92	58	>sp|Q86UQ4|ABCAD_HUMAN ATP-binding cassette sub-family A member 13 OS=Homo sapiens GN=ABCA13 PE=2 SV=3	414	96.3963
KGIYFNILENN[+730.264]SSSKT	HexNAc(2)Hex(2)	N[+730]	1159.03	2	2317.05	2316.05	1	-1.9	1560	Specific	75.53	10.38	0.4	1.04	58	>sp|Q86UQ4|ABCAD_HUMAN ATP-binding cassette sub-family A member 13 OS=Homo sapiens GN=ABCA13 PE=2 SV=3	414	126.043
KGIYFNILEN[+2569.905]N[+2448.878]SSSKT	HexNAc(5)Hex(6)NeuAc(2),HexNAc(6)Hex(4)NeuAc(2)	N[+2449][+2570]	1101.6	6	6604.57	6604.57	0	-0.3	1560	Specific	30	12.3	0	1.64	58	>sp|Q86UQ4|ABCAD_HUMAN ATP-binding cassette sub-family A member 13 OS=Homo sapiens GN=ABCA13 PE=2 SV=3	414	87.2635
KGIYFNILEN[+1663.608]N[+1872.651]SSSKTENLLNIFATSPKE	HexNAc(5)Hex(4),HexNAc(3)Hex(6)NeuAc(1)	N[+1664][+1873]	1092.98	6	6552.82	6550.81	2	0.6	1560	Specific	29.99	9.01	0	0.92	58	>sp|Q86UQ4|ABCAD_HUMAN ATP-binding cassette sub-family A member 13 OS=Homo sapiens GN=ABCA13 PE=2 SV=3	414	77.1969
RLFPKD			504.318	1	504.318	504.318	0	-0.6	1734	Specific	376.58	376.58	376.58	3.53	58	>sp|Q86UQ4|ABCAD_HUMAN ATP-binding cassette sub-family A member 13 OS=Homo sapiens GN=ABCA13 PE=2 SV=3	414	20.6267
KIDPCNVHGLMSSSFYGKVASILDHFHLSPQGEDSPCSN[+2059.735]ESSRMEITRK	HexNAc(4)Hex(5)Fuc(1)NeuAc(1)	C[+57]*2, N[+2060]	1051.46	7	7354.18	7352.16	2	1.8	1838	Specific	30	4.81	4.81	0.92	58	>sp|Q86UQ4|ABCAD_HUMAN ATP-binding cassette sub-family A member 13 OS=Homo sapiens GN=ABCA13 PE=2 SV=3	414	90.5603
RTVQLISEDWSLEKSTHNLLSLFMMLQNAN[+1773.606]VTGSSLEALSSFIEKS	HexNAc(4)Hex(4)NeuAc(1)Na(1)	N[+1774]	956.165	7	6687.11	6685.09	2	2.9	2005	Specific	30	12.71	12.71	0.91	58	>sp|Q86UQ4|ABCAD_HUMAN ATP-binding cassette sub-family A member 13 OS=Homo sapiens GN=ABCA13 PE=2 SV=3	414	129.355
RTVQLISEDWSLEKSTHNLLSLFMMLQNAN[+1935.659]VTGSSLEALSSFIEKSETPYNFEELWPKF	HexNAc(4)Hex(5)NeuAc(1)Na(1)	N[+1936]	1210.56	7	8467.87	8467.88	0	-2.1	2005	Specific	30	6.79	6.79	0.91	58	>sp|Q86UQ4|ABCAD_HUMAN ATP-binding cassette sub-family A member 13 OS=Homo sapiens GN=ABCA13 PE=2 SV=3	414	130.33
KYFHKDVIAEMSFVPKD		K[+43]	618.642	3	1853.91	1853.93	0	-8.1	2290	Specific	11.78	7.23	7.23	0.91	58	>sp|Q86UQ4|ABCAD_HUMAN ATP-binding cassette sub-family A member 13 OS=Homo sapiens GN=ABCA13 PE=2 SV=3	414	83.6326
KYFHKDVIAEMSFVPKD		K[+43]	618.642	3	1853.91	1853.93	0	-7.2	2290	Specific	12.09	2.14	2.14	0.91	58	>sp|Q86UQ4|ABCAD_HUMAN ATP-binding cassette sub-family A member 13 OS=Homo sapiens GN=ABCA13 PE=2 SV=3	414	72.3243
KYFHKDVIAEMSFVPKD		K[+43]	618.643	3	1853.91	1853.93	0	-6.4	2290	Specific	15.62	15.62	15.62	0.91	58	>sp|Q86UQ4|ABCAD_HUMAN ATP-binding cassette sub-family A member 13 OS=Homo sapiens GN=ABCA13 PE=2 SV=3	414	75.3186
KYFHKDVIAEMSFVPKD		K[+43]	618.642	3	1853.91	1853.93	0	-7.3	2290	Specific	21.28	9.01	9.01	0.91	58	>sp|Q86UQ4|ABCAD_HUMAN ATP-binding cassette sub-family A member 13 OS=Homo sapiens GN=ABCA13 PE=2 SV=3	414	91.6688
KN[+2372.812]KT	HexNAc(4)Hex(5)Fuc(1)NeuAc(2)Na(1)	N[+2373]	527.799	5	2634.96	2633.97	1	-2.8	2377	Specific	29.98	0	0	0.92	58	>sp|Q86UQ4|ABCAD_HUMAN ATP-binding cassette sub-family A member 13 OS=Homo sapiens GN=ABCA13 PE=2 SV=3	414	131.315
KN[+2372.812]KT	HexNAc(4)Hex(5)Fuc(1)NeuAc(2)Na(1)	N[+2373]	527.799	5	2634.96	2633.97	1	-2.8	2377	Specific	29.98	0	0	0.92	58	>sp|Q86UQ4|ABCAD_HUMAN ATP-binding cassette sub-family A member 13 OS=Homo sapiens GN=ABCA13 PE=2 SV=3	414	131.32
KN[+2372.812]KT	HexNAc(4)Hex(5)Fuc(1)NeuAc(2)Na(1)	N[+2373]	527.597	5	2633.96	2633.97	0	-4.4	2377	Specific	29.98	0	0	0.92	58	>sp|Q86UQ4|ABCAD_HUMAN ATP-binding cassette sub-family A member 13 OS=Homo sapiens GN=ABCA13 PE=2 SV=3	414	131.38
KN[+2226.754]KT	HexNAc(4)Hex(5)NeuAc(2)Na(1)	N[+2227]	622.98	4	2488.9	2487.91	1	-7	2377	Specific	29.98	0	0	0.91	58	>sp|Q86UQ4|ABCAD_HUMAN ATP-binding cassette sub-family A member 13 OS=Homo sapiens GN=ABCA13 PE=2 SV=3	414	131.514
KN[+1298.476]KT	HexNAc(4)Hex(3)	N[+1298]	1559.62	1	1559.62	1559.63	0	-8.4	2377	Specific	30	0	0	0.91	58	>sp|Q86UQ4|ABCAD_HUMAN ATP-binding cassette sub-family A member 13 OS=Homo sapiens GN=ABCA13 PE=2 SV=3	414	59.6705
KN[+1419.502]KT	HexNAc(3)Hex(5)	N[+1420]	1680.66	1	1680.66	1680.66	0	-1.5	2377	Specific	48.45	48.45	48.45	0.93	58	>sp|Q86UQ4|ABCAD_HUMAN ATP-binding cassette sub-family A member 13 OS=Homo sapiens GN=ABCA13 PE=2 SV=3	414	128.112
KN[+1054.370]KT	HexNAc(2)Hex(4)	N[+1054]	1315.52	1	1315.52	1315.53	0	-5.7	2377	Specific	52.64	52.64	52.64	0.91	58	>sp|Q86UQ4|ABCAD_HUMAN ATP-binding cassette sub-family A member 13 OS=Homo sapiens GN=ABCA13 PE=2 SV=3	414	119.649
KN[+1038.375]KT	HexNAc(2)Hex(3)Fuc(1)	N[+1038]	1299.54	1	1299.54	1299.53	0	5	2377	Specific	59.72	59.72	59.72	0.91	58	>sp|Q86UQ4|ABCAD_HUMAN ATP-binding cassette sub-family A member 13 OS=Homo sapiens GN=ABCA13 PE=2 SV=3	414	68.1425
KN[+2278.809]KT	HexNAc(5)Hex(6)NeuAc(1)	N[+2279]	1270.49	2	2539.96	2539.97	0	-0.3	2377	Specific	101.26	101.26	101.26	2.4	58	>sp|Q86UQ4|ABCAD_HUMAN ATP-binding cassette sub-family A member 13 OS=Homo sapiens GN=ABCA13 PE=2 SV=3	414	76.5055
KN[+2248.736]KT	HexNAc(4)Hex(5)NeuAc(2)Na(2)	N[+2249]	1256.46	2	2511.9	2509.89	2	1.9	2377	Specific	111.1	111.1	111.1	0.94	58	>sp|Q86UQ4|ABCAD_HUMAN ATP-binding cassette sub-family A member 13 OS=Homo sapiens GN=ABCA13 PE=2 SV=3	414	27.5695
KN[+1378.476]KT	HexNAc(2)Hex(6)	K[+43], N[+1378]	561.549	3	1682.63	1682.64	0	-3.1	2377	Specific	29.97	0	0	0.92	58	>sp|Q86UQ4|ABCAD_HUMAN ATP-binding cassette sub-family A member 13 OS=Homo sapiens GN=ABCA13 PE=2 SV=3	414	27.7686
KN[+1378.476]KT	HexNAc(2)Hex(6)	K[+43], N[+1378]	1682.65	1	1682.65	1682.64	0	5.5	2377	Specific	47.42	47.42	47.42	0.91	58	>sp|Q86UQ4|ABCAD_HUMAN ATP-binding cassette sub-family A member 13 OS=Homo sapiens GN=ABCA13 PE=2 SV=3	414	77.1953
KN[+1935.659]KT	HexNAc(4)Hex(5)NeuAc(1)Na(1)	K[+43], N[+1936]	1120.42	2	2239.84	2239.82	0	7.4	2377	Specific	48.83	48.83	48.83	0.92	58	>sp|Q86UQ4|ABCAD_HUMAN ATP-binding cassette sub-family A member 13 OS=Homo sapiens GN=ABCA13 PE=2 SV=3	414	105.81
KN[+2226.754]KT	HexNAc(4)Hex(5)NeuAc(2)Na(1)	K[+43], N[+2227]	1265.97	2	2530.93	2530.92	0	6.4	2377	Specific	68.05	68.05	68.05	0.93	58	>sp|Q86UQ4|ABCAD_HUMAN ATP-binding cassette sub-family A member 13 OS=Homo sapiens GN=ABCA13 PE=2 SV=3	414	36.4712
KN[+1913.677]KT	HexNAc(4)Hex(5)NeuAc(1)	K[+43], N[+1914]	1109.93	2	2218.85	2217.84	1	4.2	2377	Specific	74.95	74.95	74.95	0.96	58	>sp|Q86UQ4|ABCAD_HUMAN ATP-binding cassette sub-family A member 13 OS=Homo sapiens GN=ABCA13 PE=2 SV=3	414	14.662
KN[+2350.830]KT	HexNAc(4)Hex(5)Fuc(1)NeuAc(2)	K[+43], N[+2351]	886.339	3	2657	2654.99	2	1.8	2377	Specific	80.66	80.66	80.66	2.41	58	>sp|Q86UQ4|ABCAD_HUMAN ATP-binding cassette sub-family A member 13 OS=Homo sapiens GN=ABCA13 PE=2 SV=3	414	19.652
KN[+2569.905]KT	HexNAc(5)Hex(6)NeuAc(2)	K[+43], N[+2570]	1437.54	2	2874.07	2874.07	0	2.8	2377	Specific	86.59	86.59	86.59	1.04	58	>sp|Q86UQ4|ABCAD_HUMAN ATP-binding cassette sub-family A member 13 OS=Homo sapiens GN=ABCA13 PE=2 SV=3	414	38.3292
KN[+2394.794]KTENNIDFFTVVSQLFFHVN[+1768.640]KS	HexNAc(4)Hex(5)Fuc(1)NeuAc(2)Na(2),HexNAc(4)Hex(5)Fuc(1)	N[+1769][+2395]	325.046	21	6805.82	6804.77	1	6.3	2377	Specific	29.97	5.54	0	0.91	58	>sp|Q86UQ4|ABCAD_HUMAN ATP-binding cassette sub-family A member 13 OS=Homo sapiens GN=ABCA13 PE=2 SV=3	414	135.112
RLLDTILHSPNKDFYALYPTLQEVILAN[+1710.598]LTDLLFFINNSFPLRN	HexNAc(3)Hex(5)NeuAc(1)	N[+1711]	1321.85	5	6605.21	6603.23	2	-3.4	2426	Specific	29.99	8.09	8.09	0.92	58	>sp|Q86UQ4|ABCAD_HUMAN ATP-binding cassette sub-family A member 13 OS=Homo sapiens GN=ABCA13 PE=2 SV=3	414	118.255
RLLDTILHSPNKDFYALYPTLQEVILAN[+1710.598]LTDLLFFINNSFPLRN	HexNAc(3)Hex(5)NeuAc(1)	N[+1711]	1321.45	5	6603.2	6603.23	0	-3.8	2426	Specific	29.99	0.79	0.79	0.92	58	>sp|Q86UQ4|ABCAD_HUMAN ATP-binding cassette sub-family A member 13 OS=Homo sapiens GN=ABCA13 PE=2 SV=3	414	125.127
KDFYALYPTLQEVILAN[+406.159]LTDLLFFINNSFPLRN	HexNAc(2)	N[+406]	1356.7	3	4068.09	4067.09	1	-1.5	2437	Specific	29.99	1.54	1.54	2.42	58	>sp|Q86UQ4|ABCAD_HUMAN ATP-binding cassette sub-family A member 13 OS=Homo sapiens GN=ABCA13 PE=2 SV=3	414	97.2044
RTKKE			376.26	1	376.26	376.255	0	11.4	2869	Specific	39.29	39.29	39.29	0.69	58	>sp|Q86UQ4|ABCAD_HUMAN ATP-binding cassette sub-family A member 13 OS=Homo sapiens GN=ABCA13 PE=2 SV=3	414	136.7
RTKKE			376.259	1	376.259	376.255	0	10.4	2869	Specific	47.26	47.26	47.26	0.77	58	>sp|Q86UQ4|ABCAD_HUMAN ATP-binding cassette sub-family A member 13 OS=Homo sapiens GN=ABCA13 PE=2 SV=3	414	138.677
RTKKE			376.259	1	376.259	376.255	0	10.4	2869	Specific	58.45	58.45	58.45	0.77	58	>sp|Q86UQ4|ABCAD_HUMAN ATP-binding cassette sub-family A member 13 OS=Homo sapiens GN=ABCA13 PE=2 SV=3	414	134.569
RTKKE			376.258	1	376.258	376.255	0	7	2869	Specific	72.82	72.82	72.82	0.74	58	>sp|Q86UQ4|ABCAD_HUMAN ATP-binding cassette sub-family A member 13 OS=Homo sapiens GN=ABCA13 PE=2 SV=3	414	137.143
RTKKE			376.258	1	376.258	376.255	0	7	2869	Specific	87.34	87.34	87.34	0.91	58	>sp|Q86UQ4|ABCAD_HUMAN ATP-binding cassette sub-family A member 13 OS=Homo sapiens GN=ABCA13 PE=2 SV=3	414	137.149
RTKKE			376.259	1	376.259	376.255	0	9.8	2869	Specific	87.51	87.51	87.51	0.91	58	>sp|Q86UQ4|ABCAD_HUMAN ATP-binding cassette sub-family A member 13 OS=Homo sapiens GN=ABCA13 PE=2 SV=3	414	136.901
RTKKE			376.259	1	376.259	376.255	0	9.9	2869	Specific	89.14	89.14	89.14	0.91	58	>sp|Q86UQ4|ABCAD_HUMAN ATP-binding cassette sub-family A member 13 OS=Homo sapiens GN=ABCA13 PE=2 SV=3	414	137.437
RTKKE			376.259	1	376.259	376.255	0	9.8	2869	Specific	89.68	89.68	89.68	0.91	58	>sp|Q86UQ4|ABCAD_HUMAN ATP-binding cassette sub-family A member 13 OS=Homo sapiens GN=ABCA13 PE=2 SV=3	414	136.904
RTKKE			376.259	1	376.259	376.255	0	9.2	2869	Specific	89.91	89.91	89.91	0.91	58	>sp|Q86UQ4|ABCAD_HUMAN ATP-binding cassette sub-family A member 13 OS=Homo sapiens GN=ABCA13 PE=2 SV=3	414	136.964
RTKKE			376.258	1	376.258	376.255	0	7.5	2869	Specific	89.91	89.91	89.91	0.91	58	>sp|Q86UQ4|ABCAD_HUMAN ATP-binding cassette sub-family A member 13 OS=Homo sapiens GN=ABCA13 PE=2 SV=3	414	137.162
RTKKE			376.259	1	376.259	376.255	0	10.1	2869	Specific	90.54	90.54	90.54	0.91	58	>sp|Q86UQ4|ABCAD_HUMAN ATP-binding cassette sub-family A member 13 OS=Homo sapiens GN=ABCA13 PE=2 SV=3	414	136.879
RTKKE			376.259	1	376.259	376.255	0	9.6	2869	Specific	90.56	90.56	90.56	0.91	58	>sp|Q86UQ4|ABCAD_HUMAN ATP-binding cassette sub-family A member 13 OS=Homo sapiens GN=ABCA13 PE=2 SV=3	414	137.25
RTKKE			376.259	1	376.259	376.255	0	10.2	2869	Specific	143.16	143.16	143.16	0.91	58	>sp|Q86UQ4|ABCAD_HUMAN ATP-binding cassette sub-family A member 13 OS=Homo sapiens GN=ABCA13 PE=2 SV=3	414	136.845
RTKKE			376.258	1	376.258	376.255	0	7.5	2869	Specific	144.43	144.43	144.43	0.91	58	>sp|Q86UQ4|ABCAD_HUMAN ATP-binding cassette sub-family A member 13 OS=Homo sapiens GN=ABCA13 PE=2 SV=3	414	137.16
RTKKE			376.258	1	376.258	376.255	0	7.4	2869	Specific	167.27	167.27	167.27	0.91	58	>sp|Q86UQ4|ABCAD_HUMAN ATP-binding cassette sub-family A member 13 OS=Homo sapiens GN=ABCA13 PE=2 SV=3	414	137.09
KSLEETWSSGNPIMTFLSN[+2278.809]FTVTEDVKI	HexNAc(5)Hex(6)NeuAc(1)	N[+2279]	1303.8	4	5212.17	5211.2	1	-7.2	3044	Specific	30	6.91	6.91	0.92	58	>sp|Q86UQ4|ABCAD_HUMAN ATP-binding cassette sub-family A member 13 OS=Homo sapiens GN=ABCA13 PE=2 SV=3	414	84.8006
KN[+2448.878]ITKL	HexNAc(6)Hex(4)NeuAc(2)	N[+2449]	976.062	3	2926.17	2924.17	2	0	3076	Specific	54.22	54.22	54.22	1.65	58	>sp|Q86UQ4|ABCAD_HUMAN ATP-binding cassette sub-family A member 13 OS=Homo sapiens GN=ABCA13 PE=2 SV=3	414	35.611
KN[+2350.830]ITKL	HexNAc(4)Hex(5)Fuc(1)NeuAc(2)	N[+2351]	943.379	3	2828.12	2826.12	2	-0.8	3076	Specific	65.3	65.3	65.3	2.11	58	>sp|Q86UQ4|ABCAD_HUMAN ATP-binding cassette sub-family A member 13 OS=Homo sapiens GN=ABCA13 PE=2 SV=3	414	32.1431
KN[+1710.598]ITKL	HexNAc(3)Hex(5)NeuAc(1)	N[+1711]	1093.94	2	2186.88	2185.89	1	-5	3076	Specific	81.14	81.14	81.14	0.95	58	>sp|Q86UQ4|ABCAD_HUMAN ATP-binding cassette sub-family A member 13 OS=Homo sapiens GN=ABCA13 PE=2 SV=3	414	61.0616
KN[+2569.905]ITKL	HexNAc(5)Hex(6)NeuAc(2)	N[+2570]	1015.74	3	3045.2	3045.19	0	3.4	3076	Specific	83.86	83.86	83.86	1.47	58	>sp|Q86UQ4|ABCAD_HUMAN ATP-binding cassette sub-family A member 13 OS=Homo sapiens GN=ABCA13 PE=2 SV=3	414	22.504
KN[+2278.809]ITKL	HexNAc(5)Hex(6)NeuAc(1)	N[+2279]	1378.56	2	2756.12	2754.1	2	4.5	3076	Specific	86.78	86.78	86.78	0.98	58	>sp|Q86UQ4|ABCAD_HUMAN ATP-binding cassette sub-family A member 13 OS=Homo sapiens GN=ABCA13 PE=2 SV=3	414	99.9181
KN[+2141.788]ITKL	HexNAc(6)Hex(3)Fuc(1)NeuAc(1)	N[+2142]	1309.55	2	2618.09	2617.08	1	3.5	3076	Specific	89.16	89.16	89.16	0.98	58	>sp|Q86UQ4|ABCAD_HUMAN ATP-binding cassette sub-family A member 13 OS=Homo sapiens GN=ABCA13 PE=2 SV=3	414	91.4498
RFLGSILVN[+1872.651]LSSCVALNRF	HexNAc(3)Hex(6)NeuAc(1)	C[+57], N[+1873]	934.674	4	3735.68	3735.67	0	2.5	3419	Specific	30	4.76	4.76	1.01	58	>sp|Q86UQ4|ABCAD_HUMAN ATP-binding cassette sub-family A member 13 OS=Homo sapiens GN=ABCA13 PE=2 SV=3	414	35.1294
RTLRA			390.248	1	390.248	389.251	1	-14.7	4219	Specific	60.78	0	0	0.73	58	>sp|Q86UQ4|ABCAD_HUMAN ATP-binding cassette sub-family A member 13 OS=Homo sapiens GN=ABCA13 PE=2 SV=3	414	29.4931
RAGKS		K[+43]	318.17	1	318.17	318.177	0	-23	4222	Specific	35.5	35.5	35.5	0.91	58	>sp|Q86UQ4|ABCAD_HUMAN ATP-binding cassette sub-family A member 13 OS=Homo sapiens GN=ABCA13 PE=2 SV=3	414	70.5034
RVLLRK			500.355	1	500.355	500.356	0	-1.1	4283	Specific	111.41	0	0	0.91	58	>sp|Q86UQ4|ABCAD_HUMAN ATP-binding cassette sub-family A member 13 OS=Homo sapiens GN=ABCA13 PE=2 SV=3	414	27.9726
KN[+2448.878]SSCWRT	HexNAc(6)Hex(4)NeuAc(2)	C[+57], N[+2449]	1087.07	3	3259.21	3258.21	1	-2.6	4304	Specific	92.91	2.84	2.84	0.97	58	>sp|Q86UQ4|ABCAD_HUMAN ATP-binding cassette sub-family A member 13 OS=Homo sapiens GN=ABCA13 PE=2 SV=3	414	37.9581
KCPN[+1773.606]RS	HexNAc(4)Hex(4)NeuAc(1)Na(1)	C[+57], N[+1774]	1160.42	2	2319.83	2319.85	0	-9	4327	Specific	47.23	11.65	11.65	0.92	58	>sp|Q86UQ4|ABCAD_HUMAN ATP-binding cassette sub-family A member 13 OS=Homo sapiens GN=ABCA13 PE=2 SV=3	414	27.3267
KCPN[+1548.545]RS	HexNAc(3)Hex(4)NeuAc(1)	C[+57], N[+1549]	1047.89	2	2094.78	2094.79	0	-4.3	4327	Specific	52.84	20.08	20.08	0.92	58	>sp|Q86UQ4|ABCAD_HUMAN ATP-binding cassette sub-family A member 13 OS=Homo sapiens GN=ABCA13 PE=2 SV=3	414	67.7492
KSSKD			321.169	1	321.169	321.177	0	-23.3	4695	Specific	58.15	58.15	58.15	0.91	58	>sp|Q86UQ4|ABCAD_HUMAN ATP-binding cassette sub-family A member 13 OS=Homo sapiens GN=ABCA13 PE=2 SV=3	414	135.014
KSSKD			321.169	1	321.169	321.177	0	-23.3	4695	Specific	58.92	58.92	58.92	0.91	58	>sp|Q86UQ4|ABCAD_HUMAN ATP-binding cassette sub-family A member 13 OS=Homo sapiens GN=ABCA13 PE=2 SV=3	414	135.024
KSSKD			321.169	1	321.169	321.177	0	-23.1	4695	Specific	59.96	59.96	59.96	0.91	58	>sp|Q86UQ4|ABCAD_HUMAN ATP-binding cassette sub-family A member 13 OS=Homo sapiens GN=ABCA13 PE=2 SV=3	414	136.066
KSSKD			321.17	1	321.17	321.177	0	-22.4	4695	Specific	61.88	61.88	61.88	0.91	58	>sp|Q86UQ4|ABCAD_HUMAN ATP-binding cassette sub-family A member 13 OS=Homo sapiens GN=ABCA13 PE=2 SV=3	414	135.525
KSSKD			321.169	1	321.169	321.177	0	-23.5	4695	Specific	62.02	62.02	62.02	0.92	58	>sp|Q86UQ4|ABCAD_HUMAN ATP-binding cassette sub-family A member 13 OS=Homo sapiens GN=ABCA13 PE=2 SV=3	414	133.891
KSSKD			321.169	1	321.169	321.177	0	-23.2	4695	Specific	63.47	63.47	63.47	0.92	58	>sp|Q86UQ4|ABCAD_HUMAN ATP-binding cassette sub-family A member 13 OS=Homo sapiens GN=ABCA13 PE=2 SV=3	414	134.462
KSSKD			321.17	1	321.17	321.177	0	-22.8	4695	Specific	63.47	63.47	63.47	0.91	58	>sp|Q86UQ4|ABCAD_HUMAN ATP-binding cassette sub-family A member 13 OS=Homo sapiens GN=ABCA13 PE=2 SV=3	414	135.115
KSSKD			321.17	1	321.17	321.177	0	-22.6	4695	Specific	66.63	66.63	66.63	0.91	58	>sp|Q86UQ4|ABCAD_HUMAN ATP-binding cassette sub-family A member 13 OS=Homo sapiens GN=ABCA13 PE=2 SV=3	414	133.396
KSSKD			321.17	1	321.17	321.177	0	-22.7	4695	Specific	71.38	71.38	71.38	0.91	58	>sp|Q86UQ4|ABCAD_HUMAN ATP-binding cassette sub-family A member 13 OS=Homo sapiens GN=ABCA13 PE=2 SV=3	414	133.332
KSSKD			321.17	1	321.17	321.177	0	-22.5	4695	Specific	71.39	71.39	71.39	0.91	58	>sp|Q86UQ4|ABCAD_HUMAN ATP-binding cassette sub-family A member 13 OS=Homo sapiens GN=ABCA13 PE=2 SV=3	414	132.806
KSSKD			321.169	1	321.169	321.177	0	-23.2	4695	Specific	82.67	82.67	82.67	0.92	58	>sp|Q86UQ4|ABCAD_HUMAN ATP-binding cassette sub-family A member 13 OS=Homo sapiens GN=ABCA13 PE=2 SV=3	414	134.478
RALGMMVYVFN[+2432.884]CSEQMDYKS	HexNAc(6)Hex(3)Fuc(1)NeuAc(2)	C[+57], N[+2433]	1540.61	3	4619.82	4618.83	1	-1.3	1909	Specific	30	9	9	2.04	12	>sp|Q96DT5|DYH11_HUMAN Dynein heavy chain 11, axonemal OS=Homo sapiens GN=DNAH11 PE=1 SV=4	10569	80.155
KILRTLN[+406.159]RT	HexNAc(2)	N[+406]	1291.72	1	1291.72	1291.72	0	1	2183	Specific	29.99	1.6	1.6	0.85	12	>sp|Q96DT5|DYH11_HUMAN Dynein heavy chain 11, axonemal OS=Homo sapiens GN=DNAH11 PE=1 SV=4	10569	133.372
KILRTLN[+730.264]RT	HexNAc(2)Hex(2)	N[+730]	1615.83	1	1615.83	1615.83	0	3.3	2183	Specific	30	1.57	1.57	0.77	12	>sp|Q96DT5|DYH11_HUMAN Dynein heavy chain 11, axonemal OS=Homo sapiens GN=DNAH11 PE=1 SV=4	10569	116.733
KILRTLN[+1710.598]RT	HexNAc(3)Hex(5)NeuAc(1)	N[+1711]	1299.59	2	2598.17	2596.16	2	-0.3	2183	Specific	33.52	1.6	1.6	0.91	12	>sp|Q96DT5|DYH11_HUMAN Dynein heavy chain 11, axonemal OS=Homo sapiens GN=DNAH11 PE=1 SV=4	10569	110.348
KLLPWADKI			422.24	2	843.473	842.477	1	-9.1	2461	Specific	41.11	31.66	31.66	0.83	12	>sp|Q96DT5|DYH11_HUMAN Dynein heavy chain 11, axonemal OS=Homo sapiens GN=DNAH11 PE=1 SV=4	10569	116.306
RHN[+2116.756]YTTPKSFLEQISLFKN	HexNAc(5)Hex(5)NeuAc(1)	N[+2117]	1390.62	3	4169.86	4169.83	0	5.8	3066	Specific	30	5.41	5.41	0.91	12	>sp|Q96DT5|DYH11_HUMAN Dynein heavy chain 11, axonemal OS=Homo sapiens GN=DNAH11 PE=1 SV=4	10569	76.7845
RCQEEVN[+2569.905]QTN[+2243.770]KT	HexNAc(5)Hex(6)NeuAc(2),HexNAc(4)Hex(6)Fuc(1)NeuAc(1)Na(1)	C[+57], N[+2244][+2570]	1213.84	5	6065.2	6063.22	2	-5.5	3365	Specific	29.99	5.65	0	0.92	12	>sp|Q96DT5|DYH11_HUMAN Dynein heavy chain 11, axonemal OS=Homo sapiens GN=DNAH11 PE=1 SV=4	10569	13.8863
RCQEEVN[+2569.905]QTN[+2248.736]KT	HexNAc(5)Hex(6)NeuAc(2),HexNAc(4)Hex(5)NeuAc(2)Na(2)	C[+57], N[+2249][+2570]	1517.79	4	6068.13	6068.19	0	-9.7	3365	Specific	29.99	0.08	0	0.93	12	>sp|Q96DT5|DYH11_HUMAN Dynein heavy chain 11, axonemal OS=Homo sapiens GN=DNAH11 PE=1 SV=4	10569	20.1028
RLILHTKL			363.24	2	725.473	724.472	1	-3	3581	Specific	100.81	2	2	0.86	12	>sp|Q96DT5|DYH11_HUMAN Dynein heavy chain 11, axonemal OS=Homo sapiens GN=DNAH11 PE=1 SV=4	10569	83.0506
KLKLVLTKH			408.294	2	815.581	814.576	1	1.5	3631	Specific	190.23	6	6	0.91	12	>sp|Q96DT5|DYH11_HUMAN Dynein heavy chain 11, axonemal OS=Homo sapiens GN=DNAH11 PE=1 SV=4	10569	86.682
KLILLRA			314.231	2	627.455	627.455	0	-0.4	3881	Specific	376.79	376.79	376.79	5.01	12	>sp|Q96DT5|DYH11_HUMAN Dynein heavy chain 11, axonemal OS=Homo sapiens GN=DNAH11 PE=1 SV=4	10569	50.1578
KNSN[+1054.370]RS	HexNAc(2)Hex(4)	N[+1054]	1545.62	1	1545.62	1544.61	1	7	4275	Specific	66.15	4.4	4.4	0.7	12	>sp|Q96DT5|DYH11_HUMAN Dynein heavy chain 11, axonemal OS=Homo sapiens GN=DNAH11 PE=1 SV=4	10569	92.7755
RSGYKR			455.227	1	455.227	454.23	1	-12.3	743	Specific	0.68	0	0	0.17	8	>sp|Q8IVF4|DYH10_HUMAN Dynein heavy chain 10, axonemal OS=Homo sapiens GN=DNAH10 PE=1 SV=4	10567	133.768
RSGYKR			455.227	1	455.227	454.23	1	-13.4	743	Specific	1.37	0	0	0.17	8	>sp|Q8IVF4|DYH10_HUMAN Dynein heavy chain 10, axonemal OS=Homo sapiens GN=DNAH10 PE=1 SV=4	10567	136.427
RSGYKR			455.227	1	455.227	454.23	1	-12.6	743	Specific	1.69	0	0	0.17	8	>sp|Q8IVF4|DYH10_HUMAN Dynein heavy chain 10, axonemal OS=Homo sapiens GN=DNAH10 PE=1 SV=4	10567	132.771
RSGYKR			455.227	1	455.227	454.23	1	-12.6	743	Specific	3.53	0	0	0.17	8	>sp|Q8IVF4|DYH10_HUMAN Dynein heavy chain 10, axonemal OS=Homo sapiens GN=DNAH10 PE=1 SV=4	10567	133.88
KFAAKK			437.253	1	437.253	436.255	1	-13.7	1011	Specific	11.6	11.6	11.6	0.17	8	>sp|Q8IVF4|DYH10_HUMAN Dynein heavy chain 10, axonemal OS=Homo sapiens GN=DNAH10 PE=1 SV=4	10567	135.025
KIESIWSNLFN[+892.317]DSVNVEHALGDIKRTFTELTRG	HexNAc(2)Hex(3)	N[+892]	900.441	5	4498.17	4497.16	1	3	1154	Specific	30	10.31	10.31	0.19	8	>sp|Q8IVF4|DYH10_HUMAN Dynein heavy chain 10, axonemal OS=Homo sapiens GN=DNAH10 PE=1 SV=4	10567	81.29
RFYWDRE			394.18	2	787.353	786.357	1	-9.6	1774	Specific	66.07	1.2	1.2	0.17	8	>sp|Q8IVF4|DYH10_HUMAN Dynein heavy chain 10, axonemal OS=Homo sapiens GN=DNAH10 PE=1 SV=4	10567	26.3624
KKPCAWLSDQGWEDIILLSEMFSDNFGQLPDDVENN[+1710.598]QTVWQEWYDLDSLEQFPVPLGYDNNITPFQKL	HexNAc(3)Hex(5)NeuAc(1)	C[+57], N[+1711]	1591.7	6	9545.18	9545.22	0	-4.6	3764	Specific	29.99	21.29	21.29	0.19	8	>sp|Q8IVF4|DYH10_HUMAN Dynein heavy chain 10, axonemal OS=Homo sapiens GN=DNAH10 PE=1 SV=4	10567	61.0001
KPCAWLSDQGWEDIILLSEMFSDNFGQLPDDVENN[+2081.717]QTVWQEWYDLDSLEQFPVPLGYDNNITPFQKL	HexNAc(4)Hex(5)Fuc(1)NeuAc(1)Na(1)	C[+57], K[+43], N[+2082]	1639.72	6	9833.31	9831.25	2	4.7	3765	Specific	29.98	8.03	8.03	0.19	8	>sp|Q8IVF4|DYH10_HUMAN Dynein heavy chain 10, axonemal OS=Homo sapiens GN=DNAH10 PE=1 SV=4	10567	65.089
KLLILRC			314.231	2	627.455	627.455	0	-0.4	3830	Specific	376.79	376.79	376.79	2.33	8	>sp|Q8IVF4|DYH10_HUMAN Dynein heavy chain 10, axonemal OS=Homo sapiens GN=DNAH10 PE=1 SV=4	10567	50.1578
KIGWNVYYDFN[+2075.730]ESDFQVCMEILNTYLTKA	HexNAc(4)Hex(6)NeuAc(1)	C[+57], N[+2076]	907.555	6	5440.29	5438.27	2	3.1	4040	Specific	30	19.7	19.7	0.19	8	>sp|Q8IVF4|DYH10_HUMAN Dynein heavy chain 10, axonemal OS=Homo sapiens GN=DNAH10 PE=1 SV=4	10567	72.7485
KIGWNVYYDFN[+2075.730]ESDFQVCMEILNTYLTKA	HexNAc(4)Hex(6)NeuAc(1)	C[+57], N[+2076]	907.554	6	5440.29	5438.27	2	2.6	4040	Specific	30	25.05	25.05	0.19	8	>sp|Q8IVF4|DYH10_HUMAN Dynein heavy chain 10, axonemal OS=Homo sapiens GN=DNAH10 PE=1 SV=4	10567	73.403
KETAEAFLGHPVTNAVITVPAYFN[+1038.375]DSQRQATKD	HexNAc(2)Hex(3)Fuc(1)	N[+1038]	1472.7	3	4416.08	4414.07	2	-0.5	131	Specific	99.66	50.81	50.81	0.21	7	>sp|P34931|HS71L_HUMAN Heat shock 70 kDa protein 1-like OS=Homo sapiens GN=HSPA1L PE=1 SV=2	16135	129.349
KETAEAFLGHPVTNAVITVPAYFN[+2059.735]DSQRQATKDAGVIAGLNVLRI	HexNAc(4)Hex(5)Fuc(1)NeuAc(1)	N[+2060]	1654.29	4	6614.15	6614.11	0	6.2	131	Specific	30	24.4	24.4	0.19	7	>sp|P34931|HS71L_HUMAN Heat shock 70 kDa protein 1-like OS=Homo sapiens GN=HSPA1L PE=1 SV=2	16135	129.464
RTACERA		C[+57]	637.271	1	637.271	636.277	1	-14.4	267	Specific	9.91	5.82	5.82	0.17	7	>sp|P34931|HS71L_HUMAN Heat shock 70 kDa protein 1-like OS=Homo sapiens GN=HSPA1L PE=1 SV=2	16135	41.9145
RDLNKS			489.269	1	489.269	489.267	0	5	360	Specific	37.16	37.16	37.16	0.19	7	>sp|P34931|HS71L_HUMAN Heat shock 70 kDa protein 1-like OS=Homo sapiens GN=HSPA1L PE=1 SV=2	16135	139.463
RGVPQIEVTFDIDANGILN[+2350.830]VTATDKS	HexNAc(4)Hex(5)Fuc(1)NeuAc(2)	N[+2351]	1221.04	4	4881.13	4881.13	0	-0.3	472	Specific	30	4.59	4.59	0.33	7	>sp|P34931|HS71L_HUMAN Heat shock 70 kDa protein 1-like OS=Homo sapiens GN=HSPA1L PE=1 SV=2	16135	75.6563
KITITNDKGRL			339.861	3	1017.57	1017.57	0	-0.1	503	Specific	432.88	311.96	311.96	2.25	7	>sp|P34931|HS71L_HUMAN Heat shock 70 kDa protein 1-like OS=Homo sapiens GN=HSPA1L PE=1 SV=2	16135	17.4124
KITITNDKGRL			339.861	3	1017.57	1017.57	0	-0.3	503	Specific	471.19	326.24	326.24	2.26	7	>sp|P34931|HS71L_HUMAN Heat shock 70 kDa protein 1-like OS=Homo sapiens GN=HSPA1L PE=1 SV=2	16135	17.4344
KITITNDKGRL			509.288	2	1017.57	1017.57	0	-0.1	503	Specific	472.88	206.07	206.07	1.46	7	>sp|P34931|HS71L_HUMAN Heat shock 70 kDa protein 1-like OS=Homo sapiens GN=HSPA1L PE=1 SV=2	16135	17.4224
KITITNDKGRL			509.288	2	1017.57	1017.57	0	-0.7	503	Specific	578.95	256.91	256.91	1.86	7	>sp|P34931|HS71L_HUMAN Heat shock 70 kDa protein 1-like OS=Homo sapiens GN=HSPA1L PE=1 SV=2	16135	15.8748
RLSKEEIERM			502.274	2	1003.54	1003.54	0	-1.1	512	Specific	385.27	101.41	101.41	0.39	7	>sp|P34931|HS71L_HUMAN Heat shock 70 kDa protein 1-like OS=Homo sapiens GN=HSPA1L PE=1 SV=2	16135	19.7268
KLLSEHENVLAEFSSGQVAVPQDSDGGGWMEISHTFTDYGPGVRF		M[+16]	1159.79	4	4636.14	4635.14	1	-0.1	223	Specific	257.45	242.08	242.08	2.24	1	>sp|Q9UK22|FBX2_HUMAN F-box only protein 2 OS=Homo sapiens GN=FBXO2 PE=1 SV=2	12701	88.3141
KYFAKL			528.281	1	528.281	528.282	0	-0.6	1106	Specific	442.6	442.6	442.6	2.1	1	>sp|P20585|MSH3_HUMAN DNA mismatch repair protein Msh3 OS=Homo sapiens GN=MSH3 PE=1 SV=4	22231	20.1659
KDALSSVQESQVAQQARG			858.931	2	1716.86	1716.85	0	2.5	45	Specific	264.59	226.31	226.31	1.99	1	>sp|P02656|APOC3_HUMAN Apolipoprotein C-III OS=Homo sapiens GN=APOC3 PE=1 SV=1	2077	47.0702
REN[+2394.794]GTVSRY	HexNAc(4)Hex(5)Fuc(1)NeuAc(2)Na(2)	N[+2395]	1053.06	3	3157.16	3157.17	0	-1.4	102	Specific	85.99	1.67	1.67	0.2	3	>sp|P19652|A1AG2_HUMAN Alpha-1-acid glycoprotein 2 OS=Homo sapiens GN=ORM2 PE=1 SV=2	254	37.9738
REHVAHLLFLRD			412.24	3	1234.71	1234.71	0	0.8	114	Specific	337.97	238.42	238.42	1.95	3	>sp|P19652|A1AG2_HUMAN Alpha-1-acid glycoprotein 2 OS=Homo sapiens GN=ORM2 PE=1 SV=2	254	50.3096
KNWGLSFYADKPETTKE			586.29	3	1756.86	1756.85	0	1.7	139	Specific	16.35	10.89	10.89	0.19	3	>sp|P19652|A1AG2_HUMAN Alpha-1-acid glycoprotein 2 OS=Homo sapiens GN=ORM2 PE=1 SV=2	254	58.6838
RSN[+1257.449]RS	HexNAc(3)Hex(4)	N[+1257]	1634.65	1	1634.65	1633.64	1	4.2	1402	Specific	53.72	53.72	53.72	0.19	14	>sp|Q15413|RYR3_HUMAN Ryanodine receptor 3 OS=Homo sapiens GN=RYR3 PE=1 SV=3	31701	75.2329
RSN[+2372.812]RS	HexNAc(4)Hex(5)Fuc(1)NeuAc(2)Na(1)	N[+2373]	1375.51	2	2750.01	2749.01	1	1.2	1402	Specific	105.7	105.7	105.7	0.3	14	>sp|Q15413|RYR3_HUMAN Ryanodine receptor 3 OS=Homo sapiens GN=RYR3 PE=1 SV=3	31701	75.5406
KPINTMN[+2204.772]FSLPEKLEYIVTKY	HexNAc(4)Hex(5)NeuAc(2)	N[+2205]	1111.25	4	4441.96	4441.96	0	-0.3	2602	Specific	88.29	9.92	9.92	0.2	14	>sp|Q15413|RYR3_HUMAN Ryanodine receptor 3 OS=Homo sapiens GN=RYR3 PE=1 SV=3	31701	87.6055
KPINTMN[+1913.677]FSLPEKLEYIVTKY	HexNAc(4)Hex(5)NeuAc(1)	N[+1914]	1384.3	3	4150.87	4150.87	0	1.6	2602	Specific	106.1	7.16	7.16	0.2	14	>sp|Q15413|RYR3_HUMAN Ryanodine receptor 3 OS=Homo sapiens GN=RYR3 PE=1 SV=3	31701	80.7913
KFFAKV			512.287	1	512.287	512.287	0	-0.3	2858	Specific	212.78	212.78	212.78	0.24	14	>sp|Q15413|RYR3_HUMAN Ryanodine receptor 3 OS=Homo sapiens GN=RYR3 PE=1 SV=3	31701	20.0762
KFFAKV			512.286	1	512.286	512.287	0	-0.6	2858	Specific	336.66	336.66	336.66	1.19	14	>sp|Q15413|RYR3_HUMAN Ryanodine receptor 3 OS=Homo sapiens GN=RYR3 PE=1 SV=3	31701	20.1421
KFFAKV			512.286	1	512.286	512.287	0	-0.6	2858	Specific	420.54	420.54	420.54	1.76	14	>sp|Q15413|RYR3_HUMAN Ryanodine receptor 3 OS=Homo sapiens GN=RYR3 PE=1 SV=3	31701	20.1388
KGVSQNIN[+1548.545]YTTVALLPILTSIFEHVTQHQFGMDLLLGDVQISCYHILCSLYSLGTGKN	HexNAc(3)Hex(4)NeuAc(1)	C[+57]*2, M[+16], N[+1549]	1119.54	7	7830.76	7829.72	1	4	2985	Specific	29.99	1.83	1.83	0.19	14	>sp|Q15413|RYR3_HUMAN Ryanodine receptor 3 OS=Homo sapiens GN=RYR3 PE=1 SV=3	31701	90.1453
KEMEKQ			536.246	1	536.246	536.239	0	14.1	3608	Specific	85.74	85.74	85.74	0.19	14	>sp|Q15413|RYR3_HUMAN Ryanodine receptor 3 OS=Homo sapiens GN=RYR3 PE=1 SV=3	31701	28.565
RN[+2141.788]VTDFLKR	HexNAc(6)Hex(3)Fuc(1)NeuAc(1)	N[+2142]	993.754	3	2979.25	2978.24	1	1.7	4152	Specific	103.36	0.58	0.58	0.19	14	>sp|Q15413|RYR3_HUMAN Ryanodine receptor 3 OS=Homo sapiens GN=RYR3 PE=1 SV=3	31701	73.5788
RKFYN[+568.212]KS	HexNAc(2)Hex(1)	N[+568]	1267.59	1	1267.59	1267.59	0	-3.4	4694	Specific	43.79	13.28	13.28	0.19	14	>sp|Q15413|RYR3_HUMAN Ryanodine receptor 3 OS=Homo sapiens GN=RYR3 PE=1 SV=3	31701	41.474
RKFYN[+1378.476]KS	HexNAc(2)Hex(6)	N[+1378]	1039.42	2	2077.84	2077.86	0	-9	4694	Specific	90.63	13.44	13.44	0.19	14	>sp|Q15413|RYR3_HUMAN Ryanodine receptor 3 OS=Homo sapiens GN=RYR3 PE=1 SV=3	31701	113.107
RKFYN[+1444.534]KS	HexNAc(4)Hex(3)Fuc(1)	N[+1445]	1072.97	2	2144.93	2143.92	1	6.1	4694	Specific	93.8	12.18	12.18	0.19	14	>sp|Q15413|RYR3_HUMAN Ryanodine receptor 3 OS=Homo sapiens GN=RYR3 PE=1 SV=3	31701	65.6023
KFYN[+2448.878]KS	HexNAc(6)Hex(4)NeuAc(2)	N[+2449]	1511.58	2	3022.15	3020.17	2	-6.6	4695	Specific	89.74	5.96	5.96	0.19	14	>sp|Q15413|RYR3_HUMAN Ryanodine receptor 3 OS=Homo sapiens GN=RYR3 PE=1 SV=3	31701	127.364
KFYN[+406.159]KS	HexNAc(2)	N[+406]	978.448	1	978.448	977.446	1	-1.2	4695	Specific	126.01	0	0	0.19	14	>sp|Q15413|RYR3_HUMAN Ryanodine receptor 3 OS=Homo sapiens GN=RYR3 PE=1 SV=3	31701	78.3725
KFYN[+552.217]KS	HexNAc(2)Fuc(1)	N[+552]	1124.51	1	1124.51	1123.5	1	1.6	4695	Specific	128.47	0	0	0.19	14	>sp|Q15413|RYR3_HUMAN Ryanodine receptor 3 OS=Homo sapiens GN=RYR3 PE=1 SV=3	31701	78.2693
KALPGNKY			300.18	2	599.353	599.351	0	2.7	489	Specific	132.34	15.11	15.11	0.19	14	>sp|Q5VV63|ATRN1_HUMAN Attractin-like protein 1 OS=Homo sapiens GN=ATRNL1 PE=2 SV=2	2996	17.4978
KILPKP			470.334	1	470.334	470.334	0	-0.4	569	Specific	182.63	182.63	182.63	0.21	14	>sp|Q5VV63|ATRN1_HUMAN Attractin-like protein 1 OS=Homo sapiens GN=ATRNL1 PE=2 SV=2	2996	15.8406
KN[+2075.730]YTKC	HexNAc(4)Hex(6)NeuAc(1)	N[+2076]	521.206	5	2602	2601	1	0.3	704	Specific	29.98	0.06	0.06	0.19	14	>sp|Q5VV63|ATRN1_HUMAN Attractin-like protein 1 OS=Homo sapiens GN=ATRNL1 PE=2 SV=2	2996	99.4861
KN[+2350.830]YTKC	HexNAc(4)Hex(5)Fuc(1)NeuAc(2)	N[+2351]	960.04	3	2878.11	2876.1	2	0.5	704	Specific	49.36	3.14	3.14	0.2	14	>sp|Q5VV63|ATRN1_HUMAN Attractin-like protein 1 OS=Homo sapiens GN=ATRNL1 PE=2 SV=2	2996	28.976
KN[+2221.788]YTKC	HexNAc(4)Hex(6)Fuc(1)NeuAc(1)	N[+2222]	917.024	3	2749.06	2747.05	2	-1.2	704	Specific	77.81	2.5	2.5	0.2	14	>sp|Q5VV63|ATRN1_HUMAN Attractin-like protein 1 OS=Homo sapiens GN=ATRNL1 PE=2 SV=2	2996	19.6569
KN[+2394.794]YTKC	HexNAc(4)Hex(5)Fuc(1)NeuAc(2)Na(2)	N[+2395]	974.69	3	2922.06	2920.06	2	-4	704	Specific	106	2.71	2.71	0.19	14	>sp|Q5VV63|ATRN1_HUMAN Attractin-like protein 1 OS=Homo sapiens GN=ATRNL1 PE=2 SV=2	2996	38.3597
RKINISYWGWEDMSPFTN[+2018.708]TTLQWLPGEPN[+2569.905]DSGFCAYLERA	HexNAc(3)Hex(6)Fuc(1)NeuAc(1),HexNAc(5)Hex(6)NeuAc(2)	C[+57], N[+2019][+2570]	1013.3	9	9111.67	9111.69	0	-2	815	Specific	29.98	0.94	0	0.23	14	>sp|Q5VV63|ATRN1_HUMAN Attractin-like protein 1 OS=Homo sapiens GN=ATRNL1 PE=2 SV=2	2996	64.6983
KINISYWGWEDMSPFTNTTLQWLPGEPN[+2248.736]DSGFCAYLERA	HexNAc(4)Hex(5)NeuAc(2)Na(2)	C[+57], N[+2249]	1662.18	4	6645.71	6643.72	2	-1.3	816	Specific	29.99	7.73	1.92	0.25	14	>sp|Q5VV63|ATRN1_HUMAN Attractin-like protein 1 OS=Homo sapiens GN=ATRNL1 PE=2 SV=2	2996	127.404
RSNPNITFYVYVSN[+2204.772]FSWPIKI	HexNAc(4)Hex(5)NeuAc(2)	N[+2205]	1120.98	4	4480.92	4480.91	0	1.6	1198	Specific	30	7.75	4.87	0.27	14	>sp|Q5VV63|ATRN1_HUMAN Attractin-like protein 1 OS=Homo sapiens GN=ATRNL1 PE=2 SV=2	2996	101.831
RSNPNITFYVYVSN[+2221.788]FSWPIKI	HexNAc(4)Hex(6)Fuc(1)NeuAc(1)	N[+2222]	1125.75	4	4499.96	4497.93	2	6.3	1198	Specific	48.01	22.53	16.65	0.2	14	>sp|Q5VV63|ATRN1_HUMAN Attractin-like protein 1 OS=Homo sapiens GN=ATRNL1 PE=2 SV=2	2996	101.105
RSNPNITFYVYVSN[+2350.830]FSWPIKI	HexNAc(4)Hex(5)Fuc(1)NeuAc(2)	N[+2351]	1157.5	4	4626.99	4626.97	0	4	1198	Specific	59.13	4.2	4.2	0.21	14	>sp|Q5VV63|ATRN1_HUMAN Attractin-like protein 1 OS=Homo sapiens GN=ATRNL1 PE=2 SV=2	2996	100.124
RSNPNITFYVYVSN[+2226.754]FSWPIKI	HexNAc(4)Hex(5)NeuAc(2)Na(1)	N[+2227]	1126.48	4	4502.89	4502.89	0	-1.3	1198	Specific	68.48	2.73	2.73	0.34	14	>sp|Q5VV63|ATRN1_HUMAN Attractin-like protein 1 OS=Homo sapiens GN=ATRNL1 PE=2 SV=2	2996	101.105
RSNPNITFYVYVSN[+2204.772]FSWPIKI	HexNAc(4)Hex(5)NeuAc(2)	N[+2205]	1494.31	3	4480.92	4480.91	0	2.9	1198	Specific	112.41	11.12	2.32	0.2	14	>sp|Q5VV63|ATRN1_HUMAN Attractin-like protein 1 OS=Homo sapiens GN=ATRNL1 PE=2 SV=2	2996	101.308
RSNPNITFYVYVSN[+1913.677]FSWPIKI	HexNAc(4)Hex(5)NeuAc(1)	N[+1914]	1048.21	4	4189.83	4189.82	0	2.5	1198	Specific	130.5	6.48	4.58	0.2	14	>sp|Q5VV63|ATRN1_HUMAN Attractin-like protein 1 OS=Homo sapiens GN=ATRNL1 PE=2 SV=2	2996	93.3157
REQLLRE			329.698	2	658.388	658.388	0	-0.6	1265	Specific	373.97	373.97	373.97	1.65	14	>sp|Q5VV63|ATRN1_HUMAN Attractin-like protein 1 OS=Homo sapiens GN=ATRNL1 PE=2 SV=2	2996	22.1564
KDVQIIVFPEDGIHGFN[+2204.772]FTRT	HexNAc(4)Hex(5)NeuAc(2)	N[+2205]	1102.97	4	4408.87	4408.89	0	-3.3	104	Specific	298.89	169.21	169.21	1.71	2	>sp|P43251|BTD_HUMAN Biotinidase OS=Homo sapiens GN=BTD PE=1 SV=2	3998	95.4115
KWNVNAPPTFHSEMMYDN[+2204.772]FTLVPVWGKE	HexNAc(4)Hex(5)NeuAc(2)	N[+2205]	1322.06	4	5285.22	5285.22	0	1.4	386	Specific	30	18.73	18.73	0.2	2	>sp|P43251|BTD_HUMAN Biotinidase OS=Homo sapiens GN=BTD PE=1 SV=2	3998	112.001
RVYLQGLIDCYLFGN[+1913.677]SSTVLEDSKS	HexNAc(4)Hex(5)NeuAc(1)	C[+57], N[+1914]	908.003	5	4535.99	4534.96	1	5.8	81	Specific	114.94	55.98	55.98	0.14	3	>sp|P35542|SAA4_HUMAN Serum amyloid A-4 protein OS=Homo sapiens GN=SAA4 PE=1 SV=2	32246	113.434
RVYLQGLIDCYLFGN[+1751.624]SSTVLEDSKS	HexNAc(4)Hex(4)NeuAc(1)	C[+57], N[+1752]	1094.49	4	4374.93	4372.9	2	5	81	Specific	335.12	260.69	260.69	1.62	3	>sp|P35542|SAA4_HUMAN Serum amyloid A-4 protein OS=Homo sapiens GN=SAA4 PE=1 SV=2	32246	114.011
RFRPDGLPKK			310.511	3	929.519	929.52	0	-1.8	121	Specific	93.09	42.68	42.68	0.14	3	>sp|P35542|SAA4_HUMAN Serum amyloid A-4 protein OS=Homo sapiens GN=SAA4 PE=1 SV=2	32246	32.9165
RGVTLEGAFDGIMYYLTPQWDKILEAKV			494.084	6	2959.47	2958.5	1	-9.5	334	Specific	59.93	57.23	57.23	0.09	2	>sp|P48067|SC6A9_HUMAN Sodium- and chloride-dependent glycine transporter 1 OS=Homo sapiens GN=SLC6A9 PE=2 SV=3	32488	68.9947
RTDGDTLLQRL			509.762	2	1018.52	1018.52	0	0.2	635	Specific	330.46	124.23	124.23	1.5	2	>sp|P48067|SC6A9_HUMAN Sodium- and chloride-dependent glycine transporter 1 OS=Homo sapiens GN=SLC6A9 PE=2 SV=3	32488	34.0599
KVLLLRT			613.44	1	613.44	613.439	0	0.4	8	Specific	168.82	0	0	0.04	3	>sp|Q8TF46|DI3L1_HUMAN DIS3-like exonuclease 1 OS=Homo sapiens GN=DIS3L PE=1 SV=2	9775	58.1482
KVLLLRT			307.223	2	613.439	613.439	0	-0.9	8	Specific	348.1	348.1	348.1	1.35	3	>sp|Q8TF46|DI3L1_HUMAN DIS3-like exonuclease 1 OS=Homo sapiens GN=DIS3L PE=1 SV=2	9775	66.7968
RSAYKL			469.244	1	469.244	468.245	1	-10.5	584	Specific	1.73	0	0	0.04	3	>sp|Q8TF46|DI3L1_HUMAN DIS3-like exonuclease 1 OS=Homo sapiens GN=DIS3L PE=1 SV=2	9775	131.918
RSAYKL			469.243	1	469.243	468.245	1	-11.9	584	Specific	11.97	0	0	0.04	3	>sp|Q8TF46|DI3L1_HUMAN DIS3-like exonuclease 1 OS=Homo sapiens GN=DIS3L PE=1 SV=2	9775	137.431
KLFYEAAQELLDGN[+2204.772]LSVVDDIPEFKD	HexNAc(4)Hex(5)NeuAc(2)	N[+2205]	1233.54	4	4931.14	4930.13	1	0.5	588	Specific	30	4.38	4.38	0.15	3	>sp|Q8TF46|DI3L1_HUMAN DIS3-like exonuclease 1 OS=Homo sapiens GN=DIS3L PE=1 SV=2	9775	69.7755
KDFIYN[+2243.770]RSRIN[+2350.830]LSKK	HexNAc(4)Hex(6)Fuc(1)NeuAc(1)Na(1),HexNAc(4)Hex(5)Fuc(1)NeuAc(2)	N[+2244][+2351]	1556.38	4	6222.49	6220.48	2	1	84	Specific	29.99	8.09	0	0.04	12	>sp|Q5XX13|FBW10_HUMAN F-box/WD repeat-containing protein 10 OS=Homo sapiens GN=FBXW10 PE=2 SV=2	12659	113.504
KEILYWFAN[+2350.830]STQWTKAN[+730.264]YTLLLLQMCNPKL	HexNAc(4)Hex(5)Fuc(1)NeuAc(2),HexNAc(2)Hex(2)	C[+57], N[+730][+2351]	1306.37	5	6527.83	6527.82	0	0.4	120	Specific	29.99	18.05	1.2	0.04	12	>sp|Q5XX13|FBW10_HUMAN F-box/WD repeat-containing protein 10 OS=Homo sapiens GN=FBXW10 PE=2 SV=2	12659	95.632
KEILYWFAN[+1257.449]STQWTKAN[+2569.905]YTLLLLQMCNPKL	HexNAc(3)Hex(4),HexNAc(5)Hex(6)NeuAc(2)	C[+57], N[+1257][+2570]	1213.19	6	7274.09	7274.08	0	0.5	120	Specific	29.99	0	0	0.04	12	>sp|Q5XX13|FBW10_HUMAN F-box/WD repeat-containing protein 10 OS=Homo sapiens GN=FBXW10 PE=2 SV=2	12659	97.0611
KEILYWFAN[+2248.736]STQWTKAN[+2157.783]YTLLLLQMCNPKL	HexNAc(4)Hex(5)NeuAc(2)Na(2),HexNAc(6)Hex(4)NeuAc(1)	C[+57], N[+2158][+2249]	982.789	8	7855.27	7853.25	2	1.5	120	Specific	29.99	19.33	0	0.04	12	>sp|Q5XX13|FBW10_HUMAN F-box/WD repeat-containing protein 10 OS=Homo sapiens GN=FBXW10 PE=2 SV=2	12659	73.9098
RVLFLRE			324.216	2	647.424	647.424	0	0	158	Specific	366.14	65.52	65.52	0.71	12	>sp|Q5XX13|FBW10_HUMAN F-box/WD repeat-containing protein 10 OS=Homo sapiens GN=FBXW10 PE=2 SV=2	12659	45.8769
KHPKW			381.226	1	381.226	381.224	0	4.9	366	Specific	25.15	25.15	25.15	0.04	12	>sp|Q5XX13|FBW10_HUMAN F-box/WD repeat-containing protein 10 OS=Homo sapiens GN=FBXW10 PE=2 SV=2	12659	137.294
KHPKW			381.227	1	381.227	381.224	0	6.4	366	Specific	41.53	41.53	41.53	0.04	12	>sp|Q5XX13|FBW10_HUMAN F-box/WD repeat-containing protein 10 OS=Homo sapiens GN=FBXW10 PE=2 SV=2	12659	137.823
RGLVKV			416.286	1	416.286	416.287	0	-0.6	554	Specific	201.21	201.21	201.21	0.05	12	>sp|Q5XX13|FBW10_HUMAN F-box/WD repeat-containing protein 10 OS=Homo sapiens GN=FBXW10 PE=2 SV=2	12659	13.2217
RGLVKV			416.286	1	416.286	416.287	0	-0.6	554	Specific	294.45	294.45	294.45	0.6	12	>sp|Q5XX13|FBW10_HUMAN F-box/WD repeat-containing protein 10 OS=Homo sapiens GN=FBXW10 PE=2 SV=2	12659	13.2186
KTLSGHEGAVKC			500.271	2	999.535	998.527	1	5	569	Specific	81.1	53.44	53.44	0.04	12	>sp|Q5XX13|FBW10_HUMAN F-box/WD repeat-containing protein 10 OS=Homo sapiens GN=FBXW10 PE=2 SV=2	12659	69.243
RVLLKPAKF			384.772	2	768.536	768.534	0	2.1	750	Specific	13.71	0	0	0.04	12	>sp|Q5XX13|FBW10_HUMAN F-box/WD repeat-containing protein 10 OS=Homo sapiens GN=FBXW10 PE=2 SV=2	12659	28.4332
RVLLKPAKF			384.772	2	768.536	768.534	0	2.9	750	Specific	32.65	20.07	20.07	0.04	12	>sp|Q5XX13|FBW10_HUMAN F-box/WD repeat-containing protein 10 OS=Homo sapiens GN=FBXW10 PE=2 SV=2	12659	26.3953
RVLLKPAKF			384.772	2	768.538	768.534	0	4.7	750	Specific	32.66	11.42	11.42	0.04	12	>sp|Q5XX13|FBW10_HUMAN F-box/WD repeat-containing protein 10 OS=Homo sapiens GN=FBXW10 PE=2 SV=2	12659	30.9693
RVLLKPAKF			384.772	2	768.536	768.534	0	2.8	750	Specific	34.78	30.24	30.24	0.04	12	>sp|Q5XX13|FBW10_HUMAN F-box/WD repeat-containing protein 10 OS=Homo sapiens GN=FBXW10 PE=2 SV=2	12659	26.2881
RVLLKPAKF			384.772	2	768.537	768.534	0	3	750	Specific	35.22	2	2	0.04	12	>sp|Q5XX13|FBW10_HUMAN F-box/WD repeat-containing protein 10 OS=Homo sapiens GN=FBXW10 PE=2 SV=2	12659	25.6149
RVLLKPAKF			384.772	2	768.536	768.534	0	2.5	750	Specific	40.36	23.78	23.78	0.04	12	>sp|Q5XX13|FBW10_HUMAN F-box/WD repeat-containing protein 10 OS=Homo sapiens GN=FBXW10 PE=2 SV=2	12659	26.9056
RVLLKPAKF			384.772	2	768.536	768.534	0	2.2	750	Specific	42.91	20.79	20.79	0.04	12	>sp|Q5XX13|FBW10_HUMAN F-box/WD repeat-containing protein 10 OS=Homo sapiens GN=FBXW10 PE=2 SV=2	12659	27.5046
RVLLKPAKF			384.772	2	768.537	768.534	0	3.3	750	Specific	53.81	26.32	26.32	0.04	12	>sp|Q5XX13|FBW10_HUMAN F-box/WD repeat-containing protein 10 OS=Homo sapiens GN=FBXW10 PE=2 SV=2	12659	26.4188
RVLLKPAKF			384.772	2	768.537	768.534	0	3.3	750	Specific	58.68	20.38	20.38	0.04	12	>sp|Q5XX13|FBW10_HUMAN F-box/WD repeat-containing protein 10 OS=Homo sapiens GN=FBXW10 PE=2 SV=2	12659	28.7488
RVLLKPAKF			384.772	2	768.536	768.534	0	2.8	750	Specific	67.57	24.27	24.27	0.04	12	>sp|Q5XX13|FBW10_HUMAN F-box/WD repeat-containing protein 10 OS=Homo sapiens GN=FBXW10 PE=2 SV=2	12659	29.4539
RVLLKPAKF			384.772	2	768.537	768.534	0	3.4	750	Specific	75.09	30.15	30.15	0.04	12	>sp|Q5XX13|FBW10_HUMAN F-box/WD repeat-containing protein 10 OS=Homo sapiens GN=FBXW10 PE=2 SV=2	12659	25.3797
KLQPNLKI			356.721	2	712.434	712.435	0	-1.5	891	Specific	175.01	20.25	20.25	0.04	12	>sp|Q5XX13|FBW10_HUMAN F-box/WD repeat-containing protein 10 OS=Homo sapiens GN=FBXW10 PE=2 SV=2	12659	27.7592
KIKGLPIDN[+1872.651]FTKQ	HexNAc(3)Hex(6)NeuAc(1)	N[+1873]	1560.2	2	3119.4	3118.37	1	8.7	1027	Specific	65.31	11.66	11.66	0.04	12	>sp|Q5XX13|FBW10_HUMAN F-box/WD repeat-containing protein 10 OS=Homo sapiens GN=FBXW10 PE=2 SV=2	12659	111.238
KGLPIDN[+1362.481]FTKQ	HexNAc(2)Hex(5)Fuc(1)	N[+1362]	1184.02	2	2367.04	2367.02	0	8.7	1029	Specific	64.35	6.71	6.71	0.04	12	>sp|Q5XX13|FBW10_HUMAN F-box/WD repeat-containing protein 10 OS=Homo sapiens GN=FBXW10 PE=2 SV=2	12659	112.043
RDELRA			532.273	1	532.273	532.273	0	0.9	60	Specific	148.74	148.74	148.74	0.05	10	>sp|Q9BU64|CENPO_HUMAN Centromere protein O OS=Homo sapiens GN=CENPO PE=1 SV=1	6141	32.9986
RDELRA			532.272	1	532.272	532.273	0	-0.5	60	Specific	392.45	392.45	392.45	1.09	10	>sp|Q9BU64|CENPO_HUMAN Centromere protein O OS=Homo sapiens GN=CENPO PE=1 SV=1	6141	20.9516
RDELRA			532.272	1	532.272	532.273	0	-0.4	60	Specific	409.92	409.92	409.92	1.24	10	>sp|Q9BU64|CENPO_HUMAN Centromere protein O OS=Homo sapiens GN=CENPO PE=1 SV=1	6141	20.9263
KACIANVEPN[+1773.606]QTVEINEQEALEEKL	HexNAc(4)Hex(4)NeuAc(1)Na(1)	C[+57], N[+1774]	1101.47	4	4402.85	4401.85	1	-0.9	75	Specific	29.99	1.18	1.18	0.05	10	>sp|Q9BU64|CENPO_HUMAN Centromere protein O OS=Homo sapiens GN=CENPO PE=1 SV=1	6141	71.7279
KACIANVEPN[+2432.884]QTVEINEQEALEEKL	HexNAc(6)Hex(3)Fuc(1)NeuAc(2)	C[+57], N[+2433]	1266.04	4	5061.14	5061.13	0	2.6	75	Specific	29.99	0.28	0.28	0.05	10	>sp|Q9BU64|CENPO_HUMAN Centromere protein O OS=Homo sapiens GN=CENPO PE=1 SV=1	6141	75.21
KACIANVEPN[+2432.884]QTVEINEQEALEEKL	HexNAc(6)Hex(3)Fuc(1)NeuAc(2)	C[+57], N[+2433]	1266.54	4	5063.12	5061.13	2	-3.2	75	Specific	29.99	11.57	11.57	0.05	10	>sp|Q9BU64|CENPO_HUMAN Centromere protein O OS=Homo sapiens GN=CENPO PE=1 SV=1	6141	103.791
KACIANVEPN[+2448.878]QTVEINEQEALEEKL	HexNAc(6)Hex(4)NeuAc(2)	C[+57], N[+2449]	1270.28	4	5078.1	5077.12	1	-6.2	75	Specific	29.99	8	8	0.04	10	>sp|Q9BU64|CENPO_HUMAN Centromere protein O OS=Homo sapiens GN=CENPO PE=1 SV=1	6141	104.01
KACIANVEPN[+2116.756]QTVEINEQEALEEKL	HexNAc(5)Hex(5)NeuAc(1)	C[+57], N[+2117]	1187	4	4744.96	4745	0	-9.1	75	Specific	30	6.48	6.48	0.04	10	>sp|Q9BU64|CENPO_HUMAN Centromere protein O OS=Homo sapiens GN=CENPO PE=1 SV=1	6141	39.3237
KACIANVEPN[+2116.756]QTVEINEQEALEEKL	HexNAc(5)Hex(5)NeuAc(1)	C[+57], N[+2117]	1187.26	4	4746.02	4745	1	4	75	Specific	30	12.68	12.68	0.05	10	>sp|Q9BU64|CENPO_HUMAN Centromere protein O OS=Homo sapiens GN=CENPO PE=1 SV=1	6141	75.7919
KACIANVEPN[+2059.735]QTVEINEQEALEEKL	HexNAc(4)Hex(5)Fuc(1)NeuAc(1)	C[+57], N[+2060]	1564	3	4689.98	4687.98	2	-1.6	75	Specific	30	12.25	12.25	0.05	10	>sp|Q9BU64|CENPO_HUMAN Centromere protein O OS=Homo sapiens GN=CENPO PE=1 SV=1	6141	88.7543
KACIANVEPN[+2226.754]QTVEINEQEALEEKL	HexNAc(4)Hex(5)NeuAc(2)Na(1)	C[+57], N[+2227]	1215.01	4	4857.03	4855	2	4.4	75	Specific	30	6.02	6.02	0.04	10	>sp|Q9BU64|CENPO_HUMAN Centromere protein O OS=Homo sapiens GN=CENPO PE=1 SV=1	6141	64.864
KACIANVEPN[+2248.736]QTVEINEQEALEEKL	HexNAc(4)Hex(5)NeuAc(2)Na(2)	C[+57], N[+2249]	1220.5	4	4878.98	4876.98	2	-1.6	75	Specific	30	17.92	17.92	0.07	10	>sp|Q9BU64|CENPO_HUMAN Centromere protein O OS=Homo sapiens GN=CENPO PE=1 SV=1	6141	73.5236
KACIANVEPN[+2226.754]QTVEINEQEALEEKL	HexNAc(4)Hex(5)NeuAc(2)Na(1)	C[+57], N[+2227]	1215.01	4	4857	4855	2	-1.4	75	Specific	30	11.52	11.52	0.05	10	>sp|Q9BU64|CENPO_HUMAN Centromere protein O OS=Homo sapiens GN=CENPO PE=1 SV=1	6141	74.9143
KACIANVEPN[+2081.717]QTVEINEQEALEEKL	HexNAc(4)Hex(5)Fuc(1)NeuAc(1)Na(1)	C[+57], K[+43], N[+2082]	1584.99	3	4752.96	4752.97	0	-2	75	Specific	30	5.91	5.91	0.05	10	>sp|Q9BU64|CENPO_HUMAN Centromere protein O OS=Homo sapiens GN=CENPO PE=1 SV=1	6141	72.289
KACIANVEPN[+2372.812]QTVEINEQEALEEKL	HexNAc(4)Hex(5)Fuc(1)NeuAc(2)Na(1)	C[+57], K[+43], N[+2373]	1261.77	4	5044.06	5044.06	0	-1.1	75	Specific	30	9.82	9.82	0.07	10	>sp|Q9BU64|CENPO_HUMAN Centromere protein O OS=Homo sapiens GN=CENPO PE=1 SV=1	6141	63.9636
KDEIRE			532.273	1	532.273	532.273	0	0.9	156	Specific	148.74	148.74	148.74	0.05	9	>sp|Q96G01|BICD1_HUMAN Protein bicaudal D homolog 1 OS=Homo sapiens GN=BICD1 PE=1 SV=3	3609	32.9986
KDEIRE			532.272	1	532.272	532.273	0	-0.5	156	Specific	392.45	392.45	392.45	1.09	9	>sp|Q96G01|BICD1_HUMAN Protein bicaudal D homolog 1 OS=Homo sapiens GN=BICD1 PE=1 SV=3	3609	20.9516
KDEIRE			532.272	1	532.272	532.273	0	-0.4	156	Specific	409.92	409.92	409.92	1.24	9	>sp|Q96G01|BICD1_HUMAN Protein bicaudal D homolog 1 OS=Homo sapiens GN=BICD1 PE=1 SV=3	3609	20.9263
RVHRL			412.244	1	412.244	411.246	1	-13.2	368	Specific	87.78	87.78	87.78	0.04	9	>sp|Q96G01|BICD1_HUMAN Protein bicaudal D homolog 1 OS=Homo sapiens GN=BICD1 PE=1 SV=3	3609	17.7995
KYNKS			425.217	1	425.217	424.219	1	-12.9	441	Specific	0.08	0.08	0.08	0.04	9	>sp|Q96G01|BICD1_HUMAN Protein bicaudal D homolog 1 OS=Homo sapiens GN=BICD1 PE=1 SV=3	3609	136.881
KYNKS			425.216	1	425.216	424.219	1	-14.4	441	Specific	11.62	11.62	11.62	0.04	9	>sp|Q96G01|BICD1_HUMAN Protein bicaudal D homolog 1 OS=Homo sapiens GN=BICD1 PE=1 SV=3	3609	135.154
KYNKS			425.217	1	425.217	424.219	1	-13.5	441	Specific	17.93	17.93	17.93	0.04	9	>sp|Q96G01|BICD1_HUMAN Protein bicaudal D homolog 1 OS=Homo sapiens GN=BICD1 PE=1 SV=3	3609	137.559
KYNKS			425.217	1	425.217	424.219	1	-13.2	441	Specific	24.59	24.59	24.59	0.04	9	>sp|Q96G01|BICD1_HUMAN Protein bicaudal D homolog 1 OS=Homo sapiens GN=BICD1 PE=1 SV=3	3609	134.9
KYN[+2569.905]KSVEN[+2248.736]YTDEKA	HexNAc(5)Hex(6)NeuAc(2),HexNAc(4)Hex(5)NeuAc(2)Na(2)	N[+2249][+2570]	1262.47	5	6308.32	6308.32	0	0.3	441	Specific	29.99	3.46	0	0.05	9	>sp|Q96G01|BICD1_HUMAN Protein bicaudal D homolog 1 OS=Homo sapiens GN=BICD1 PE=1 SV=3	3609	15.9908
KYN[+2569.905]KSVEN[+2394.794]YTDEKA	HexNAc(5)Hex(6)NeuAc(2),HexNAc(4)Hex(5)Fuc(1)NeuAc(2)Na(2)	N[+2395][+2570]	1291.88	5	6455.38	6454.38	1	0.2	441	Specific	29.99	4.76	0	0.05	9	>sp|Q96G01|BICD1_HUMAN Protein bicaudal D homolog 1 OS=Homo sapiens GN=BICD1 PE=1 SV=3	3609	16.127
KYN[+2569.905]KSVEN[+2243.770]YTDEKA	HexNAc(5)Hex(6)NeuAc(2),HexNAc(4)Hex(6)Fuc(1)NeuAc(1)Na(1)	N[+2244][+2570]	1576.84	4	6304.34	6303.35	1	-2.8	441	Specific	29.99	6.02	0	0.04	9	>sp|Q96G01|BICD1_HUMAN Protein bicaudal D homolog 1 OS=Homo sapiens GN=BICD1 PE=1 SV=3	3609	20.5997
KYN[+2394.794]KSVEN[+2569.905]YTDEKA	HexNAc(4)Hex(5)Fuc(1)NeuAc(2)Na(2),HexNAc(5)Hex(6)NeuAc(2)	N[+2395][+2570]	1291.68	5	6454.37	6454.38	0	-0.8	441	Specific	29.99	11.2	0	0.04	9	>sp|Q96G01|BICD1_HUMAN Protein bicaudal D homolog 1 OS=Homo sapiens GN=BICD1 PE=1 SV=3	3609	21.1297
KELQKMTSIANEN[+1362.481]HSTLNTAQDELVTFSEELAQLYHHVCLCNNETPNRV	HexNAc(2)Hex(5)Fuc(1)	C[+57]*2, N[+1362]	1716.77	4	6864.05	6862.04	2	-0.8	486	Specific	29.99	0.89	0.89	0.04	9	>sp|Q96G01|BICD1_HUMAN Protein bicaudal D homolog 1 OS=Homo sapiens GN=BICD1 PE=1 SV=3	3609	64.5245
KMTSIANENHSTLNTAQDELVTFSEELAQLYHHVCLCNN[+1913.677]ETPNRVMLDYYRQ	HexNAc(4)Hex(5)NeuAc(1)	C[+57]*2, N[+1914]	1310.41	6	7857.4	7855.41	2	-2.5	490	Specific	30	1.57	1.57	0.04	9	>sp|Q96G01|BICD1_HUMAN Protein bicaudal D homolog 1 OS=Homo sapiens GN=BICD1 PE=1 SV=3	3609	99.1297
RLDDFQKL			383.192	2	765.377	765.378	0	-0.6	307	Specific	359.91	188.23	188.23	1.25	1	>sp|P82094|TMF1_HUMAN TATA element modulatory factor OS=Homo sapiens GN=TMF1 PE=1 SV=2	37216	22.6719
RLLLWTQQATEGYAGIRCEN[+2204.772]FTTCWRD	HexNAc(4)Hex(5)NeuAc(2)	C[+57]*2, N[+2205]	1056.66	5	5279.26	5279.23	0	5.5	157	Specific	39.91	25.4	25.4	0.04	12	>sp|Q03001|DYST_HUMAN Dystonin OS=Homo sapiens GN=DST PE=1 SV=4	10667	56.5663
RKIQENQPENSKT			657.836	2	1314.66	1314.66	0	0.1	1315	Specific	61.89	9.95	9.95	0.04	12	>sp|Q03001|DYST_HUMAN Dystonin OS=Homo sapiens GN=DST PE=1 SV=4	10667	18.3614
KN[+2432.884]ITLPDKM	HexNAc(6)Hex(3)Fuc(1)NeuAc(2)	N[+2433]	1078.45	3	3233.34	3233.33	0	2.6	1929	Specific	41.07	1.09	1.09	0.04	12	>sp|Q03001|DYST_HUMAN Dystonin OS=Homo sapiens GN=DST PE=1 SV=4	10667	38.1686
KTKVELFEN[+1460.529]LSEKL	HexNAc(4)Hex(4)	N[+1461]	966.439	3	2897.3	2897.29	0	3.3	4266	Specific	49.84	3.63	3.63	0.04	12	>sp|Q03001|DYST_HUMAN Dystonin OS=Homo sapiens GN=DST PE=1 SV=4	10667	83.1243
KVELFEN[+730.264]LSEKL	HexNAc(2)Hex(2)	N[+730]	969.939	2	1938.87	1937.88	1	-8.7	4268	Specific	119.45	36.43	36.43	0.04	12	>sp|Q03001|DYST_HUMAN Dystonin OS=Homo sapiens GN=DST PE=1 SV=4	10667	77.8969
RGIVKE			416.286	1	416.286	416.287	0	-0.6	4704	Specific	201.21	201.21	201.21	0.05	12	>sp|Q03001|DYST_HUMAN Dystonin OS=Homo sapiens GN=DST PE=1 SV=4	10667	13.2217
RGIVKE			416.286	1	416.286	416.287	0	-0.6	4704	Specific	294.45	294.45	294.45	0.6	12	>sp|Q03001|DYST_HUMAN Dystonin OS=Homo sapiens GN=DST PE=1 SV=4	10667	13.2186
KLKSLQKEMDQHFGMVELLN[+2059.735]NTANSLLSVCEIDKE	HexNAc(4)Hex(5)Fuc(1)NeuAc(1)	C[+57], N[+2060]	1173.73	5	5864.62	5864.63	0	-2.1	4997	Specific	29.99	0.08	0.08	0.04	12	>sp|Q03001|DYST_HUMAN Dystonin OS=Homo sapiens GN=DST PE=1 SV=4	10667	104.98
KDITKL			476.271	1	476.271	476.272	0	-1.3	5702	Specific	378.03	378.03	378.03	0.67	12	>sp|Q03001|DYST_HUMAN Dystonin OS=Homo sapiens GN=DST PE=1 SV=4	10667	33.9153
KYFSQKQ			337.175	2	673.344	672.335	1	7.6	6664	Specific	241.12	40.93	40.93	0.04	12	>sp|Q03001|DYST_HUMAN Dystonin OS=Homo sapiens GN=DST PE=1 SV=4	10667	14.0809
KSLGAKHSVYDTTN[+1038.375]RT	HexNAc(2)Hex(3)Fuc(1)	N[+1038]	863.722	3	2589.15	2587.15	2	-2.8	6753	Specific	103.98	14.76	14.76	0.04	12	>sp|Q03001|DYST_HUMAN Dystonin OS=Homo sapiens GN=DST PE=1 SV=4	10667	88.7315
KAFQKE			493.28	1	493.28	493.277	0	6.2	6859	Specific	25	25	25	0.04	12	>sp|Q03001|DYST_HUMAN Dystonin OS=Homo sapiens GN=DST PE=1 SV=4	10667	136.229
RDGDGYIDYYEFVAALHPNKDAYKP			666.816	4	2664.24	2664.23	0	5.5	7248	Specific	15.75	15.75	15.75	0.04	12	>sp|Q03001|DYST_HUMAN Dystonin OS=Homo sapiens GN=DST PE=1 SV=4	10667	66.1911
RWN[+2204.772]ATYFDYAASLPEDDVDYKM	HexNAc(4)Hex(5)NeuAc(2)	N[+2205]	1147.7	4	4587.8	4587.81	0	-3.3	175	Specific	46.5	1.61	1.61	0.05	5	>sp|O75460|ERN1_HUMAN Serine/threonine-protein kinase/endoribonuclease IRE1 OS=Homo sapiens GN=ERN1 PE=1 SV=2	11621	96.1669
RWN[+2569.905]ATYFDYAASLPEDDVDYKM	HexNAc(5)Hex(6)NeuAc(2)	N[+2570]	1238.99	4	4952.94	4952.94	0	-0.5	175	Specific	48.57	0.18	0.18	0.18	5	>sp|O75460|ERN1_HUMAN Serine/threonine-protein kinase/endoribonuclease IRE1 OS=Homo sapiens GN=ERN1 PE=1 SV=2	11621	91.5787
RWN[+2204.772]ATYFDYAASLPEDDVDYKM	HexNAc(4)Hex(5)NeuAc(2)	N[+2205]	1529.94	3	4587.81	4587.81	0	0.2	175	Specific	49.19	18.61	18.61	0.16	5	>sp|O75460|ERN1_HUMAN Serine/threonine-protein kinase/endoribonuclease IRE1 OS=Homo sapiens GN=ERN1 PE=1 SV=2	11621	96.0543
RWN[+2221.788]ATYFDYAASLPEDDVDYKM	HexNAc(4)Hex(6)Fuc(1)NeuAc(1)	N[+2222]	922.172	5	4606.83	4604.83	2	-1.1	175	Specific	105.71	1.13	1.13	0.05	5	>sp|O75460|ERN1_HUMAN Serine/threonine-protein kinase/endoribonuclease IRE1 OS=Homo sapiens GN=ERN1 PE=1 SV=2	11621	81.6102
RWN[+2350.830]ATYFDYAASLPEDDVDYKM	HexNAc(4)Hex(5)Fuc(1)NeuAc(2)	N[+2351]	1578.63	3	4733.87	4733.87	0	0.7	175	Specific	145.71	25.41	25.41	0.17	5	>sp|O75460|ERN1_HUMAN Serine/threonine-protein kinase/endoribonuclease IRE1 OS=Homo sapiens GN=ERN1 PE=1 SV=2	11621	91.4239
RAVVKM			416.286	1	416.286	416.287	0	-0.6	868	Specific	317.39	317.39	317.39	0.75	5	>sp|O75460|ERN1_HUMAN Serine/threonine-protein kinase/endoribonuclease IRE1 OS=Homo sapiens GN=ERN1 PE=1 SV=2	11621	13.217
KNITVNYN[+2448.878]GTLIN[+406.159]ETVFEFDWKS	HexNAc(6)Hex(4)NeuAc(2),HexNAc(2)	N[+406][+2449]	1343.83	4	5372.29	5372.27	0	4.2	295	Specific	30	11.74	4.28	0.05	5	>sp|P35498|SCN1A_HUMAN Sodium channel protein type 1 subunit alpha OS=Homo sapiens GN=SCN1A PE=1 SV=2	32582	84.8909
KNITVNYN[+1054.370]GTLIN[+2204.772]ETVFEFDWKS	HexNAc(2)Hex(4),HexNAc(4)Hex(5)NeuAc(2)	N[+1054][+2205]	1156.48	5	5778.38	5776.37	2	0	295	Specific	30	11.4	0	0.05	5	>sp|P35498|SCN1A_HUMAN Sodium channel protein type 1 subunit alpha OS=Homo sapiens GN=SCN1A PE=1 SV=2	32582	93.1046
KNITVNYN[+2226.754]GTLIN[+568.212]ETVFEFDWKS	HexNAc(4)Hex(5)NeuAc(2)Na(1),HexNAc(2)Hex(1)	N[+568][+2227]	1063.26	5	5312.25	5312.2	0	9.7	295	Specific	72.5	14.72	5.13	0.04	5	>sp|P35498|SCN1A_HUMAN Sodium channel protein type 1 subunit alpha OS=Homo sapiens GN=SCN1A PE=1 SV=2	32582	85.3099
RYHYFLEGFLDALLCGN[+2018.708]SSDAGQCPEGYMCVKA	HexNAc(3)Hex(6)Fuc(1)NeuAc(1)	C[+57]*3, N[+2019]	1406.32	4	5622.27	5620.26	2	-0.4	323	Specific	30	2.92	2.92	0.21	5	>sp|P35498|SCN1A_HUMAN Sodium channel protein type 1 subunit alpha OS=Homo sapiens GN=SCN1A PE=1 SV=2	32582	86.6241
RYHYFLEGFLDALLCGN[+2204.772]SSDAGQCPEGYMCVKA	HexNAc(4)Hex(5)NeuAc(2)	C[+57]*3, N[+2205]	1162.27	5	5807.34	5806.33	1	1.8	323	Specific	151.42	60.28	60.28	0.89	5	>sp|P35498|SCN1A_HUMAN Sodium channel protein type 1 subunit alpha OS=Homo sapiens GN=SCN1A PE=1 SV=2	32582	83.11
KDPEPVLRL			413.227	2	825.447	825.447	0	0.5	683	Specific	297	156.2	156.2	1.03	1	>sp|A6NFQ2|TCAF2_HUMAN TRPM8 channel-associated factor 2 OS=Homo sapiens GN=TCAF2 PE=1 SV=2	36100	29.8539
RDVFCDPEEHKHTRR		C[+57]	835.381	2	1669.76	1669.74	0	9.9	286	Specific	129.98	85.71	85.71	0.04	3	>sp|Q9UBM4|OPT_HUMAN Opticin OS=Homo sapiens GN=OPTC PE=1 SV=1	25277	96.9755
RLDGNPIN[+2204.772]LSLFPSAYFCLPRL	HexNAc(4)Hex(5)NeuAc(2)	C[+57], N[+2205]	1125.49	4	4498.94	4498.94	0	-0.2	306	Specific	120.1	12.11	12.11	0.18	3	>sp|Q9UBM4|OPT_HUMAN Opticin OS=Homo sapiens GN=OPTC PE=1 SV=1	25277	82.3464
RLDGNPIN[+1913.677]LSLFPSAYFCLPRL	HexNAc(4)Hex(5)NeuAc(1)	C[+57], N[+1914]	1052.71	4	4207.83	4207.84	0	-1.4	306	Specific	225.13	43.66	43.66	0.86	3	>sp|Q9UBM4|OPT_HUMAN Opticin OS=Homo sapiens GN=OPTC PE=1 SV=1	25277	79.0991
KTLYETEVFSTDFSN[+2204.772]ISAAKQ	HexNAc(4)Hex(5)NeuAc(2)	N[+2205]	1443.27	3	4327.79	4327.79	0	0.3	152	Specific	64.77	20.54	20.54	0.1	2	>sp|P05543|THBG_HUMAN Thyroxine-binding globulin OS=Homo sapiens GN=SERPINA7 PE=1 SV=2	36611	85.2279
KTLYETEVFSTDFSN[+1913.677]ISAAKQ	HexNAc(4)Hex(5)NeuAc(1)	N[+1914]	1010.18	4	4037.7	4036.69	1	-0.7	152	Specific	73.64	16.19	16.19	0.05	2	>sp|P05543|THBG_HUMAN Thyroxine-binding globulin OS=Homo sapiens GN=SERPINA7 PE=1 SV=2	36611	95.6626
KTLYETEVFSTDFSN[+2204.772]ISAAKQ	HexNAc(4)Hex(5)NeuAc(2)	N[+2205]	1082.7	4	4327.8	4327.79	0	1.5	152	Specific	126.01	38.47	38.47	0.15	2	>sp|P05543|THBG_HUMAN Thyroxine-binding globulin OS=Homo sapiens GN=SERPINA7 PE=1 SV=2	36611	85.1103
KTLYETEVFSTDFSN[+2204.772]ISAAKQ	HexNAc(4)Hex(5)NeuAc(2)	N[+2205]	1082.7	4	4327.79	4327.79	0	-0.2	152	Specific	159.82	31.61	31.61	0.16	2	>sp|P05543|THBG_HUMAN Thyroxine-binding globulin OS=Homo sapiens GN=SERPINA7 PE=1 SV=2	36611	85.2004
KTLYETEVFSTDFSN[+2204.772]ISAAKQ	HexNAc(4)Hex(5)NeuAc(2)	N[+2205]	1082.7	4	4327.78	4327.79	0	-1.3	152	Specific	187.7	146.72	146.72	0.91	2	>sp|P05543|THBG_HUMAN Thyroxine-binding globulin OS=Homo sapiens GN=SERPINA7 PE=1 SV=2	36611	85.1329
RPVVTRVVIKAQGLVLEASN[+203.079]GSVLINGQRE	HexNAc(1)	N[+203]	1041.59	3	3122.77	3120.77	2	-3.8	127	Specific	29.98	4.1	4.1	0.04	11	>sp|Q9HC84|MUC5B_HUMAN Mucin-5B OS=Homo sapiens GN=MUC5B PE=1 SV=3	22569	68.9515
RVQADGGVFLNSIYTQLPLSAAN[+2448.878]ITLFTPSSFFIVVQTGLGLQLLVQLVPLMQVFVRL	HexNAc(6)Hex(4)NeuAc(2)	N[+2449]	1703.25	5	8512.23	8512.22	0	0.8	494	Specific	29.98	3.69	3.69	0.04	11	>sp|Q9HC84|MUC5B_HUMAN Mucin-5B OS=Homo sapiens GN=MUC5B PE=1 SV=3	22569	69.1285
KAVARG			416.261	1	416.261	416.262	0	-0.5	973	Specific	301.49	301.49	301.49	0.91	11	>sp|Q9HC84|MUC5B_HUMAN Mucin-5B OS=Homo sapiens GN=MUC5B PE=1 SV=3	22569	30.5692
RATSRT			435.238	1	435.238	434.236	1	-3.8	2835	Specific	7.71	7.71	7.71	0.04	11	>sp|Q9HC84|MUC5B_HUMAN Mucin-5B OS=Homo sapiens GN=MUC5B PE=1 SV=3	22569	138.322
KPVAN[+2448.878]VTCVNKH	HexNAc(6)Hex(4)NeuAc(2)	C[+57], N[+2449]	1184.83	3	3552.47	3550.45	2	4.5	5043	Specific	38.41	19.22	19.22	0.05	11	>sp|Q9HC84|MUC5B_HUMAN Mucin-5B OS=Homo sapiens GN=MUC5B PE=1 SV=3	22569	35.0065
KDMAKT			464.217	1	464.217	464.217	0	0.3	5245	Specific	160.51	0	0	0.04	11	>sp|Q9HC84|MUC5B_HUMAN Mucin-5B OS=Homo sapiens GN=MUC5B PE=1 SV=3	22569	61.0808
RPQLCSYN[+1751.624]GTFYGVGATFPGALPCHMCTCLSGDTQDPTVQCQEDACNNTTCPQGFEYKR	HexNAc(4)Hex(4)NeuAc(1)	C[+57]*7, N[+1752]	1378.06	6	8263.33	8262.32	1	0.7	5520	Specific	29.99	25.6	1.72	0.05	11	>sp|Q9HC84|MUC5B_HUMAN Mucin-5B OS=Homo sapiens GN=MUC5B PE=1 SV=3	22569	99.1074
RPQLCSYNGTFYGVGATFPGALPCHMCTCLSGDTQDPTVQCQEDACN[+1298.476]N[+2157.783]TTCPQGFEYKR	HexNAc(4)Hex(3),HexNAc(6)Hex(4)NeuAc(1)	C[+57]*7, N[+1298][+2158]	1108.34	9	9966.96	9966.96	0	-0.1	5520	Specific	29.99	12.4	0	0.04	11	>sp|Q9HC84|MUC5B_HUMAN Mucin-5B OS=Homo sapiens GN=MUC5B PE=1 SV=3	22569	83.9446
RPQLCSYNGTFYGVGATFPGALPCHMCTCLSGDTQDPTVQCQEDACN[+568.212]N[+2432.884]TTCPQGFEYKR	HexNAc(2)Hex(1),HexNAc(6)Hex(3)Fuc(1)NeuAc(2)	C[+57]*7, N[+568][+2433]	1189.98	8	9512.77	9511.8	1	-2.8	5520	Specific	29.99	0	0	0.04	11	>sp|Q9HC84|MUC5B_HUMAN Mucin-5B OS=Homo sapiens GN=MUC5B PE=1 SV=3	22569	96.6862
RPQLCSYNGTFYGVGATFPGALPCHMCTCLSGDTQDPTVQCQEDACN[+1540.529]N[+1913.677]TTCPQGFEYKR	HexNAc(2)Hex(7),HexNAc(4)Hex(5)NeuAc(1)	C[+57]*7, N[+1541][+1914]	1108.33	9	9966.92	9964.91	2	0.8	5520	Specific	29.99	19.78	0	0.04	11	>sp|Q9HC84|MUC5B_HUMAN Mucin-5B OS=Homo sapiens GN=MUC5B PE=1 SV=3	22569	127.806
RIN[+2243.770]TTILWHQGCETEVN[+1872.651]ITFCEGSCPGASKY	HexNAc(4)Hex(6)Fuc(1)NeuAc(1)Na(1),HexNAc(3)Hex(6)NeuAc(1)	C[+57]*3, N[+1873][+2244]	1486.19	5	7426.92	7425.92	1	0.3	5662	Specific	29.99	26.07	0	0.13	11	>sp|Q9HC84|MUC5B_HUMAN Mucin-5B OS=Homo sapiens GN=MUC5B PE=1 SV=3	22569	125.219
REAN[+2116.756]KS	HexNAc(5)Hex(5)NeuAc(1)	N[+2117]	1289.99	2	2578.98	2577.99	1	-5.6	366	Specific	137.56	19.66	19.66	0.04	4	>sp|Q15542|TAF5_HUMAN Transcription initiation factor TFIID subunit 5 OS=Homo sapiens GN=TAF5 PE=1 SV=3	35797	80.3978
RIFAGHLADVN[+1216.423]CTRF	HexNAc(2)Hex(5)	C[+57], N[+1216]	897.388	3	2690.15	2690.15	0	0.4	622	Specific	175.38	19.82	19.82	0.06	4	>sp|Q15542|TAF5_HUMAN Transcription initiation factor TFIID subunit 5 OS=Homo sapiens GN=TAF5 PE=1 SV=3	35797	40.9031
RIFAGHLADVN[+1540.529]CTRF	HexNAc(2)Hex(7)	C[+57], N[+1541]	1005.42	3	3014.26	3014.26	0	1.5	622	Specific	189.42	12.92	12.92	0.15	4	>sp|Q15542|TAF5_HUMAN Transcription initiation factor TFIID subunit 5 OS=Homo sapiens GN=TAF5 PE=1 SV=3	35797	40.2524
RIFAGHLADVN[+1540.529]CTRF	HexNAc(2)Hex(7)	C[+57], N[+1541]	1005.42	3	3014.26	3014.26	0	1.1	622	Specific	206.13	8.6	8.6	0.15	4	>sp|Q15542|TAF5_HUMAN Transcription initiation factor TFIID subunit 5 OS=Homo sapiens GN=TAF5 PE=1 SV=3	35797	40.2728
RIFAGHLADVN[+1378.476]CTRF	HexNAc(2)Hex(6)	C[+57], N[+1378]	951.406	3	2852.2	2852.2	0	0.1	622	Specific	241.31	3.48	3.48	0.82	4	>sp|Q15542|TAF5_HUMAN Transcription initiation factor TFIID subunit 5 OS=Homo sapiens GN=TAF5 PE=1 SV=3	35797	40.6625
MASLEVSRS			381.211	2	761.415	761.415	0	-0.5	2	NRagged	178.95	36.55	36.55	0.04	1	>sp|O60762|DPM1_HUMAN Dolichol-phosphate mannosyltransferase subunit 1 OS=Homo sapiens GN=DPM1 PE=1 SV=1	10268	24.2918
MASLEVSRS			381.211	2	761.415	761.415	0	-0.8	2	NRagged	249.63	61.97	61.97	0.22	1	>sp|O60762|DPM1_HUMAN Dolichol-phosphate mannosyltransferase subunit 1 OS=Homo sapiens GN=DPM1 PE=1 SV=1	10268	24.2666
MASLEVSRS			381.211	2	761.415	761.415	0	-0.2	2	NRagged	273.06	130.31	130.31	0.88	1	>sp|O60762|DPM1_HUMAN Dolichol-phosphate mannosyltransferase subunit 1 OS=Homo sapiens GN=DPM1 PE=1 SV=1	10268	24.024
KVYEGERP			376.682	2	752.357	752.357	0	-0.8	465	Specific	298.85	171.57	171.57	0.9	2	>sp|P11021|GRP78_HUMAN 78 kDa glucose-regulated protein OS=Homo sapiens GN=HSPA5 PE=1 SV=2	15078	10.8225
RPLTKD			458.303	1	458.303	458.297	0	12	471	Specific	18.5	18.5	18.5	0.04	2	>sp|P11021|GRP78_HUMAN 78 kDa glucose-regulated protein OS=Homo sapiens GN=HSPA5 PE=1 SV=2	15078	139.992
KACENLYFTLGIN[+2248.736]QTLTDLYLTNNALGDTGVRL	HexNAc(4)Hex(5)NeuAc(2)Na(2)	C[+57], N[+2249]	1428.36	4	5710.42	5709.44	1	-3.9	986	Specific	29.99	15.74	15.74	0.12	5	>sp|P59046|NAL12_HUMAN NACHT, LRR and PYD domains-containing protein 12 OS=Homo sapiens GN=NLRP12 PE=1 SV=2	23024	78.6423
KACENLYFTLGIN[+2394.794]QTLTDLYLTNNALGDTGVRL	HexNAc(4)Hex(5)Fuc(1)NeuAc(2)Na(2)	C[+57], N[+2395]	1464.87	4	5856.47	5855.5	1	-4.8	986	Specific	29.99	3.18	3.18	0.05	5	>sp|P59046|NAL12_HUMAN NACHT, LRR and PYD domains-containing protein 12 OS=Homo sapiens GN=NLRP12 PE=1 SV=2	23024	85.7449
KACENLYFTLGIN[+2448.878]QTLTDLYLTNNALGDTGVRL	HexNAc(6)Hex(4)NeuAc(2)	C[+57], N[+2449]	1183.12	5	5911.6	5909.58	2	0.8	986	Specific	29.99	26.1	26.1	0.23	5	>sp|P59046|NAL12_HUMAN NACHT, LRR and PYD domains-containing protein 12 OS=Homo sapiens GN=NLRP12 PE=1 SV=2	23024	103.731
KACENLYFTLGIN[+2141.788]QTLTDLYLTNNALGDTGVRL	HexNAc(6)Hex(3)Fuc(1)NeuAc(1)	C[+57], N[+2142]	1401.88	4	5604.5	5602.49	2	-0.5	986	Specific	29.99	3.07	3.07	0.55	5	>sp|P59046|NAL12_HUMAN NACHT, LRR and PYD domains-containing protein 12 OS=Homo sapiens GN=NLRP12 PE=1 SV=2	23024	107.749
KACENLYFTLGIN[+2432.884]QTLTDLYLTNNALGDTGVRL	HexNAc(6)Hex(3)Fuc(1)NeuAc(2)	C[+57], N[+2433]	1179.72	5	5894.59	5893.59	1	-0.8	986	Specific	29.99	20.62	20.62	0.2	5	>sp|P59046|NAL12_HUMAN NACHT, LRR and PYD domains-containing protein 12 OS=Homo sapiens GN=NLRP12 PE=1 SV=2	23024	116.365
RFDVESKE			362.679	2	724.351	724.351	0	-0.8	1204	Specific	279.14	75.69	75.69	0.17	6	>sp|P49792|RBP2_HUMAN E3 SUMO-protein ligase RanBP2 OS=Homo sapiens GN=RANBP2 PE=1 SV=2	29890	20.834
RFDVESKE			362.679	2	724.351	724.351	0	-0.6	1204	Specific	291.13	71.45	71.45	0.58	6	>sp|P49792|RBP2_HUMAN E3 SUMO-protein ligase RanBP2 OS=Homo sapiens GN=RANBP2 PE=1 SV=2	29890	20.7621
RFDVESKE			362.679	2	724.35	724.351	0	-1.2	1204	Specific	334.14	83.22	83.22	0.67	6	>sp|P49792|RBP2_HUMAN E3 SUMO-protein ligase RanBP2 OS=Homo sapiens GN=RANBP2 PE=1 SV=2	29890	20.4925
RFDVESKE			362.679	2	724.351	724.351	0	-0.8	1204	Specific	381.25	106.99	106.99	0.65	6	>sp|P49792|RBP2_HUMAN E3 SUMO-protein ligase RanBP2 OS=Homo sapiens GN=RANBP2 PE=1 SV=2	29890	20.7064
RFDVESKE			724.351	1	724.351	724.351	0	-0.5	1204	Specific	401.71	92.11	92.11	0.82	6	>sp|P49792|RBP2_HUMAN E3 SUMO-protein ligase RanBP2 OS=Homo sapiens GN=RANBP2 PE=1 SV=2	29890	20.5122
KSAN[+1054.370]KS	HexNAc(2)Hex(4)	N[+1054]	737.803	2	1474.6	1473.59	1	0.9	1443	Specific	30	0	0	0.04	6	>sp|P49792|RBP2_HUMAN E3 SUMO-protein ligase RanBP2 OS=Homo sapiens GN=RANBP2 PE=1 SV=2	29890	31.2396
KSAN[+1257.449]KS	HexNAc(3)Hex(4)	N[+1257]	1676.67	1	1676.67	1676.67	0	-2.5	1443	Specific	38.06	0	0	0.04	6	>sp|P49792|RBP2_HUMAN E3 SUMO-protein ligase RanBP2 OS=Homo sapiens GN=RANBP2 PE=1 SV=2	29890	116.547
KFVFGSESVKSIFSSEKSKPFAFGN[+203.079]SSATGSLFGFSFNAPLKS	HexNAc(1)	K[+43], N[+203]	918.058	5	4586.26	4584.26	2	-1.8	2514	Specific	30	30	0.98	0.04	6	>sp|P49792|RBP2_HUMAN E3 SUMO-protein ligase RanBP2 OS=Homo sapiens GN=RANBP2 PE=1 SV=2	29890	64.2289
KKAEHLDFKH			494.267	2	987.527	987.526	0	1	3178	Specific	76.63	70.34	70.34	0.04	6	>sp|P49792|RBP2_HUMAN E3 SUMO-protein ligase RanBP2 OS=Homo sapiens GN=RANBP2 PE=1 SV=2	29890	36.9588
KHVVFGFVKDGMDTVKK		K[+43], M[+16]	580.296	3	1738.87	1737.86	1	4.3	3186	Specific	63.34	16.82	16.82	0.04	6	>sp|P49792|RBP2_HUMAN E3 SUMO-protein ligase RanBP2 OS=Homo sapiens GN=RANBP2 PE=1 SV=2	29890	32.9573
RGHVN[+2204.772]ITRS	HexNAc(4)Hex(5)NeuAc(2)	N[+2205]	1001.08	3	3001.22	3001.21	0	1.4	118	Specific	74.2	0.98	0.98	0.05	4	>sp|P00734|THRB_HUMAN Prothrombin OS=Homo sapiens GN=F2 PE=1 SV=2	36660	22.0246
RGHVN[+2226.754]ITRS	HexNAc(4)Hex(5)NeuAc(2)Na(1)	N[+2227]	1008.4	3	3023.2	3023.2	0	1.1	118	Specific	79.11	36.62	36.62	0.06	4	>sp|P00734|THRB_HUMAN Prothrombin OS=Homo sapiens GN=F2 PE=1 SV=2	36660	21.2891
RGHVN[+2350.830]ITRS	HexNAc(4)Hex(5)Fuc(1)NeuAc(2)	N[+2351]	1049.76	3	3147.27	3147.27	0	-0.1	118	Specific	102.83	8.4	8.4	0.05	4	>sp|P00734|THRB_HUMAN Prothrombin OS=Homo sapiens GN=F2 PE=1 SV=2	36660	21.4849
RGHVN[+2248.736]ITRS	HexNAc(4)Hex(5)NeuAc(2)Na(2)	N[+2249]	1016.4	3	3047.19	3045.18	2	0.6	118	Specific	110.03	17.8	17.8	0.05	4	>sp|P00734|THRB_HUMAN Prothrombin OS=Homo sapiens GN=F2 PE=1 SV=2	36660	21.1996
RGHVN[+2204.772]ITRS	HexNAc(4)Hex(5)NeuAc(2)	N[+2205]	1001.08	3	3001.22	3001.21	0	0.7	118	Specific	133.98	8.4	8.4	0.05	4	>sp|P00734|THRB_HUMAN Prothrombin OS=Homo sapiens GN=F2 PE=1 SV=2	36660	21.1422
RGHVN[+2226.754]ITRS	HexNAc(4)Hex(5)NeuAc(2)Na(1)	N[+2227]	1008.4	3	3023.2	3023.2	0	-0.1	118	Specific	135.85	44.51	44.51	0.13	4	>sp|P00734|THRB_HUMAN Prothrombin OS=Homo sapiens GN=F2 PE=1 SV=2	36660	21.3517
RGHVN[+2248.736]ITRS	HexNAc(4)Hex(5)NeuAc(2)Na(2)	N[+2249]	1015.73	3	3045.17	3045.18	0	-3.6	118	Specific	150.32	18.91	18.91	0.04	4	>sp|P00734|THRB_HUMAN Prothrombin OS=Homo sapiens GN=F2 PE=1 SV=2	36660	21.3245
RGHVN[+2204.772]ITRS	HexNAc(4)Hex(5)NeuAc(2)	N[+2205]	1001.08	3	3001.22	3001.21	0	1.1	118	Specific	158.63	8.4	8.4	0.05	4	>sp|P00734|THRB_HUMAN Prothrombin OS=Homo sapiens GN=F2 PE=1 SV=2	36660	22.1774
RGHVN[+2204.772]ITRS	HexNAc(4)Hex(5)NeuAc(2)	N[+2205]	1001.08	3	3001.21	3001.21	0	-0.1	118	Specific	187.28	35.45	35.45	0.1	4	>sp|P00734|THRB_HUMAN Prothrombin OS=Homo sapiens GN=F2 PE=1 SV=2	36660	21.4722
RGHVN[+2204.772]ITRS	HexNAc(4)Hex(5)NeuAc(2)	N[+2205]	1001.08	3	3001.21	3001.21	0	-0.8	118	Specific	312.11	42.26	42.26	0.71	4	>sp|P00734|THRB_HUMAN Prothrombin OS=Homo sapiens GN=F2 PE=1 SV=2	36660	21.4401
RGHVN[+2204.772]ITRS	HexNAc(4)Hex(5)NeuAc(2)	N[+2205]	1001.08	3	3001.21	3001.21	0	-0.8	118	Specific	318.5	18.51	18.51	0.23	4	>sp|P00734|THRB_HUMAN Prothrombin OS=Homo sapiens GN=F2 PE=1 SV=2	36660	21.4434
RGHVN[+2204.772]ITRS	HexNAc(4)Hex(5)NeuAc(2)	N[+2205]	1001.08	3	3001.21	3001.21	0	-0.8	118	Specific	355.92	40.35	40.35	0.71	4	>sp|P00734|THRB_HUMAN Prothrombin OS=Homo sapiens GN=F2 PE=1 SV=2	36660	21.4418
KGSPEEKSRL		K[+43]	466.725	2	932.443	932.443	0	-0.1	850	Specific	279.24	273.41	273.41	0.89	2	>sp|Q9NRD9|DUOX1_HUMAN Dual oxidase 1 OS=Homo sapiens GN=DUOX1 PE=1 SV=1	10487	11.2917
RHFQKVLN[+349.137]RS	HexNAc(1)Fuc(1)	N[+349]	1390.75	1	1390.75	1390.73	0	9.4	1474	Specific	30	3.82	3.82	0.04	2	>sp|Q9NRD9|DUOX1_HUMAN Dual oxidase 1 OS=Homo sapiens GN=DUOX1 PE=1 SV=1	10487	132.408
KENMTLQPKSFGSTCQLSEKF		C[+57], M[+16]	551.006	4	2201	2201.02	0	-8.7	379	Specific	16.3	16.11	16.11	0.04	5	>sp|P11388|TOP2A_HUMAN DNA topoisomerase 2-alpha OS=Homo sapiens GN=TOP2A PE=1 SV=3	37607	41.8782
RSSDESNFDVPPRE			675.3	2	1349.59	1349.6	0	-2.7	1302	Specific	53.69	53.69	53.69	0.04	5	>sp|P11388|TOP2A_HUMAN DNA topoisomerase 2-alpha OS=Homo sapiens GN=TOP2A PE=1 SV=3	37607	17.1387
RAAPKG			386.24	1	386.24	386.24	0	0.1	1436	Specific	254.36	254.36	254.36	0.82	5	>sp|P11388|TOP2A_HUMAN DNA topoisomerase 2-alpha OS=Homo sapiens GN=TOP2A PE=1 SV=3	37607	77.9064
RAAPKGTKR		K[+43]	358.212	2	715.417	715.41	0	10.8	1436	Specific	127.05	14.46	14.46	0.04	5	>sp|P11388|TOP2A_HUMAN DNA topoisomerase 2-alpha OS=Homo sapiens GN=TOP2A PE=1 SV=3	37607	65.3587
RAAPKGTKR		K[+43]	358.212	2	715.418	715.41	0	11	1436	Specific	146.34	12.68	12.68	0.04	5	>sp|P11388|TOP2A_HUMAN DNA topoisomerase 2-alpha OS=Homo sapiens GN=TOP2A PE=1 SV=3	37607	84.9163
RAAPKGTKR		K[+43]	358.21	2	715.413	715.41	0	4.2	1436	Specific	153.04	9.72	9.72	0.04	5	>sp|P11388|TOP2A_HUMAN DNA topoisomerase 2-alpha OS=Homo sapiens GN=TOP2A PE=1 SV=3	37607	61.8679
RAAPKGTKR		K[+43]	358.212	2	715.417	715.41	0	10	1436	Specific	164.1	14.83	14.83	0.04	5	>sp|P11388|TOP2A_HUMAN DNA topoisomerase 2-alpha OS=Homo sapiens GN=TOP2A PE=1 SV=3	37607	89.3421
RAAPKGTKR		K[+43]	358.212	2	715.418	715.41	0	11	1436	Specific	164.18	13.39	13.39	0.04	5	>sp|P11388|TOP2A_HUMAN DNA topoisomerase 2-alpha OS=Homo sapiens GN=TOP2A PE=1 SV=3	37607	74.3419
RAAPKGTKR		K[+43]	358.212	2	715.417	715.41	0	10.3	1436	Specific	167.31	3.9	3.9	0.04	5	>sp|P11388|TOP2A_HUMAN DNA topoisomerase 2-alpha OS=Homo sapiens GN=TOP2A PE=1 SV=3	37607	63.9696
KPDPAKT			527.28	1	527.28	527.282	0	-4.5	1455	Specific	10.06	0.9	0.9	0.04	5	>sp|P11388|TOP2A_HUMAN DNA topoisomerase 2-alpha OS=Homo sapiens GN=TOP2A PE=1 SV=3	37607	138.171
KPDPAKT			527.285	1	527.285	527.282	0	5	1455	Specific	29.36	3.99	3.99	0.04	5	>sp|P11388|TOP2A_HUMAN DNA topoisomerase 2-alpha OS=Homo sapiens GN=TOP2A PE=1 SV=3	37607	136.422
KPDPAKT			527.285	1	527.285	527.282	0	4.8	1455	Specific	46.65	3.31	3.31	0.04	5	>sp|P11388|TOP2A_HUMAN DNA topoisomerase 2-alpha OS=Homo sapiens GN=TOP2A PE=1 SV=3	37607	138.207
RLPLLKQ			583.417	1	583.417	583.418	0	-1.7	1874	Specific	8.43	8.43	8.43	0.04	4	>sp|Q96M86|DNHD1_HUMAN Dynein heavy chain domain-containing protein 1 OS=Homo sapiens GN=DNHD1 PE=2 SV=2	10063	99.7345
KLSPHLARC			397.238	2	793.468	793.468	0	0	2858	Specific	325.47	165.11	165.11	0.87	4	>sp|Q96M86|DNHD1_HUMAN Dynein heavy chain domain-containing protein 1 OS=Homo sapiens GN=DNHD1 PE=2 SV=2	10063	25.9756
KWPMKA			562.287	1	562.287	561.285	1	-3.2	3410	Specific	70.04	11.94	11.94	0.04	4	>sp|Q96M86|DNHD1_HUMAN Dynein heavy chain domain-containing protein 1 OS=Homo sapiens GN=DNHD1 PE=2 SV=2	10063	20.3303
RQKPAKF			571.348	1	571.348	571.356	0	-13.8	3810	Specific	39.25	15.21	15.21	0.04	4	>sp|Q96M86|DNHD1_HUMAN Dynein heavy chain domain-containing protein 1 OS=Homo sapiens GN=DNHD1 PE=2 SV=2	10063	137.484
RYFHTSVSRPGRGEPRF			873.451	2	1745.89	1745.88	0	6.3	31	Specific	105.46	14.26	14.26	0.04	4	>sp|Q04826|1B40_HUMAN HLA class I histocompatibility antigen, B-40 alpha chain OS=Homo sapiens GN=HLA-B PE=1 SV=1	48	79.0138
RPGRG			330.191	1	330.191	329.193	1	-16.9	39	Specific	17.71	17.71	17.71	0.04	4	>sp|Q04826|1B40_HUMAN HLA class I histocompatibility antigen, B-40 alpha chain OS=Homo sapiens GN=HLA-B PE=1 SV=1	48	17.4508
RPGRG			330.191	1	330.191	329.193	1	-17.6	39	Specific	20.53	20.53	20.53	0.04	4	>sp|Q04826|1B40_HUMAN HLA class I histocompatibility antigen, B-40 alpha chain OS=Homo sapiens GN=HLA-B PE=1 SV=1	48	13.0257
RPGRG			330.191	1	330.191	329.193	1	-17	39	Specific	22.71	22.71	22.71	0.04	4	>sp|Q04826|1B40_HUMAN HLA class I histocompatibility antigen, B-40 alpha chain OS=Homo sapiens GN=HLA-B PE=1 SV=1	48	11.8061
RPGRG			330.191	1	330.191	329.193	1	-17.2	39	Specific	39.06	39.06	39.06	0.04	4	>sp|Q04826|1B40_HUMAN HLA class I histocompatibility antigen, B-40 alpha chain OS=Homo sapiens GN=HLA-B PE=1 SV=1	48	17.495
RPGRG			330.191	1	330.191	329.193	1	-17.6	39	Specific	48.18	48.18	48.18	0.04	4	>sp|Q04826|1B40_HUMAN HLA class I histocompatibility antigen, B-40 alpha chain OS=Homo sapiens GN=HLA-B PE=1 SV=1	48	20.1324
RPGRG			329.193	1	329.193	329.193	0	-0.5	39	Specific	70.73	70.73	70.73	0.04	4	>sp|Q04826|1B40_HUMAN HLA class I histocompatibility antigen, B-40 alpha chain OS=Homo sapiens GN=HLA-B PE=1 SV=1	48	17.15
RLLRG			401.287	1	401.287	401.287	0	-0.7	133	Specific	160.33	160.33	160.33	0.06	4	>sp|Q04826|1B40_HUMAN HLA class I histocompatibility antigen, B-40 alpha chain OS=Homo sapiens GN=HLA-B PE=1 SV=1	48	22.2718
RLLRG			401.287	1	401.287	401.287	0	0.3	133	Specific	180.12	180.12	180.12	0.1	4	>sp|Q04826|1B40_HUMAN HLA class I histocompatibility antigen, B-40 alpha chain OS=Homo sapiens GN=HLA-B PE=1 SV=1	48	57.9263
RLLRG			401.287	1	401.287	401.287	0	-0.1	133	Specific	236.74	236.74	236.74	0.78	4	>sp|Q04826|1B40_HUMAN HLA class I histocompatibility antigen, B-40 alpha chain OS=Homo sapiens GN=HLA-B PE=1 SV=1	48	66.8319
RPAGDRT			516.257	1	516.257	515.257	1	-6.8	259	Specific	15.88	0.61	0.61	0.04	4	>sp|Q04826|1B40_HUMAN HLA class I histocompatibility antigen, B-40 alpha chain OS=Homo sapiens GN=HLA-B PE=1 SV=1	48	24.6381
KNKN[+2448.878]VTN[+1704.635]RS	HexNAc(6)Hex(4)NeuAc(2),HexNAc(6)Hex(3)	N[+1705][+2449]	1251	4	5001	4998.97	2	3.3	92	Specific	30	11.81	0	0.04	77	>sp|P05556-3|ITB1_HUMAN Isoform 3 of Integrin beta-1 OS=Homo sapiens GN=ITGB1	17446	56.7889
KNKN[+2157.783]VTN[+1825.661]RS	HexNAc(6)Hex(4)NeuAc(1),HexNAc(5)Hex(5)	N[+1826][+2158]	1208.24	4	4829.93	4828.9	1	4.7	92	Specific	30	1.42	0	0.04	77	>sp|P05556-3|ITB1_HUMAN Isoform 3 of Integrin beta-1 OS=Homo sapiens GN=ITGB1	17446	66.0745
KNKN[+1864.634]VTN[+2157.783]RS	HexNAc(2)Hex(9),HexNAc(6)Hex(4)NeuAc(1)	N[+1865][+2158]	1623.29	3	4867.86	4867.88	0	-4.2	92	Specific	30	4.25	0	0.04	77	>sp|P05556-3|ITB1_HUMAN Isoform 3 of Integrin beta-1 OS=Homo sapiens GN=ITGB1	17446	74.6743
KNKN[+2081.717]VTN[+2141.788]RS	HexNAc(4)Hex(5)Fuc(1)NeuAc(1)Na(1),HexNAc(6)Hex(3)Fuc(1)NeuAc(1)	N[+2082][+2142]	1268.51	4	5071.01	5068.96	2	8.1	92	Specific	30	1.08	0	0.04	77	>sp|P05556-3|ITB1_HUMAN Isoform 3 of Integrin beta-1 OS=Homo sapiens GN=ITGB1	17446	83.9972
KNKN[+2569.905]VTN[+2448.878]RS	HexNAc(5)Hex(6)NeuAc(2),HexNAc(6)Hex(4)NeuAc(2)	N[+2449][+2570]	1466.82	4	5864.27	5864.24	0	4	92	Specific	30	3.13	0	0.04	77	>sp|P05556-3|ITB1_HUMAN Isoform 3 of Integrin beta-1 OS=Homo sapiens GN=ITGB1	17446	108.804
KNKN[+2157.783]VTN[+2448.878]RS	HexNAc(6)Hex(4)NeuAc(1),HexNAc(6)Hex(4)NeuAc(2)	K[+43], N[+2158][+2449]	1375.05	4	5497.17	5495.13	2	6.7	92	Specific	30	0.24	0	0.04	77	>sp|P05556-3|ITB1_HUMAN Isoform 3 of Integrin beta-1 OS=Homo sapiens GN=ITGB1	17446	91.0822
KN[+2448.878]VTNRS	HexNAc(6)Hex(4)NeuAc(2)	N[+2449]	611.246	5	3052.2	3052.2	0	0.9	94	Specific	29.97	1.59	1.59	0.04	77	>sp|P05556-3|ITB1_HUMAN Isoform 3 of Integrin beta-1 OS=Homo sapiens GN=ITGB1	17446	120.581
KN[+2448.878]VTNRS	HexNAc(6)Hex(4)NeuAc(2)	N[+2449]	1018.74	3	3054.2	3052.2	2	-1.5	94	Specific	69.48	2.32	2.32	0.05	77	>sp|P05556-3|ITB1_HUMAN Isoform 3 of Integrin beta-1 OS=Homo sapiens GN=ITGB1	17446	15.0246
KN[+1825.661]VTN[+1581.555]RS	HexNAc(5)Hex(5),HexNAc(3)Hex(6)	N[+1582][+1826]	803.313	5	4012.53	4010.54	2	-2.2	94	Specific	29.97	6.77	1.6	0.04	77	>sp|P05556-3|ITB1_HUMAN Isoform 3 of Integrin beta-1 OS=Homo sapiens GN=ITGB1	17446	36.3381
KN[+2432.884]VTN[+1751.624]RS	HexNAc(6)Hex(3)Fuc(1)NeuAc(2),HexNAc(4)Hex(4)NeuAc(1)	N[+1752][+2433]	342.995	14	4788.84	4787.83	1	0.8	94	Specific	29.98	3.11	0	0.04	77	>sp|P05556-3|ITB1_HUMAN Isoform 3 of Integrin beta-1 OS=Homo sapiens GN=ITGB1	17446	138.165
KN[+2075.730]VTN[+1540.529]RS	HexNAc(4)Hex(6)NeuAc(1),HexNAc(2)Hex(7)	N[+1541][+2076]	844.726	5	4219.6	4219.58	0	5.5	94	Specific	29.99	2.78	0	0.04	77	>sp|P05556-3|ITB1_HUMAN Isoform 3 of Integrin beta-1 OS=Homo sapiens GN=ITGB1	17446	14.7066
KN[+1825.661]VTN[+1581.555]RS	HexNAc(5)Hex(5),HexNAc(3)Hex(6)	N[+1582][+1826]	802.913	5	4010.54	4010.54	0	-0.1	94	Specific	29.99	4.37	1.6	0.04	77	>sp|P05556-3|ITB1_HUMAN Isoform 3 of Integrin beta-1 OS=Homo sapiens GN=ITGB1	17446	35.821
KN[+2569.905]VTN[+1872.651]RS	HexNAc(5)Hex(6)NeuAc(2),HexNAc(3)Hex(6)NeuAc(1)	N[+1873][+2570]	1262.47	4	5046.87	5045.88	1	-2.2	94	Specific	29.99	0.23	0	0.04	77	>sp|P05556-3|ITB1_HUMAN Isoform 3 of Integrin beta-1 OS=Homo sapiens GN=ITGB1	17446	36.6544
KN[+2278.809]VTN[+2157.783]RS	HexNAc(5)Hex(6)NeuAc(1),HexNAc(6)Hex(4)NeuAc(1)	N[+2158][+2279]	1261.23	4	5041.9	5039.91	2	-4.3	94	Specific	29.99	4.25	0	0.04	77	>sp|P05556-3|ITB1_HUMAN Isoform 3 of Integrin beta-1 OS=Homo sapiens GN=ITGB1	17446	41.2761
KN[+1935.659]VTN[+1216.423]RS	HexNAc(4)Hex(5)NeuAc(1)Na(1),HexNAc(2)Hex(5)	N[+1216][+1936]	1253.14	3	3757.41	3755.4	2	0.1	94	Specific	30	2.39	0.4	0.05	77	>sp|P05556-3|ITB1_HUMAN Isoform 3 of Integrin beta-1 OS=Homo sapiens GN=ITGB1	17446	32.2319
KN[+1935.659]VTN[+1581.555]RS	HexNAc(4)Hex(5)NeuAc(1)Na(1),HexNAc(3)Hex(6)	N[+1582][+1936]	1031.39	4	4122.54	4120.53	2	-1	94	Specific	30	10.61	4	0.05	77	>sp|P05556-3|ITB1_HUMAN Isoform 3 of Integrin beta-1 OS=Homo sapiens GN=ITGB1	17446	14.5835
KN[+1935.659]VTN[+1548.545]RS	HexNAc(4)Hex(5)NeuAc(1)Na(1),HexNAc(3)Hex(4)NeuAc(1)	N[+1549][+1936]	1022.89	4	4088.54	4087.52	1	2.5	94	Specific	30	5.36	1.6	0.04	77	>sp|P05556-3|ITB1_HUMAN Isoform 3 of Integrin beta-1 OS=Homo sapiens GN=ITGB1	17446	14.5851
KN[+1935.659]VTN[+1548.545]RS	HexNAc(4)Hex(5)NeuAc(1)Na(1),HexNAc(3)Hex(4)NeuAc(1)	N[+1549][+1936]	1363.18	3	4087.52	4087.52	0	-1.4	94	Specific	30	0.33	0.33	0.05	77	>sp|P05556-3|ITB1_HUMAN Isoform 3 of Integrin beta-1 OS=Homo sapiens GN=ITGB1	17446	14.6426
KN[+1872.651]VTN[+1581.555]RS	HexNAc(3)Hex(6)NeuAc(1),HexNAc(3)Hex(6)	N[+1582][+1873]	1015.14	4	4057.52	4057.53	0	-0.8	94	Specific	30	0.65	0	0.05	77	>sp|P05556-3|ITB1_HUMAN Isoform 3 of Integrin beta-1 OS=Homo sapiens GN=ITGB1	17446	14.6443
KN[+1935.659]VTN[+1548.545]RS	HexNAc(4)Hex(5)NeuAc(1)Na(1),HexNAc(3)Hex(4)NeuAc(1)	N[+1549][+1936]	818.711	5	4089.53	4087.52	2	-1	94	Specific	30	4.76	1.6	0.04	77	>sp|P05556-3|ITB1_HUMAN Isoform 3 of Integrin beta-1 OS=Homo sapiens GN=ITGB1	17446	14.6588
KN[+1935.659]VTN[+1548.545]RS	HexNAc(4)Hex(5)NeuAc(1)Na(1),HexNAc(3)Hex(4)NeuAc(1)	N[+1549][+1936]	1022.89	4	4088.52	4087.52	1	-0.8	94	Specific	30	5.36	1.6	0.05	77	>sp|P05556-3|ITB1_HUMAN Isoform 3 of Integrin beta-1 OS=Homo sapiens GN=ITGB1	17446	15.1975
KN[+1935.659]VTN[+1581.555]RS	HexNAc(4)Hex(5)NeuAc(1)Na(1),HexNAc(3)Hex(6)	N[+1582][+1936]	1374.85	3	4122.54	4120.53	2	-0.9	94	Specific	30	6.61	4	0.04	77	>sp|P05556-3|ITB1_HUMAN Isoform 3 of Integrin beta-1 OS=Homo sapiens GN=ITGB1	17446	15.2656
KN[+1935.659]VTN[+1581.555]RS	HexNAc(4)Hex(5)NeuAc(1)Na(1),HexNAc(3)Hex(6)	N[+1582][+1936]	1031.14	4	4121.52	4120.53	1	-3.4	94	Specific	30	0.3	0.3	0.04	77	>sp|P05556-3|ITB1_HUMAN Isoform 3 of Integrin beta-1 OS=Homo sapiens GN=ITGB1	17446	15.3168
KN[+1935.659]VTN[+1581.555]RS	HexNAc(4)Hex(5)NeuAc(1)Na(1),HexNAc(3)Hex(6)	N[+1582][+1936]	1031.39	4	4122.54	4120.53	2	-1.4	94	Specific	30	8.72	4	0.05	77	>sp|P05556-3|ITB1_HUMAN Isoform 3 of Integrin beta-1 OS=Homo sapiens GN=ITGB1	17446	19.5441
KN[+1935.659]VTN[+1548.545]RS	HexNAc(4)Hex(5)NeuAc(1)Na(1),HexNAc(3)Hex(4)NeuAc(1)	N[+1549][+1936]	1022.89	4	4088.54	4087.52	1	2.5	94	Specific	30	5.36	1.6	0.04	77	>sp|P05556-3|ITB1_HUMAN Isoform 3 of Integrin beta-1 OS=Homo sapiens GN=ITGB1	17446	20.5462
KN[+1935.659]VTN[+1548.545]RS	HexNAc(4)Hex(5)NeuAc(1)Na(1),HexNAc(3)Hex(4)NeuAc(1)	N[+1549][+1936]	1363.84	3	4089.52	4087.52	2	-3	94	Specific	30	1.94	1.6	0.04	77	>sp|P05556-3|ITB1_HUMAN Isoform 3 of Integrin beta-1 OS=Homo sapiens GN=ITGB1	17446	20.5649
KN[+1935.659]VTN[+1548.545]RS	HexNAc(4)Hex(5)NeuAc(1)Na(1),HexNAc(3)Hex(4)NeuAc(1)	N[+1549][+1936]	818.511	5	4088.53	4087.52	1	0.1	94	Specific	30	5.36	1.6	0.04	77	>sp|P05556-3|ITB1_HUMAN Isoform 3 of Integrin beta-1 OS=Homo sapiens GN=ITGB1	17446	20.6058
KN[+1913.677]VTN[+1702.581]RS	HexNAc(4)Hex(5)NeuAc(1),HexNAc(2)Hex(8)	N[+1703][+1914]	1055.66	4	4219.6	4219.58	0	5.9	94	Specific	30	0.76	0	0.04	77	>sp|P05556-3|ITB1_HUMAN Isoform 3 of Integrin beta-1 OS=Homo sapiens GN=ITGB1	17446	20.6235
KN[+1935.659]VTN[+1460.529]RS	HexNAc(4)Hex(5)NeuAc(1)Na(1),HexNAc(4)Hex(4)	N[+1461][+1936]	1334.51	3	4001.52	3999.51	2	0.5	94	Specific	30	4.99	0.4	0.05	77	>sp|P05556-3|ITB1_HUMAN Isoform 3 of Integrin beta-1 OS=Homo sapiens GN=ITGB1	17446	21.4755
KN[+1935.659]VTN[+1460.529]RS	HexNAc(4)Hex(5)NeuAc(1)Na(1),HexNAc(4)Hex(4)	N[+1461][+1936]	1001.13	4	4001.52	3999.51	2	0.4	94	Specific	30	2.31	0.4	0.05	77	>sp|P05556-3|ITB1_HUMAN Isoform 3 of Integrin beta-1 OS=Homo sapiens GN=ITGB1	17446	21.6288
KN[+1935.659]VTN[+1460.529]RS	HexNAc(4)Hex(5)NeuAc(1)Na(1),HexNAc(4)Hex(4)	N[+1461][+1936]	1334.51	3	4001.52	3999.51	2	0.6	94	Specific	30	4.99	0.4	0.05	77	>sp|P05556-3|ITB1_HUMAN Isoform 3 of Integrin beta-1 OS=Homo sapiens GN=ITGB1	17446	21.9921
KN[+1935.659]VTN[+1460.529]RS	HexNAc(4)Hex(5)NeuAc(1)Na(1),HexNAc(4)Hex(4)	N[+1461][+1936]	1001.14	4	4001.52	3999.51	2	2	94	Specific	30	3.12	0.4	0.04	77	>sp|P05556-3|ITB1_HUMAN Isoform 3 of Integrin beta-1 OS=Homo sapiens GN=ITGB1	17446	22.023
KN[+1935.659]VTN[+1460.529]RS	HexNAc(4)Hex(5)NeuAc(1)Na(1),HexNAc(4)Hex(4)	N[+1461][+1936]	1001.14	4	4001.52	3999.51	2	2	94	Specific	30	4.19	0.4	0.04	77	>sp|P05556-3|ITB1_HUMAN Isoform 3 of Integrin beta-1 OS=Homo sapiens GN=ITGB1	17446	22.0246
KN[+1935.659]VTN[+1460.529]RS	HexNAc(4)Hex(5)NeuAc(1)Na(1),HexNAc(4)Hex(4)	N[+1461][+1936]	1001.14	4	4001.53	3999.51	2	3	94	Specific	30	0.28	0.28	0.04	77	>sp|P05556-3|ITB1_HUMAN Isoform 3 of Integrin beta-1 OS=Homo sapiens GN=ITGB1	17446	22.1094
KN[+1935.659]VTN[+1460.529]RS	HexNAc(4)Hex(5)NeuAc(1)Na(1),HexNAc(4)Hex(4)	N[+1461][+1936]	1001.14	4	4001.52	3999.51	2	1.2	94	Specific	30	7.36	0.4	0.05	77	>sp|P05556-3|ITB1_HUMAN Isoform 3 of Integrin beta-1 OS=Homo sapiens GN=ITGB1	17446	22.2145
KN[+1935.659]VTN[+1460.529]RS	HexNAc(4)Hex(5)NeuAc(1)Na(1),HexNAc(4)Hex(4)	N[+1461][+1936]	1001.14	4	4001.52	3999.51	2	1.8	94	Specific	30	5.16	0.4	0.05	77	>sp|P05556-3|ITB1_HUMAN Isoform 3 of Integrin beta-1 OS=Homo sapiens GN=ITGB1	17446	22.404
KN[+1935.659]VTN[+1460.529]RS	HexNAc(4)Hex(5)NeuAc(1)Na(1),HexNAc(4)Hex(4)	N[+1461][+1936]	1334.51	3	4001.52	3999.51	2	0.1	94	Specific	30	4.99	0.4	0.05	77	>sp|P05556-3|ITB1_HUMAN Isoform 3 of Integrin beta-1 OS=Homo sapiens GN=ITGB1	17446	22.5211
KN[+1913.677]VTN[+1501.555]RS	HexNAc(4)Hex(5)NeuAc(1),HexNAc(5)Hex(3)	N[+1502][+1914]	1340.19	3	4018.55	4018.55	0	-1.3	94	Specific	30	1.78	0.4	0.05	77	>sp|P05556-3|ITB1_HUMAN Isoform 3 of Integrin beta-1 OS=Homo sapiens GN=ITGB1	17446	23.1621
KN[+1773.606]VTN[+1704.635]RS	HexNAc(4)Hex(4)NeuAc(1)Na(1),HexNAc(6)Hex(3)	N[+1705][+1774]	1361.54	3	4082.6	4081.56	1	8.6	94	Specific	30	2.75	0	0.04	77	>sp|P05556-3|ITB1_HUMAN Isoform 3 of Integrin beta-1 OS=Homo sapiens GN=ITGB1	17446	26.028
KN[+892.317]VTN[+2569.905]RS	HexNAc(2)Hex(3),HexNAc(5)Hex(6)NeuAc(2)	N[+892][+2570]	1017.64	4	4067.54	4065.54	2	-1.3	94	Specific	30	1.35	1.35	0.05	77	>sp|P05556-3|ITB1_HUMAN Isoform 3 of Integrin beta-1 OS=Homo sapiens GN=ITGB1	17446	34.7436
KN[+1872.651]VTN[+1622.582]RS	HexNAc(3)Hex(6)NeuAc(1),HexNAc(4)Hex(5)	N[+1623][+1873]	1025.64	4	4099.55	4098.55	1	-2.5	94	Specific	30	1.15	0	0.05	77	>sp|P05556-3|ITB1_HUMAN Isoform 3 of Integrin beta-1 OS=Homo sapiens GN=ITGB1	17446	35.4786
KN[+1913.677]VTN[+1540.529]RS	HexNAc(4)Hex(5)NeuAc(1),HexNAc(2)Hex(7)	N[+1541][+1914]	1015.64	4	4059.53	4057.53	2	-0.4	94	Specific	30	0.32	0	0.05	77	>sp|P05556-3|ITB1_HUMAN Isoform 3 of Integrin beta-1 OS=Homo sapiens GN=ITGB1	17446	36.3134
KN[+2059.735]VTN[+1548.545]RS	HexNAc(4)Hex(5)Fuc(1)NeuAc(1),HexNAc(3)Hex(4)NeuAc(1)	N[+1549][+2060]	1053.91	4	4212.63	4211.6	1	6.8	94	Specific	30	12.41	3.6	0.04	77	>sp|P05556-3|ITB1_HUMAN Isoform 3 of Integrin beta-1 OS=Homo sapiens GN=ITGB1	17446	38.9258
KN[+1935.659]VTN[+1704.635]RS	HexNAc(4)Hex(5)NeuAc(1)Na(1),HexNAc(6)Hex(3)	N[+1705][+1936]	1061.91	4	4244.62	4243.61	1	1.5	94	Specific	30	5.39	1.6	0.05	77	>sp|P05556-3|ITB1_HUMAN Isoform 3 of Integrin beta-1 OS=Homo sapiens GN=ITGB1	17446	38.985
KN[+1913.677]VTN[+1548.545]RS	HexNAc(4)Hex(5)NeuAc(1),HexNAc(3)Hex(4)NeuAc(1)	N[+1549][+1914]	1356.18	3	4066.53	4065.54	1	-3.3	94	Specific	30	2.17	1.6	0.04	77	>sp|P05556-3|ITB1_HUMAN Isoform 3 of Integrin beta-1 OS=Homo sapiens GN=ITGB1	17446	39.3477
KN[+1913.677]VTN[+1622.582]RS	HexNAc(4)Hex(5)NeuAc(1),HexNAc(4)Hex(5)	N[+1623][+1914]	1380.86	3	4140.58	4139.58	1	-1.4	94	Specific	30	1.78	0	0.05	77	>sp|P05556-3|ITB1_HUMAN Isoform 3 of Integrin beta-1 OS=Homo sapiens GN=ITGB1	17446	68.0373
KN[+1872.651]VTN[+1663.608]RS	HexNAc(3)Hex(6)NeuAc(1),HexNAc(5)Hex(4)	N[+1664][+1873]	1380.86	3	4140.57	4139.58	1	-2.1	94	Specific	30	1.78	0	0.04	77	>sp|P05556-3|ITB1_HUMAN Isoform 3 of Integrin beta-1 OS=Homo sapiens GN=ITGB1	17446	68.6702
KN[+1913.677]VTN[+1622.582]RS	HexNAc(4)Hex(5)NeuAc(1),HexNAc(4)Hex(5)	N[+1623][+1914]	1380.87	3	4140.58	4139.58	1	-0.6	94	Specific	30	1.78	0	0.05	77	>sp|P05556-3|ITB1_HUMAN Isoform 3 of Integrin beta-1 OS=Homo sapiens GN=ITGB1	17446	68.8163
KN[+1872.651]VTN[+1663.608]RS	HexNAc(3)Hex(6)NeuAc(1),HexNAc(5)Hex(4)	N[+1664][+1873]	1380.86	3	4140.57	4139.58	1	-2.2	94	Specific	30	1.78	0	0.04	77	>sp|P05556-3|ITB1_HUMAN Isoform 3 of Integrin beta-1 OS=Homo sapiens GN=ITGB1	17446	68.9371
KN[+1913.677]VTN[+1622.582]RS	HexNAc(4)Hex(5)NeuAc(1),HexNAc(4)Hex(5)	N[+1623][+1914]	1380.86	3	4140.58	4139.58	1	-1.6	94	Specific	30	1.78	0	0.05	77	>sp|P05556-3|ITB1_HUMAN Isoform 3 of Integrin beta-1 OS=Homo sapiens GN=ITGB1	17446	69.206
KN[+1825.661]VTN[+1710.598]RS	HexNAc(5)Hex(5),HexNAc(3)Hex(5)NeuAc(1)	N[+1711][+1826]	1380.86	3	4140.58	4139.58	1	-1.4	94	Specific	30	1.78	0	0.05	77	>sp|P05556-3|ITB1_HUMAN Isoform 3 of Integrin beta-1 OS=Homo sapiens GN=ITGB1	17446	69.5244
KN[+1913.677]VTN[+1622.582]RS	HexNAc(4)Hex(5)NeuAc(1),HexNAc(4)Hex(5)	N[+1623][+1914]	1380.86	3	4140.58	4139.58	1	-1.8	94	Specific	30	1.78	0	0.05	77	>sp|P05556-3|ITB1_HUMAN Isoform 3 of Integrin beta-1 OS=Homo sapiens GN=ITGB1	17446	70.1295
KN[+2141.788]VTN[+1501.555]RS	HexNAc(6)Hex(3)Fuc(1)NeuAc(1),HexNAc(5)Hex(3)	N[+1502][+2142]	1416.23	3	4246.66	4246.66	0	-0.4	94	Specific	30	4.49	2.8	0.05	77	>sp|P05556-3|ITB1_HUMAN Isoform 3 of Integrin beta-1 OS=Homo sapiens GN=ITGB1	17446	96.7922
KN[+2278.809]VTN[+1540.529]RS	HexNAc(5)Hex(6)NeuAc(1),HexNAc(2)Hex(7)	N[+1541][+2279]	1475.56	3	4424.65	4422.66	2	-2.8	94	Specific	30	0.27	0	0.04	77	>sp|P05556-3|ITB1_HUMAN Isoform 3 of Integrin beta-1 OS=Homo sapiens GN=ITGB1	17446	21.3501
KN[+1935.659]VTN[+1773.606]RS	HexNAc(4)Hex(5)NeuAc(1)Na(1),HexNAc(4)Hex(4)NeuAc(1)Na(1)	N[+1774][+1936]	1438.53	3	4313.58	4312.59	1	-1.4	94	Specific	30	5.9	1.2	0.05	77	>sp|P05556-3|ITB1_HUMAN Isoform 3 of Integrin beta-1 OS=Homo sapiens GN=ITGB1	17446	21.6973
KN[+2116.756]VTN[+1702.581]RS	HexNAc(5)Hex(5)NeuAc(1),HexNAc(2)Hex(8)	N[+1703][+2117]	1106.92	4	4424.66	4422.66	2	-2.1	94	Specific	30	1.45	0	0.05	77	>sp|P05556-3|ITB1_HUMAN Isoform 3 of Integrin beta-1 OS=Homo sapiens GN=ITGB1	17446	21.868
KN[+2116.756]VTN[+1702.581]RS	HexNAc(5)Hex(5)NeuAc(1),HexNAc(2)Hex(8)	N[+1703][+2117]	1475.56	3	4424.66	4422.66	2	-1.9	94	Specific	30	1.45	0	0.05	77	>sp|P05556-3|ITB1_HUMAN Isoform 3 of Integrin beta-1 OS=Homo sapiens GN=ITGB1	17446	21.8922
KN[+1913.677]VTN[+1773.606]RS	HexNAc(4)Hex(5)NeuAc(1),HexNAc(4)Hex(4)NeuAc(1)Na(1)	N[+1774][+1914]	1073.91	4	4292.61	4290.6	2	0.3	94	Specific	30	0.7	0	0.07	77	>sp|P05556-3|ITB1_HUMAN Isoform 3 of Integrin beta-1 OS=Homo sapiens GN=ITGB1	17446	26.2898
KN[+2226.754]VTN[+1622.582]RS	HexNAc(4)Hex(5)NeuAc(2)Na(1),HexNAc(4)Hex(5)	N[+1623][+2227]	1114.42	4	4454.66	4452.66	2	-0.2	94	Specific	30	2.74	0	0.07	77	>sp|P05556-3|ITB1_HUMAN Isoform 3 of Integrin beta-1 OS=Homo sapiens GN=ITGB1	17446	26.6592
KN[+2157.783]VTN[+1548.545]RS	HexNAc(6)Hex(4)NeuAc(1),HexNAc(3)Hex(4)NeuAc(1)	N[+1549][+2158]	1437.22	3	4309.65	4309.65	0	-0.6	94	Specific	30	5.36	1.2	0.05	77	>sp|P05556-3|ITB1_HUMAN Isoform 3 of Integrin beta-1 OS=Homo sapiens GN=ITGB1	17446	27.1996
KN[+2157.783]VTN[+1548.545]RS	HexNAc(6)Hex(4)NeuAc(1),HexNAc(3)Hex(4)NeuAc(1)	N[+1549][+2158]	1078.17	4	4309.64	4309.65	0	-1.8	94	Specific	30	5.36	1.2	0.05	77	>sp|P05556-3|ITB1_HUMAN Isoform 3 of Integrin beta-1 OS=Homo sapiens GN=ITGB1	17446	27.3073
KN[+2204.772]VTN[+1663.608]RS	HexNAc(4)Hex(5)NeuAc(2),HexNAc(5)Hex(4)	N[+1664][+2205]	1119.18	4	4473.7	4471.7	2	-0.8	94	Specific	30	3.09	0	0.05	77	>sp|P05556-3|ITB1_HUMAN Isoform 3 of Integrin beta-1 OS=Homo sapiens GN=ITGB1	17446	27.5843
KN[+1913.677]VTN[+1773.606]RS	HexNAc(4)Hex(5)NeuAc(1),HexNAc(4)Hex(4)NeuAc(1)Na(1)	N[+1774][+1914]	1073.66	4	4291.61	4290.6	1	-0.4	94	Specific	30	5.36	0	0.07	77	>sp|P05556-3|ITB1_HUMAN Isoform 3 of Integrin beta-1 OS=Homo sapiens GN=ITGB1	17446	27.9997
KN[+2157.783]VTN[+1548.545]RS	HexNAc(6)Hex(4)NeuAc(1),HexNAc(3)Hex(4)NeuAc(1)	N[+1549][+2158]	1078.42	4	4310.64	4309.65	1	-2.9	94	Specific	30	2.99	1.2	0.05	77	>sp|P05556-3|ITB1_HUMAN Isoform 3 of Integrin beta-1 OS=Homo sapiens GN=ITGB1	17446	28.0639
KN[+1935.659]VTN[+1751.624]RS	HexNAc(4)Hex(5)NeuAc(1)Na(1),HexNAc(4)Hex(4)NeuAc(1)	N[+1752][+1936]	1431.54	3	4292.61	4290.6	2	0.1	94	Specific	30	1.6	0	0.05	77	>sp|P05556-3|ITB1_HUMAN Isoform 3 of Integrin beta-1 OS=Homo sapiens GN=ITGB1	17446	28.1093
KN[+1913.677]VTN[+1773.606]RS	HexNAc(4)Hex(5)NeuAc(1),HexNAc(4)Hex(4)NeuAc(1)Na(1)	N[+1774][+1914]	1431.54	3	4292.61	4290.6	2	-1.2	94	Specific	30	4.76	0	0.04	77	>sp|P05556-3|ITB1_HUMAN Isoform 3 of Integrin beta-1 OS=Homo sapiens GN=ITGB1	17446	28.6427
KN[+2075.730]VTN[+1710.598]RS	HexNAc(4)Hex(6)NeuAc(1),HexNAc(3)Hex(5)NeuAc(1)	N[+1711][+2076]	1098.17	4	4389.65	4389.65	0	0.1	94	Specific	30	3.83	0	0.05	77	>sp|P05556-3|ITB1_HUMAN Isoform 3 of Integrin beta-1 OS=Homo sapiens GN=ITGB1	17446	36.6515
KN[+1825.661]VTN[+1935.659]RS	HexNAc(5)Hex(5),HexNAc(4)Hex(5)NeuAc(1)Na(1)	N[+1826][+1936]	1092.42	4	4366.65	4364.64	2	0.6	94	Specific	30	5.12	0	0.05	77	>sp|P05556-3|ITB1_HUMAN Isoform 3 of Integrin beta-1 OS=Homo sapiens GN=ITGB1	17446	37.0776
KN[+2432.884]VTN[+1444.534]RS	HexNAc(6)Hex(3)Fuc(1)NeuAc(2),HexNAc(4)Hex(3)Fuc(1)	N[+1445][+2433]	1494.25	3	4480.73	4480.74	0	-1.7	94	Specific	30	0.87	0.87	0.05	77	>sp|P05556-3|ITB1_HUMAN Isoform 3 of Integrin beta-1 OS=Homo sapiens GN=ITGB1	17446	41.8476
KN[+2141.788]VTN[+1704.635]RS	HexNAc(6)Hex(3)Fuc(1)NeuAc(1),HexNAc(6)Hex(3)	N[+1705][+2142]	1483.92	3	4449.74	4449.74	0	0	94	Specific	30	13.98	1.6	0.05	77	>sp|P05556-3|ITB1_HUMAN Isoform 3 of Integrin beta-1 OS=Homo sapiens GN=ITGB1	17446	74.0958
KN[+2141.788]VTN[+1704.635]RS	HexNAc(6)Hex(3)Fuc(1)NeuAc(1),HexNAc(6)Hex(3)	N[+1705][+2142]	1113.44	4	4450.74	4449.74	1	-0.8	94	Specific	30	27.87	1.6	0.05	77	>sp|P05556-3|ITB1_HUMAN Isoform 3 of Integrin beta-1 OS=Homo sapiens GN=ITGB1	17446	74.104
KN[+2157.783]VTN[+1704.635]RS	HexNAc(6)Hex(4)NeuAc(1),HexNAc(6)Hex(3)	N[+1705][+2158]	1489.25	3	4465.72	4465.74	0	-3.5	94	Specific	30	2.76	1.6	0.04	77	>sp|P05556-3|ITB1_HUMAN Isoform 3 of Integrin beta-1 OS=Homo sapiens GN=ITGB1	17446	74.1264
KN[+2075.730]VTN[+1825.661]RS	HexNAc(4)Hex(6)NeuAc(1),HexNAc(5)Hex(5)	N[+1826][+2076]	1502.91	3	4506.72	4504.71	2	0.7	94	Specific	30	6.19	0	0.05	77	>sp|P05556-3|ITB1_HUMAN Isoform 3 of Integrin beta-1 OS=Homo sapiens GN=ITGB1	17446	100.552
KN[+1825.661]VTN[+2157.783]RS	HexNAc(5)Hex(5),HexNAc(6)Hex(4)NeuAc(1)	N[+1826][+2158]	1147.7	4	4587.76	4586.76	1	-2.1	94	Specific	30	0.2	0	0.05	77	>sp|P05556-3|ITB1_HUMAN Isoform 3 of Integrin beta-1 OS=Homo sapiens GN=ITGB1	17446	21.7856
KN[+2448.878]VTN[+1548.545]RS	HexNAc(6)Hex(4)NeuAc(2),HexNAc(3)Hex(4)NeuAc(1)	N[+1549][+2449]	1151.44	4	4602.76	4600.74	2	1.1	94	Specific	30	5.36	4	0.05	77	>sp|P05556-3|ITB1_HUMAN Isoform 3 of Integrin beta-1 OS=Homo sapiens GN=ITGB1	17446	26.5333
KN[+2075.730]VTN[+1935.659]RS	HexNAc(4)Hex(6)NeuAc(1),HexNAc(4)Hex(5)NeuAc(1)Na(1)	N[+1936][+2076]	1154.93	4	4616.71	4614.71	2	-1.3	94	Specific	30	1.45	0	0.05	77	>sp|P05556-3|ITB1_HUMAN Isoform 3 of Integrin beta-1 OS=Homo sapiens GN=ITGB1	17446	27.4585
KN[+2448.878]VTN[+1548.545]RS	HexNAc(6)Hex(4)NeuAc(2),HexNAc(3)Hex(4)NeuAc(1)	N[+1549][+2449]	1151.45	4	4602.76	4600.74	2	1.7	94	Specific	30	5.36	4	0.05	77	>sp|P05556-3|ITB1_HUMAN Isoform 3 of Integrin beta-1 OS=Homo sapiens GN=ITGB1	17446	27.5392
KN[+2204.772]VTN[+1704.635]RS	HexNAc(4)Hex(5)NeuAc(2),HexNAc(6)Hex(3)	N[+1705][+2205]	1505.25	3	4513.74	4512.73	1	3	94	Specific	30	1.76	0	0.04	77	>sp|P05556-3|ITB1_HUMAN Isoform 3 of Integrin beta-1 OS=Homo sapiens GN=ITGB1	17446	69.8366
KN[+2432.884]VTN[+1663.608]RS	HexNAc(6)Hex(3)Fuc(1)NeuAc(2),HexNAc(5)Hex(4)	N[+1664][+2433]	1175.71	4	4699.81	4699.81	0	-0.6	94	Specific	30	6.13	2.8	0.05	77	>sp|P05556-3|ITB1_HUMAN Isoform 3 of Integrin beta-1 OS=Homo sapiens GN=ITGB1	17446	81.4255
KN[+2448.878]VTN[+1704.635]RS	HexNAc(6)Hex(4)NeuAc(2),HexNAc(6)Hex(3)	N[+1705][+2449]	1586.29	3	4756.85	4756.83	0	2.4	94	Specific	30	13.66	1.6	0.04	77	>sp|P05556-3|ITB1_HUMAN Isoform 3 of Integrin beta-1 OS=Homo sapiens GN=ITGB1	17446	100.487
KN[+2350.830]VTN[+1768.640]RS	HexNAc(4)Hex(5)Fuc(1)NeuAc(2),HexNAc(4)Hex(5)Fuc(1)	N[+1769][+2351]	1181.96	4	4724.81	4722.79	2	3.1	94	Specific	30	6.62	1.6	0.04	77	>sp|P05556-3|ITB1_HUMAN Isoform 3 of Integrin beta-1 OS=Homo sapiens GN=ITGB1	17446	109.986
KN[+2394.794]VTN[+1935.659]RS	HexNAc(4)Hex(5)Fuc(1)NeuAc(2)Na(2),HexNAc(4)Hex(5)NeuAc(1)Na(1)	N[+1936][+2395]	1234.44	4	4934.74	4933.77	1	-8.6	94	Specific	30	6.35	0	0.04	77	>sp|P05556-3|ITB1_HUMAN Isoform 3 of Integrin beta-1 OS=Homo sapiens GN=ITGB1	17446	29.4556
KN[+2157.783]VTN[+2226.754]RS	HexNAc(6)Hex(4)NeuAc(1),HexNAc(4)Hex(5)NeuAc(2)Na(1)	N[+2158][+2227]	998.776	5	4989.85	4987.86	2	-2.4	94	Specific	30	2.39	0	0.04	77	>sp|P05556-3|ITB1_HUMAN Isoform 3 of Integrin beta-1 OS=Homo sapiens GN=ITGB1	17446	36.516
KN[+2248.736]VTN[+2226.754]RS	HexNAc(4)Hex(5)NeuAc(2)Na(2),HexNAc(4)Hex(5)NeuAc(2)Na(1)	N[+2227][+2249]	1270.71	4	5079.81	5078.81	1	-0.6	94	Specific	30	14	0	0.05	77	>sp|P05556-3|ITB1_HUMAN Isoform 3 of Integrin beta-1 OS=Homo sapiens GN=ITGB1	17446	40.2476
KN[+1913.677]VTN[+2448.878]RS	HexNAc(4)Hex(5)NeuAc(1),HexNAc(6)Hex(4)NeuAc(2)	N[+1914][+2449]	1242.47	4	4966.88	4965.88	1	-0.9	94	Specific	30	14.8	0	0.05	77	>sp|P05556-3|ITB1_HUMAN Isoform 3 of Integrin beta-1 OS=Homo sapiens GN=ITGB1	17446	62.4524
KN[+2569.905]VTN[+1622.582]RS	HexNAc(5)Hex(6)NeuAc(2),HexNAc(4)Hex(5)	N[+1623][+2570]	1599.93	3	4797.77	4795.81	2	-9.9	94	Specific	30	8.68	0	0.04	77	>sp|P05556-3|ITB1_HUMAN Isoform 3 of Integrin beta-1 OS=Homo sapiens GN=ITGB1	17446	69.3054
KN[+1850.693]VTN[+2448.878]RS	HexNAc(6)Hex(3)Fuc(1),HexNAc(6)Hex(4)NeuAc(2)	N[+1851][+2449]	1635.31	3	4903.93	4902.89	1	7	94	Specific	30	2.61	0	0.04	77	>sp|P05556-3|ITB1_HUMAN Isoform 3 of Integrin beta-1 OS=Homo sapiens GN=ITGB1	17446	88.8909
KN[+2141.788]VTN[+2157.783]RS	HexNAc(6)Hex(3)Fuc(1)NeuAc(1),HexNAc(6)Hex(4)NeuAc(1)	N[+2142][+2158]	1226.73	4	4903.9	4902.89	1	1.6	94	Specific	30	3.16	0	0.05	77	>sp|P05556-3|ITB1_HUMAN Isoform 3 of Integrin beta-1 OS=Homo sapiens GN=ITGB1	17446	99.7813
KN[+2278.809]VTN[+2248.736]RS	HexNAc(5)Hex(6)NeuAc(1),HexNAc(4)Hex(5)NeuAc(2)Na(2)	N[+2249][+2279]	1711.63	3	5132.88	5130.87	2	0.4	94	Specific	30	5.06	0	0.05	77	>sp|P05556-3|ITB1_HUMAN Isoform 3 of Integrin beta-1 OS=Homo sapiens GN=ITGB1	17446	70.0106
KN[+2116.756]VTN[+2432.884]RS	HexNAc(5)Hex(5)NeuAc(1),HexNAc(6)Hex(3)Fuc(1)NeuAc(2)	N[+2117][+2433]	1289.49	4	5154.95	5152.96	2	-3.9	94	Specific	30	7.28	0	0.04	77	>sp|P05556-3|ITB1_HUMAN Isoform 3 of Integrin beta-1 OS=Homo sapiens GN=ITGB1	17446	80.2195
KN[+2394.794]VTN[+2141.788]RS	HexNAc(4)Hex(5)Fuc(1)NeuAc(2)Na(2),HexNAc(6)Hex(3)Fuc(1)NeuAc(1)	N[+2142][+2395]	1285.74	4	5139.93	5139.9	0	4.2	94	Specific	30	3.03	0	0.04	77	>sp|P05556-3|ITB1_HUMAN Isoform 3 of Integrin beta-1 OS=Homo sapiens GN=ITGB1	17446	82.504
KN[+2432.884]VTN[+2141.788]RS	HexNAc(6)Hex(3)Fuc(1)NeuAc(2),HexNAc(6)Hex(3)Fuc(1)NeuAc(1)	N[+2142][+2433]	1295.76	4	5180	5177.99	2	-0.1	94	Specific	30	2.59	0	0.07	77	>sp|P05556-3|ITB1_HUMAN Isoform 3 of Integrin beta-1 OS=Homo sapiens GN=ITGB1	17446	88.7265
KN[+2432.884]VTN[+2141.788]RS	HexNAc(6)Hex(3)Fuc(1)NeuAc(2),HexNAc(6)Hex(3)Fuc(1)NeuAc(1)	N[+2142][+2433]	1295.76	4	5180	5177.99	2	0.4	94	Specific	30	2.59	0	0.07	77	>sp|P05556-3|ITB1_HUMAN Isoform 3 of Integrin beta-1 OS=Homo sapiens GN=ITGB1	17446	88.7749
KN[+2116.756]VTN[+2569.905]RS	HexNAc(5)Hex(5)NeuAc(1),HexNAc(5)Hex(6)NeuAc(2)	N[+2117][+2570]	1323.26	4	5290.02	5289.98	0	7.9	94	Specific	30	4.43	0	0.04	77	>sp|P05556-3|ITB1_HUMAN Isoform 3 of Integrin beta-1 OS=Homo sapiens GN=ITGB1	17446	108.368
KN[+1825.661]VTN[+1710.598]RS	HexNAc(5)Hex(5),HexNAc(3)Hex(5)NeuAc(1)	N[+1711][+1826]	1381.2	3	4141.58	4139.58	2	-2	94	Specific	30.24	30.24	0	0.05	77	>sp|P05556-3|ITB1_HUMAN Isoform 3 of Integrin beta-1 OS=Homo sapiens GN=ITGB1	17446	67.7961
KN[+1850.693]VTN[+2204.772]RS	HexNAc(6)Hex(3)Fuc(1),HexNAc(4)Hex(5)NeuAc(2)	N[+1851][+2205]	1165.7	4	4659.8	4658.79	1	1.4	94	Specific	31.06	31.06	0	0.12	77	>sp|P05556-3|ITB1_HUMAN Isoform 3 of Integrin beta-1 OS=Homo sapiens GN=ITGB1	17446	104.425
KN[+2226.754]VTN[+1825.661]RS	HexNAc(4)Hex(5)NeuAc(2)Na(1),HexNAc(5)Hex(5)	N[+1826][+2227]	932.156	5	4656.75	4655.74	1	2.4	94	Specific	32.61	32.61	0	0.04	77	>sp|P05556-3|ITB1_HUMAN Isoform 3 of Integrin beta-1 OS=Homo sapiens GN=ITGB1	17446	81.4417
KN[+1935.659]VTN[+1606.587]RS	HexNAc(4)Hex(5)NeuAc(1)Na(1),HexNAc(4)Hex(4)Fuc(1)	N[+1607][+1936]	1383.21	3	4147.6	4145.57	2	7.1	94	Specific	35.31	3.1	1.2	0.04	77	>sp|P05556-3|ITB1_HUMAN Isoform 3 of Integrin beta-1 OS=Homo sapiens GN=ITGB1	17446	93.7402
KN[+1913.677]VTN[+1773.606]RS	HexNAc(4)Hex(5)NeuAc(1),HexNAc(4)Hex(4)NeuAc(1)Na(1)	N[+1774][+1914]	1431.54	3	4292.61	4290.6	2	-0.3	94	Specific	35.69	3.43	0	0.05	77	>sp|P05556-3|ITB1_HUMAN Isoform 3 of Integrin beta-1 OS=Homo sapiens GN=ITGB1	17446	27.5999
KN[+1704.635]VTN[+2141.788]RS	HexNAc(6)Hex(3),HexNAc(6)Hex(3)Fuc(1)NeuAc(1)	N[+1705][+2142]	1483.92	3	4449.74	4449.74	0	0	94	Specific	37.42	11.92	11.92	0.05	77	>sp|P05556-3|ITB1_HUMAN Isoform 3 of Integrin beta-1 OS=Homo sapiens GN=ITGB1	17446	74.0909
KN[+2243.770]VTN[+2432.884]RS	HexNAc(4)Hex(6)Fuc(1)NeuAc(1)Na(1),HexNAc(6)Hex(3)Fuc(1)NeuAc(2)	N[+2244][+2433]	1321.01	4	5281	5279.97	1	3.9	94	Specific	39.66	5.92	0	0.04	77	>sp|P05556-3|ITB1_HUMAN Isoform 3 of Integrin beta-1 OS=Homo sapiens GN=ITGB1	17446	99.9005
KN[+1872.651]VTN[+2141.788]RS	HexNAc(3)Hex(6)NeuAc(1),HexNAc(6)Hex(3)Fuc(1)NeuAc(1)	N[+1873][+2142]	1539.94	3	4617.8	4617.76	0	9.8	94	Specific	42.37	42.37	0	0.04	77	>sp|P05556-3|ITB1_HUMAN Isoform 3 of Integrin beta-1 OS=Homo sapiens GN=ITGB1	17446	92.3345
KN[+2432.884]VTN[+730.264]RS	HexNAc(6)Hex(3)Fuc(1)NeuAc(2),HexNAc(2)Hex(2)	N[+730][+2433]	1256.5	3	3767.47	3766.47	1	0.6	94	Specific	49.16	5.73	1.6	0.05	77	>sp|P05556-3|ITB1_HUMAN Isoform 3 of Integrin beta-1 OS=Homo sapiens GN=ITGB1	17446	37.6952
KN[+1850.693]VTN[+2157.783]RS	HexNAc(6)Hex(3)Fuc(1),HexNAc(6)Hex(4)NeuAc(1)	N[+1851][+2158]	1538.27	3	4612.79	4611.8	1	-1.5	94	Specific	57.1	23.4	0	0.05	77	>sp|P05556-3|ITB1_HUMAN Isoform 3 of Integrin beta-1 OS=Homo sapiens GN=ITGB1	17446	92.3461
KN[+2350.830]VTN[+1710.598]RS	HexNAc(4)Hex(5)Fuc(1)NeuAc(2),HexNAc(3)Hex(5)NeuAc(1)	N[+1711][+2351]	934.155	5	4666.74	4664.75	2	-2.3	94	Specific	99.42	9.62	1.6	0.04	77	>sp|P05556-3|ITB1_HUMAN Isoform 3 of Integrin beta-1 OS=Homo sapiens GN=ITGB1	17446	81.6232
KN[+2157.783]VTN[+1501.555]RSKG	HexNAc(6)Hex(4)NeuAc(1),HexNAc(5)Hex(3)	N[+1502][+2158]	1493.94	3	4479.79	4477.79	2	0.1	94	Specific	30	10.87	4	0.04	77	>sp|P05556-3|ITB1_HUMAN Isoform 3 of Integrin beta-1 OS=Homo sapiens GN=ITGB1	17446	103.156
RN[+2569.905]VTRL	HexNAc(5)Hex(6)NeuAc(2)	N[+2570]	1021.07	3	3061.2	3059.18	2	4.5	269	Specific	58.6	58.6	58.6	0.04	77	>sp|P05556-3|ITB1_HUMAN Isoform 3 of Integrin beta-1 OS=Homo sapiens GN=ITGB1	17446	34.251
RN[+2394.794]VTRL	HexNAc(4)Hex(5)Fuc(1)NeuAc(2)Na(2)	N[+2395]	962.03	3	2884.08	2884.07	0	1.2	269	Specific	63.3	63.3	63.3	0.12	77	>sp|P05556-3|ITB1_HUMAN Isoform 3 of Integrin beta-1 OS=Homo sapiens GN=ITGB1	17446	31.2633
RN[+2569.905]VTRL	HexNAc(5)Hex(6)NeuAc(2)	N[+2570]	1021.07	3	3061.2	3059.18	2	3.4	269	Specific	68.92	68.92	68.92	0.05	77	>sp|P05556-3|ITB1_HUMAN Isoform 3 of Integrin beta-1 OS=Homo sapiens GN=ITGB1	17446	22.4453
RN[+2350.830]VTRL	HexNAc(4)Hex(5)Fuc(1)NeuAc(2)	N[+2351]	1421.56	2	2842.12	2840.11	2	2.6	269	Specific	78.15	78.15	78.15	0.05	77	>sp|P05556-3|ITB1_HUMAN Isoform 3 of Integrin beta-1 OS=Homo sapiens GN=ITGB1	17446	74.031
RN[+2569.905]VTRL	HexNAc(5)Hex(6)NeuAc(2)	N[+2570]	1020.39	3	3059.16	3059.18	0	-8.7	269	Specific	114.03	114.03	114.03	0.05	77	>sp|P05556-3|ITB1_HUMAN Isoform 3 of Integrin beta-1 OS=Homo sapiens GN=ITGB1	17446	22.7087
RN[+2569.905]VTRL	HexNAc(5)Hex(6)NeuAc(2)	N[+2570]	1020.73	3	3060.16	3059.18	1	-7.8	269	Specific	117.14	117.14	117.14	0.07	77	>sp|P05556-3|ITB1_HUMAN Isoform 3 of Integrin beta-1 OS=Homo sapiens GN=ITGB1	17446	21.2714
KILFIRV			331.224	2	661.44	661.439	0	1	819	Specific	331.1	55.77	55.77	0.22	77	>sp|P05556-3|ITB1_HUMAN Isoform 3 of Integrin beta-1 OS=Homo sapiens GN=ITGB1	17446	60.2929
KN[+2075.730]WTLRK	HexNAc(4)Hex(6)NeuAc(1)	N[+2076]	922.373	3	2765.1	2765.1	0	0.8	14	Specific	95.08	0	0	0.05	14	>sp|P78363|ABCA4_HUMAN Retinal-specific ATP-binding cassette transporter OS=Homo sapiens GN=ABCA4 PE=1 SV=3	389	20.6042
KN[+2157.783]WTLRKR	HexNAc(6)Hex(4)NeuAc(1)	N[+2158]	1488.13	2	2975.25	2975.25	0	0.6	14	Specific	75.31	0	0	0.04	14	>sp|P78363|ABCA4_HUMAN Retinal-specific ATP-binding cassette transporter OS=Homo sapiens GN=ABCA4 PE=1 SV=3	389	123.735
RVYRD			437.253	1	437.253	437.251	0	5.3	105	Specific	9.07	9.07	9.07	0.04	14	>sp|P78363|ABCA4_HUMAN Retinal-specific ATP-binding cassette transporter OS=Homo sapiens GN=ABCA4 PE=1 SV=3	389	138.521
RVYRD			437.253	1	437.253	437.251	0	5.1	105	Specific	18.05	18.05	18.05	0.04	14	>sp|P78363|ABCA4_HUMAN Retinal-specific ATP-binding cassette transporter OS=Homo sapiens GN=ABCA4 PE=1 SV=3	389	137.354
RVYRD			437.253	1	437.253	437.251	0	5	105	Specific	20.63	20.63	20.63	0.04	14	>sp|P78363|ABCA4_HUMAN Retinal-specific ATP-binding cassette transporter OS=Homo sapiens GN=ABCA4 PE=1 SV=3	389	139.033
RVYRD			437.253	1	437.253	437.251	0	5.7	105	Specific	24.4	24.4	24.4	0.04	14	>sp|P78363|ABCA4_HUMAN Retinal-specific ATP-binding cassette transporter OS=Homo sapiens GN=ABCA4 PE=1 SV=3	389	138.921
RVYRD			437.253	1	437.253	437.251	0	6.1	105	Specific	25.14	25.14	25.14	0.04	14	>sp|P78363|ABCA4_HUMAN Retinal-specific ATP-binding cassette transporter OS=Homo sapiens GN=ABCA4 PE=1 SV=3	389	135.455
RVYRD			437.253	1	437.253	437.251	0	6.4	105	Specific	29.02	29.02	29.02	0.04	14	>sp|P78363|ABCA4_HUMAN Retinal-specific ATP-binding cassette transporter OS=Homo sapiens GN=ABCA4 PE=1 SV=3	389	134.898
RVYRD			437.253	1	437.253	437.251	0	5.2	105	Specific	41.71	41.71	41.71	0.04	14	>sp|P78363|ABCA4_HUMAN Retinal-specific ATP-binding cassette transporter OS=Homo sapiens GN=ABCA4 PE=1 SV=3	389	135.597
RTHPERI			320.665	2	640.323	639.321	1	-1.8	141	Specific	117.26	32.39	32.39	0.04	14	>sp|P78363|ABCA4_HUMAN Retinal-specific ATP-binding cassette transporter OS=Homo sapiens GN=ABCA4 PE=1 SV=3	389	14.4178
RGIRI			345.224	1	345.224	345.224	0	-1.3	150	Specific	36.4	0	0	0.04	14	>sp|P78363|ABCA4_HUMAN Retinal-specific ATP-binding cassette transporter OS=Homo sapiens GN=ABCA4 PE=1 SV=3	389	14.1822
RGIRI			345.224	1	345.224	345.224	0	-1.8	150	Specific	95.16	0	0	0.04	14	>sp|P78363|ABCA4_HUMAN Retinal-specific ATP-binding cassette transporter OS=Homo sapiens GN=ABCA4 PE=1 SV=3	389	26.4791
KLFRV			435.274	1	435.274	435.271	0	4.7	253	Specific	2.96	2.96	2.96	0.04	14	>sp|P78363|ABCA4_HUMAN Retinal-specific ATP-binding cassette transporter OS=Homo sapiens GN=ABCA4 PE=1 SV=3	389	135.981
KLFRV			435.274	1	435.274	435.271	0	5.6	253	Specific	11.98	11.98	11.98	0.04	14	>sp|P78363|ABCA4_HUMAN Retinal-specific ATP-binding cassette transporter OS=Homo sapiens GN=ABCA4 PE=1 SV=3	389	137.698
KLFRV			435.271	1	435.271	435.271	0	-1	253	Specific	229.29	229.29	229.29	0.7	14	>sp|P78363|ABCA4_HUMAN Retinal-specific ATP-binding cassette transporter OS=Homo sapiens GN=ABCA4 PE=1 SV=3	389	10.8982
KLVKAWEEVGPQIWYFFDN[+2075.730]STQMNMIRD	HexNAc(4)Hex(6)NeuAc(1)	N[+2076]	1320.33	4	5278.3	5278.28	0	3.1	427	Specific	30	0.68	0.68	0.04	14	>sp|P78363|ABCA4_HUMAN Retinal-specific ATP-binding cassette transporter OS=Homo sapiens GN=ABCA4 PE=1 SV=3	389	97.8912
KLVKAWEEVGPQIWYFFDN[+2059.735]STQMNMIRD	HexNAc(4)Hex(5)Fuc(1)NeuAc(1)	N[+2060]	1316.58	4	5263.29	5262.28	1	1.1	427	Specific	30	6.31	6.31	0.04	14	>sp|P78363|ABCA4_HUMAN Retinal-specific ATP-binding cassette transporter OS=Homo sapiens GN=ABCA4 PE=1 SV=3	389	98.2834
KAWEEVGPQIWYFFDN[+2204.772]STQMNMIRDTLGNPTVKD	HexNAc(4)Hex(5)NeuAc(2)	K[+43], M[+16], N[+2205]	1211.13	5	6051.61	6051.56	0	8.1	430	Specific	30	1.64	0	0.04	14	>sp|P78363|ABCA4_HUMAN Retinal-specific ATP-binding cassette transporter OS=Homo sapiens GN=ABCA4 PE=1 SV=3	389	121.578
KYKI			311.185	1	311.185	310.176	1	17.1	569	Specific	1.43	1.43	1.43	0.04	14	>sp|P78363|ABCA4_HUMAN Retinal-specific ATP-binding cassette transporter OS=Homo sapiens GN=ABCA4 PE=1 SV=3	389	138.049
KYKI			311.185	1	311.185	310.176	1	17.6	569	Specific	4.39	4.39	4.39	0.04	14	>sp|P78363|ABCA4_HUMAN Retinal-specific ATP-binding cassette transporter OS=Homo sapiens GN=ABCA4 PE=1 SV=3	389	132.715
KYKI			311.185	1	311.185	310.176	1	17.9	569	Specific	6.78	6.78	6.78	0.04	14	>sp|P78363|ABCA4_HUMAN Retinal-specific ATP-binding cassette transporter OS=Homo sapiens GN=ABCA4 PE=1 SV=3	389	136.722
KYKI			311.185	1	311.185	310.176	1	17.9	569	Specific	7.21	7.21	7.21	0.04	14	>sp|P78363|ABCA4_HUMAN Retinal-specific ATP-binding cassette transporter OS=Homo sapiens GN=ABCA4 PE=1 SV=3	389	137.528
KYKI			311.185	1	311.185	310.176	1	17.4	569	Specific	9.3	9.3	9.3	0.04	14	>sp|P78363|ABCA4_HUMAN Retinal-specific ATP-binding cassette transporter OS=Homo sapiens GN=ABCA4 PE=1 SV=3	389	107.083
KYKI			311.185	1	311.185	310.176	1	18.2	569	Specific	9.63	9.63	9.63	0.04	14	>sp|P78363|ABCA4_HUMAN Retinal-specific ATP-binding cassette transporter OS=Homo sapiens GN=ABCA4 PE=1 SV=3	389	133.163
KYKI			311.185	1	311.185	310.176	1	17.8	569	Specific	10.31	10.31	10.31	0.04	14	>sp|P78363|ABCA4_HUMAN Retinal-specific ATP-binding cassette transporter OS=Homo sapiens GN=ABCA4 PE=1 SV=3	389	134.792
KYKI			311.185	1	311.185	310.176	1	17.9	569	Specific	10.51	10.51	10.51	0.04	14	>sp|P78363|ABCA4_HUMAN Retinal-specific ATP-binding cassette transporter OS=Homo sapiens GN=ABCA4 PE=1 SV=3	389	134.871
KYKI			311.185	1	311.185	310.176	1	17.5	569	Specific	12.97	12.97	12.97	0.04	14	>sp|P78363|ABCA4_HUMAN Retinal-specific ATP-binding cassette transporter OS=Homo sapiens GN=ABCA4 PE=1 SV=3	389	133.693
KYKI			311.185	1	311.185	310.176	1	17.9	569	Specific	14.08	14.08	14.08	0.04	14	>sp|P78363|ABCA4_HUMAN Retinal-specific ATP-binding cassette transporter OS=Homo sapiens GN=ABCA4 PE=1 SV=3	389	103.578
KYKI			311.185	1	311.185	310.176	1	18.3	569	Specific	15.15	15.15	15.15	0.04	14	>sp|P78363|ABCA4_HUMAN Retinal-specific ATP-binding cassette transporter OS=Homo sapiens GN=ABCA4 PE=1 SV=3	389	134.331
KYKI			311.185	1	311.185	310.176	1	16.8	569	Specific	15.81	15.81	15.81	0.04	14	>sp|P78363|ABCA4_HUMAN Retinal-specific ATP-binding cassette transporter OS=Homo sapiens GN=ABCA4 PE=1 SV=3	389	137.285
KNFKH			409.219	1	409.219	408.224	1	-22.1	1237	Specific	1.06	1.06	1.06	0.04	14	>sp|P78363|ABCA4_HUMAN Retinal-specific ATP-binding cassette transporter OS=Homo sapiens GN=ABCA4 PE=1 SV=3	389	33.803
RN[+2569.905]ISDFLVKT	HexNAc(5)Hex(6)NeuAc(2)	N[+2570]	1169.82	3	3507.44	3505.42	2	2.5	1529	Specific	56.44	13.06	13.06	0.04	14	>sp|P78363|ABCA4_HUMAN Retinal-specific ATP-binding cassette transporter OS=Homo sapiens GN=ABCA4 PE=1 SV=3	389	112.765
RN[+2569.905]ISDFLVKT	HexNAc(5)Hex(6)NeuAc(2)	N[+2570]	1169.49	3	3506.44	3505.42	1	4.2	1529	Specific	75.1	2.71	2.71	0.04	14	>sp|P78363|ABCA4_HUMAN Retinal-specific ATP-binding cassette transporter OS=Homo sapiens GN=ABCA4 PE=1 SV=3	389	109.496
KEQLSEITVLTTSVDAVVAICVIFSMSFVPASFVLYLIQERVN[+406.159]KS	HexNAc(2)	C[+57], N[+406]	1045.55	5	5223.72	5222.71	1	-0.2	1666	Specific	29.99	5.17	5.17	0.04	14	>sp|P78363|ABCA4_HUMAN Retinal-specific ATP-binding cassette transporter OS=Homo sapiens GN=ABCA4 PE=1 SV=3	389	87.5218
KTTTFKM			597.327	1	597.327	597.324	0	4.5	1979	Specific	25.54	0	0	0.04	14	>sp|P78363|ABCA4_HUMAN Retinal-specific ATP-binding cassette transporter OS=Homo sapiens GN=ABCA4 PE=1 SV=3	389	137.534
KTTTFKM			597.327	1	597.327	597.324	0	4.4	1979	Specific	26.54	0	0	0.04	14	>sp|P78363|ABCA4_HUMAN Retinal-specific ATP-binding cassette transporter OS=Homo sapiens GN=ABCA4 PE=1 SV=3	389	134.688
KTTTFKM			597.33	1	597.33	597.324	0	9.6	1979	Specific	31.43	0	0	0.04	14	>sp|P78363|ABCA4_HUMAN Retinal-specific ATP-binding cassette transporter OS=Homo sapiens GN=ABCA4 PE=1 SV=3	389	138.958
KTTTFKM			597.327	1	597.327	597.324	0	4.4	1979	Specific	54.13	0	0	0.04	14	>sp|P78363|ABCA4_HUMAN Retinal-specific ATP-binding cassette transporter OS=Homo sapiens GN=ABCA4 PE=1 SV=3	389	139.251
KANNKV			446.238	1	446.238	446.236	0	5.8	817	Specific	4.08	2	2	0.04	3	>sp|Q92574|TSC1_HUMAN Hamartin OS=Homo sapiens GN=TSC1 PE=1 SV=2	38286	31.4205
RQLLVLGEVNELYLEQLQNKH		K[+43]	762.75	3	2286.24	2286.23	0	0.7	851	Specific	111.89	44.18	44.18	0.05	3	>sp|Q92574|TSC1_HUMAN Hamartin OS=Homo sapiens GN=TSC1 PE=1 SV=2	38286	94.7736
KYLEDVKL			383.703	2	766.398	766.398	0	0	929	Specific	297.66	116.11	116.11	0.82	3	>sp|Q92574|TSC1_HUMAN Hamartin OS=Homo sapiens GN=TSC1 PE=1 SV=2	38286	36.5545
RFLRS			435.271	1	435.271	435.271	0	-1.2	713	Specific	43.62	43.62	43.62	0.04	2	>sp|P00519|ABL1_HUMAN Tyrosine-protein kinase ABL1 OS=Homo sapiens GN=ABL1 PE=1 SV=4	537	71.5568
RFLRS			435.271	1	435.271	435.271	0	-0.6	713	Specific	76.8	76.8	76.8	0.05	2	>sp|P00519|ABL1_HUMAN Tyrosine-protein kinase ABL1 OS=Homo sapiens GN=ABL1 PE=1 SV=4	537	66.2424
RFLRS			435.272	1	435.272	435.271	0	0.6	713	Specific	79.42	79.42	79.42	0.04	2	>sp|P00519|ABL1_HUMAN Tyrosine-protein kinase ABL1 OS=Homo sapiens GN=ABL1 PE=1 SV=4	537	65.6072
RFLRS			435.272	1	435.272	435.271	0	0.2	713	Specific	246.63	246.63	246.63	0.8	2	>sp|P00519|ABL1_HUMAN Tyrosine-protein kinase ABL1 OS=Homo sapiens GN=ABL1 PE=1 SV=4	537	11.5663
KHSSESPGRD			429.198	2	857.389	856.391	1	-6.2	880	Specific	50.32	32.7	32.7	0.04	2	>sp|P00519|ABL1_HUMAN Tyrosine-protein kinase ABL1 OS=Homo sapiens GN=ABL1 PE=1 SV=4	537	14.2111
RNLIEIGYVCSVCLSIFCN[+2278.809]FSPICTTCETAFKI	HexNAc(5)Hex(6)NeuAc(1)	C[+57]*5, N[+2279]	1496.63	4	5983.5	5982.51	1	-1.5	260	Specific	29.99	6.42	6.42	0.17	5	>sp|Q13889|TF2H3_HUMAN General transcription factor IIH subunit 3 OS=Homo sapiens GN=GTF2H3 PE=1 SV=2	36423	96.1122
RNLIEIGYVCSVCLSIFCN[+2278.809]FSPICTTCETAFKI	HexNAc(5)Hex(6)NeuAc(1)	C[+57]*5, N[+2279]	1197.51	5	5983.51	5982.51	1	0.1	260	Specific	29.99	7.59	7.59	0.15	5	>sp|Q13889|TF2H3_HUMAN General transcription factor IIH subunit 3 OS=Homo sapiens GN=GTF2H3 PE=1 SV=2	36423	96.3221
RNLIEIGYVCSVCLSIFCN[+2569.905]FSPICTTCETAFKI	HexNAc(5)Hex(6)NeuAc(2)	C[+57]*5, N[+2570]	1569.16	4	6273.61	6273.6	0	1.6	260	Specific	29.99	8.94	8.94	0.17	5	>sp|Q13889|TF2H3_HUMAN General transcription factor IIH subunit 3 OS=Homo sapiens GN=GTF2H3 PE=1 SV=2	36423	100.889
RNLIEIGYVCSVCLSIFCN[+2569.905]FSPICTTCETAFKI	HexNAc(5)Hex(6)NeuAc(2)	C[+57]*5, N[+2570]	1569.16	4	6273.61	6273.6	0	0.7	260	Specific	29.99	1.91	1.91	0.17	5	>sp|Q13889|TF2H3_HUMAN General transcription factor IIH subunit 3 OS=Homo sapiens GN=GTF2H3 PE=1 SV=2	36423	102.809
RNLIEIGYVCSVCLSIFCN[+2569.905]FSPICTTCETAFKI	HexNAc(5)Hex(6)NeuAc(2)	C[+57]*5, N[+2570]	1569.66	4	6275.62	6273.6	2	1.2	260	Specific	29.99	1.4	1.4	0.18	5	>sp|Q13889|TF2H3_HUMAN General transcription factor IIH subunit 3 OS=Homo sapiens GN=GTF2H3 PE=1 SV=2	36423	102.94
RNLIEIGYVCSVCLSIFCN[+2432.884]FSPICTTCETAFKI	HexNAc(6)Hex(3)Fuc(1)NeuAc(2)	C[+57]*5, N[+2433]	1535.16	4	6137.61	6136.58	1	4.9	260	Specific	29.99	5.59	5.59	0.01	5	>sp|Q13889|TF2H3_HUMAN General transcription factor IIH subunit 3 OS=Homo sapiens GN=GTF2H3 PE=1 SV=2	36423	105.013
RNLIEIGYVCSVCLSIFCN[+2432.884]FSPICTTCETAFKI	HexNAc(6)Hex(3)Fuc(1)NeuAc(2)	C[+57]*5, N[+2433]	1535.15	4	6137.59	6136.58	1	1.1	260	Specific	29.99	4.26	4.26	0.17	5	>sp|Q13889|TF2H3_HUMAN General transcription factor IIH subunit 3 OS=Homo sapiens GN=GTF2H3 PE=1 SV=2	36423	105.321
RNLIEIGYVCSVCLSIFCN[+1751.624]FSPICTTCETAFKI	HexNAc(4)Hex(4)NeuAc(1)	C[+57]*5, N[+1752]	1364.59	4	5455.33	5455.32	0	1.8	260	Specific	30	8.43	8.43	0.19	5	>sp|Q13889|TF2H3_HUMAN General transcription factor IIH subunit 3 OS=Homo sapiens GN=GTF2H3 PE=1 SV=2	36423	97.6713
RNLIEIGYVCSVCLSIFCN[+1913.677]FSPICTTCETAFKI	HexNAc(4)Hex(5)NeuAc(1)	C[+57]*5, N[+1914]	1405.35	4	5618.38	5617.37	1	1.1	260	Specific	30	4.71	4.71	0.18	5	>sp|Q13889|TF2H3_HUMAN General transcription factor IIH subunit 3 OS=Homo sapiens GN=GTF2H3 PE=1 SV=2	36423	97.3284
KIHVYEKHAN[+1710.598]WTLTPLKS	HexNAc(3)Hex(5)NeuAc(1)	K[+43], N[+1711]	1235.9	3	3705.67	3703.66	2	0.6	245	Specific	99.67	42.78	42.78	0	3	>sp|P27169|PON1_HUMAN Serum paraoxonase/arylesterase 1 OS=Homo sapiens GN=PON1 PE=1 SV=3	28014	66.1502
KHAN[+2204.772]WTLTPLKS	HexNAc(4)Hex(5)NeuAc(2)	N[+2205]	847.111	4	3385.42	3385.42	0	0.3	251	Specific	224.89	72.51	72.51	1.01	3	>sp|P27169|PON1_HUMAN Serum paraoxonase/arylesterase 1 OS=Homo sapiens GN=PON1 PE=1 SV=3	28014	57.8391
KHAN[+2204.772]WTLTPLKS	HexNAc(4)Hex(5)NeuAc(2)	N[+2205]	1129.15	3	3385.43	3385.42	0	2.3	251	Specific	319.71	69.28	69.28	0.75	3	>sp|P27169|PON1_HUMAN Serum paraoxonase/arylesterase 1 OS=Homo sapiens GN=PON1 PE=1 SV=3	28014	57.7772
KLLIGTVFHKA			343.215	3	1027.63	1027.63	0	0.7	341	Specific	19.65	19.62	19.62	0	3	>sp|P27169|PON1_HUMAN Serum paraoxonase/arylesterase 1 OS=Homo sapiens GN=PON1 PE=1 SV=3	28014	54.2886
REAQRAARA			401.22	2	801.433	801.433	0	0.2	119	Specific	25.84	5.88	5.88	0	5	>sp|C9J069|CI172_HUMAN Uncharacterized protein C9orf172 OS=Homo sapiens GN=C9orf172 PE=3 SV=1	6682	137.442
RGVSPEGRRPPVVVN[+1872.651]LSTSPRR	HexNAc(3)Hex(6)NeuAc(1)	N[+1873]	1326.62	3	3977.84	3976.81	1	5.3	482	Specific	30	30	30	0	5	>sp|C9J069|CI172_HUMAN Uncharacterized protein C9orf172 OS=Homo sapiens GN=C9orf172 PE=3 SV=1	6682	91.7009
RGVSPEGRRPPVVVN[+1872.651]LSTSPRR	HexNAc(3)Hex(6)NeuAc(1)	N[+1873]	1326.95	3	3978.82	3976.81	2	0.6	482	Specific	33.69	12.5	12.5	0	5	>sp|C9J069|CI172_HUMAN Uncharacterized protein C9orf172 OS=Homo sapiens GN=C9orf172 PE=3 SV=1	6682	90.8111
RPPVVVN[+349.137]LSTSPRR	HexNAc(1)Fuc(1)	N[+349]	1614.86	1	1614.86	1614.86	0	2	490	Specific	30	19.64	19.64	0	5	>sp|C9J069|CI172_HUMAN Uncharacterized protein C9orf172 OS=Homo sapiens GN=C9orf172 PE=3 SV=1	6682	118.853
RVGSVCRHVLQFCRD		C[+57]*2	540.277	3	1618.82	1617.81	1	1.6	715	Specific	93.76	13.15	13.15	0	5	>sp|C9J069|CI172_HUMAN Uncharacterized protein C9orf172 OS=Homo sapiens GN=C9orf172 PE=3 SV=1	6682	35.0607
RVGSVCRHVLQFCRD		C[+57]*2	405.459	4	1618.82	1617.81	1	1.2	715	Specific	97.79	47.04	47.04	0	5	>sp|C9J069|CI172_HUMAN Uncharacterized protein C9orf172 OS=Homo sapiens GN=C9orf172 PE=3 SV=1	6682	35.0943
RVGSVCRHVLQFCRD		C[+57]*2	405.459	4	1618.81	1617.81	1	0.7	715	Specific	126.37	16.13	16.13	0	5	>sp|C9J069|CI172_HUMAN Uncharacterized protein C9orf172 OS=Homo sapiens GN=C9orf172 PE=3 SV=1	6682	34.5531
KFAKV			365.218	1	365.218	365.218	0	-0.4	847	Specific	301.19	301.19	301.19	0.73	5	>sp|C9J069|CI172_HUMAN Uncharacterized protein C9orf172 OS=Homo sapiens GN=C9orf172 PE=3 SV=1	6682	20.3254
KTDTSHHDQDHPTFNKI			445.696	4	1779.76	1779.77	0	-3.3	35	Specific	107.75	107.75	107.75	1.28	50	>sp|P01009|A1AT_HUMAN Alpha-1-antitrypsin OS=Homo sapiens GN=SERPINA1 PE=1 SV=3	256	20.6189
KTDTSHHDQDHPTFNKI			445.696	4	1779.76	1779.77	0	-2.8	35	Specific	131.69	131.69	131.69	1.42	50	>sp|P01009|A1AT_HUMAN Alpha-1-antitrypsin OS=Homo sapiens GN=SERPINA1 PE=1 SV=3	256	20.9833
KTDTSHHDQDHPTFNKI			445.696	4	1779.76	1779.77	0	-3.9	35	Specific	143.41	143.41	143.41	1.45	50	>sp|P01009|A1AT_HUMAN Alpha-1-antitrypsin OS=Homo sapiens GN=SERPINA1 PE=1 SV=3	256	20.7008
KTDTSHHDQDHPTFNKI			445.696	4	1779.76	1779.77	0	-3.9	35	Specific	172.94	150.51	150.51	1.45	50	>sp|P01009|A1AT_HUMAN Alpha-1-antitrypsin OS=Homo sapiens GN=SERPINA1 PE=1 SV=3	256	20.7212
KTDTSHHDQDHPTFNKI			445.696	4	1779.76	1779.77	0	-3.8	35	Specific	174.11	154.48	154.48	2.11	50	>sp|P01009|A1AT_HUMAN Alpha-1-antitrypsin OS=Homo sapiens GN=SERPINA1 PE=1 SV=3	256	20.6428
KTDTSHHDQDHPTFNKI			445.696	4	1779.76	1779.77	0	-3.9	35	Specific	191.05	172.23	172.23	1.55	50	>sp|P01009|A1AT_HUMAN Alpha-1-antitrypsin OS=Homo sapiens GN=SERPINA1 PE=1 SV=3	256	20.6892
KTDTSHHDQDHPTFNKI			445.696	4	1779.76	1779.77	0	-4.1	35	Specific	203.57	194.65	194.65	2.14	50	>sp|P01009|A1AT_HUMAN Alpha-1-antitrypsin OS=Homo sapiens GN=SERPINA1 PE=1 SV=3	256	20.7405
KTDTSHHDQDHPTFNKI			445.696	4	1779.76	1779.77	0	-4.1	35	Specific	211.04	188.74	188.74	1.48	50	>sp|P01009|A1AT_HUMAN Alpha-1-antitrypsin OS=Homo sapiens GN=SERPINA1 PE=1 SV=3	256	20.7454
KTDTSHHDQDHPTFNKI			593.925	3	1779.76	1779.77	0	-4.5	35	Specific	251.56	234.51	234.51	3.17	50	>sp|P01009|A1AT_HUMAN Alpha-1-antitrypsin OS=Homo sapiens GN=SERPINA1 PE=1 SV=3	256	20.7135
KTDTSHHDQDHPTFNKI			445.696	4	1779.76	1779.77	0	-3.7	35	Specific	255.2	247.43	247.43	3.76	50	>sp|P01009|A1AT_HUMAN Alpha-1-antitrypsin OS=Homo sapiens GN=SERPINA1 PE=1 SV=3	256	20.8991
KTDTSHHDQDHPTFNKI			445.696	4	1779.76	1779.77	0	-3.4	35	Specific	274.54	248.62	248.62	4.01	50	>sp|P01009|A1AT_HUMAN Alpha-1-antitrypsin OS=Homo sapiens GN=SERPINA1 PE=1 SV=3	256	21.151
KADTHDEILEGLNFNLTEIPEAQIHEGFQELLRT			923.706	4	3691.8	3691.82	0	-5.5	94	Specific	396.95	396.95	396.95	7.58	50	>sp|P01009|A1AT_HUMAN Alpha-1-antitrypsin OS=Homo sapiens GN=SERPINA1 PE=1 SV=3	256	102.854
KADTHDEILEGLNFN[+2243.770]LTEIPEAQIHEGFQELLRT	HexNAc(4)Hex(6)Fuc(1)NeuAc(1)Na(1)	N[+2244]	1484.65	4	5935.58	5935.59	0	-1.9	94	Specific	29.99	23.07	23.07	2.53	50	>sp|P01009|A1AT_HUMAN Alpha-1-antitrypsin OS=Homo sapiens GN=SERPINA1 PE=1 SV=3	256	110.829
KADTHDEILEGLNFN[+2448.878]LTEIPEAQIHEGFQELLRT	HexNAc(6)Hex(4)NeuAc(2)	N[+2449]	1228.94	5	6140.66	6140.7	0	-7.4	94	Specific	29.99	29.99	29.99	1.28	50	>sp|P01009|A1AT_HUMAN Alpha-1-antitrypsin OS=Homo sapiens GN=SERPINA1 PE=1 SV=3	256	119.496
KADTHDEILEGLNFN[+1751.624]LTEIPEAQIHEGFQELLRT	HexNAc(4)Hex(4)NeuAc(1)	N[+1752]	1361.62	4	5443.44	5443.45	0	-1.3	94	Specific	30	30	30	2.87	50	>sp|P01009|A1AT_HUMAN Alpha-1-antitrypsin OS=Homo sapiens GN=SERPINA1 PE=1 SV=3	256	100.916
KADTHDEILEGLNFN[+2372.812]LTEIPEAQIHEGFQELLRT	HexNAc(4)Hex(5)Fuc(1)NeuAc(2)Na(1)	N[+2373]	1213.73	5	6064.61	6064.64	0	-3.8	94	Specific	30	27.49	27.49	2.65	50	>sp|P01009|A1AT_HUMAN Alpha-1-antitrypsin OS=Homo sapiens GN=SERPINA1 PE=1 SV=3	256	104.255
KADTHDEILEGLNFN[+2204.772]LTEIPEAQIHEGFQELLRT	HexNAc(4)Hex(5)NeuAc(2)	N[+2205]	1180.12	5	5896.57	5896.6	0	-4.9	94	Specific	30	30	30	1.56	50	>sp|P01009|A1AT_HUMAN Alpha-1-antitrypsin OS=Homo sapiens GN=SERPINA1 PE=1 SV=3	256	110.712
KADTHDEILEGLNFN[+2569.905]LTEIPEAQIHEGFQELLRT	HexNAc(5)Hex(6)NeuAc(2)	N[+2570]	1566.18	4	6261.71	6261.73	0	-2.4	94	Specific	30	30	30	2.85	50	>sp|P01009|A1AT_HUMAN Alpha-1-antitrypsin OS=Homo sapiens GN=SERPINA1 PE=1 SV=3	256	104.095
KADTHDEILEGLNFN[+2059.735]LTEIPEAQIHEGFQELLRT	HexNAc(4)Hex(5)Fuc(1)NeuAc(1)	N[+2060]	1151.32	5	5752.55	5751.56	1	-2.8	94	Specific	45.61	3.89	3.89	1.52	50	>sp|P01009|A1AT_HUMAN Alpha-1-antitrypsin OS=Homo sapiens GN=SERPINA1 PE=1 SV=3	256	100.458
KADTHDEILEGLNFN[+2248.736]LTEIPEAQIHEGFQELLRT	HexNAc(4)Hex(5)NeuAc(2)Na(2)	N[+2249]	1486.39	4	5942.55	5940.56	2	-2.8	94	Specific	47.39	47.39	47.39	3.25	50	>sp|P01009|A1AT_HUMAN Alpha-1-antitrypsin OS=Homo sapiens GN=SERPINA1 PE=1 SV=3	256	104.322
KADTHDEILEGLNFN[+2278.809]LTEIPEAQIHEGFQELLRT	HexNAc(5)Hex(6)NeuAc(1)	N[+2279]	1194.93	5	5970.63	5970.63	0	-0.4	94	Specific	48.74	1.26	1.26	1.71	50	>sp|P01009|A1AT_HUMAN Alpha-1-antitrypsin OS=Homo sapiens GN=SERPINA1 PE=1 SV=3	256	100.177
KADTHDEILEGLNFN[+2059.735]LTEIPEAQIHEGFQELLRT	HexNAc(4)Hex(5)Fuc(1)NeuAc(1)	N[+2060]	1151.32	5	5752.55	5751.56	1	-2.8	94	Specific	55.95	42.39	42.39	2.86	50	>sp|P01009|A1AT_HUMAN Alpha-1-antitrypsin OS=Homo sapiens GN=SERPINA1 PE=1 SV=3	256	100.454
KADTHDEILEGLNFN[+2204.772]LTEIPEAQIHEGFQELLRT	HexNAc(4)Hex(5)NeuAc(2)	N[+2205]	1180.12	5	5896.58	5896.6	0	-2.4	94	Specific	74.38	15.76	15.76	1.52	50	>sp|P01009|A1AT_HUMAN Alpha-1-antitrypsin OS=Homo sapiens GN=SERPINA1 PE=1 SV=3	256	106.811
KADTHDEILEGLNFN[+2204.772]LTEIPEAQIHEGFQELLRT	HexNAc(4)Hex(5)NeuAc(2)	N[+2205]	1180.12	5	5896.59	5896.6	0	-1.1	94	Specific	112.83	112.83	112.83	3.25	50	>sp|P01009|A1AT_HUMAN Alpha-1-antitrypsin OS=Homo sapiens GN=SERPINA1 PE=1 SV=3	256	105.361
KADTHDEILEGLNFN[+1913.677]LTEIPEAQIHEGFQELLRT	HexNAc(4)Hex(5)NeuAc(1)	N[+1914]	1402.13	4	5605.49	5605.5	0	-1.9	94	Specific	131.19	66.56	66.56	3.3	50	>sp|P01009|A1AT_HUMAN Alpha-1-antitrypsin OS=Homo sapiens GN=SERPINA1 PE=1 SV=3	256	100.18
KADTHDEILEGLNFN[+1935.659]LTEIPEAQIHEGFQELLRT	HexNAc(4)Hex(5)NeuAc(1)Na(1)	N[+1936]	1126.5	5	5628.45	5627.48	1	-6.5	94	Specific	155.45	102.6	102.6	2.87	50	>sp|P01009|A1AT_HUMAN Alpha-1-antitrypsin OS=Homo sapiens GN=SERPINA1 PE=1 SV=3	256	100.478
KADTHDEILEGLNFN[+1548.545]LTEIPEAQIHEGFQELLRT	HexNAc(3)Hex(4)NeuAc(1)	N[+1549]	1310.85	4	5240.36	5240.37	0	-0.9	94	Specific	158.66	86.8	86.8	3.53	50	>sp|P01009|A1AT_HUMAN Alpha-1-antitrypsin OS=Homo sapiens GN=SERPINA1 PE=1 SV=3	256	101.1
KADTHDEILEGLNFN[+1913.677]LTEIPEAQIHEGFQELLRT	HexNAc(4)Hex(5)NeuAc(1)	N[+1914]	1121.9	5	5605.49	5605.5	0	-1.4	94	Specific	167.9	144.05	144.05	3.77	50	>sp|P01009|A1AT_HUMAN Alpha-1-antitrypsin OS=Homo sapiens GN=SERPINA1 PE=1 SV=3	256	100.335
KADTHDEILEGLNFN[+1935.659]LTEIPEAQIHEGFQELLRT	HexNAc(4)Hex(5)NeuAc(1)Na(1)	N[+1936]	1126.5	5	5628.45	5627.48	1	-6.5	94	Specific	168.79	162.17	162.17	3.25	50	>sp|P01009|A1AT_HUMAN Alpha-1-antitrypsin OS=Homo sapiens GN=SERPINA1 PE=1 SV=3	256	100.492
KADTHDEILEGLNFN[+2243.770]LTEIPEAQIHEGFQELLRT	HexNAc(4)Hex(6)Fuc(1)NeuAc(1)Na(1)	N[+2244]	1484.9	4	5936.57	5935.59	1	-5.2	94	Specific	189.42	185.69	185.69	3.88	50	>sp|P01009|A1AT_HUMAN Alpha-1-antitrypsin OS=Homo sapiens GN=SERPINA1 PE=1 SV=3	256	104.44
KADTHDEILEGLNFN[+2248.736]LTEIPEAQIHEGFQELLRT	HexNAc(4)Hex(5)NeuAc(2)Na(2)	N[+2249]	1485.9	4	5940.57	5940.56	0	1.1	94	Specific	204.89	200.28	200.28	3.76	50	>sp|P01009|A1AT_HUMAN Alpha-1-antitrypsin OS=Homo sapiens GN=SERPINA1 PE=1 SV=3	256	104.44
KADTHDEILEGLNFN[+2350.830]LTEIPEAQIHEGFQELLRT	HexNAc(4)Hex(5)Fuc(1)NeuAc(2)	N[+2351]	1511.42	4	6042.64	6042.65	0	-2.5	94	Specific	210	175.03	175.03	4.28	50	>sp|P01009|A1AT_HUMAN Alpha-1-antitrypsin OS=Homo sapiens GN=SERPINA1 PE=1 SV=3	256	104.403
KADTHDEILEGLNFN[+2204.772]LTEIPEAQIHEGFQELLRT	HexNAc(4)Hex(5)NeuAc(2)	N[+2205]	1180.13	5	5896.6	5896.6	0	1.2	94	Specific	212.86	115.36	115.36	3.22	50	>sp|P01009|A1AT_HUMAN Alpha-1-antitrypsin OS=Homo sapiens GN=SERPINA1 PE=1 SV=3	256	104.195
KADTHDEILEGLNFN[+2569.905]LTEIPEAQIHEGFQELLRT	HexNAc(5)Hex(6)NeuAc(2)	N[+2570]	1566.18	4	6261.7	6261.73	0	-4.2	94	Specific	219.35	189.84	189.84	4.18	50	>sp|P01009|A1AT_HUMAN Alpha-1-antitrypsin OS=Homo sapiens GN=SERPINA1 PE=1 SV=3	256	104.457
KADTHDEILEGLNFN[+2243.770]LTEIPEAQIHEGFQELLRT	HexNAc(4)Hex(6)Fuc(1)NeuAc(1)Na(1)	N[+2244]	1484.64	4	5935.55	5935.59	0	-6.8	94	Specific	226.78	200.03	200.03	4.87	50	>sp|P01009|A1AT_HUMAN Alpha-1-antitrypsin OS=Homo sapiens GN=SERPINA1 PE=1 SV=3	256	104.436
KADTHDEILEGLNFN[+2204.772]LTEIPEAQIHEGFQELLRT	HexNAc(4)Hex(5)NeuAc(2)	N[+2205]	1180.12	5	5896.59	5896.6	0	-1.4	94	Specific	233.07	144.2	144.2	5.4	50	>sp|P01009|A1AT_HUMAN Alpha-1-antitrypsin OS=Homo sapiens GN=SERPINA1 PE=1 SV=3	256	105.773
KADTHDEILEGLNFN[+1913.677]LTEIPEAQIHEGFQELLRT	HexNAc(4)Hex(5)NeuAc(1)	N[+1914]	1402.13	4	5605.49	5605.5	0	-1.7	94	Specific	250.36	242.9	242.9	6.11	50	>sp|P01009|A1AT_HUMAN Alpha-1-antitrypsin OS=Homo sapiens GN=SERPINA1 PE=1 SV=3	256	101.103
KADTHDEILEGLNFN[+2569.905]LTEIPEAQIHEGFQELLRT	HexNAc(5)Hex(6)NeuAc(2)	N[+2570]	1566.18	4	6261.72	6261.73	0	-2.1	94	Specific	256.44	148.16	148.16	5.83	50	>sp|P01009|A1AT_HUMAN Alpha-1-antitrypsin OS=Homo sapiens GN=SERPINA1 PE=1 SV=3	256	104.23
KADTHDEILEGLNFN[+2569.905]LTEIPEAQIHEGFQELLRT	HexNAc(5)Hex(6)NeuAc(2)	N[+2570]	1566.18	4	6261.7	6261.73	0	-4.2	94	Specific	260.54	86.51	86.51	4.76	50	>sp|P01009|A1AT_HUMAN Alpha-1-antitrypsin OS=Homo sapiens GN=SERPINA1 PE=1 SV=3	256	104.454
KADTHDEILEGLNFN[+2248.736]LTEIPEAQIHEGFQELLRT	HexNAc(4)Hex(5)NeuAc(2)Na(2)	N[+2249]	1485.9	4	5940.57	5940.56	0	1.1	94	Specific	266.03	218.52	218.52	5.13	50	>sp|P01009|A1AT_HUMAN Alpha-1-antitrypsin OS=Homo sapiens GN=SERPINA1 PE=1 SV=3	256	104.432
KADTHDEILEGLNFN[+1913.677]LTEIPEAQIHEGFQELLRT	HexNAc(4)Hex(5)NeuAc(1)	N[+1914]	1121.9	5	5605.49	5605.5	0	-1.4	94	Specific	278.07	278.07	278.07	5.91	50	>sp|P01009|A1AT_HUMAN Alpha-1-antitrypsin OS=Homo sapiens GN=SERPINA1 PE=1 SV=3	256	100.33
KADTHDEILEGLNFN[+2204.772]LTEIPEAQIHEGFQELLRT	HexNAc(4)Hex(5)NeuAc(2)	N[+2205]	1474.9	4	5896.58	5896.6	0	-3.5	94	Specific	287.47	206.36	206.36	6.13	50	>sp|P01009|A1AT_HUMAN Alpha-1-antitrypsin OS=Homo sapiens GN=SERPINA1 PE=1 SV=3	256	105.681
KADTHDEILEGLNFN[+1935.659]LTEIPEAQIHEGFQELLRT	HexNAc(4)Hex(5)NeuAc(1)Na(1)	N[+1936]	1126.5	5	5628.47	5627.48	1	-2.7	94	Specific	302.78	132.96	132.96	5.73	50	>sp|P01009|A1AT_HUMAN Alpha-1-antitrypsin OS=Homo sapiens GN=SERPINA1 PE=1 SV=3	256	100.549
KADTHDEILEGLNFN[+2243.770]LTEIPEAQIHEGFQELLRT	HexNAc(4)Hex(6)Fuc(1)NeuAc(1)Na(1)	N[+2244]	1484.64	4	5935.55	5935.59	0	-6.8	94	Specific	306.51	247.62	247.62	5.71	50	>sp|P01009|A1AT_HUMAN Alpha-1-antitrypsin OS=Homo sapiens GN=SERPINA1 PE=1 SV=3	256	104.438
KADTHDEILEGLNFN[+203.079]LTEIPEAQIHEGFQELLRT	HexNAc(1)	N[+203]	974.478	4	3894.89	3894.9	0	-3.1	94	Specific	315.66	256.76	256.76	6.22	50	>sp|P01009|A1AT_HUMAN Alpha-1-antitrypsin OS=Homo sapiens GN=SERPINA1 PE=1 SV=3	256	98.9884
KADTHDEILEGLNFN[+2226.754]LTEIPEAQIHEGFQELLRT	HexNAc(4)Hex(5)NeuAc(2)Na(1)	N[+2227]	1480.89	4	5920.55	5918.58	2	-6	94	Specific	318.92	229.26	229.26	5.68	50	>sp|P01009|A1AT_HUMAN Alpha-1-antitrypsin OS=Homo sapiens GN=SERPINA1 PE=1 SV=3	256	104.467
KADTHDEILEGLNFN[+203.079]LTEIPEAQIHEGFQELLRT	HexNAc(1)	N[+203]	974.48	4	3894.9	3894.9	0	-1.7	94	Specific	336.16	323.89	323.89	6.37	50	>sp|P01009|A1AT_HUMAN Alpha-1-antitrypsin OS=Homo sapiens GN=SERPINA1 PE=1 SV=3	256	99.106
KADTHDEILEGLNFN[+2350.830]LTEIPEAQIHEGFQELLRT	HexNAc(4)Hex(5)Fuc(1)NeuAc(2)	N[+2351]	1511.41	4	6042.63	6042.65	0	-4.6	94	Specific	340.49	286.02	286.02	6.34	50	>sp|P01009|A1AT_HUMAN Alpha-1-antitrypsin OS=Homo sapiens GN=SERPINA1 PE=1 SV=3	256	104.796
KADTHDEILEGLNFN[+1913.677]LTEIPEAQIHEGFQELLRT	HexNAc(4)Hex(5)NeuAc(1)	N[+1914]	1121.9	5	5605.49	5605.5	0	-1.4	94	Specific	379.69	313.65	313.65	6.63	50	>sp|P01009|A1AT_HUMAN Alpha-1-antitrypsin OS=Homo sapiens GN=SERPINA1 PE=1 SV=3	256	100.343
KADTHDEILEGLNFN[+2204.772]LTEIPEAQIHEGFQELLRT	HexNAc(4)Hex(5)NeuAc(2)	N[+2205]	1474.9	4	5896.58	5896.6	0	-3.5	94	Specific	380.64	139.58	139.58	5.91	50	>sp|P01009|A1AT_HUMAN Alpha-1-antitrypsin OS=Homo sapiens GN=SERPINA1 PE=1 SV=3	256	105.68
KADTHDEILEGLNFN[+2204.772]LTEIPEAQIHEGFQELLRT	HexNAc(4)Hex(5)NeuAc(2)	N[+2205]	1474.9	4	5896.58	5896.6	0	-3.4	94	Specific	423.78	209.57	209.57	6.69	50	>sp|P01009|A1AT_HUMAN Alpha-1-antitrypsin OS=Homo sapiens GN=SERPINA1 PE=1 SV=3	256	105.159
KADTHDEILEGLNFN[+2243.770]LTEIPEAQIHEGFQELLRT	HexNAc(4)Hex(6)Fuc(1)NeuAc(1)Na(1)	N[+2244]	1484.64	4	5935.55	5935.59	0	-7.7	94	Specific	438.16	338.8	338.8	6.09	50	>sp|P01009|A1AT_HUMAN Alpha-1-antitrypsin OS=Homo sapiens GN=SERPINA1 PE=1 SV=3	256	104.588
[truncated: 4,012 more rows]

## Sheet: intact N-glycopeptide
Peptide	Glycans	Modification Type(s)	Observed m/z	z	Observed (M+H)	Calc. mass (M+H)	Off-by-x error	Mass error (ppm)	Starting position	Cleavage	Score	Delta	Delta Mod	|Log Prob|	# of unique peptides	Protein Name	Protein DB number	Scan Time
[truncated: 2,894 more rows]

[truncated: 1 more sheets: organized intact N-glycopeptide]
