# Supplementary material for: An engineered high affinity Fbs1 carbohydrate binding protein for selective capture of N-glycans and N-glycopeptides
Source: Nat Commun. 2017 May 23;8:15487. doi: 10.1038/ncomms15487 (PMC5457524; doi:10.1038/ncomms15487)
Supplement: Supplementary Data 6, N-glycosylation micro-heterogeneity detected by intact N-glycopeptide identification using pre-enrichment, lectin enrichment, and Fbs1 GYR enrichment. — This summary data was generated using Excel PivotTables from the data in Tab3 of Supplementary Data 3, 4, and 5. The orange row indicates N-glycoprotein identification. Underneath protein identification, N-glycosites (in green rows) are listed. Underneath each N-glycosite, N-glycan compositions (in red) attaching to this N-glycosite are listed. N@ indicates the asparagine with N-glycan attached. The light blue columns indicate the spectral counts of each N-glycoform. [file ncomms15487-s7.xlsx]

## Sheet: Sheet1
pre-enrichment		lectin enrichment		Fbs1 GYR enrichement
N-Glycoprotein -> N-glycosite (labeled as N@) -> N-glycan composition	Spectral Count	N-Glycoprotein -> N-glycosite (labeled as N@) -> N-glycan composition	Spectral Count	N-Glycoprotein -> N-glycosite (labeled as N@) -> N-glycan composition	Spectral Count
A6H8Y1|BDP1_HUMAN Transcription factor TFIIIB component B'' homolog	1	A2VEC9|SSPO_HUMAN SCO-spondin	98	A6H8Y1|BDP1_HUMAN Transcription factor TFIIIB component B'' homolog	18
KTN@ETIRH	1	KAN@RS	20	KEN@ATPTRN	1
HexNAc(2)Hex(8)	1	HexNAc(2)Hex(3)	2	HexNAc(4)Hex(5)Fuc(1)NeuAc(2)	1
A8K855|EFCB7_HUMAN EF-hand calcium-binding domain-containing protein 7	1	HexNAc(2)Hex(3)Fuc(1)	3	KN@ASKA	10
RSMVYLTIKPLN@LSQVEGKP	1	HexNAc(2)Hex(5)	5	HexNAc(2)Hex(4)	1
HexNAc(4)Hex(5)Fuc(1)NeuAc(2)	1	HexNAc(3)Hex(5)NeuAc(1)	3	HexNAc(3)Hex(6)Fuc(1)NeuAc(1)	1
O75122|CLAP2_HUMAN CLIP-associating protein 2	1	HexNAc(3)Hex(6)Fuc(1)NeuAc(1)	1	HexNAc(3)Hex(6)NeuAc(1)	2
RSYSSRN@GSIPTYMRQ	1	HexNAc(4)Hex(5)Fuc(1)NeuAc(2)	1	HexNAc(5)Hex(6)NeuAc(1)	1
HexNAc(2)Hex(6)	1	HexNAc(4)Hex(5)NeuAc(1)	1	HexNAc(5)Hex(6)NeuAc(2)	1
O75334|LIPA2_HUMAN Liprin-alpha-2	2	HexNAc(4)Hex(5)NeuAc(2)	2	HexNAc(6)Hex(3)Fuc(1)NeuAc(2)	1
KVHPPN@GTRF	2	HexNAc(5)Hex(6)NeuAc(2)	1	HexNAc(6)Hex(4)NeuAc(2)	3
HexNAc(6)Hex(3)Fuc(1)NeuAc(2)	2	HexNAc(6)Hex(3)Fuc(1)NeuAc(1)	1	KN@DSFQNVQPDEPKV	4
O75882|ATRN_HUMAN Attractin	8	KECNRCICQERGLWN@CTARH	2	HexNAc(4)Hex(5)Fuc(1)NeuAc(2)	1
KAVVNGNIMWVVGGYMFN@HSDYNMVLAYDLASRE	1	HexNAc(4)Hex(5)NeuAc(2)	2	HexNAc(4)Hex(6)Fuc(1)NeuAc(1)	1
HexNAc(2)Hex(5)	1	KWN@RT	13	HexNAc(5)Hex(6)NeuAc(2)	1
REWLPLN@RSVNNVVVRY	1	HexNAc(2)Hex(2)	2	HexNAc(6)Hex(3)Fuc(1)NeuAc(2)	1
HexNAc(5)Hex(6)NeuAc(2)	1	HexNAc(2)Hex(3)	2	KN@HSLKE	1
RNHPN@ITFFVYVSN@FTWPIKI	2	HexNAc(2)Hex(3)Fuc(1)	2	HexNAc(4)Hex(5)Fuc(1)NeuAc(2)	1
HexNAc(4)Hex(5)Fuc(1)NeuAc(2),HexNAc(3)Hex(5)NeuAc(1)	1	HexNAc(2)Hex(4)	1	KPN@LSRA	1
HexNAc(5)Hex(6)NeuAc(2),HexNAc(5)Hex(5)	1	HexNAc(2)Hex(5)	1	HexNAc(2)	1
RNHPNITFFVYVSN@FTWPIKI	1	HexNAc(2)Hex(6)	1	KPN@VTRG	1
HexNAc(4)Hex(6)NeuAc(1)	1	HexNAc(2)Hex(7)	1	HexNAc(2)	1
RVFHIHN@ESWVLLTPKA	3	HexNAc(4)Hex(4)NeuAc(1)	2	O00186|STXB3_HUMAN Syntaxin-binding protein 3	14
HexNAc(2)Hex(5)	2	HexNAc(4)Hex(5)NeuAc(2)	1	KEWPYCSQCPAVWN@GSGAVSARQ	14
HexNAc(4)Hex(5)Fuc(1)NeuAc(2)	1	KWPGVSFLLGN@CSQCVCEKG	2	HexNAc(4)Hex(5)Fuc(1)NeuAc(2)	1
O95445|APOM_HUMAN Apolipoprotein M	1	HexNAc(3)Hex(6)Fuc(1)NeuAc(1)	1	HexNAc(4)Hex(5)NeuAc(2)	11
RFLLYN@RS	1	HexNAc(4)Hex(5)NeuAc(2)	1	HexNAc(4)Hex(6)Fuc(1)NeuAc(1)	2
HexNAc(3)Hex(4)NeuAc(1)	1	RAQGEVCQALPCPVTN@CTAIEGAEYSPCGPPCPRS	1	O14686|KMT2D_HUMAN Histone-lysine N-methyltransferase 2D	6
O95477|ABCA1_HUMAN ATP-binding cassette sub-family A member 1	5	HexNAc(4)Hex(5)Fuc(1)NeuAc(1)	1	KPGN@DSKM	5
KIPSTAYVVLTSVNLFIGIN@GSVATFVLELFTDNKL	1	RGLFWN@GTLCVPAAHCPCYYCRQ	11	HexNAc(2)	1
HexNAc(2)	1	HexNAc(3)Hex(5)NeuAc(1)	6	HexNAc(2)Hex(1)	1
REAFN@ETNQAIRT	3	HexNAc(3)Hex(6)Fuc(1)NeuAc(1)	1	HexNAc(2)Hex(2)	1
HexNAc(3)Hex(6)Fuc(1)NeuAc(1)	3	HexNAc(4)Hex(5)NeuAc(1)	1	HexNAc(2)Hex(9)	1
RN@ISDYLVKT	1	HexNAc(4)Hex(6)NeuAc(1)	1	HexNAc(6)Hex(4)NeuAc(1)	1
HexNAc(3)Hex(4)NeuAc(1)	1	HexNAc(5)Hex(5)NeuAc(1)	1	RACGAGSAELNPNSEWFEN@YSLCHRCHKAQGGQTIRS	1
P00450|CERU_HUMAN Ceruloplasmin	38	HexNAc(6)Hex(4)NeuAc(2)	1	HexNAc(3)Hex(5)NeuAc(1)	1
KDVDKEFYLFPTVFDEN@ESLLLEDNIRM	3	RLCLAN@CTMGDPLQERP	1	O14727|APAF_HUMAN Apoptotic protease-activating factor 1	42
HexNAc(2)Hex(3)	3	HexNAc(6)Hex(3)Fuc(1)NeuAc(2)	1	KN@ITN@LSRL	42
KEHEGAIYPDN@TTDFQRA	10	RLCPGGQLYSDCVSLCPPSCEAVGQGEEESCREECVSGCECPRGLFWN@GTLCVPAAHCPCYYCRQ	2	HexNAc(2)Hex(9),HexNAc(4)Hex(5)NeuAc(2)	1
HexNAc(4)Hex(5)Fuc(1)NeuAc(2)	3	HexNAc(2)Hex(3)	1	HexNAc(3)Hex(5)NeuAc(1),HexNAc(2)Hex(5)	1
HexNAc(4)Hex(5)NeuAc(2)	7	HexNAc(4)Hex(4)NeuAc(1)	1	HexNAc(3)Hex(5)NeuAc(1),HexNAc(6)Hex(4)NeuAc(1)	1
KELHHLQEQN@VSNAFLDKG	6	RN@CTRC	14	HexNAc(3)Hex(6)NeuAc(1),HexNAc(6)Hex(3)	1
HexNAc(4)Hex(5)Fuc(1)NeuAc(2)	1	HexNAc(3)Hex(6)Fuc(1)NeuAc(1)	1	HexNAc(4)Hex(4)NeuAc(1),HexNAc(4)Hex(3)	3
HexNAc(4)Hex(5)NeuAc(2)	3	HexNAc(4)Hex(5)Fuc(1)NeuAc(1)	1	HexNAc(4)Hex(4)NeuAc(1),HexNAc(4)Hex(3)Fuc(1)	1
HexNAc(4)Hex(6)Fuc(1)NeuAc(1)	2	HexNAc(4)Hex(5)Fuc(1)NeuAc(2)	2	HexNAc(4)Hex(4)NeuAc(1),HexNAc(5)Hex(3)	1
KEN@LTAPGSDSAVFFEQGTTRI	14	HexNAc(4)Hex(5)NeuAc(1)	1	HexNAc(4)Hex(5),HexNAc(3)Hex(4)NeuAc(1)	1
HexNAc(4)Hex(5)Fuc(1)NeuAc(2)	1	HexNAc(4)Hex(5)NeuAc(2)	1	HexNAc(4)Hex(5)Fuc(1),HexNAc(6)Hex(4)NeuAc(2)	1
HexNAc(4)Hex(5)NeuAc(2)	12	HexNAc(4)Hex(6)Fuc(1)NeuAc(1)	1	HexNAc(4)Hex(5)Fuc(1)NeuAc(2),HexNAc(2)Fuc(1)	1
HexNAc(4)Hex(6)Fuc(1)NeuAc(1)	1	HexNAc(6)Hex(3)Fuc(1)NeuAc(2)	1	HexNAc(4)Hex(5)Fuc(1)NeuAc(2),HexNAc(4)Hex(5)NeuAc(2)	1
KHIDREFVVMFSVVDEN@FSWYLEDNIKT	2	HexNAc(6)Hex(4)NeuAc(2)	6	HexNAc(4)Hex(5)Fuc(1)NeuAc(2),HexNAc(5)Hex(5)Fuc(1)	1
HexNAc(2)Hex(6)	1	RN@FTKG	24	HexNAc(4)Hex(5)Fuc(1)NeuAc(2),HexNAc(5)Hex(6)NeuAc(2)	1
HexNAc(3)Hex(6)NeuAc(1)	1	HexNAc(3)Hex(6)Fuc(1)NeuAc(1)	1	HexNAc(4)Hex(5)Fuc(1)NeuAc(2),HexNAc(6)Hex(3)Fuc(1)NeuAc(1)	1
KLEFALLFLVFDEN@ESWYLDDNIKT	3	HexNAc(4)Hex(5)Fuc(1)NeuAc(2)	6	HexNAc(4)Hex(5)NeuAc(1),HexNAc(4)Hex(4)	2
HexNAc(4)Hex(5)NeuAc(1)	1	HexNAc(4)Hex(5)NeuAc(2)	4	HexNAc(4)Hex(5)NeuAc(2),HexNAc(5)Hex(3)	1
HexNAc(5)Hex(5)NeuAc(1)	1	HexNAc(4)Hex(6)Fuc(1)NeuAc(1)	1	HexNAc(4)Hex(5)NeuAc(2),HexNAc(5)Hex(4)	1
HexNAc(5)Hex(6)NeuAc(2)	1	HexNAc(5)Hex(3)	1	HexNAc(4)Hex(6)NeuAc(1),HexNAc(6)Hex(4)NeuAc(1)	1
P00734|THRB_HUMAN Prothrombin	2	HexNAc(5)Hex(6)NeuAc(1)	1	HexNAc(5)Hex(4),HexNAc(6)Hex(4)NeuAc(2)	1
RGHVN@ITRS	2	HexNAc(5)Hex(6)NeuAc(2)	6	HexNAc(5)Hex(5),HexNAc(2)Hex(6)	1
HexNAc(4)Hex(5)NeuAc(2)	2	HexNAc(6)Hex(3)Fuc(1)NeuAc(1)	2	HexNAc(5)Hex(6)NeuAc(1),HexNAc(3)Hex(6)	1
P00738|HPT_HUMAN Haptoglobin	209	HexNAc(6)Hex(3)Fuc(1)NeuAc(2)	1	HexNAc(5)Hex(6)NeuAc(2),HexNAc(4)Hex(6)NeuAc(1)	1
KMVSHHN@LTTGATLINEQWLLTTAKN	86	HexNAc(6)Hex(4)NeuAc(2)	1	HexNAc(5)Hex(6)NeuAc(2),HexNAc(5)Hex(4)	1
HexNAc(4)Hex(5)NeuAc(1)	23	RN@RTRG	3	HexNAc(5)Hex(6)NeuAc(2),HexNAc(6)Hex(4)NeuAc(2)	1
HexNAc(4)Hex(5)NeuAc(2)	60	HexNAc(5)Hex(6)NeuAc(2)	1	HexNAc(6)Hex(3),HexNAc(3)Hex(4)NeuAc(1)	1
HexNAc(4)Hex(6)Fuc(1)NeuAc(1)	1	HexNAc(6)Hex(3)Fuc(1)NeuAc(2)	1	HexNAc(6)Hex(3),HexNAc(6)Hex(4)NeuAc(1)	1
HexNAc(5)Hex(6)NeuAc(2)	1	HexNAc(6)Hex(4)NeuAc(2)	1	HexNAc(6)Hex(3),HexNAc(6)Hex(4)NeuAc(2)	1
HexNAc(6)Hex(4)NeuAc(1)	1	RPCEN@CSCVSGLIAN@CSSWPCAEGEPTWSPWTPWSQCSASCGPAR	2	HexNAc(6)Hex(3)Fuc(1)NeuAc(1),HexNAc(5)Hex(3)	2
KVVLHPN@YSQVDIGLIKL	123	HexNAc(4)Hex(5)Fuc(1)NeuAc(2),HexNAc(6)Hex(3)Fuc(1)NeuAc(2)	1	HexNAc(6)Hex(3)Fuc(1)NeuAc(2),HexNAc(4)Hex(5)NeuAc(1)	1
HexNAc(4)Hex(5)Fuc(1)NeuAc(2)	6	HexNAc(5)Hex(6)NeuAc(1),HexNAc(4)Hex(5)NeuAc(2)	1	HexNAc(6)Hex(3)Fuc(1)NeuAc(2),HexNAc(5)Hex(3)	2
HexNAc(4)Hex(5)NeuAc(1)	6	RPCENCSCVSGLIAN@CSSWPCAEGEPTWSPWTPWSQCSASCGPAR	2	HexNAc(6)Hex(4)NeuAc(1),HexNAc(5)Hex(3)	1
HexNAc(4)Hex(5)NeuAc(2)	80	HexNAc(2)Hex(3)	1	HexNAc(6)Hex(4)NeuAc(1),HexNAc(6)Hex(3)	2
HexNAc(4)Hex(6)Fuc(1)NeuAc(1)	1	HexNAc(2)Hex(4)	1	HexNAc(6)Hex(4)NeuAc(1),HexNAc(6)Hex(3)Fuc(1)	1
HexNAc(5)Hex(6)NeuAc(1)	3	RPCQEN@STQCTDCGGGQSLHPCGQPCPRS	1	HexNAc(6)Hex(4)NeuAc(2),HexNAc(4)Hex(3)Fuc(1)	1
HexNAc(5)Hex(6)NeuAc(2)	18	HexNAc(4)Hex(5)NeuAc(1)	1	HexNAc(6)Hex(4)NeuAc(2),HexNAc(4)Hex(5)Fuc(1)	1
HexNAc(6)Hex(4)NeuAc(1)	9	A6NFQ2|TCAF2_HUMAN TRPM8 channel-associated factor 2	2	HexNAc(6)Hex(4)NeuAc(2),HexNAc(5)Hex(4)	1
P00742|FA10_HUMAN Coagulation factor X	1	KPEPGEPLGVYCINAYN@DTLTATLIQFVKH	2	O43497|CAC1G_HUMAN Voltage-dependent T-type calcium channel subunit alpha-1G	330
KPYDAADLDPTENPFDLLDFN@QTQPERG	1	HexNAc(2)	1	RGDGGGGPPCGLDYEAYN@SSSNTTCVNWNQYYTN@CSAGEHNPFKG	1
HexNAc(5)Hex(5)NeuAc(1)	1	HexNAc(4)Hex(4)NeuAc(1)	1	HexNAc(4)Hex(6)Fuc(1)NeuAc(1),HexNAc(4)Hex(5)Fuc(1)NeuAc(2)	1
P00751|CFAB_HUMAN Complement factor B	2	C9J069|CI172_HUMAN Uncharacterized protein C9orf172	3	RN@ITN@KS	329
KIVLDPSGSMNIYLVLDGSDSIGASN@FTGAKK	1	RGVSPEGRRPPVVVN@LSTSPRR	2	HexNAc(2)Hex(9),HexNAc(4)Hex(4)NeuAc(1)	1
HexNAc(4)Hex(5)NeuAc(2)	1	HexNAc(3)Hex(6)NeuAc(1)	2	HexNAc(2)Hex(9),HexNAc(4)Hex(5)NeuAc(1)	2
RGSAN@RTCQVNGRWSGQTAICDNGAGYCSNPGIPIGTRK	1	RPPVVVN@LSTSPRR	1	HexNAc(2)Hex(9),HexNAc(4)Hex(6)NeuAc(1)	1
HexNAc(2)Hex(5)	1	HexNAc(1)Fuc(1)	1	HexNAc(2)Hex(9),HexNAc(5)Hex(5)NeuAc(1)	1
P01008|ANT3_HUMAN Antithrombin-III	19	C9JQI7|TM232_HUMAN Transmembrane protein 232	2	HexNAc(2)Hex(9),HexNAc(5)Hex(6)NeuAc(2)	2
KAN@KS	2	RIQNAINIAQAELNDPTDPFTRYSTN@ISSNVGEEVFSKY	2	HexNAc(3)Hex(5)NeuAc(1),HexNAc(2)Hex(7)	1
HexNAc(2)Hex(3)Fuc(1)	1	HexNAc(4)Hex(5)NeuAc(1)	1	HexNAc(3)Hex(5)NeuAc(1),HexNAc(3)Hex(4)NeuAc(1)	1
HexNAc(3)Hex(6)Fuc(1)NeuAc(1)	1	HexNAc(5)Hex(4)	1	HexNAc(3)Hex(5)NeuAc(1),HexNAc(3)Hex(6)	1
KSLTFN@ETYQDISELVYGAKL	17	O43506|ADA20_HUMAN Disintegrin and metalloproteinase domain-containing protein 20	1	HexNAc(3)Hex(5)NeuAc(1),HexNAc(4)Hex(4)	1
HexNAc(4)Hex(5)Fuc(1)NeuAc(2)	1	RQQVGECDLPEWCN@GTSHQCPDDVYVQDGISCNVNAFCYEKT	1	HexNAc(3)Hex(6),HexNAc(3)Hex(6)Fuc(1)NeuAc(1)	1
HexNAc(4)Hex(5)NeuAc(2)	16	HexNAc(2)Hex(7)	1	HexNAc(3)Hex(6)Fuc(1)NeuAc(1),HexNAc(2)Hex(5)Fuc(1)	1
P01009|A1AT_HUMAN Alpha-1-antitrypsin	125	O75460|ERN1_HUMAN Serine/threonine-protein kinase/endoribonuclease IRE1	5	HexNAc(3)Hex(6)Fuc(1)NeuAc(1),HexNAc(4)Hex(3)Fuc(1)	2
KADTHDEILEGLNFN@LTEIPEAQIHEGFQELLRT	39	RWN@ATYFDYAASLPEDDVDYKM	5	HexNAc(3)Hex(6)Fuc(1)NeuAc(1),HexNAc(5)Hex(4)	1
HexNAc(4)Hex(5)Fuc(1)NeuAc(2)	7	HexNAc(4)Hex(5)Fuc(1)NeuAc(2)	1	HexNAc(3)Hex(6)Fuc(1)NeuAc(1),HexNAc(6)Hex(3)	3
HexNAc(4)Hex(5)NeuAc(1)	4	HexNAc(4)Hex(5)NeuAc(2)	2	HexNAc(3)Hex(6)NeuAc(1),HexNAc(2)Hex(7)	4
HexNAc(4)Hex(5)NeuAc(2)	26	HexNAc(4)Hex(6)Fuc(1)NeuAc(1)	1	HexNAc(3)Hex(6)NeuAc(1),HexNAc(2)Hex(8)	1
HexNAc(4)Hex(6)Fuc(1)NeuAc(1)	1	HexNAc(5)Hex(6)NeuAc(2)	1	HexNAc(3)Hex(6)NeuAc(1),HexNAc(3)Hex(4)NeuAc(1)	1
HexNAc(5)Hex(6)NeuAc(2)	1	O75882|ATRN_HUMAN Attractin	21	HexNAc(3)Hex(6)NeuAc(1),HexNAc(3)Hex(5)NeuAc(1)	3
KYLGN@ATAIFFLPDEGKL	86	KAVVNGNIMWVVGGYMFN@HSDYNMVLAYDLASRE	7	HexNAc(3)Hex(6)NeuAc(1),HexNAc(3)Hex(6)	2
HexNAc(2)Hex(5)	1	HexNAc(3)Hex(5)NeuAc(1)	1	HexNAc(3)Hex(6)NeuAc(1),HexNAc(4)Hex(4)	1
HexNAc(4)Hex(5)Fuc(1)NeuAc(2)	10	HexNAc(3)Hex(6)NeuAc(1)	3	HexNAc(3)Hex(6)NeuAc(1),HexNAc(4)Hex(4)Fuc(1)	1
HexNAc(4)Hex(5)NeuAc(1)	7	HexNAc(4)Hex(5)NeuAc(1)	1	HexNAc(3)Hex(6)NeuAc(1),HexNAc(4)Hex(5)	1
HexNAc(4)Hex(5)NeuAc(2)	51	HexNAc(4)Hex(5)NeuAc(2)	1	HexNAc(3)Hex(6)NeuAc(1),HexNAc(4)Hex(6)Fuc(1)NeuAc(1)	1
HexNAc(4)Hex(6)Fuc(1)NeuAc(1)	12	HexNAc(4)Hex(6)Fuc(1)NeuAc(1)	1	HexNAc(3)Hex(6)NeuAc(1),HexNAc(5)Hex(4)	2
HexNAc(6)Hex(4)NeuAc(1)	5	KIDSTGN@VTNELRV	6	HexNAc(3)Hex(6)NeuAc(1),HexNAc(5)Hex(5)	2
P01011|AACT_HUMAN Alpha-1-antichymotrypsin	1	HexNAc(2)Hex(5)	1	HexNAc(3)Hex(6)NeuAc(1),HexNAc(6)Hex(3)	3
RTLN@QSSDELQLSMGNAMFVKE	1	HexNAc(2)Hex(7)	1	HexNAc(4)Hex(4)NeuAc(1),HexNAc(2)Hex(7)	5
HexNAc(2)	1	HexNAc(2)Hex(8)	3	HexNAc(4)Hex(4)NeuAc(1),HexNAc(3)Hex(4)NeuAc(1)	3
P01023|A2MG_HUMAN Alpha-2-macroglobulin	45	HexNAc(2)Hex(9)	1	HexNAc(4)Hex(4)NeuAc(1),HexNAc(6)Hex(3)	3
KFEVQVTVPKIITILEEEMN@VSVCGLYTYGKP	1	REWLPLN@RS	1	HexNAc(4)Hex(5)Fuc(1)NeuAc(1),HexNAc(4)Hex(3)Fuc(1)	8
HexNAc(1)	1	HexNAc(4)Hex(5)NeuAc(2)	1	HexNAc(4)Hex(5)Fuc(1)NeuAc(1),HexNAc(4)Hex(6)Fuc(1)NeuAc(1)	1
KGCVLLSYLN@ETVTVSASLESVRG	1	RNHPN@ITFFVYVSN@FTWPIKI	5	HexNAc(4)Hex(5)Fuc(1)NeuAc(1),HexNAc(5)Hex(3)	1
HexNAc(4)Hex(5)Fuc(1)NeuAc(1)	1	HexNAc(2)Hex(6),HexNAc(4)Hex(6)NeuAc(1)	1	HexNAc(4)Hex(5)Fuc(1)NeuAc(1),HexNAc(5)Hex(4)	1
KSLGNVN@FTVSAEALESQELCGTEVPSVPEHGRK	3	HexNAc(4)Hex(5)NeuAc(2),HexNAc(2)Hex(6)	1	HexNAc(4)Hex(5)Fuc(1)NeuAc(1),HexNAc(6)Hex(3)Fuc(1)	2
HexNAc(4)Hex(5)	2	HexNAc(4)Hex(6)Fuc(1)NeuAc(1),HexNAc(6)Hex(3)Fuc(1)NeuAc(1)	1	HexNAc(4)Hex(5)Fuc(1)NeuAc(2),HexNAc(4)Hex(5)Fuc(1)	1
HexNAc(4)Hex(5)NeuAc(1)	1	HexNAc(5)Hex(6)NeuAc(2),HexNAc(3)Hex(6)Fuc(1)NeuAc(1)	1	HexNAc(4)Hex(5)Fuc(1)NeuAc(2),HexNAc(4)Hex(5)Fuc(1)NeuAc(1)	1
KVSN@QTLSLFFTVLQDVPVRD	36	HexNAc(6)Hex(4)NeuAc(2),HexNAc(4)Hex(4)NeuAc(1)	1	HexNAc(4)Hex(5)Fuc(1)NeuAc(2),HexNAc(5)Hex(4)	2
HexNAc(3)Hex(5)	1	RNHPNITFFVYVSN@FTWPIKI	1	HexNAc(4)Hex(5)Fuc(1)NeuAc(2),HexNAc(5)Hex(6)NeuAc(2)	1
HexNAc(4)Hex(5)Fuc(1)NeuAc(1)	11	HexNAc(4)Hex(5)Fuc(1)NeuAc(1)	1	HexNAc(4)Hex(5)NeuAc(1),HexNAc(2)Hex(7)	2
HexNAc(4)Hex(5)Fuc(1)NeuAc(2)	4	RPAN@HSAKQ	1	HexNAc(4)Hex(5)NeuAc(1),HexNAc(2)Hex(8)	1
HexNAc(4)Hex(5)NeuAc(1)	8	HexNAc(5)Hex(6)NeuAc(2)	1	HexNAc(4)Hex(5)NeuAc(1),HexNAc(2)Hex(9)	1
HexNAc(4)Hex(5)NeuAc(2)	11	P00450|CERU_HUMAN Ceruloplasmin	43	HexNAc(4)Hex(5)NeuAc(1),HexNAc(3)Hex(4)	2
HexNAc(5)Hex(6)NeuAc(2)	1	KEFYLFPTVFDEN@ESLLLEDNIRM	1	HexNAc(4)Hex(5)NeuAc(1),HexNAc(3)Hex(4)NeuAc(1)	3
RGN@RS	4	HexNAc(6)Hex(4)NeuAc(1)	1	HexNAc(4)Hex(5)NeuAc(1),HexNAc(3)Hex(6)	3
HexNAc(2)Hex(3)Fuc(1)	1	KEHEGAIYPDN@TTDFQRA	8	HexNAc(4)Hex(5)NeuAc(1),HexNAc(4)Hex(3)Fuc(1)	1
HexNAc(2)Hex(5)	1	HexNAc(4)Hex(5)Fuc(1)NeuAc(2)	3	HexNAc(4)Hex(5)NeuAc(1),HexNAc(4)Hex(4)	1
HexNAc(4)Hex(5)Fuc(1)NeuAc(2)	1	HexNAc(4)Hex(5)NeuAc(2)	5	HexNAc(4)Hex(5)NeuAc(1),HexNAc(4)Hex(4)Fuc(1)	7
HexNAc(5)Hex(5)Fuc(1)	1	KELHHLQEQN@VSNAFLDKG	4	HexNAc(4)Hex(5)NeuAc(1),HexNAc(4)Hex(5)	12
P01024|CO3_HUMAN Complement C3	23	HexNAc(3)Hex(6)Fuc(1)NeuAc(1)	1	HexNAc(4)Hex(5)NeuAc(1),HexNAc(4)Hex(5)NeuAc(2)	2
KHYLMWGLSSDFWGEKPN@LSYIIGKD	2	HexNAc(4)Hex(5)Fuc(1)NeuAc(2)	1	HexNAc(4)Hex(5)NeuAc(1),HexNAc(5)Hex(3)	3
HexNAc(4)Hex(6)Fuc(1)NeuAc(1)	1	HexNAc(4)Hex(5)NeuAc(2)	2	HexNAc(4)Hex(5)NeuAc(1),HexNAc(5)Hex(4)	2
HexNAc(6)Hex(4)NeuAc(2)	1	KEN@LTAPGSDSAVFFEQGTTRI	30	HexNAc(4)Hex(5)NeuAc(1),HexNAc(6)Hex(3)	8
KTVLTPATNHMGN@VTFTIPANRE	20	HexNAc(4)Hex(5)Fuc(1)NeuAc(2)	3	HexNAc(4)Hex(5)NeuAc(2),HexNAc(2)Hex(3)	1
HexNAc(2)Hex(5)	4	HexNAc(4)Hex(5)NeuAc(1)	3	HexNAc(4)Hex(5)NeuAc(2),HexNAc(2)Hex(5)	6
HexNAc(2)Hex(6)	13	HexNAc(4)Hex(5)NeuAc(2)	16	HexNAc(4)Hex(5)NeuAc(2),HexNAc(2)Hex(5)Fuc(1)	3
HexNAc(2)Hex(7)	2	HexNAc(4)Hex(6)Fuc(1)NeuAc(1)	6	HexNAc(4)Hex(5)NeuAc(2),HexNAc(2)Hex(7)	1
HexNAc(4)Hex(6)Fuc(1)NeuAc(1)	1	HexNAc(5)Hex(6)NeuAc(1)	1	HexNAc(4)Hex(5)NeuAc(2),HexNAc(2)Hex(9)	1
RMN@KT	1	HexNAc(5)Hex(6)NeuAc(2)	1	HexNAc(4)Hex(5)NeuAc(2),HexNAc(3)Hex(6)	2
HexNAc(2)Hex(3)	1	P00734|THRB_HUMAN Prothrombin	23	HexNAc(4)Hex(5)NeuAc(2),HexNAc(4)Hex(4)	1
P01042|KNG1_HUMAN Kininogen-1	1	KN@FTENDLLVRI	1	HexNAc(4)Hex(5)NeuAc(2),HexNAc(4)Hex(4)NeuAc(1)	2
KLNAENN@ATFYFKI	1	HexNAc(6)Hex(3)Fuc(1)NeuAc(2)	1	HexNAc(4)Hex(5)NeuAc(2),HexNAc(4)Hex(5)	5
HexNAc(4)Hex(5)NeuAc(2)	1	RGHVN@ITRS	22	HexNAc(4)Hex(5)NeuAc(2),HexNAc(4)Hex(5)Fuc(1)NeuAc(1)	1
P01591|IGJ_HUMAN Immunoglobulin J chain	1	HexNAc(4)Hex(5)Fuc(1)NeuAc(2)	1	HexNAc(4)Hex(5)NeuAc(2),HexNAc(4)Hex(5)NeuAc(1)	3
REN@ISDPTSPLRT	1	HexNAc(4)Hex(5)NeuAc(2)	21	HexNAc(4)Hex(5)NeuAc(2),HexNAc(4)Hex(5)NeuAc(2)	2
HexNAc(4)Hex(5)NeuAc(1)	1	P00736|C1R_HUMAN Complement C1r subcomponent	3	HexNAc(4)Hex(5)NeuAc(2),HexNAc(5)Hex(4)	1
P01871|IGHM_HUMAN Ig mu chain C region	3	KEFMSQGNKMLLTFHTDFSNEEN@GTIMFYKG	1	HexNAc(4)Hex(5)NeuAc(2),HexNAc(6)Hex(3)Fuc(1)NeuAc(2)	1
KN@NSDISSTRG	3	HexNAc(4)Hex(5)NeuAc(2)	1	HexNAc(4)Hex(6)Fuc(1)NeuAc(1),HexNAc(2)Hex(3)	1
HexNAc(4)Hex(5)Fuc(1)NeuAc(1)	3	KEHEAQSN@ASLDVFLGHTNVEELMKL	1	HexNAc(4)Hex(6)Fuc(1)NeuAc(1),HexNAc(3)Hex(6)Fuc(1)NeuAc(1)	1
P01877|IGHA2_HUMAN Ig alpha-2 chain C region	3	HexNAc(4)Hex(5)NeuAc(2)	1	HexNAc(4)Hex(6)Fuc(1)NeuAc(1),HexNAc(4)Hex(4)Fuc(1)	1
KTPLTAN@ITKS	3	KMLLTFHTDFSNEEN@GTIMFYKG	1	HexNAc(4)Hex(6)Fuc(1)NeuAc(1),HexNAc(6)Hex(3)Fuc(1)	2
HexNAc(4)Hex(5)Fuc(1)NeuAc(1)	3	HexNAc(4)Hex(5)NeuAc(1)	1	HexNAc(4)Hex(6)Fuc(1)NeuAc(1),HexNAc(6)Hex(4)NeuAc(1)	1
P02748|CO9_HUMAN Complement component C9	4	P00738|HPT_HUMAN Haptoglobin	303	HexNAc(4)Hex(6)NeuAc(1),HexNAc(4)Hex(4)NeuAc(1)	1
KN@ETYQLFLSYSSKK	2	KMVSHHN@LTTGATLINEQWLLTTAKN	115	HexNAc(4)Hex(6)NeuAc(1),HexNAc(4)Hex(5)	1
HexNAc(3)Hex(5)	2	HexNAc(4)Hex(3)	3	HexNAc(4)Hex(6)NeuAc(1),HexNAc(5)Hex(5)NeuAc(1)	1
RAVN@ITSENLIDDVVSLIRG	2	HexNAc(4)Hex(4)NeuAc(1)	2	HexNAc(4)Hex(6)NeuAc(1),HexNAc(5)Hex(6)NeuAc(1)	1
HexNAc(4)Hex(5)NeuAc(2)	2	HexNAc(4)Hex(5)Fuc(1)NeuAc(1)	1	HexNAc(4)Hex(6)NeuAc(1),HexNAc(5)Hex(6)NeuAc(2)	1
P02749|APOH_HUMAN Beta-2-glycoprotein 1	1	HexNAc(4)Hex(5)Fuc(1)NeuAc(2)	3	HexNAc(4)Hex(6)NeuAc(1),HexNAc(6)Hex(3)Fuc(1)NeuAc(1)	3
RVYKPSAGN@NSLYRD	1	HexNAc(4)Hex(5)NeuAc(1)	19	HexNAc(4)Hex(6)NeuAc(1),HexNAc(6)Hex(4)NeuAc(1)	2
HexNAc(4)Hex(5)NeuAc(2)	1	HexNAc(4)Hex(5)NeuAc(2)	72	HexNAc(5)Hex(4),HexNAc(3)Hex(4)NeuAc(1)	1
P02750|A2GL_HUMAN Leucine-rich alpha-2-glycoprotein	5	HexNAc(4)Hex(6)Fuc(1)NeuAc(1)	7	HexNAc(5)Hex(5),HexNAc(3)Hex(4)NeuAc(1)	1
KLPPGLLAN@FTLLRT	5	HexNAc(5)Hex(6)NeuAc(1)	1	HexNAc(5)Hex(5),HexNAc(3)Hex(5)NeuAc(1)	5
HexNAc(2)Hex(1)	1	HexNAc(5)Hex(6)NeuAc(2)	6	HexNAc(5)Hex(5),HexNAc(3)Hex(6)Fuc(1)NeuAc(1)	2
HexNAc(2)Hex(2)	1	HexNAc(6)Hex(4)NeuAc(1)	1	HexNAc(5)Hex(5),HexNAc(5)Hex(5)NeuAc(1)	2
HexNAc(3)Hex(4)NeuAc(1)	1	KNLFLN@HSEN@ATAKD	4	HexNAc(5)Hex(5),HexNAc(5)Hex(6)NeuAc(2)	1
HexNAc(4)Hex(5)NeuAc(2)	2	HexNAc(2),HexNAc(6)Hex(4)NeuAc(2)	1	HexNAc(5)Hex(5),HexNAc(6)Hex(3)Fuc(1)NeuAc(2)	2
P02751|FINC_HUMAN Fibronectin	9	HexNAc(2)Hex(9),HexNAc(4)Hex(5)NeuAc(2)	1	HexNAc(5)Hex(5)Fuc(1),HexNAc(3)Hex(4)NeuAc(1)	4
KLDAPTNLQFVN@ETDSTVLVRW	9	HexNAc(4)Hex(5)NeuAc(1),HexNAc(5)Hex(6)NeuAc(1)	1	HexNAc(5)Hex(5)Fuc(1),HexNAc(6)Hex(3)Fuc(1)NeuAc(1)	1
HexNAc(4)Hex(4)NeuAc(1)	1	HexNAc(5)Hex(3),HexNAc(5)Hex(5)NeuAc(1)	1	HexNAc(5)Hex(5)Fuc(1),HexNAc(6)Hex(4)NeuAc(1)	1
HexNAc(4)Hex(5)Fuc(1)NeuAc(1)	1	KNLFLN@HSENATAKD	2	HexNAc(5)Hex(5)NeuAc(1),HexNAc(2)Hex(7)	2
HexNAc(4)Hex(5)NeuAc(2)	7	HexNAc(4)Hex(5)NeuAc(1)	2	HexNAc(5)Hex(5)NeuAc(1),HexNAc(2)Hex(8)	1
P02765|FETUA_HUMAN Alpha-2-HS-glycoprotein	20	KVVLHPN@YSQVDIGLIKL	182	HexNAc(5)Hex(5)NeuAc(1),HexNAc(3)Hex(4)NeuAc(1)	2
KAALAAFNAQNN@GSNFQLEEISRA	20	HexNAc(1)	4	HexNAc(5)Hex(5)NeuAc(1),HexNAc(3)Hex(6)	1
HexNAc(4)Hex(5)Fuc(1)NeuAc(2)	2	HexNAc(2)	2	HexNAc(5)Hex(5)NeuAc(1),HexNAc(4)Hex(4)NeuAc(1)	2
HexNAc(4)Hex(5)NeuAc(2)	14	HexNAc(2)Hex(4)	1	HexNAc(5)Hex(5)NeuAc(1),HexNAc(4)Hex(5)	1
HexNAc(4)Hex(6)Fuc(1)NeuAc(1)	4	HexNAc(3)Hex(4)NeuAc(1)	2	HexNAc(5)Hex(5)NeuAc(1),HexNAc(4)Hex(6)Fuc(1)NeuAc(1)	1
P03952|KLKB1_HUMAN Plasma kallikrein	11	HexNAc(3)Hex(5)NeuAc(1)	1	HexNAc(5)Hex(5)NeuAc(1),HexNAc(5)Hex(4)	1
KIYPGVDFGGEELN@VTFVKG	8	HexNAc(4)Hex(4)NeuAc(1)	2	HexNAc(5)Hex(5)NeuAc(1),HexNAc(5)Hex(5)	1
HexNAc(1)	1	HexNAc(4)Hex(5)	2	HexNAc(5)Hex(5)NeuAc(1),HexNAc(5)Hex(5)Fuc(1)	1
HexNAc(4)Hex(5)NeuAc(2)	6	HexNAc(4)Hex(5)Fuc(1)NeuAc(1)	3	HexNAc(5)Hex(5)NeuAc(1),HexNAc(6)Hex(4)NeuAc(2)	1
HexNAc(6)Hex(4)NeuAc(2)	1	HexNAc(4)Hex(5)Fuc(1)NeuAc(2)	13	HexNAc(5)Hex(6)NeuAc(1),HexNAc(3)Hex(6)NeuAc(1)	1
RGVNFN@VSKV	1	HexNAc(4)Hex(5)NeuAc(1)	16	HexNAc(5)Hex(6)NeuAc(1),HexNAc(4)Hex(5)NeuAc(1)	2
HexNAc(6)Hex(3)Fuc(1)NeuAc(2)	1	HexNAc(4)Hex(5)NeuAc(2)	98	HexNAc(5)Hex(6)NeuAc(1),HexNAc(4)Hex(6)Fuc(1)NeuAc(1)	1
RIVGGTN@SSWGEWPWQVSLQVKL	1	HexNAc(4)Hex(6)Fuc(1)NeuAc(1)	8	HexNAc(5)Hex(6)NeuAc(1),HexNAc(4)Hex(6)NeuAc(1)	1
HexNAc(4)Hex(5)NeuAc(2)	1	HexNAc(4)Hex(6)NeuAc(1)	3	HexNAc(5)Hex(6)NeuAc(1),HexNAc(5)Hex(5)Fuc(1)	2
RIYSGILN@LSDITKD	1	HexNAc(5)Hex(5)NeuAc(1)	1	HexNAc(5)Hex(6)NeuAc(1),HexNAc(5)Hex(6)NeuAc(2)	1
HexNAc(4)Hex(5)NeuAc(2)	1	HexNAc(5)Hex(6)NeuAc(1)	6	HexNAc(5)Hex(6)NeuAc(1),HexNAc(6)Hex(3)Fuc(1)	1
P04004|VTNC_HUMAN Vitronectin	5	HexNAc(5)Hex(6)NeuAc(2)	17	HexNAc(5)Hex(6)NeuAc(1),HexNAc(6)Hex(4)NeuAc(1)	1
KN@GSLFAFRG	2	HexNAc(6)Hex(4)NeuAc(1)	3	HexNAc(5)Hex(6)NeuAc(1),HexNAc(6)Hex(4)NeuAc(2)	1
HexNAc(4)Hex(5)NeuAc(2)	2	P01008|ANT3_HUMAN Antithrombin-III	76	HexNAc(5)Hex(6)NeuAc(2),HexNAc(4)Hex(4)NeuAc(1)	1
RN@ISDGFDGIPDNVDAALALPAHSYSGRE	3	KAN@KS	21	HexNAc(5)Hex(6)NeuAc(2),HexNAc(4)Hex(5)	1
HexNAc(4)Hex(5)NeuAc(2)	3	HexNAc(2)Hex(2)	1	HexNAc(5)Hex(6)NeuAc(2),HexNAc(4)Hex(5)NeuAc(2)	1
P04070|PROC_HUMAN Vitamin K-dependent protein C	3	HexNAc(2)Hex(3)Fuc(1)	1	HexNAc(5)Hex(6)NeuAc(2),HexNAc(5)Hex(3)	1
KEVFVHPN@YSKS	1	HexNAc(2)Hex(5)Fuc(1)	1	HexNAc(5)Hex(6)NeuAc(2),HexNAc(5)Hex(4)	9
HexNAc(4)Hex(5)Fuc(1)NeuAc(1)	1	HexNAc(2)Hex(6)	2	HexNAc(5)Hex(6)NeuAc(2),HexNAc(6)Hex(4)NeuAc(2)	4
RN@RTFVLNFIKI	2	HexNAc(3)Hex(4)NeuAc(1)	2	HexNAc(6)Hex(3),HexNAc(4)Hex(4)NeuAc(1)	1
HexNAc(4)Hex(5)Fuc(1)NeuAc(1)	1	HexNAc(3)Hex(5)NeuAc(1)	1	HexNAc(6)Hex(3)Fuc(1),HexNAc(3)Hex(5)NeuAc(1)	1
HexNAc(5)Hex(6)NeuAc(2)	1	HexNAc(4)Hex(3)Fuc(1)	1	HexNAc(6)Hex(3)Fuc(1),HexNAc(3)Hex(6)NeuAc(1)	1
P04114|APOB_HUMAN Apolipoprotein B-100	18	HexNAc(4)Hex(4)NeuAc(1)	2	HexNAc(6)Hex(3)Fuc(1),HexNAc(4)Hex(4)NeuAc(1)	2
KFVEGSHN@STVSLTTKN	4	HexNAc(4)Hex(5)Fuc(1)NeuAc(1)	2	HexNAc(6)Hex(3)Fuc(1)NeuAc(1),HexNAc(2)Hex(8)	1
HexNAc(2)	1	HexNAc(4)Hex(5)NeuAc(2)	1	HexNAc(6)Hex(3)Fuc(1)NeuAc(1),HexNAc(4)Hex(3)	1
HexNAc(3)Hex(5)NeuAc(1)	1	HexNAc(4)Hex(6)Fuc(1)NeuAc(1)	1	HexNAc(6)Hex(3)Fuc(1)NeuAc(1),HexNAc(4)Hex(3)Fuc(1)	2
HexNAc(4)Hex(5)NeuAc(1)	2	HexNAc(5)Hex(5)NeuAc(1)	1	HexNAc(6)Hex(3)Fuc(1)NeuAc(1),HexNAc(4)Hex(4)Fuc(1)	3
KIQSPLFTLDANADIGN@GTTSANEAGIAASITAKG	3	HexNAc(5)Hex(6)NeuAc(1)	1	HexNAc(6)Hex(3)Fuc(1)NeuAc(1),HexNAc(4)Hex(5)Fuc(1)	1
HexNAc(4)Hex(5)NeuAc(2)	3	HexNAc(6)Hex(3)Fuc(1)NeuAc(1)	2	HexNAc(6)Hex(3)Fuc(1)NeuAc(1),HexNAc(4)Hex(5)NeuAc(2)	1
KPTVSSSMEFKYDFN@SSMLYSTAKG	1	HexNAc(6)Hex(3)Fuc(1)NeuAc(2)	1	HexNAc(6)Hex(3)Fuc(1)NeuAc(1),HexNAc(4)Hex(6)NeuAc(1)	2
HexNAc(6)Hex(4)NeuAc(2)	1	HexNAc(6)Hex(4)NeuAc(2)	1	HexNAc(6)Hex(3)Fuc(1)NeuAc(1),HexNAc(5)Hex(3)	1
KSYN@ETKI	1	KSLTFN@ETYQDISELVYGAKL	53	HexNAc(6)Hex(3)Fuc(1)NeuAc(1),HexNAc(5)Hex(4)	1
HexNAc(4)Hex(5)NeuAc(2)	1	HexNAc(3)Hex(6)NeuAc(1)	2	HexNAc(6)Hex(3)Fuc(1)NeuAc(1),HexNAc(5)Hex(5)Fuc(1)	1
RFEVDSPVYN@ATWSASLKN	5	HexNAc(4)Hex(5)Fuc(1)NeuAc(1)	2	HexNAc(6)Hex(3)Fuc(1)NeuAc(1),HexNAc(5)Hex(5)NeuAc(1)	1
HexNAc(4)Hex(5)NeuAc(1)	1	HexNAc(4)Hex(5)Fuc(1)NeuAc(2)	2	HexNAc(6)Hex(3)Fuc(1)NeuAc(1),HexNAc(6)Hex(3)	10
HexNAc(4)Hex(5)NeuAc(2)	4	HexNAc(4)Hex(5)NeuAc(1)	7	HexNAc(6)Hex(3)Fuc(1)NeuAc(1),HexNAc(6)Hex(3)Fuc(1)	2
RFN@SSYLQGTNQITGRY	3	HexNAc(4)Hex(5)NeuAc(2)	34	HexNAc(6)Hex(3)Fuc(1)NeuAc(1),HexNAc(6)Hex(3)Fuc(1)NeuAc(2)	1
HexNAc(4)Hex(5)NeuAc(1)	3	HexNAc(4)Hex(6)Fuc(1)NeuAc(1)	6	HexNAc(6)Hex(3)Fuc(1)NeuAc(2),HexNAc(5)Hex(4)	7
RVNQNLVYESGSLN@FSKL	1	KWVSN@KT	2	HexNAc(6)Hex(3)Fuc(1)NeuAc(2),HexNAc(5)Hex(5)NeuAc(1)	1
HexNAc(4)Hex(5)NeuAc(2)	1	HexNAc(4)Hex(5)NeuAc(2)	2	HexNAc(6)Hex(3)Fuc(1)NeuAc(2),HexNAc(5)Hex(6)NeuAc(2)	1
P04217|A1BG_HUMAN Alpha-1B-glycoprotein	1	P01009|A1AT_HUMAN Alpha-1-antitrypsin	480	HexNAc(6)Hex(3)Fuc(1)NeuAc(2),HexNAc(6)Hex(3)	3
RFQSPAGTEALFELHNISVADSAN@YSCVYVDLKP	1	KADTHDEILEGLNFN@LTEIPEAQIHEGFQELLRT	333	HexNAc(6)Hex(4)NeuAc(1),HexNAc(2)Hex(7)	2
HexNAc(4)Hex(5)NeuAc(1)	1	HexNAc(1)	2	HexNAc(6)Hex(4)NeuAc(1),HexNAc(3)Hex(4)NeuAc(1)	1
P04275|VWF_HUMAN von Willebrand factor	5	HexNAc(2)	1	HexNAc(6)Hex(4)NeuAc(1),HexNAc(3)Hex(5)NeuAc(1)	1
KEEN@NTGECCGRC	1	HexNAc(3)Hex(4)NeuAc(1)	1	HexNAc(6)Hex(4)NeuAc(1),HexNAc(3)Hex(6)	1
HexNAc(2)	1	HexNAc(4)Hex(4)NeuAc(1)	1	HexNAc(6)Hex(4)NeuAc(1),HexNAc(4)Hex(5)	2
RIDGSGNFQVLLSDRYFN@KTCGLCGNFNIFAEDDFMTQEGTLTSDPYDFANSWALSSGEQWCERA	1	HexNAc(4)Hex(5)Fuc(1)NeuAc(1)	8	HexNAc(6)Hex(4)NeuAc(1),HexNAc(4)Hex(5)NeuAc(1)	1
HexNAc(4)Hex(4)NeuAc(1)	1	HexNAc(4)Hex(5)Fuc(1)NeuAc(2)	34	HexNAc(6)Hex(4)NeuAc(1),HexNAc(4)Hex(6)NeuAc(1)	1
RYFN@KT	2	HexNAc(4)Hex(5)NeuAc(1)	50	HexNAc(6)Hex(4)NeuAc(1),HexNAc(5)Hex(3)	1
HexNAc(2)Hex(9)	1	HexNAc(4)Hex(5)NeuAc(2)	142	HexNAc(6)Hex(4)NeuAc(1),HexNAc(5)Hex(4)	4
HexNAc(4)Hex(4)Fuc(1)	1	HexNAc(4)Hex(6)Fuc(1)NeuAc(1)	56	HexNAc(6)Hex(4)NeuAc(1),HexNAc(5)Hex(5)Fuc(1)	1
RYQGGN@RT	1	HexNAc(5)Hex(6)NeuAc(1)	2	HexNAc(6)Hex(4)NeuAc(1),HexNAc(5)Hex(5)NeuAc(1)	1
HexNAc(2)Fuc(1)	1	HexNAc(5)Hex(6)NeuAc(2)	33	HexNAc(6)Hex(4)NeuAc(1),HexNAc(5)Hex(6)NeuAc(1)	1
P05090|APOD_HUMAN Apolipoprotein D	1	HexNAc(6)Hex(3)Fuc(1)NeuAc(1)	1	HexNAc(6)Hex(4)NeuAc(1),HexNAc(6)Hex(3)	4
RADGTVNQIEGEATPVN@LTEPAKL	1	HexNAc(6)Hex(4)NeuAc(2)	2	HexNAc(6)Hex(4)NeuAc(2),HexNAc(2)Hex(2)	1
HexNAc(4)Hex(5)Fuc(1)NeuAc(1)	1	KYLGN@ATAIFFLPDEGKL	145	HexNAc(6)Hex(4)NeuAc(2),HexNAc(2)Hex(3)	3
P05155|IC1_HUMAN Plasma protease C1 inhibitor	26	HexNAc(4)Hex(4)NeuAc(1)	2	HexNAc(6)Hex(4)NeuAc(2),HexNAc(2)Hex(3)Fuc(1)	1
KMLFVEPILEVSSLPTTN@STTNSATKI	1	HexNAc(4)Hex(5)Fuc(1)NeuAc(1)	2	HexNAc(6)Hex(4)NeuAc(2),HexNAc(2)Hex(4)	1
HexNAc(4)Hex(5)NeuAc(2)	1	HexNAc(4)Hex(5)Fuc(1)NeuAc(2)	11	HexNAc(6)Hex(4)NeuAc(2),HexNAc(3)Hex(4)NeuAc(1)	4
KVGQLQLSHN@LSLVILVPQNLKH	8	HexNAc(4)Hex(5)NeuAc(1)	11	HexNAc(6)Hex(4)NeuAc(2),HexNAc(3)Hex(5)NeuAc(1)	3
HexNAc(4)Hex(5)Fuc(1)NeuAc(2)	1	HexNAc(4)Hex(5)NeuAc(2)	89	HexNAc(6)Hex(4)NeuAc(2),HexNAc(4)Hex(4)NeuAc(1)	2
HexNAc(4)Hex(5)NeuAc(2)	7	HexNAc(4)Hex(6)Fuc(1)NeuAc(1)	11	HexNAc(6)Hex(4)NeuAc(2),HexNAc(4)Hex(5)	1
RVLSN@NSDANLELINTWVAKN	17	HexNAc(4)Hex(6)NeuAc(1)	4	HexNAc(6)Hex(4)NeuAc(2),HexNAc(4)Hex(5)Fuc(1)	1
HexNAc(4)Hex(5)Fuc(1)NeuAc(2)	4	HexNAc(5)Hex(6)NeuAc(1)	1	HexNAc(6)Hex(4)NeuAc(2),HexNAc(5)Hex(4)	11
HexNAc(4)Hex(5)NeuAc(2)	13	HexNAc(5)Hex(6)NeuAc(2)	1	HexNAc(6)Hex(4)NeuAc(2),HexNAc(5)Hex(5)NeuAc(1)	2
P05156|CFAI_HUMAN Complement factor I	1	HexNAc(6)Hex(4)NeuAc(1)	2	HexNAc(6)Hex(4)NeuAc(2),HexNAc(5)Hex(6)NeuAc(1)	1
RSIPACVPWSPYLFQPN@DTCIVSGWGRE	1	HexNAc(6)Hex(4)NeuAc(2)	11	HexNAc(6)Hex(4)NeuAc(2),HexNAc(5)Hex(6)NeuAc(2)	4
HexNAc(2)Hex(2)	1	RQLAHQSN@STNIFFSPVSIATAFAMLSLGTKA	2	HexNAc(6)Hex(4)NeuAc(2),HexNAc(6)Hex(3)	1
P05543|THBG_HUMAN Thyroxine-binding globulin	2	HexNAc(2)Hex(4)	1	HexNAc(6)Hex(4)NeuAc(2),HexNAc(6)Hex(3)Fuc(1)NeuAc(2)	1
KTEDSSSFLIDKTTTVQVPMMHQMEQYYHLVDMELN@CTVLQMDYSKN	1	HexNAc(4)Hex(5)NeuAc(2)	1	O60312|AT10A_HUMAN Probable phospholipid-transporting ATPase VA	3
HexNAc(3)Hex(6)	1	P01011|AACT_HUMAN Alpha-1-antichymotrypsin	20	KACQVYFINQDMQLYDEETDSQLQCRALN@ITEDLGQIQYIFSDKT	2
KTLYETEVFSTDFSN@ISAAKQ	1	KFN@LTETSEAEIHQSFQHLLRT	3	HexNAc(3)Hex(5)NeuAc(1)	1
HexNAc(4)Hex(5)NeuAc(2)	1	HexNAc(4)Hex(5)NeuAc(2)	3	HexNAc(5)Hex(6)NeuAc(2)	1
P05546|HEP2_HUMAN Heparin cofactor 2	6	KGLKFN@LTETSEAEIHQSFQHLLRTLN@QSSDELQLSMGNAMFVKE	1	KLLDHDEEVITLN@ATSQEACAALLDQCLCYVQSRG	1
KN@LSMPLLPADFHKE	6	HexNAc(4)Hex(5)NeuAc(2),HexNAc(5)Hex(5)Fuc(1)	1	HexNAc(3)Hex(4)NeuAc(1)	1
HexNAc(4)Hex(5)NeuAc(2)	6	KN@GTRG	10	O60716|CTND1_HUMAN Catenin delta-1	12
P05556|ITB1_HUMAN Integrin beta-1	13	HexNAc(3)Hex(5)NeuAc(1)	1	KLVLIN@KS	2
KCHEGN@GTFECGACRC	1	HexNAc(4)Hex(5)Fuc(1)NeuAc(2)	3	HexNAc(1)Fuc(1)	1
HexNAc(4)Hex(5)NeuAc(2)	1	HexNAc(4)Hex(6)Fuc(1)NeuAc(1)	2	HexNAc(4)Hex(6)Fuc(1)NeuAc(1)	1
KN@VTN@RS	12	HexNAc(5)Hex(6)NeuAc(2)	1	KLVLIN@KSGN@RS	1
HexNAc(3)Hex(6)NeuAc(1),HexNAc(6)Hex(3)Fuc(1)NeuAc(1)	1	HexNAc(6)Hex(3)Fuc(1)NeuAc(2)	3	HexNAc(6)Hex(4)NeuAc(1),HexNAc(5)Hex(5)NeuAc(1)	1
HexNAc(4)Hex(4)NeuAc(1),HexNAc(4)Hex(3)Fuc(1)	1	KYTGN@ASALFILPDQDKM	5	KLVLINKSGN@RS	1
HexNAc(4)Hex(5)Fuc(1)NeuAc(1),HexNAc(6)Hex(3)Fuc(1)	1	HexNAc(5)Hex(6)NeuAc(2)	5	HexNAc(2)	1
HexNAc(4)Hex(5)NeuAc(1),HexNAc(5)Hex(5)NeuAc(1)	1	RTLN@QSSDELQLSMGNAMFVKE	1	RGDHN@RT	8
HexNAc(4)Hex(5)NeuAc(2),HexNAc(4)Hex(4)NeuAc(1)	1	HexNAc(4)Hex(5)NeuAc(2)	1	HexNAc(2)Fuc(1)	1
HexNAc(4)Hex(5)NeuAc(2),HexNAc(4)Hex(5)	1	P01019|ANGT_HUMAN Angiotensinogen	3	HexNAc(2)Hex(1)	2
HexNAc(5)Hex(3),HexNAc(6)Hex(3)Fuc(1)NeuAc(1)	1	KN@CTSRL	2	HexNAc(2)Hex(2)	2
HexNAc(6)Hex(3),HexNAc(4)Hex(4)NeuAc(1)	3	HexNAc(4)Hex(5)Fuc(1)NeuAc(2)	2	HexNAc(2)Hex(6)	1
HexNAc(6)Hex(3)Fuc(1)NeuAc(2),HexNAc(6)Hex(3)Fuc(1)	1	RVYIHPFHLVIHN@ESTCEQLAKA	1	HexNAc(3)Hex(4)NeuAc(1)	1
HexNAc(6)Hex(4)NeuAc(2),HexNAc(6)Hex(3)Fuc(1)	1	HexNAc(5)Hex(5)NeuAc(1)	1	HexNAc(3)Hex(5)	1
P06276|CHLE_HUMAN Cholinesterase	1	P01023|A2MG_HUMAN Alpha-2-macroglobulin	161	O75129|ASTN2_HUMAN Astrotactin-2	17
KYGNPNETQNN@STSWPVFKS	1	KVSN@QTLSLFFTVLQDVPVRD	142	KFN@DTLFGEMLHGYNN@RTQHVNQGQVFQMTFRE	6
HexNAc(4)Hex(3)Fuc(1)	1	HexNAc(2)Hex(5)	1	HexNAc(3)Hex(6),HexNAc(4)Hex(5)NeuAc(1)	1
P06681|CO2_HUMAN Complement C2	3	HexNAc(2)Hex(5)Fuc(1)	2	HexNAc(4)Hex(4)Fuc(1),HexNAc(3)Hex(4)	1
KQSVPAHFVALN@GSKL	3	HexNAc(4)Hex(5)Fuc(1)	4	HexNAc(6)Hex(3)Fuc(1),HexNAc(1)Fuc(1)	1
HexNAc(2)Fuc(1)	3	HexNAc(4)Hex(5)Fuc(1)NeuAc(1)	27	HexNAc(6)Hex(4)NeuAc(2),HexNAc(2)	2
P07358|CO8B_HUMAN Complement component C8 beta chain	4	HexNAc(4)Hex(5)Fuc(1)NeuAc(2)	13	HexNAc(6)Hex(4)NeuAc(2),HexNAc(2)Fuc(1)	1
RN@VTEKM	3	HexNAc(4)Hex(5)NeuAc(1)	21	KFNDTLFGEMLHGYNN@RTQHVNQGQVFQMTFRE	9
HexNAc(4)Hex(5)NeuAc(2)	1	HexNAc(4)Hex(5)NeuAc(2)	36	HexNAc(4)Hex(5)NeuAc(1)	1
HexNAc(5)Hex(4)	1	HexNAc(4)Hex(6)Fuc(1)NeuAc(1)	10	HexNAc(4)Hex(5)NeuAc(2)	6
HexNAc(6)Hex(3)Fuc(1)	1	HexNAc(4)Hex(6)NeuAc(1)	10	HexNAc(5)Hex(6)NeuAc(2)	2
RYAYLLQPSQFHGEPCN@FSDKE	1	HexNAc(5)Hex(5)Fuc(1)	2	KSPVN@KT	2
HexNAc(4)Hex(6)Fuc(1)NeuAc(1)	1	HexNAc(5)Hex(6)NeuAc(1)	5	HexNAc(1)	1
P07359|GP1BA_HUMAN Platelet glycoprotein Ib alpha chain	1	HexNAc(5)Hex(6)NeuAc(2)	11	HexNAc(2)Hex(3)	1
KEQTTFPPRWTPN@FTLHMESITFSKT	1	RASVSVLGDILGSAMQNTQNLLQMPYGCGEQNMVLFAPNIYVLDYLN@ETQQLTPEIKS	1	O75164|KDM4A_HUMAN Lysine-specific demethylase 4A	35
HexNAc(2)	1	HexNAc(4)Hex(5)NeuAc(2)	1	KEFN@ETMAQQAPHCAVCMIFQTYHQVEFGGFNQNCGN@ASDLAPQKQ	2
P08185|CBG_HUMAN Corticosteroid-binding globulin	2	RGN@RS	17	HexNAc(2)Hex(9),HexNAc(4)Hex(5)NeuAc(2)	1
RAQLLQGLGFN@LTERS	2	HexNAc(2)Hex(3)	2	HexNAc(4)Hex(5)Fuc(1)NeuAc(2),HexNAc(2)Hex(9)	1
HexNAc(4)Hex(5)NeuAc(2)	2	HexNAc(2)Hex(3)Fuc(1)	1	KEFN@ETMAQQAPHCAVCMIFQTYHQVEFGGFNQNCGNASDLAPQKQ	1
P08603|CFAH_HUMAN Complement factor H	2	HexNAc(2)Hex(5)	3	HexNAc(1)Fuc(1)	1
RISEEN@ETTCYMGKW	2	HexNAc(2)Hex(6)	1	KEFNETMAQQAPHCAVCMIFQTYHQVEFGGFNQNCGN@ASDLAPQKQ	30
HexNAc(4)Hex(5)NeuAc(2)	2	HexNAc(2)Hex(7)	1	HexNAc(1)	1
P0C0L5|CO4B_HUMAN Complement C4-B	5	HexNAc(3)Hex(5)NeuAc(1)	1	HexNAc(1)Fuc(1)	29
RFSDGLESN@SSTQFEVKK	3	HexNAc(3)Hex(6)NeuAc(1)	2	KN@LTFNPPIYGADVNGTLYEKH	1
HexNAc(2)Hex(9)	3	HexNAc(4)Hex(5)Fuc(1)NeuAc(2)	1	HexNAc(4)Hex(5)Fuc(1)NeuAc(2)	1
RGLN@VTLSSTGRN	2	HexNAc(4)Hex(5)NeuAc(2)	2	KYWKN@LTFNPPIYGADVN@GTLYEKH	1
HexNAc(4)Hex(5)NeuAc(2)	2	HexNAc(5)Hex(6)NeuAc(1)	1	HexNAc(6)Hex(3)Fuc(1),HexNAc(6)Hex(3)Fuc(1)NeuAc(1)	1
P10643|CO7_HUMAN Complement component C7	1	HexNAc(5)Hex(6)NeuAc(2)	1	O75882|ATRN_HUMAN Attractin	57
KINNDFNYEFYN@STWSYVKH	1	HexNAc(6)Hex(4)NeuAc(2)	1	KAVVNGNIMWVVGGYMFN@HSDYNMVLAYDLASRE	20
HexNAc(4)Hex(6)NeuAc(1)	1	RQTVSWAVTPKSLGNVN@FTVSAEALESQELCGTEVPSVPEHGRK	1	HexNAc(2)Hex(4)	1
P10909|CLUS_HUMAN Clusterin	3	HexNAc(4)Hex(5)NeuAc(1)	1	HexNAc(2)Hex(5)	1
KMLN@TSSLLEQLNEQFNWVSRL	3	P01024|CO3_HUMAN Complement C3	57	HexNAc(3)Hex(4)	1
HexNAc(4)Hex(5)NeuAc(2)	2	KHYLMWGLSSDFWGEKPN@LSYIIGKD	1	HexNAc(3)Hex(5)NeuAc(1)	1
HexNAc(4)Hex(6)Fuc(1)NeuAc(1)	1	HexNAc(6)Hex(4)NeuAc(2)	1	HexNAc(3)Hex(6)NeuAc(1)	2
P11532|DMD_HUMAN Dystrophin	1	KTVLTPATNHMGN@VTFTIPANRE	28	HexNAc(4)Hex(5)Fuc(1)NeuAc(1)	1
KEGN@FSDLKE	1	HexNAc(2)Hex(5)	5	HexNAc(4)Hex(5)NeuAc(2)	5
HexNAc(5)Hex(6)NeuAc(2)	1	HexNAc(2)Hex(6)	15	HexNAc(4)Hex(6)Fuc(1)NeuAc(1)	3
P12259|FA5_HUMAN Coagulation factor V	8	HexNAc(2)Hex(7)	7	HexNAc(5)Hex(5)Fuc(1)	1
RNSSLNQEEEEFNLTALALENGTEFVSSNTDIIVGSN@YSSPSN@ISKF	1	HexNAc(6)Hex(3)	1	HexNAc(5)Hex(6)NeuAc(2)	3
HexNAc(6)Hex(4)NeuAc(1),HexNAc(5)Hex(6)NeuAc(2)	1	RMN@KT	28	HexNAc(6)Hex(3)Fuc(1)	1
RPEPTN@SSLN@LSVTSFKK	7	HexNAc(2)Hex(2)	1	KDSFSNEKFDFRNHPN@ITFFVYVSNFTWPIKI	1
HexNAc(4)Hex(5)Fuc(1)NeuAc(1),HexNAc(3)Hex(4)NeuAc(1)	2	HexNAc(2)Hex(3)	6	HexNAc(4)Hex(5)NeuAc(1)	1
HexNAc(4)Hex(5)Fuc(1)NeuAc(1),HexNAc(4)Hex(3)Fuc(1)	1	HexNAc(2)Hex(4)	4	KIDSTGN@VTNELRV	11
HexNAc(4)Hex(5)Fuc(1)NeuAc(2),HexNAc(3)Hex(4)	1	HexNAc(2)Hex(5)	5	HexNAc(2)Hex(5)	6
HexNAc(4)Hex(5)NeuAc(1),HexNAc(2)Hex(3)Fuc(1)	1	HexNAc(2)Hex(6)	1	HexNAc(2)Hex(6)	2
HexNAc(4)Hex(5)NeuAc(2),HexNAc(3)Hex(4)NeuAc(1)	1	HexNAc(2)Hex(8)	1	HexNAc(2)Hex(7)	1
HexNAc(5)Hex(6)NeuAc(2),HexNAc(2)Hex(3)Fuc(1)	1	HexNAc(2)Hex(9)	1	HexNAc(2)Hex(8)	1
P13671|CO6_HUMAN Complement component C6	1	HexNAc(3)Hex(4)	2	HexNAc(2)Hex(9)	1
KVLN@FTTKA	1	HexNAc(3)Hex(5)NeuAc(1)	2	KIN@VSYWCWEDMSPFTNSLLQWMPSEPSDAGFCGILSEPSTRG	1
HexNAc(6)Hex(3)Fuc(1)	1	HexNAc(4)Hex(3)	1	HexNAc(4)Hex(5)NeuAc(2)	1
P18428|LBP_HUMAN Lipopolysaccharide-binding protein	1	HexNAc(4)Hex(4)NeuAc(1)	1	RDGNETVPEVVATSGYALLHFFSDAAYN@LTGFN@ITYSFDMCPNNCSGRG	1
KMVYFAISDYVFNTASLVYHEEGYLN@FSITDDMIPPDSNIRL	1	HexNAc(4)Hex(5)Fuc(1)NeuAc(1)	2	HexNAc(4)Hex(6)NeuAc(1),HexNAc(4)Hex(3)	1
HexNAc(3)Hex(6)Fuc(1)NeuAc(1)	1	HexNAc(4)Hex(5)NeuAc(2)	1	RDLDMFIN@ASKNFNLN@ITWAASFSAGTQAGEEMPVVSKT	1
P19652|A1AG2_HUMAN Alpha-1-acid glycoprotein 2	11	P01042|KNG1_HUMAN Kininogen-1	4	HexNAc(5)Hex(3),HexNAc(4)Hex(6)Fuc(1)NeuAc(1)	1
RNEEYN@KS	11	KLNAENN@ATFYFKI	3	REWLPLN@RS	1
HexNAc(1)	4	HexNAc(4)Hex(5)Fuc(1)NeuAc(2)	1	HexNAc(4)Hex(5)NeuAc(2)	1
HexNAc(4)Hex(5)NeuAc(2)	6	HexNAc(4)Hex(5)NeuAc(2)	2	RGICN@SSDVRGCSCFSDWQGPGCSVPVPAN@QSFWTRE	1
HexNAc(5)Hex(3)	1	RHGIQYFNN@NTQHSSLFMLNEVKR	1	HexNAc(4)Hex(5)Fuc(1)NeuAc(2),HexNAc(5)Hex(6)NeuAc(2)	1
P19823|ITIH2_HUMAN Inter-alpha-trypsin inhibitor heavy chain H2	1	HexNAc(4)Hex(5)NeuAc(2)	1	RN@HSCSEGQISIFRY	2
KENIQDN@ISLFSLGMGFDVDYDFLKR	1	P01871|IGHM_HUMAN Ig mu chain C region	15	HexNAc(4)Hex(5)NeuAc(2)	1
HexNAc(2)	1	KN@NSDISSTRG	14	HexNAc(5)Hex(6)NeuAc(2)	1
P20592|MX2_HUMAN Interferon-induced GTP-binding protein Mx2	2	HexNAc(3)Hex(6)NeuAc(1)	4	RNHPN@ITFFVYVSN@FTWPIKI	3
RN@LTYPLKK	2	HexNAc(4)Hex(5)Fuc(1)NeuAc(1)	5	HexNAc(2)Fuc(1),HexNAc(6)Hex(3)Fuc(1)	1
HexNAc(5)Hex(6)NeuAc(2)	1	HexNAc(4)Hex(5)Fuc(1)NeuAc(2)	1	HexNAc(3)Hex(6)Fuc(1)NeuAc(1),HexNAc(5)Hex(4)	1
HexNAc(6)Hex(3)Fuc(1)NeuAc(1)	1	HexNAc(4)Hex(5)NeuAc(1)	1	HexNAc(4)Hex(5)Fuc(1)NeuAc(2),HexNAc(2)Hex(4)	1
P20742|PZP_HUMAN Pregnancy zone protein	4	HexNAc(5)Hex(5)NeuAc(1)	2	RNHPNITFFVYVSN@FTWPIKI	1
KGVPIPNKLFFISVNDANYYSN@ATTNEQGLAQFSIN@TTSISVNKL	1	HexNAc(6)Hex(4)NeuAc(2)	1	HexNAc(5)Hex(3)	1
HexNAc(4)Hex(5)Fuc(1),HexNAc(5)Hex(5)Fuc(1)	1	KTHTN@ISESHPN@ATFSAVGEASICEDDWNSGERF	1	RVFHIHN@ESWVLLTPKA	13
REN@RS	2	HexNAc(3)Hex(5)NeuAc(1),HexNAc(4)Hex(5)Fuc(1)NeuAc(2)	1	HexNAc(2)Hex(5)	9
HexNAc(4)Hex(5)NeuAc(2)	2	P01877|IGHA2_HUMAN Ig alpha-2 chain C region	8	HexNAc(4)Hex(4)	1
RTEVSNNHVLIYVEQVTN@QTLSFSFMVLQDIPVGDLKP	1	KTPLTAN@ITKS	6	HexNAc(4)Hex(5)NeuAc(2)	2
HexNAc(1)	1	HexNAc(4)Hex(5)Fuc(1)NeuAc(1)	6	HexNAc(4)Hex(6)Fuc(1)NeuAc(1)	1
P21817|RYR1_HUMAN Ryanodine receptor 1	6	RPALEDLLLGSEAN@LTCTLTGLRDASGATFTWTPSSGKS	2	RYN@WSFIHCPACQCNGHSKCIN@QSICEKC	1
KFYN@KS	3	HexNAc(4)Hex(5)NeuAc(1)	2	HexNAc(6)Hex(3)Fuc(1)NeuAc(2),HexNAc(6)Hex(4)NeuAc(2)	1
HexNAc(2)Hex(1)	1	P02748|CO9_HUMAN Complement component C9	11	P00450|CERU_HUMAN Ceruloplasmin	164
HexNAc(6)Hex(3)Fuc(1)NeuAc(1)	1	RAVN@ITSENLIDDVVSLIRG	11	KEFYLFPTVFDEN@ESLLLEDNIRM	1
HexNAc(6)Hex(4)NeuAc(2)	1	HexNAc(4)Hex(5)NeuAc(1)	2	HexNAc(4)Hex(5)NeuAc(2)	1
RN@FSKA	3	HexNAc(4)Hex(5)NeuAc(2)	9	KEHEGAIYPDN@TTDFQRA	69
HexNAc(2)Hex(1)	1	P02749|APOH_HUMAN Beta-2-glycoprotein 1	16	HexNAc(3)Hex(6)NeuAc(1)	3
HexNAc(2)Hex(9)	1	KLGN@WSAMPSCKA	1	HexNAc(4)Hex(4)NeuAc(1)	3
HexNAc(6)Hex(3)Fuc(1)NeuAc(1)	1	HexNAc(4)Hex(5)NeuAc(2)	1	HexNAc(4)Hex(5)Fuc(1)NeuAc(1)	1
P27169|PON1_HUMAN Serum paraoxonase/arylesterase 1	2	RVYKPSAGN@NSLYRD	15	HexNAc(4)Hex(5)Fuc(1)NeuAc(2)	24
KHAN@WTLTPLKS	2	HexNAc(4)Hex(5)Fuc(1)NeuAc(2)	3	HexNAc(4)Hex(5)NeuAc(1)	6
HexNAc(4)Hex(5)NeuAc(2)	2	HexNAc(4)Hex(5)NeuAc(2)	11	HexNAc(4)Hex(5)NeuAc(2)	32
P29622|KAIN_HUMAN Kallistatin	1	HexNAc(6)Hex(4)NeuAc(1)	1	KELHHLQEQN@VSNAFLDKG	53
KFLN@DTMAVYEAKL	1	P02750|A2GL_HUMAN Leucine-rich alpha-2-glycoprotein	22	HexNAc(2)Fuc(1)	1
HexNAc(2)Hex(7)	1	KLPPGLLAN@FTLLRT	20	HexNAc(3)Hex(5)	1
P35542|SAA4_HUMAN Serum amyloid A-4 protein	1	HexNAc(2)Hex(2)	1	HexNAc(4)Hex(4)NeuAc(1)	1
RVYLQGLIDCYLFGN@SSTVLEDSKS	1	HexNAc(3)Hex(5)NeuAc(1)	1	HexNAc(4)Hex(5)Fuc(1)NeuAc(1)	2
HexNAc(3)Hex(6)Fuc(1)NeuAc(1)	1	HexNAc(3)Hex(6)Fuc(1)NeuAc(1)	1	HexNAc(4)Hex(5)Fuc(1)NeuAc(2)	8
P36955|PEDF_HUMAN Pigment epithelium-derived factor	1	HexNAc(4)Hex(5)Fuc(1)NeuAc(1)	1	HexNAc(4)Hex(5)NeuAc(1)	1
KVTQN@LTLIEESLTSEFIHDIDRE	1	HexNAc(4)Hex(5)NeuAc(2)	14	HexNAc(4)Hex(5)NeuAc(2)	30
HexNAc(4)Hex(5)NeuAc(2)	1	HexNAc(4)Hex(6)Fuc(1)NeuAc(1)	2	HexNAc(4)Hex(6)Fuc(1)NeuAc(1)	4
P46100|ATRX_HUMAN Transcriptional regulator ATRX	3	RQLDMLDLSN@NSLASVPEGLWASLGQPNWDMRD	2	HexNAc(6)Hex(4)NeuAc(1)	5
KEDGCN@SSDKR	2	HexNAc(3)Hex(4)NeuAc(1)	1	KEN@LTAPGSDSAVFFEQGTTRI	27
HexNAc(2)Hex(9)	1	HexNAc(4)Hex(5)NeuAc(2)	1	HexNAc(4)Hex(5)Fuc(1)NeuAc(2)	2
HexNAc(6)Hex(3)	1	P02751|FINC_HUMAN Fibronectin	15	HexNAc(4)Hex(5)NeuAc(1)	3
RTN@KS	1	KLDAPTNLQFVN@ETDSTVLVRW	14	HexNAc(4)Hex(5)NeuAc(2)	18
HexNAc(2)Hex(7)	1	HexNAc(4)Hex(5)NeuAc(1)	3	HexNAc(4)Hex(6)Fuc(1)NeuAc(1)	4
P49908|SEPP1_HUMAN Selenoprotein P	2	HexNAc(4)Hex(5)NeuAc(2)	7	KLEFALLFLVFDEN@ESWYLDDNIKT	12
KVSEHIPVYQQEEN@QTDVWTLLNGSKD	2	HexNAc(4)Hex(6)Fuc(1)NeuAc(1)	4	HexNAc(3)Hex(4)NeuAc(1)	1
HexNAc(2)Hex(2)	1	RGGNSNGALCHFPFLYNNHN@YTDCTSEGRR	1	HexNAc(3)Hex(6)NeuAc(1)	1
HexNAc(3)Hex(4)	1	HexNAc(4)Hex(6)Fuc(1)NeuAc(1)	1	HexNAc(4)Hex(5)NeuAc(2)	4
P53708|ITA8_HUMAN Integrin alpha-8	10	P02763|A1AG1_HUMAN Alpha-1-acid glycoprotein 1	19	HexNAc(4)Hex(6)Fuc(1)NeuAc(1)	2
KLSPIN@ISLN@YSLDESTFKE	5	KSVQEIQATFFYFTPN@KTEDTIFLRE	4	HexNAc(5)Hex(6)NeuAc(2)	2
HexNAc(3)Hex(6),HexNAc(6)Hex(3)Fuc(1)NeuAc(1)	2	HexNAc(4)Hex(5)NeuAc(2)	4	HexNAc(6)Hex(3)Fuc(1)NeuAc(1)	1
HexNAc(4)Hex(5),HexNAc(5)Hex(5)Fuc(1)	1	KWFYIASAFRNEEYN@KSVQEIQATFFYFTPN@KT	1	HexNAc(6)Hex(4)NeuAc(1)	1
HexNAc(5)Hex(5)NeuAc(1),HexNAc(6)Hex(3)Fuc(1)NeuAc(1)	1	HexNAc(4)Hex(5)NeuAc(2),HexNAc(4)Hex(4)NeuAc(1)	1	REFVVMFSVVDEN@FSWYLEDNIKT	2
HexNAc(6)Hex(4)NeuAc(2),HexNAc(2)	1	REN@GTISRY	1	HexNAc(4)Hex(4)NeuAc(1)	1
KLSPINISLN@YSLDESTFKE	3	HexNAc(5)Hex(6)NeuAc(2)	1	HexNAc(5)Hex(6)NeuAc(2)	1
HexNAc(2)Fuc(1)	1	REYQTRQDQCIYN@TTYLNVQRE	1	P00734|THRB_HUMAN Prothrombin	45
HexNAc(2)Hex(3)	2	HexNAc(6)Hex(4)NeuAc(1)	1	KN@FTENDLLVRI	8
RFAVPRLEKTN@MSINFDLQIRS	2	RNEEYN@KS	12	HexNAc(3)Hex(4)NeuAc(1)	2
HexNAc(4)Hex(5)Fuc(1)NeuAc(2)	1	HexNAc(4)Hex(5)Fuc(1)NeuAc(2)	2	HexNAc(4)Hex(4)	1
HexNAc(4)Hex(5)NeuAc(2)	1	HexNAc(4)Hex(5)NeuAc(2)	10	HexNAc(4)Hex(5)NeuAc(2)	1
P55058|PLTP_HUMAN Phospholipid transfer protein	3	P02765|FETUA_HUMAN Alpha-2-HS-glycoprotein	46	HexNAc(5)Hex(6)NeuAc(2)	2
KEGHFYYN@ISEKV	3	KAALAAFNAQNN@GSNFQLEEISRA	45	HexNAc(6)Hex(3)Fuc(1)NeuAc(2)	1
HexNAc(4)Hex(5)	3	HexNAc(2)Hex(1)	1	HexNAc(6)Hex(4)NeuAc(2)	1
P55196|AFAD_HUMAN Afadin	2	HexNAc(4)Hex(5)Fuc(1)NeuAc(2)	4	RGHVN@ITRS	37
KNIAGALAFWMAN@ASELLNFIKQ	1	HexNAc(4)Hex(5)NeuAc(1)	2	HexNAc(3)Hex(5)	1
HexNAc(4)Hex(5)NeuAc(2)	1	HexNAc(4)Hex(5)NeuAc(2)	23	HexNAc(4)Hex(5)Fuc(1)NeuAc(2)	2
KSEGFELYN@N@STQNGSPESPQLPWAEYSEPKK	1	HexNAc(4)Hex(6)Fuc(1)NeuAc(1)	14	HexNAc(4)Hex(5)NeuAc(1)	2
HexNAc(3)Hex(6)Fuc(1)NeuAc(1),HexNAc(4)Hex(5)Fuc(1)NeuAc(2)	1	HexNAc(5)Hex(6)NeuAc(2)	1	HexNAc(4)Hex(5)NeuAc(2)	32
P78363|ABCA4_HUMAN Retinal-specific ATP-binding cassette transporter	9	KVCQDCPLLAPLN@DTRVVHAAKAALAAFNAQNN@GSNFQLEEISRA	1	P00738|HPT_HUMAN Haptoglobin	287
KAWEEVGPQIWYFFDN@STQMNMIRD	1	HexNAc(6)Hex(3),HexNAc(4)Hex(6)NeuAc(1)	1	KMVSHHN@LTTGATLINEQWLLTTAKN	73
HexNAc(6)Hex(4)NeuAc(2)	1	P02787|TRFE_HUMAN Serotransferrin	1	HexNAc(4)Hex(4)NeuAc(1)	6
KN@WTLRKRQ	4	RQQQHLFGSN@VTDCSGNFCLFRS	1	HexNAc(4)Hex(5)	3
HexNAc(4)Hex(6)Fuc(1)NeuAc(1)	1	HexNAc(4)Hex(5)NeuAc(2)	1	HexNAc(4)Hex(5)Fuc(1)NeuAc(2)	1
HexNAc(5)Hex(6)NeuAc(1)	3	P02790|HEMO_HUMAN Hemopexin	9	HexNAc(4)Hex(5)NeuAc(1)	13
KTPSVSPN@ITQLFQKQ	4	RN@GTGHGN@STHHGPEYMRC	3	HexNAc(4)Hex(5)NeuAc(2)	39
HexNAc(2)Hex(3)Fuc(1)	4	HexNAc(2)Hex(9),HexNAc(5)Hex(6)NeuAc(2)	1	HexNAc(4)Hex(6)Fuc(1)NeuAc(1)	4
P82094|TMF1_HUMAN TATA element modulatory factor	1	HexNAc(4)Hex(5)NeuAc(2),HexNAc(6)Hex(4)NeuAc(1)	2	HexNAc(5)Hex(6)NeuAc(1)	1
KN@LSDRL	1	RNGTGHGN@STHHGPEYMRC	5	HexNAc(5)Hex(6)NeuAc(2)	3
HexNAc(3)Hex(6)	1	HexNAc(4)Hex(5)NeuAc(2)	5	HexNAc(6)Hex(4)NeuAc(1)	3
Q01484|ANK2_HUMAN Ankyrin-2	18	RSWPAVGN@CSSALRWLGRYYCFQGNQFLRF	1	KNLFLN@HSEN@ATAKD	6
KAQLHLDQVLTSPFN@TTFPLDYMKD	14	HexNAc(5)Hex(5)NeuAc(1)	1	HexNAc(4)Hex(5),HexNAc(4)Hex(5)NeuAc(1)	1
HexNAc(4)Hex(5)Fuc(1)NeuAc(2)	2	P03952|KLKB1_HUMAN Plasma kallikrein	22	HexNAc(4)Hex(5)Fuc(1)NeuAc(2),HexNAc(6)Hex(3)	1
HexNAc(4)Hex(5)NeuAc(1)	3	KIYPGVDFGGEELN@VTFVKG	11	HexNAc(5)Hex(5)NeuAc(1),HexNAc(2)Hex(8)	1
HexNAc(4)Hex(5)NeuAc(2)	8	HexNAc(4)Hex(5)NeuAc(1)	4	HexNAc(5)Hex(6)NeuAc(1),HexNAc(4)Hex(5)NeuAc(2)	1
HexNAc(5)Hex(6)NeuAc(2)	1	HexNAc(4)Hex(5)NeuAc(2)	4	HexNAc(5)Hex(6)NeuAc(1),HexNAc(4)Hex(6)Fuc(1)NeuAc(1)	1
KTVAPQGQDMASIAPDN@RSKSESDASSLDSKT	3	HexNAc(6)Hex(3)Fuc(1)NeuAc(2)	3	HexNAc(5)Hex(6)NeuAc(2),HexNAc(3)Hex(4)NeuAc(1)	1
HexNAc(2)Hex(5)Fuc(1)	1	KLQAPLN@YTEFQKP	1	KNLFLN@HSENATAKD	1
HexNAc(3)Hex(6)	2	HexNAc(6)Hex(3)Fuc(1)NeuAc(2)	1	HexNAc(4)Hex(5)NeuAc(2)	1
RGLVHQAICNLN@ITLPIYTKE	1	RIVGGTN@SSWGEWPWQVSLQVKL	4	KNLFLNHSEN@ATAKDIAPTLTLYVGKK	1
HexNAc(4)Hex(5)NeuAc(2)	1	HexNAc(4)Hex(5)NeuAc(1)	1	HexNAc(4)Hex(5)Fuc(1)NeuAc(2)	1
Q02224|CENPE_HUMAN Centromere-associated protein E	1	HexNAc(4)Hex(5)NeuAc(2)	3	KVVLHPN@YSQVDIGLIKL	206
KQFEAQN@LSMQSVRM	1	RIYSGILN@LSDITKD	6	HexNAc(1)	10
HexNAc(2)	1	HexNAc(4)Hex(5)NeuAc(1)	3	HexNAc(1)Fuc(1)	2
Q03001|DYST_HUMAN Dystonin	9	HexNAc(4)Hex(5)NeuAc(2)	3	HexNAc(2)	5
KALVLEKTNN@LSKKF	1	P04004|VTNC_HUMAN Vitronectin	17	HexNAc(2)Hex(9)	1
HexNAc(2)Hex(6)	1	KN@GSLFAFRG	16	HexNAc(3)Hex(4)NeuAc(1)	7
KEMDQHFGMVELLN@NTANSLLSVCEIDKE	1	HexNAc(3)Hex(5)NeuAc(1)	1	HexNAc(3)Hex(5)NeuAc(1)	3
HexNAc(6)Hex(4)NeuAc(1)	1	HexNAc(4)Hex(5)Fuc(1)NeuAc(2)	2	HexNAc(4)Hex(3)	1
KEQISENKN@VSVDMEKL	1	HexNAc(4)Hex(5)NeuAc(1)	3	HexNAc(4)Hex(4)NeuAc(1)	3
HexNAc(1)	1	HexNAc(4)Hex(5)NeuAc(2)	5	HexNAc(4)Hex(5)	6
KIAALYIPESSQVIGLDAAKQLGIIDN@NTASILKN	1	HexNAc(5)Hex(5)NeuAc(1)	2	HexNAc(4)Hex(5)Fuc(1)NeuAc(1)	3
HexNAc(2)Hex(2)	1	HexNAc(6)Hex(4)NeuAc(1)	2	HexNAc(4)Hex(5)Fuc(1)NeuAc(2)	7
KSLQKEMDQHFGMVELLN@NTANSLLSVCEIDKEVVTDEN@KS	2	HexNAc(6)Hex(4)NeuAc(2)	1	HexNAc(4)Hex(5)NeuAc(1)	22
HexNAc(6)Hex(4)NeuAc(2),HexNAc(3)Hex(6)Fuc(1)NeuAc(1)	2	RN@ISDGFDGIPDNVDAALALPAHSYSGRE	1	HexNAc(4)Hex(5)NeuAc(2)	84
KTFGPASISHDNNN@ISSTSELGTDLANTKV	1	HexNAc(4)Hex(5)NeuAc(2)	1	HexNAc(4)Hex(6)Fuc(1)NeuAc(1)	6
HexNAc(3)Hex(6)	1	P04114|APOB_HUMAN Apolipoprotein B-100	53	HexNAc(4)Hex(6)NeuAc(1)	6
KVELFEN@LSEKL	2	KELCTISHIFIPAMGN@ITYDFSFKS	6	HexNAc(5)Hex(6)NeuAc(1)	9
HexNAc(4)Hex(6)Fuc(1)NeuAc(1)	1	HexNAc(4)Hex(4)NeuAc(1)	3	HexNAc(5)Hex(6)NeuAc(2)	17
HexNAc(6)Hex(3)Fuc(1)NeuAc(2)	1	HexNAc(4)Hex(5)NeuAc(2)	1	HexNAc(6)Hex(4)NeuAc(1)	14
Q08380|LG3BP_HUMAN Galectin-3-binding protein	1	HexNAc(5)Hex(6)NeuAc(1)	1	P00748|FA12_HUMAN Coagulation factor XII	1
KTLQALEFHTVPFQLLARYKGLN@LTEDTYKP	1	HexNAc(5)Hex(6)NeuAc(2)	1	RN@VTAEQARN	1
HexNAc(1)	1	KFVEGSHN@STVSLTTKN	5	HexNAc(4)Hex(5)NeuAc(2)	1
Q09428|ABCC8_HUMAN ATP-binding cassette sub-family C member 8	1	HexNAc(3)Hex(5)NeuAc(1)	1	P00751|CFAB_HUMAN Complement factor B	10
KPWLLN@ATVEENIIFESPFNKQ	1	HexNAc(4)Hex(5)NeuAc(1)	4	KIVLDPSGSMNIYLVLDGSDSIGASN@FTGAKK	9
HexNAc(5)Hex(6)NeuAc(1)	1	KIQSPLFTLDANADIGN@GTTSANEAGIAASITAKG	8	HexNAc(4)Hex(5)NeuAc(2)	6
Q12802|AKP13_HUMAN A-kinase anchor protein 13	2	HexNAc(4)Hex(5)NeuAc(2)	8	HexNAc(4)Hex(6)Fuc(1)NeuAc(1)	3
KKN@KT	2	KSSVITLNTNAELFN@QSDIVAHLLSSSSSVIDALQYKL	2	RSPYYN@VSDEISFHCYDGYTLRG	1
HexNAc(2)Hex(2)	1	HexNAc(4)Hex(5)Fuc(1)NeuAc(2)	1	HexNAc(4)Hex(6)Fuc(1)NeuAc(1)	1
HexNAc(4)Hex(5)NeuAc(1)	1	HexNAc(4)Hex(5)NeuAc(1)	1	P01008|ANT3_HUMAN Antithrombin-III	71
Q12955|ANK3_HUMAN Ankyrin-3	2	KSYN@ETKI	1	KAN@KS	22
RNANVN@LSN@KS	2	HexNAc(4)Hex(5)NeuAc(1)	1	HexNAc(2)Hex(2)	2
HexNAc(5)Hex(4),HexNAc(6)Hex(4)NeuAc(1)	2	KTIHDLHLFIENIDFN@KS	3	HexNAc(2)Hex(3)	2
Q13042|CDC16_HUMAN Cell division cycle protein 16 homolog	1	HexNAc(4)Hex(5)NeuAc(1)	1	HexNAc(2)Hex(3)Fuc(1)	3
KIYDALDN@RTLATYSYKE	1	HexNAc(4)Hex(5)NeuAc(2)	2	HexNAc(2)Hex(5)	1
HexNAc(3)Hex(4)	1	KYDFN@SSMLYSTAKG	2	HexNAc(3)Hex(5)NeuAc(1)	1
Q14520|HABP2_HUMAN Hyaluronan-binding protein 2	2	HexNAc(4)Hex(5)NeuAc(1)	1	HexNAc(3)Hex(6)	1
KMN@RT	2	HexNAc(5)Hex(5)NeuAc(1)	1	HexNAc(4)Hex(4)	1
HexNAc(2)Hex(5)	1	RFEVDSPVYN@ATWSASLKN	15	HexNAc(4)Hex(4)NeuAc(1)	4
HexNAc(4)Hex(5)NeuAc(2)	1	HexNAc(4)Hex(5)NeuAc(1)	7	HexNAc(4)Hex(5)Fuc(1)NeuAc(1)	1
Q14624|ITIH4_HUMAN Inter-alpha-trypsin inhibitor heavy chain H4	4	HexNAc(4)Hex(5)NeuAc(2)	6	HexNAc(4)Hex(5)NeuAc(2)	1
KLPTQN@ITFQTESSVAEQEAEFQSPKY	4	HexNAc(4)Hex(6)Fuc(1)NeuAc(1)	1	HexNAc(4)Hex(6)NeuAc(1)	1
HexNAc(4)Hex(5)NeuAc(2)	4	HexNAc(5)Hex(6)NeuAc(2)	1	HexNAc(5)Hex(3)	1
Q15413|RYR3_HUMAN Ryanodine receptor 3	9	RFN@SSYLQGTNQITGRY	5	HexNAc(5)Hex(6)NeuAc(2)	1
KDIGFNVAVLLTN@LSEHMPN@DSRL	1	HexNAc(4)Hex(5)NeuAc(1)	3	HexNAc(6)Hex(4)NeuAc(2)	2
HexNAc(4)Hex(5)Fuc(1),HexNAc(3)Hex(4)NeuAc(1)	1	HexNAc(4)Hex(5)NeuAc(2)	2	KSLTFN@ETYQDISELVYGAKL	45
KFYN@KS	8	RFNQYKYNQN@FSAGNNENIMEAHVGINGEANLDFLNIPLTIPEMRL	1	HexNAc(3)Hex(6)NeuAc(1)	2
HexNAc(2)Hex(3)Fuc(1)	1	HexNAc(4)Hex(5)Fuc(1)NeuAc(1)	1	HexNAc(4)Hex(5)Fuc(1)NeuAc(1)	2
HexNAc(2)Hex(9)	1	RGIISALLVPPETEEAKQVLFLDTVYGN@CSTHFTVKT	1	HexNAc(4)Hex(5)Fuc(1)NeuAc(2)	5
HexNAc(3)Hex(4)NeuAc(1)	1	HexNAc(2)	1	HexNAc(4)Hex(5)NeuAc(1)	5
HexNAc(4)Hex(3)	1	RVNQNLVYESGSLN@FSKL	4	HexNAc(4)Hex(5)NeuAc(2)	23
HexNAc(4)Hex(4)	1	HexNAc(4)Hex(5)NeuAc(1)	1	HexNAc(4)Hex(6)Fuc(1)NeuAc(1)	6
HexNAc(4)Hex(4)Fuc(1)	1	HexNAc(4)Hex(5)NeuAc(2)	3	HexNAc(6)Hex(3)Fuc(1)NeuAc(2)	2
HexNAc(4)Hex(5)NeuAc(2)	1	P04196|HRG_HUMAN Histidine-rich glycoprotein	2	KWVSN@KT	4
HexNAc(6)Hex(4)NeuAc(2)	1	RHSHNNN@SSDLHPHKH	1	HexNAc(4)Hex(5)NeuAc(2)	4
Q15751|HERC1_HUMAN Probable E3 ubiquitin-protein ligase HERC1	3	HexNAc(4)Hex(5)NeuAc(2)	1	P01009|A1AT_HUMAN Alpha-1-antitrypsin	725
KESPWN@GSVGEKL	1	RIADAHLDRVEN@TTVYYLVLDVQESDCSVLSRK	1	KADTHDEILEGLNFN@LTEIPEAQIHEGFQELLRT	471
HexNAc(6)Hex(3)	1	HexNAc(5)Hex(6)NeuAc(2)	1	HexNAc(1)	7
KQLLAFCHINN@ISEN@SSSVALLHKHLQLLLPHATDIYSRS	1	P04217|A1BG_HUMAN Alpha-1B-glycoprotein	6	HexNAc(2)	1
HexNAc(4)Hex(5)NeuAc(2),HexNAc(5)Hex(6)NeuAc(2)	1	RFQSPAGTEALFELHN@ISVADSAN@YSCVYVDLKPPFGGSAPSERL	6	HexNAc(3)Hex(4)NeuAc(1)	3
RPAN@RT	1	HexNAc(4)Hex(5)Fuc(1)NeuAc(2),HexNAc(4)Hex(5)Fuc(1)NeuAc(2)	1	HexNAc(4)Hex(4)NeuAc(1)	6
HexNAc(4)Hex(4)NeuAc(1)	1	HexNAc(4)Hex(6)Fuc(1)NeuAc(1),HexNAc(6)Hex(4)NeuAc(2)	1	HexNAc(4)Hex(5)	1
Q16880|CGT_HUMAN 2-hydroxyacylsphingosine 1-beta-galactosyltransferase	6	HexNAc(5)Hex(6)NeuAc(2),HexNAc(4)Hex(5)NeuAc(2)	1	HexNAc(4)Hex(5)Fuc(1)NeuAc(1)	6
RYPGIFN@STTSDAFLQSKM	6	HexNAc(6)Hex(4)NeuAc(2),HexNAc(4)Hex(5)NeuAc(2)	1	HexNAc(4)Hex(5)Fuc(1)NeuAc(2)	58
HexNAc(3)Hex(4)	1	HexNAc(6)Hex(4)NeuAc(2),HexNAc(4)Hex(6)Fuc(1)NeuAc(1)	1	HexNAc(4)Hex(5)NeuAc(1)	51
HexNAc(3)Hex(6)	2	HexNAc(6)Hex(4)NeuAc(2),HexNAc(5)Hex(6)NeuAc(2)	1	HexNAc(4)Hex(5)NeuAc(2)	225
HexNAc(3)Hex(6)Fuc(1)NeuAc(1)	2	P05155|IC1_HUMAN Plasma protease C1 inhibitor	39	HexNAc(4)Hex(6)Fuc(1)NeuAc(1)	57
HexNAc(6)Hex(3)Fuc(1)NeuAc(2)	1	KMLFVEPILEVSSLPTTN@STTNSATKI	2	HexNAc(4)Hex(6)NeuAc(1)	1
Q4G0P3|HYDIN_HUMAN Hydrocephalus-inducing protein homolog	6	HexNAc(4)Hex(5)NeuAc(2)	2	HexNAc(5)Hex(6)NeuAc(1)	1
KFIN@YTRQ	1	KVGQLQLSHN@LSLVILVPQNLKH	12	HexNAc(5)Hex(6)NeuAc(2)	51
HexNAc(3)Hex(4)	1	HexNAc(1)	1	HexNAc(6)Hex(3)Fuc(1)	1
RN@VTLLPVAWRI	2	HexNAc(2)Hex(1)	1	HexNAc(6)Hex(4)NeuAc(1)	2
HexNAc(3)Hex(6)Fuc(1)NeuAc(1)	1	HexNAc(2)Hex(3)	1	KYLGN@ATAIFFLPDEGKL	244
HexNAc(6)Hex(4)NeuAc(1)	1	HexNAc(4)Hex(5)NeuAc(1)	1	HexNAc(1)	3
RNEVTNEFLYYN@VSFRVIPSGIIKT	1	HexNAc(4)Hex(5)NeuAc(2)	8	HexNAc(2)Hex(3)	1
HexNAc(2)Hex(3)Fuc(1)	1	RVLSN@NSDANLELINTWVAKN	25	HexNAc(2)Hex(3)Fuc(1)	1
RTVSIMN@NSLAQLTFN@QSILFTIPELQEPKV	2	HexNAc(4)Hex(5)Fuc(1)NeuAc(2)	7	HexNAc(3)Hex(4)NeuAc(1)	9
HexNAc(5)Hex(5)NeuAc(1),HexNAc(5)Hex(6)NeuAc(1)	1	HexNAc(4)Hex(5)NeuAc(2)	17	HexNAc(3)Hex(5)NeuAc(1)	1
HexNAc(5)Hex(5)NeuAc(1),HexNAc(6)Hex(4)NeuAc(2)	1	HexNAc(4)Hex(6)Fuc(1)NeuAc(1)	1	HexNAc(4)Hex(4)NeuAc(1)	3
Q5CZC0|FSIP2_HUMAN Fibrous sheath-interacting protein 2	12	P05543|THBG_HUMAN Thyroxine-binding globulin	5	HexNAc(4)Hex(5)	1
KKVSSSTNKN@ISAKE	1	KTLYETEVFSTDFSN@ISAAKQ	5	HexNAc(4)Hex(5)Fuc(1)NeuAc(1)	4
HexNAc(3)Hex(4)	1	HexNAc(4)Hex(5)NeuAc(1)	1	HexNAc(4)Hex(5)Fuc(1)NeuAc(2)	32
KLDQN@LSEEESPIKI	2	HexNAc(4)Hex(5)NeuAc(2)	4	HexNAc(4)Hex(5)NeuAc(1)	10
HexNAc(4)Hex(5)Fuc(1)NeuAc(2)	2	P05546|HEP2_HUMAN Heparin cofactor 2	25	HexNAc(4)Hex(5)NeuAc(2)	122
KMYLVVVTSLYENN@KS	2	KDFVN@ASSKY	2	HexNAc(4)Hex(6)Fuc(1)NeuAc(1)	21
HexNAc(1)Fuc(1)	2	HexNAc(4)Hex(5)NeuAc(2)	2	HexNAc(4)Hex(6)NeuAc(1)	1
KN@LSKT	1	KN@LSMPLLPADFHKE	22	HexNAc(5)Hex(5)	1
HexNAc(2)Hex(7)	1	HexNAc(4)Hex(4)	3	HexNAc(5)Hex(6)NeuAc(1)	1
KN@SSDKE	1	HexNAc(4)Hex(5)Fuc(1)NeuAc(2)	2	HexNAc(5)Hex(6)NeuAc(2)	9
HexNAc(2)Hex(4)	1	HexNAc(4)Hex(5)NeuAc(2)	16	HexNAc(6)Hex(4)NeuAc(1)	6
KYN@KT	1	HexNAc(4)Hex(6)NeuAc(1)	1	HexNAc(6)Hex(4)NeuAc(2)	18
HexNAc(4)Hex(5)Fuc(1)NeuAc(1)	1	KSMTN@RT	1	RQLAHQSN@STNIFFSPVSIATAFAMLSLGTKA	10
RKVLQLQIQDTIEGILCDIYEKTLFQNN@LSFATPTLKC	1	HexNAc(4)Hex(5)NeuAc(2)	1	HexNAc(4)Hex(5)NeuAc(2)	9
HexNAc(1)	1	P05556|ITB1_HUMAN Integrin beta-1	348	HexNAc(4)Hex(6)Fuc(1)NeuAc(1)	1
RN@FSRV	3	KCHEGN@GTFECGACRC	1	P01011|AACT_HUMAN Alpha-1-antichymotrypsin	25
HexNAc(4)Hex(3)	2	HexNAc(4)Hex(5)NeuAc(2)	1	KAPDKNVIFSPLSISTALAFLSLGAHN@TTLTEILKG	3
HexNAc(4)Hex(5)Fuc(1)NeuAc(2)	1	KN@VTN@RS	324	HexNAc(1)	1
Q5XXA6|ANO1_HUMAN Anoctamin-1	2	HexNAc(2)Hex(3),HexNAc(5)Hex(6)NeuAc(2)	1	HexNAc(2)Hex(1)	2
KMPTKKMYHIN@ETRG	1	HexNAc(2)Hex(5)Fuc(1),HexNAc(4)Hex(5)NeuAc(2)	1	KFN@LTETSEAEIHQSFQHLLRT	3
HexNAc(4)Hex(5)NeuAc(2)	1	HexNAc(2)Hex(9),HexNAc(3)Hex(5)NeuAc(1)	3	HexNAc(4)Hex(5)NeuAc(2)	3
RLVYLYMYSKNGTMHGFVN@HTLSSFNVSDFQNGTAPNDPLDLGYEVQICRY	1	HexNAc(2)Hex(9),HexNAc(4)Hex(4)Fuc(1)	1	KN@GTRG	9
HexNAc(4)Hex(5)NeuAc(1)	1	HexNAc(2)Hex(9),HexNAc(4)Hex(4)NeuAc(1)	2	HexNAc(4)Hex(5)Fuc(1)NeuAc(1)	1
Q6ZR08|DYH12_HUMAN Dynein heavy chain 12, axonemal	2	HexNAc(2)Hex(9),HexNAc(4)Hex(5)NeuAc(1)	1	HexNAc(4)Hex(5)Fuc(1)NeuAc(2)	4
KFVEPPPFDLTKSYLDSN@CTIPLIFVLSPGADPMASLLKF	1	HexNAc(2)Hex(9),HexNAc(5)Hex(6)NeuAc(2)	1	HexNAc(5)Hex(5)NeuAc(1)	1
HexNAc(6)Hex(3)Fuc(1)NeuAc(2)	1	HexNAc(2)Hex(9),HexNAc(6)Hex(4)NeuAc(1)	1	HexNAc(5)Hex(6)NeuAc(1)	1
KVLKLN@LTPYLEQFEVISAGASKE	1	HexNAc(3)Hex(4),HexNAc(5)Hex(6)NeuAc(2)	1	HexNAc(6)Hex(3)Fuc(1)NeuAc(1)	1
HexNAc(4)Hex(6)NeuAc(1)	1	HexNAc(3)Hex(5),HexNAc(4)Hex(5)Fuc(1)NeuAc(1)	1	HexNAc(6)Hex(4)NeuAc(2)	1
Q7Z591|AKNA_HUMAN AT-hook-containing transcription factor	1	HexNAc(3)Hex(6)Fuc(1)NeuAc(1),HexNAc(3)Hex(4)NeuAc(1)	1	KYTGN@ASALFILPDQDKM	6
RISEQPLPN@KT	1	HexNAc(3)Hex(6)Fuc(1)NeuAc(1),HexNAc(4)Hex(3)Fuc(1)	1	HexNAc(4)Hex(5)NeuAc(2)	1
HexNAc(2)Hex(4)	1	HexNAc(3)Hex(6)Fuc(1)NeuAc(1),HexNAc(5)Hex(4)	1	HexNAc(5)Hex(6)NeuAc(2)	5
Q86UK0|ABCAC_HUMAN ATP-binding cassette sub-family A member 12	9	HexNAc(3)Hex(6)NeuAc(1),HexNAc(2)Hex(8)	1	RTLN@QSSDELQLSMGNAMFVKE	4
KEQIASKYGIPIN@STPFCFSLYKD	1	HexNAc(3)Hex(6)NeuAc(1),HexNAc(3)Hex(4)NeuAc(1)	3	HexNAc(4)Hex(5)Fuc(1)NeuAc(1)	1
HexNAc(4)Hex(5)Fuc(1)NeuAc(1)	1	HexNAc(3)Hex(6)NeuAc(1),HexNAc(3)Hex(5)NeuAc(1)	4	HexNAc(4)Hex(6)Fuc(1)NeuAc(1)	3
KN@KT	5	HexNAc(3)Hex(6)NeuAc(1),HexNAc(3)Hex(6)	2	P01019|ANGT_HUMAN Angiotensinogen	7
HexNAc(2)Hex(3)	2	HexNAc(3)Hex(6)NeuAc(1),HexNAc(4)Hex(4)	1	KN@CTSRL	7
HexNAc(4)Hex(5)Fuc(1)NeuAc(1)	1	HexNAc(3)Hex(6)NeuAc(1),HexNAc(4)Hex(5)	2	HexNAc(4)Hex(5)Fuc(1)NeuAc(1)	1
HexNAc(4)Hex(5)NeuAc(2)	2	HexNAc(3)Hex(6)NeuAc(1),HexNAc(4)Hex(5)NeuAc(1)	1	HexNAc(4)Hex(5)Fuc(1)NeuAc(2)	2
RAEIISQVFWLHSCDTN@ITTPKL	2	HexNAc(3)Hex(6)NeuAc(1),HexNAc(5)Hex(4)	4	HexNAc(4)Hex(6)NeuAc(1)	1
HexNAc(4)Hex(5)NeuAc(2)	2	HexNAc(3)Hex(6)NeuAc(1),HexNAc(6)Hex(3)Fuc(1)NeuAc(1)	2	HexNAc(5)Hex(6)NeuAc(1)	2
RN@KT	1	HexNAc(4)Hex(3)Fuc(1),HexNAc(3)Hex(6)Fuc(1)NeuAc(1)	1	HexNAc(5)Hex(6)NeuAc(2)	1
HexNAc(6)Hex(3)Fuc(1)NeuAc(2)	1	HexNAc(4)Hex(4)Fuc(1),HexNAc(4)Hex(5)NeuAc(2)	1	P01023|A2MG_HUMAN Alpha-2-macroglobulin	238
Q86UQ4|ABCAD_HUMAN ATP-binding cassette sub-family A member 13	22	HexNAc(4)Hex(4)NeuAc(1),HexNAc(3)Hex(5)	7	KVSN@QTLSLFFTVLQDVPVRD	208
KDFYALYPTLQEVILAN@LTDLLFFIN@NSFPLRN	1	HexNAc(4)Hex(4)NeuAc(1),HexNAc(4)Hex(3)Fuc(1)	1	HexNAc(4)Hex(4)NeuAc(1)	2
HexNAc(1)Fuc(1),HexNAc(2)Fuc(1)	1	HexNAc(4)Hex(4)NeuAc(1),HexNAc(4)Hex(4)NeuAc(1)	1	HexNAc(4)Hex(5)	2
KGIYFNILEN@N@SSSKTENLLNIFATSPKE	1	HexNAc(4)Hex(4)NeuAc(1),HexNAc(5)Hex(3)	1	HexNAc(4)Hex(5)Fuc(1)	9
HexNAc(4)Hex(5)NeuAc(1),HexNAc(4)Hex(5)	1	HexNAc(4)Hex(4)NeuAc(1),HexNAc(6)Hex(3)	3	HexNAc(4)Hex(5)Fuc(1)NeuAc(1)	26
KGIYFNILEN@NSSSKT	7	HexNAc(4)Hex(5),HexNAc(3)Hex(4)NeuAc(1)	1	HexNAc(4)Hex(5)Fuc(1)NeuAc(2)	32
HexNAc(2)Hex(6)	2	HexNAc(4)Hex(5)Fuc(1)NeuAc(1),HexNAc(3)Hex(4)NeuAc(1)	1	HexNAc(4)Hex(5)NeuAc(1)	18
HexNAc(6)Hex(3)Fuc(1)NeuAc(1)	4	HexNAc(4)Hex(5)Fuc(1)NeuAc(1),HexNAc(4)Hex(3)Fuc(1)	4	HexNAc(4)Hex(5)NeuAc(2)	70
HexNAc(6)Hex(4)NeuAc(1)	1	HexNAc(4)Hex(5)Fuc(1)NeuAc(1),HexNAc(5)Hex(5)Fuc(1)	3	HexNAc(4)Hex(6)Fuc(1)NeuAc(1)	15
KN@KT	4	HexNAc(4)Hex(5)Fuc(1)NeuAc(1),HexNAc(6)Hex(3)Fuc(1)NeuAc(1)	2	HexNAc(4)Hex(6)NeuAc(1)	16
HexNAc(2)Hex(6)	1	HexNAc(4)Hex(5)Fuc(1)NeuAc(2),HexNAc(2)Hex(3)	1	HexNAc(5)Hex(6)NeuAc(1)	2
HexNAc(3)Hex(6)Fuc(1)NeuAc(1)	1	HexNAc(4)Hex(5)Fuc(1)NeuAc(2),HexNAc(3)Hex(5)NeuAc(1)	1	HexNAc(5)Hex(6)NeuAc(2)	16
HexNAc(4)Hex(6)Fuc(1)NeuAc(1)	1	HexNAc(4)Hex(5)Fuc(1)NeuAc(2),HexNAc(3)Hex(6)	1	RASVSVLGDILGSAMQNTQNLLQMPYGCGEQNMVLFAPNIYVLDYLN@ETQQLTPEIKS	3
HexNAc(6)Hex(3)Fuc(1)NeuAc(2)	1	HexNAc(4)Hex(5)Fuc(1)NeuAc(2),HexNAc(4)Hex(4)NeuAc(1)	1	HexNAc(2)Hex(7)	1
KN@VTSEKE	1	HexNAc(4)Hex(5)Fuc(1)NeuAc(2),HexNAc(4)Hex(5)Fuc(1)	2	HexNAc(5)Hex(6)NeuAc(2)	2
HexNAc(4)Hex(5)NeuAc(2)	1	HexNAc(4)Hex(5)Fuc(1)NeuAc(2),HexNAc(4)Hex(5)Fuc(1)NeuAc(1)	1	RGN@RS	26
KNLKKDNWN@VSNVLMTFTQHPNNLLKT	2	HexNAc(4)Hex(5)Fuc(1)NeuAc(2),HexNAc(4)Hex(5)NeuAc(1)	1	HexNAc(2)Hex(1)	2
HexNAc(3)Hex(4)NeuAc(1)	2	HexNAc(4)Hex(5)Fuc(1)NeuAc(2),HexNAc(4)Hex(5)NeuAc(2)	1	HexNAc(2)Hex(2)	3
KPLCSSN@GSHINCVNIYLKD	2	HexNAc(4)Hex(5)Fuc(1)NeuAc(2),HexNAc(5)Hex(6)NeuAc(2)	1	HexNAc(2)Hex(3)	3
HexNAc(3)Hex(6)NeuAc(1)	1	HexNAc(4)Hex(5)Fuc(1)NeuAc(2),HexNAc(6)Hex(3)Fuc(1)NeuAc(1)	1	HexNAc(2)Hex(4)	2
HexNAc(5)Hex(6)NeuAc(2)	1	HexNAc(4)Hex(5)Fuc(1)NeuAc(2),HexNAc(6)Hex(3)Fuc(1)NeuAc(2)	1	HexNAc(2)Hex(5)	2
KTFPFN@ESTSRE	1	HexNAc(4)Hex(5)Fuc(1)NeuAc(2),HexNAc(6)Hex(4)NeuAc(2)	1	HexNAc(3)Hex(4)	1
HexNAc(2)Hex(3)Fuc(1)	1	HexNAc(4)Hex(5)NeuAc(1),HexNAc(2)Hex(5)	3	HexNAc(3)Hex(5)	1
RALN@FTKH	1	HexNAc(4)Hex(5)NeuAc(1),HexNAc(2)Hex(7)	2	HexNAc(4)Hex(4)NeuAc(1)	1
HexNAc(3)Hex(4)NeuAc(1)	1	HexNAc(4)Hex(5)NeuAc(1),HexNAc(2)Hex(8)	1	HexNAc(4)Hex(5)	1
RVFEGRTNGDILVLYN@LSKH	2	HexNAc(4)Hex(5)NeuAc(1),HexNAc(3)Hex(4)NeuAc(1)	20	HexNAc(4)Hex(5)Fuc(1)NeuAc(1)	1
HexNAc(2)Hex(7)	2	HexNAc(4)Hex(5)NeuAc(1),HexNAc(3)Hex(5)	1	HexNAc(4)Hex(5)NeuAc(2)	1
Q8IZT6|ASPM_HUMAN Abnormal spindle-like microcephaly-associated protein	10	HexNAc(4)Hex(5)NeuAc(1),HexNAc(3)Hex(6)	9	HexNAc(5)Hex(5)NeuAc(1)	3
KAFDHEN@TSELYKELLENEKK	1	HexNAc(4)Hex(5)NeuAc(1),HexNAc(4)Hex(4)	20	HexNAc(5)Hex(6)NeuAc(1)	1
HexNAc(2)	1	HexNAc(4)Hex(5)NeuAc(1),HexNAc(4)Hex(4)Fuc(1)	2	HexNAc(5)Hex(6)NeuAc(2)	2
RELLNVHSAN@VSKVSFNEKA	1	HexNAc(4)Hex(5)NeuAc(1),HexNAc(4)Hex(4)NeuAc(1)	9	HexNAc(6)Hex(4)NeuAc(1)	1
HexNAc(5)Hex(6)NeuAc(2)	1	HexNAc(4)Hex(5)NeuAc(1),HexNAc(4)Hex(5)	9	HexNAc(6)Hex(4)NeuAc(2)	1
RSCN@RS	7	HexNAc(4)Hex(5)NeuAc(1),HexNAc(4)Hex(5)NeuAc(1)	1	RQTVSWAVTPKSLGNVN@FTVSAEALESQELCGTEVPSVPEHGRK	1
HexNAc(2)Hex(1)	7	HexNAc(4)Hex(5)NeuAc(1),HexNAc(5)Hex(3)	7	HexNAc(4)Hex(5)NeuAc(1)	1
RTTQTVECTQTGSVVLN@SSSESDDSSLDMSLKAFDHEN@TSELYKE	1	HexNAc(4)Hex(5)NeuAc(1),HexNAc(5)Hex(5)NeuAc(1)	1	P01024|CO3_HUMAN Complement C3	145
HexNAc(4)Hex(6)NeuAc(1),HexNAc(4)Hex(5)Fuc(1)NeuAc(1)	1	HexNAc(4)Hex(5)NeuAc(1),HexNAc(6)Hex(3)	2	KHYLMWGLSSDFWGEKPN@LSYIIGKD	4
Q8NCM8|DYHC2_HUMAN Cytoplasmic dynein 2 heavy chain 1	1	HexNAc(4)Hex(5)NeuAc(1),HexNAc(6)Hex(3)Fuc(1)NeuAc(1)	1	HexNAc(2)Hex(3)Fuc(1)	1
RTYYN@NSMCEQEFPSILAKK	1	HexNAc(4)Hex(5)NeuAc(1),HexNAc(6)Hex(4)NeuAc(1)	1	HexNAc(5)Hex(5)NeuAc(1)	1
HexNAc(4)Hex(5)Fuc(1)NeuAc(1)	1	HexNAc(4)Hex(5)NeuAc(1),HexNAc(6)Hex(4)NeuAc(2)	1	HexNAc(5)Hex(6)NeuAc(2)	2
Q8NDH2|CC168_HUMAN Coiled-coil domain-containing protein 168	1	HexNAc(4)Hex(5)NeuAc(2),HexNAc(3)Hex(4)NeuAc(1)	2	KTVLTPATNHMGN@VTFTIPANRE	112
KDKAN@ISEKSVMHPEYIAVKA	1	HexNAc(4)Hex(5)NeuAc(2),HexNAc(4)Hex(3)	2	HexNAc(2)Hex(5)	23
HexNAc(3)Hex(6)NeuAc(1)	1	HexNAc(4)Hex(5)NeuAc(2),HexNAc(4)Hex(4)NeuAc(1)	1	HexNAc(2)Hex(5)Fuc(1)	3
Q8NI35|INADL_HUMAN InaD-like protein	7	HexNAc(4)Hex(5)NeuAc(2),HexNAc(4)Hex(5)	1	HexNAc(2)Hex(6)	59
KTEFSGTIHDIN@SSLILEAPKG	1	HexNAc(4)Hex(5)NeuAc(2),HexNAc(4)Hex(5)NeuAc(1)	2	HexNAc(2)Hex(7)	21
HexNAc(4)Hex(5)Fuc(1)NeuAc(2)	1	HexNAc(4)Hex(5)NeuAc(2),HexNAc(4)Hex(5)NeuAc(2)	1	HexNAc(3)Hex(5)	1
KTGDKILEVSGVDLQN@ASHSEAVEAIKN	1	HexNAc(4)Hex(5)NeuAc(2),HexNAc(5)Hex(3)	4	HexNAc(3)Hex(6)NeuAc(1)	4
HexNAc(4)Hex(5)NeuAc(2)	1	HexNAc(4)Hex(5)NeuAc(2),HexNAc(5)Hex(4)	1	HexNAc(4)Hex(5)NeuAc(1)	1
RLVSVNEYCLDN@TSLAEAVEILKA	3	HexNAc(4)Hex(5)NeuAc(2),HexNAc(5)Hex(5)	2	RMN@KT	29
HexNAc(4)Hex(5)NeuAc(1)	1	HexNAc(4)Hex(5)NeuAc(2),HexNAc(5)Hex(6)NeuAc(2)	2	HexNAc(2)Hex(1)	2
HexNAc(6)Hex(4)NeuAc(2)	2	HexNAc(4)Hex(5)NeuAc(2),HexNAc(6)Hex(3)	2	HexNAc(2)Hex(2)	6
RPSN@N@STVSGLFPWTPKL	2	HexNAc(4)Hex(6)Fuc(1)NeuAc(1),HexNAc(2)Hex(3)Fuc(1)	1	HexNAc(2)Hex(3)	6
HexNAc(4)Hex(5)NeuAc(2),HexNAc(6)Hex(3)Fuc(1)NeuAc(1)	1	HexNAc(4)Hex(6)Fuc(1)NeuAc(1),HexNAc(3)Hex(6)Fuc(1)NeuAc(1)	1	HexNAc(2)Hex(3)Fuc(1)	1
HexNAc(5)Hex(3),HexNAc(3)Hex(4)NeuAc(1)	1	HexNAc(4)Hex(6)Fuc(1)NeuAc(1),HexNAc(4)Hex(5)NeuAc(1)	1	HexNAc(2)Hex(4)	1
Q8TE73|DYH5_HUMAN Dynein heavy chain 5, axonemal	1	HexNAc(4)Hex(6)Fuc(1)NeuAc(1),HexNAc(6)Hex(3)Fuc(1)	1	HexNAc(2)Hex(6)	2
KRQFSIFN@CTLPSEASVDKI	1	HexNAc(4)Hex(6)Fuc(1)NeuAc(1),HexNAc(6)Hex(3)Fuc(1)NeuAc(2)	2	HexNAc(2)Hex(7)	1
HexNAc(4)Hex(4)NeuAc(1)	1	HexNAc(4)Hex(6)NeuAc(1),HexNAc(2)Hex(7)	1	HexNAc(2)Hex(8)	1
Q8TF46|DI3L1_HUMAN DIS3-like exonuclease 1	1	HexNAc(4)Hex(6)NeuAc(1),HexNAc(3)Hex(5)NeuAc(1)	2	HexNAc(3)Hex(4)	1
KLFYEAAQELLDGN@LSVVDDIPEFKD	1	HexNAc(4)Hex(6)NeuAc(1),HexNAc(4)Hex(5)NeuAc(1)	1	HexNAc(3)Hex(4)NeuAc(1)	1
HexNAc(4)Hex(5)NeuAc(2)	1	HexNAc(4)Hex(6)NeuAc(1),HexNAc(5)Hex(5)	1	HexNAc(3)Hex(5)	1
Q8WZ42|TITIN_HUMAN Titin	28	HexNAc(4)Hex(6)NeuAc(1),HexNAc(6)Hex(3)	1	HexNAc(3)Hex(5)NeuAc(1)	1
KHILELSN@LTIQDRG	2	HexNAc(4)Hex(6)NeuAc(1),HexNAc(6)Hex(3)Fuc(1)NeuAc(1)	1	HexNAc(3)Hex(6)	1
HexNAc(2)Hex(2)	2	HexNAc(5)Hex(3),HexNAc(6)Hex(3)Fuc(1)NeuAc(1)	1	HexNAc(4)Hex(4)NeuAc(1)	1
KIEIPVIGRPRPN@ISWVKD	1	HexNAc(5)Hex(3),HexNAc(6)Hex(4)NeuAc(1)	1	HexNAc(4)Hex(5)Fuc(1)NeuAc(2)	1
HexNAc(4)Hex(4)NeuAc(1)	1	HexNAc(5)Hex(5),HexNAc(3)Hex(5)NeuAc(1)	4	HexNAc(4)Hex(5)NeuAc(2)	2
KKHILVIN@DSQFDDEGVYTAEVEGKK	1	HexNAc(5)Hex(5),HexNAc(3)Hex(6)	2	P01031|CO5_HUMAN Complement C5	3
HexNAc(5)Hex(6)NeuAc(2)	1	HexNAc(5)Hex(5),HexNAc(4)Hex(4)NeuAc(1)	1	KVEGSSSHLVTFTVLPLEIGLHNIN@FSLETWFGKE	1
KPDPMDVLTGTN@VTFTSIVKG	1	HexNAc(5)Hex(5),HexNAc(4)Hex(5)Fuc(1)NeuAc(2)	1	HexNAc(4)Hex(6)NeuAc(1)	1
HexNAc(2)Hex(2)	1	HexNAc(5)Hex(5),HexNAc(4)Hex(5)NeuAc(1)	3	RAN@ISHKD	2
KPGPPAAFDITDVTN@ESCLLTWNPPRDDGGSKI	1	HexNAc(5)Hex(5),HexNAc(5)Hex(6)NeuAc(1)	1	HexNAc(3)Hex(4)NeuAc(1)	1
HexNAc(2)Hex(2)	1	HexNAc(5)Hex(5),HexNAc(5)Hex(6)NeuAc(2)	1	HexNAc(4)Hex(5)NeuAc(2)	1
KPVPLN@ITRH	3	HexNAc(5)Hex(5),HexNAc(6)Hex(4)NeuAc(1)	1	P01042|KNG1_HUMAN Kininogen-1	26
HexNAc(2)Hex(4)	3	HexNAc(5)Hex(5)Fuc(1),HexNAc(4)Hex(5)Fuc(1)NeuAc(1)	1	KLNAENN@ATFYFKI	15
KPVPLN@ITRHTVTLKW	1	HexNAc(5)Hex(5)Fuc(1),HexNAc(5)Hex(5)NeuAc(1)	1	HexNAc(2)Hex(3)	1
HexNAc(4)Hex(5)Fuc(1)NeuAc(2)	1	HexNAc(5)Hex(5)Fuc(1),HexNAc(6)Hex(3)Fuc(1)NeuAc(1)	1	HexNAc(4)Hex(5)Fuc(1)NeuAc(2)	1
RFDSGRYN@LTLENNSGSKT	1	HexNAc(5)Hex(5)NeuAc(1),HexNAc(2)Hex(8)	4	HexNAc(4)Hex(5)NeuAc(2)	12
HexNAc(2)Hex(5)	1	HexNAc(5)Hex(5)NeuAc(1),HexNAc(5)Hex(6)NeuAc(2)	1	HexNAc(5)Hex(6)NeuAc(2)	1
RHN@KT	1	HexNAc(5)Hex(5)NeuAc(1),HexNAc(6)Hex(3)Fuc(1)NeuAc(2)	2	KYNSQN@QSNNQFVLYRI	9
HexNAc(4)Hex(5)NeuAc(2)	1	HexNAc(5)Hex(6)NeuAc(1),HexNAc(2)Hex(3)	1	HexNAc(4)Hex(5)NeuAc(2)	6
RLVIN@RT	1	HexNAc(5)Hex(6)NeuAc(1),HexNAc(2)Hex(7)	2	HexNAc(4)Hex(6)Fuc(1)NeuAc(1)	1
HexNAc(5)Hex(5)NeuAc(1)	1	HexNAc(5)Hex(6)NeuAc(1),HexNAc(4)Hex(5)NeuAc(2)	1	HexNAc(4)Hex(6)NeuAc(1)	1
RNLNVRYQSN@ATLVCKV	1	HexNAc(5)Hex(6)NeuAc(1),HexNAc(5)Hex(6)NeuAc(2)	1	HexNAc(5)Hex(4)	1
HexNAc(4)Hex(5)NeuAc(2)	1	HexNAc(5)Hex(6)NeuAc(1),HexNAc(6)Hex(4)NeuAc(1)	1	RHGIQYFNN@NTQHSSLFMLNEVKR	2
RNNVATLVFNQVDIN@DSGEYICKA	2	HexNAc(5)Hex(6)NeuAc(2),HexNAc(2)Hex(7)	3	HexNAc(4)Hex(5)NeuAc(2)	2
HexNAc(6)Hex(4)NeuAc(1)	1	HexNAc(5)Hex(6)NeuAc(2),HexNAc(2)Hex(9)	1	P01591|IGJ_HUMAN Immunoglobulin J chain	5
HexNAc(6)Hex(4)NeuAc(2)	1	HexNAc(5)Hex(6)NeuAc(2),HexNAc(3)Hex(4)NeuAc(1)	2	REN@ISDPTSPLRT	5
RPTPTAVWSKPDSN@LSLRA	2	HexNAc(5)Hex(6)NeuAc(2),HexNAc(3)Hex(6)	1	HexNAc(4)Hex(5)Fuc(1)NeuAc(1)	1
HexNAc(5)Hex(3)	2	HexNAc(5)Hex(6)NeuAc(2),HexNAc(3)Hex(6)NeuAc(1)	1	HexNAc(4)Hex(5)Fuc(1)NeuAc(2)	2
RQGNERWVRCN@FTDVSECQYTVTGLSPGDRY	1	HexNAc(5)Hex(6)NeuAc(2),HexNAc(4)Hex(5)	1	HexNAc(4)Hex(5)NeuAc(2)	2
HexNAc(4)Hex(5)NeuAc(2)	1	HexNAc(5)Hex(6)NeuAc(2),HexNAc(4)Hex(5)NeuAc(2)	1	P01871|IGHM_HUMAN Ig mu chain C region	11
RQN@LTVKD	2	HexNAc(5)Hex(6)NeuAc(2),HexNAc(5)Hex(6)NeuAc(1)	1	KN@NSDISSTRG	10
HexNAc(3)Hex(6)NeuAc(1)	2	HexNAc(5)Hex(6)NeuAc(2),HexNAc(6)Hex(3)Fuc(1)NeuAc(2)	2	HexNAc(3)Hex(5)NeuAc(1)	1
RRAWTPVTYTVTRQN@ATVQGLIQGKA	1	HexNAc(5)Hex(6)NeuAc(2),HexNAc(6)Hex(4)NeuAc(1)	1	HexNAc(4)Hex(5)Fuc(1)NeuAc(1)	6
HexNAc(3)Hex(4)	1	HexNAc(5)Hex(6)NeuAc(2),HexNAc(6)Hex(4)NeuAc(2)	2	HexNAc(4)Hex(5)Fuc(1)NeuAc(2)	2
RSKYDVPGPPLN@VTITDVNRF	2	HexNAc(6)Hex(3),HexNAc(4)Hex(6)Fuc(1)NeuAc(1)	1	HexNAc(4)Hex(5)NeuAc(2)	1
HexNAc(5)Hex(6)NeuAc(2)	2	HexNAc(6)Hex(3),HexNAc(6)Hex(3)Fuc(1)NeuAc(1)	1	KTHTN@ISESHPN@ATFSAVGEASICEDDWNSGERFTCTVTHTDLPSPLKQ	1
RVN@KS	3	HexNAc(6)Hex(3),HexNAc(6)Hex(4)NeuAc(2)	1	HexNAc(4)Hex(4)Fuc(1),HexNAc(4)Hex(4)NeuAc(1)	1
HexNAc(2)Hex(3)	1	HexNAc(6)Hex(3)Fuc(1),HexNAc(3)Hex(5)NeuAc(1)	1	P01876|IGHA1_HUMAN Ig alpha-1 chain C region	4
HexNAc(2)Hex(4)	1	HexNAc(6)Hex(3)Fuc(1),HexNAc(4)Hex(4)NeuAc(1)	1	RPALEDLLLGSEAN@LTCTLTGLRD	4
HexNAc(5)Hex(6)NeuAc(1)	1	HexNAc(6)Hex(3)Fuc(1),HexNAc(4)Hex(5)NeuAc(2)	1	HexNAc(2)Fuc(1)	1
RVSVESSAVN@TTLIVYDCQKS	1	HexNAc(6)Hex(3)Fuc(1),HexNAc(5)Hex(6)NeuAc(1)	1	HexNAc(4)Hex(4)NeuAc(1)	1
HexNAc(2)Hex(3)	1	HexNAc(6)Hex(3)Fuc(1),HexNAc(6)Hex(4)NeuAc(1)	1	HexNAc(5)Hex(5)NeuAc(1)	1
Q96BY6|DOC10_HUMAN Dedicator of cytokinesis protein 10	2	HexNAc(6)Hex(3)Fuc(1),HexNAc(6)Hex(4)NeuAc(2)	1	HexNAc(6)Hex(3)Fuc(1)NeuAc(1)	1
RVFDTYMLFFQVN@QSATALKH	2	HexNAc(6)Hex(3)Fuc(1)NeuAc(1),HexNAc(2)Hex(7)	1	P01877|IGHA2_HUMAN Ig alpha-2 chain C region	1
HexNAc(4)Hex(5)NeuAc(1)	2	HexNAc(6)Hex(3)Fuc(1)NeuAc(1),HexNAc(4)Hex(3)Fuc(1)	1	KTPLTAN@ITKS	1
Q96DT5|DYH11_HUMAN Dynein heavy chain 11, axonemal	1	HexNAc(6)Hex(3)Fuc(1)NeuAc(1),HexNAc(4)Hex(4)NeuAc(1)	1	HexNAc(4)Hex(5)Fuc(1)NeuAc(1)	1
RALGMMVYVFN@CSEQMDYKS	1	HexNAc(6)Hex(3)Fuc(1)NeuAc(1),HexNAc(4)Hex(5)	1	P02748|CO9_HUMAN Complement component C9	55
HexNAc(6)Hex(4)NeuAc(2)	1	HexNAc(6)Hex(3)Fuc(1)NeuAc(1),HexNAc(4)Hex(5)Fuc(1)NeuAc(2)	1	KN@ETYQLFLSYSSKK	1
Q96GV9|CE030_HUMAN UNC119-binding protein C5orf30	1	HexNAc(6)Hex(3)Fuc(1)NeuAc(1),HexNAc(4)Hex(5)NeuAc(1)	1	HexNAc(5)Hex(6)NeuAc(2)	1
RN@NT	1	HexNAc(6)Hex(3)Fuc(1)NeuAc(1),HexNAc(5)Hex(3)	1	RAVN@ITSENLIDDVVSLIRG	54
HexNAc(2)Hex(3)Fuc(1)	1	HexNAc(6)Hex(3)Fuc(1)NeuAc(1),HexNAc(6)Hex(3)	5	HexNAc(4)Hex(5)NeuAc(1)	10
Q96J94|PIWL1_HUMAN Piwi-like protein 1	1	HexNAc(6)Hex(3)Fuc(1)NeuAc(1),HexNAc(6)Hex(4)NeuAc(1)	1	HexNAc(4)Hex(5)NeuAc(2)	30
KELIGLVVLTKYNN@KTYRV	1	HexNAc(6)Hex(3)Fuc(1)NeuAc(2),HexNAc(2)Hex(2)	1	HexNAc(4)Hex(6)Fuc(1)NeuAc(1)	13
HexNAc(2)Hex(7)	1	HexNAc(6)Hex(3)Fuc(1)NeuAc(2),HexNAc(2)Hex(3)	1	HexNAc(5)Hex(4)	1
Q96PD5|PGRP2_HUMAN N-acetylmuramoyl-L-alanine amidase	3	HexNAc(6)Hex(3)Fuc(1)NeuAc(2),HexNAc(4)Hex(3)Fuc(1)	1	P02749|APOH_HUMAN Beta-2-glycoprotein 1	12
RGFGVAIVGN@YTAALPTEAALRT	3	HexNAc(6)Hex(3)Fuc(1)NeuAc(2),HexNAc(4)Hex(4)NeuAc(1)	2	RVYKPSAGN@NSLYRD	12
HexNAc(4)Hex(5)NeuAc(2)	3	HexNAc(6)Hex(3)Fuc(1)NeuAc(2),HexNAc(4)Hex(5)	1	HexNAc(4)Hex(5)Fuc(1)NeuAc(2)	3
Q99798|ACON_HUMAN Aconitate hydratase, mitochondrial	1	HexNAc(6)Hex(3)Fuc(1)NeuAc(2),HexNAc(4)Hex(6)Fuc(1)NeuAc(1)	1	HexNAc(4)Hex(5)NeuAc(2)	9
KHPNGTQETILLN@HTFN@ETQIEWFRA	1	HexNAc(6)Hex(3)Fuc(1)NeuAc(2),HexNAc(5)Hex(4)	3	P02750|A2GL_HUMAN Leucine-rich alpha-2-glycoprotein	42
HexNAc(4)Hex(5)NeuAc(2),HexNAc(3)Hex(4)NeuAc(1)	1	HexNAc(6)Hex(3)Fuc(1)NeuAc(2),HexNAc(5)Hex(5)NeuAc(1)	1	KLPPGLLAN@FTLLRT	34
Q99996|AKAP9_HUMAN A-kinase anchor protein 9	4	HexNAc(6)Hex(3)Fuc(1)NeuAc(2),HexNAc(5)Hex(6)NeuAc(2)	2	HexNAc(2)Fuc(1)	1
KETN@MTSLQKD	1	HexNAc(6)Hex(3)Fuc(1)NeuAc(2),HexNAc(6)Hex(3)Fuc(1)	1	HexNAc(4)Hex(5)NeuAc(1)	1
HexNAc(2)Hex(7)	1	HexNAc(6)Hex(3)Fuc(1)NeuAc(2),HexNAc(6)Hex(3)Fuc(1)NeuAc(1)	2	HexNAc(4)Hex(5)NeuAc(2)	28
KHDVSAHHDLNIDQSQCNEMYIN@SSQRVESTVIPESTIMRT	2	HexNAc(6)Hex(4)NeuAc(1),HexNAc(3)Hex(4)NeuAc(1)	4	HexNAc(4)Hex(6)Fuc(1)NeuAc(1)	3
HexNAc(6)Hex(4)NeuAc(1)	2	HexNAc(6)Hex(4)NeuAc(1),HexNAc(4)Hex(4)NeuAc(1)	1	HexNAc(5)Hex(6)NeuAc(2)	1
KIQSIPENSVNVAIDHLSKDKPELEVVLTEDALKSLEN@QTYFKS	1	HexNAc(6)Hex(4)NeuAc(1),HexNAc(4)Hex(5)NeuAc(2)	1	RDGFDISGNPWICDQN@LSDLYRW	3
HexNAc(1)Fuc(1)	1	HexNAc(6)Hex(4)NeuAc(1),HexNAc(5)Hex(3)	1	HexNAc(4)Hex(5)NeuAc(2)	2
Q9BU64|CENPO_HUMAN Centromere protein O	1	HexNAc(6)Hex(4)NeuAc(1),HexNAc(5)Hex(5)	1	HexNAc(5)Hex(5)NeuAc(1)	1
KACIANVEPN@QTVEINEQEALEEKL	1	HexNAc(6)Hex(4)NeuAc(1),HexNAc(5)Hex(6)NeuAc(1)	1	RQLDMLDLSN@NSLASVPEGLWASLGQPNWDMRD	5
HexNAc(6)Hex(4)NeuAc(1)	1	HexNAc(6)Hex(4)NeuAc(1),HexNAc(6)Hex(3)	5	HexNAc(4)Hex(5)NeuAc(2)	2
Q9C0D2|CE295_HUMAN Centrosomal protein of 295 kDa	1	HexNAc(6)Hex(4)NeuAc(1),HexNAc(6)Hex(4)NeuAc(2)	1	HexNAc(4)Hex(6)Fuc(1)NeuAc(1)	2
KTN@SSTYHHLHTFVNRE	1	HexNAc(6)Hex(4)NeuAc(2),HexNAc(2)Hex(2)	2	HexNAc(5)Hex(6)NeuAc(1)	1
HexNAc(5)Hex(3)	1	HexNAc(6)Hex(4)NeuAc(2),HexNAc(2)Hex(4)	1	P02751|FINC_HUMAN Fibronectin	39
Q9H967|WDR76_HUMAN WD repeat-containing protein 76	2	HexNAc(6)Hex(4)NeuAc(2),HexNAc(3)Hex(4)NeuAc(1)	3	KLDAPTNLQFVN@ETDSTVLVRW	21
RYILAGGN@SSGKI	2	HexNAc(6)Hex(4)NeuAc(2),HexNAc(3)Hex(5)NeuAc(1)	1	HexNAc(3)Hex(5)NeuAc(1)	1
HexNAc(4)Hex(3)	2	HexNAc(6)Hex(4)NeuAc(2),HexNAc(4)Hex(5)	1	HexNAc(4)Hex(5)Fuc(1)NeuAc(2)	1
Q9NVI1|FANCI_HUMAN Fanconi anemia group I protein	8	HexNAc(6)Hex(4)NeuAc(2),HexNAc(4)Hex(6)Fuc(1)NeuAc(1)	2	HexNAc(4)Hex(5)NeuAc(1)	1
KLSGSHLTPLCYSFISYVQN@KS	7	HexNAc(6)Hex(4)NeuAc(2),HexNAc(5)Hex(4)	2	HexNAc(4)Hex(5)NeuAc(2)	12
HexNAc(2)Hex(5)Fuc(1)	1	HexNAc(6)Hex(4)NeuAc(2),HexNAc(5)Hex(5)NeuAc(1)	1	HexNAc(4)Hex(6)Fuc(1)NeuAc(1)	5
HexNAc(3)Hex(4)NeuAc(1)	1	HexNAc(6)Hex(4)NeuAc(2),HexNAc(5)Hex(6)NeuAc(2)	6	HexNAc(6)Hex(4)NeuAc(2)	1
HexNAc(3)Hex(5)	1	HexNAc(6)Hex(4)NeuAc(2),HexNAc(6)Hex(3)	5	RDQCIVDDITYNVN@DTFHKRH	1
HexNAc(3)Hex(5)NeuAc(1)	1	HexNAc(6)Hex(4)NeuAc(2),HexNAc(6)Hex(4)NeuAc(1)	1	HexNAc(4)Hex(5)NeuAc(2)	1
HexNAc(3)Hex(6)NeuAc(1)	1	KN@VTNRS	3	RHEEGHMLN@CTCFGQGRG	17
HexNAc(4)Hex(5)Fuc(1)NeuAc(1)	1	HexNAc(4)Hex(5)Fuc(1)NeuAc(2)	1	HexNAc(3)Hex(4)NeuAc(1)	1
HexNAc(5)Hex(3)	1	HexNAc(6)Hex(4)NeuAc(2)	2	HexNAc(4)Hex(5)Fuc(1)NeuAc(2)	1
KLSGSHLTPLCYSFISYVQN@KSKSLN@YTGEKK	1	KNVTN@RS	1	HexNAc(4)Hex(5)NeuAc(2)	2
HexNAc(4)Hex(5)NeuAc(2),HexNAc(5)Hex(6)NeuAc(1)	1	HexNAc(4)Hex(5)NeuAc(2)	1	HexNAc(4)Hex(6)Fuc(1)NeuAc(1)	9
Q9UFH2|DYH17_HUMAN Dynein heavy chain 17, axonemal	1	RN@VTRL	18	HexNAc(5)Hex(6)NeuAc(1)	1
KIAELNAN@LSN@LTSAFEKA	1	HexNAc(4)Hex(5)Fuc(1)NeuAc(2)	4	HexNAc(6)Hex(4)NeuAc(1)	3
HexNAc(1),HexNAc(2)Hex(1)	1	HexNAc(4)Hex(5)NeuAc(2)	1	P02763|A1AG1_HUMAN Alpha-1-acid glycoprotein 1	36
Q9UIQ6|LCAP_HUMAN Leucyl-cystinyl aminopeptidase	4	HexNAc(4)Hex(6)Fuc(1)NeuAc(1)	1	KSVQEIQATFFYFTPN@KT	13
KVPLKRAFDLINYLGNEN@HTAPITEALFQTDLIYNLLEKL	1	HexNAc(5)Hex(6)NeuAc(2)	10	HexNAc(2)Hex(1)	1
HexNAc(6)Hex(3)Fuc(1)NeuAc(2)	1	HexNAc(6)Hex(3)Fuc(1)NeuAc(1)	1	HexNAc(4)Hex(5)NeuAc(1)	1
RN@YSKY	3	HexNAc(6)Hex(4)NeuAc(2)	1	HexNAc(4)Hex(5)NeuAc(2)	7
HexNAc(2)Hex(6)	2	RVCECNPN@YTGSACDCSLDTSTCEASNGQICNGRGICECGVCKC	1	HexNAc(4)Hex(6)Fuc(1)NeuAc(1)	3
HexNAc(4)Hex(5)Fuc(1)NeuAc(2)	1	HexNAc(4)Hex(6)NeuAc(1)	1	HexNAc(5)Hex(6)NeuAc(2)	1
Q9Y2F9|BTBD3_HUMAN BTB/POZ domain-containing protein 3	3	P08185|CBG_HUMAN Corticosteroid-binding globulin	10	REN@GTISRY	3
KKAN@TSSSSSN@SSKL	3	KVTISGVYDLGDVLEEMGIADLFTNQAN@FSRI	6	HexNAc(1)	2
HexNAc(2)Fuc(1),HexNAc(3)Hex(5)NeuAc(1)	1	HexNAc(4)Hex(5)NeuAc(2)	5	HexNAc(2)	1
HexNAc(3)Hex(5)NeuAc(1),HexNAc(2)Fuc(1)	2	HexNAc(4)Hex(6)Fuc(1)NeuAc(1)	1	RNEEYN@KS	18
Q9Y6V0|PCLO_HUMAN Protein piccolo	1	RAQLLQGLGFN@LTERS	4	HexNAc(4)Hex(5)NeuAc(1)	1
KLPSPTSPLSPHSN@KS	1	HexNAc(4)Hex(5)NeuAc(2)	3	HexNAc(4)Hex(5)NeuAc(2)	14
HexNAc(3)Hex(4)NeuAc(1)	1	HexNAc(4)Hex(6)Fuc(1)NeuAc(1)	1	HexNAc(5)Hex(6)NeuAc(2)	3
TRFE_HUMAN|(Common contaminant protein)	2	P08603|CFAH_HUMAN Complement factor H	2	RNEEYN@KSVQEIQATFFYFTPN@KTEDTIFLRE	1
KCGLVPVLAENYN@KSDNCEDTPEAGYFAVAVVKK	2	KIPCSQPPQIEHGTIN@SSRS	1	HexNAc(6)Hex(4)NeuAc(2),HexNAc(2)	1
HexNAc(4)Hex(5)Fuc(1)NeuAc(1)	2	HexNAc(4)Hex(5)NeuAc(2)	1	RNEEYNKSVQEIQATFFYFTPN@KTEDTIFLRE	1
Grand Total	913	RWDPEVNCSMAQIQLCPPPPQIPNSHN@MTTTLNYRD	1	HexNAc(4)Hex(5)Fuc(1)NeuAc(1)	1
		HexNAc(4)Hex(5)NeuAc(2)	1	P02765|FETUA_HUMAN Alpha-2-HS-glycoprotein	46
		P0C0L4|CO4A_HUMAN Complement C4-A	8	KAALAAFNAQNN@GSNFQLEEISRA	44
		RFSDGLESN@SSTQFEVKK	4	HexNAc(4)Hex(5)Fuc(1)NeuAc(2)	8
		HexNAc(2)Hex(9)	3	HexNAc(4)Hex(5)NeuAc(1)	3
		HexNAc(4)Hex(5)NeuAc(1)	1	HexNAc(4)Hex(5)NeuAc(2)	20
		RGLN@VTLSSTGRN	4	HexNAc(4)Hex(6)Fuc(1)NeuAc(1)	12
		HexNAc(2)Hex(3)	1	HexNAc(5)Hex(6)NeuAc(1)	1
		HexNAc(4)Hex(5)NeuAc(2)	3	KVCQDCPLLAPLN@DTRVVHAAKAALAAFNAQNN@GSNFQLEEISRA	2
		P0C7V8|DC8L2_HUMAN DDB1- and CUL4-associated factor 8-like protein 2	171	HexNAc(3)Hex(6),HexNAc(4)Hex(5)NeuAc(2)	1
		RN@N@TTVKG	168	HexNAc(5)Hex(6)NeuAc(1),HexNAc(6)Hex(3)Fuc(1)NeuAc(1)	1
		HexNAc(2)Hex(9),HexNAc(4)Hex(4)NeuAc(1)	1	P02790|HEMO_HUMAN Hemopexin	10
		HexNAc(2)Hex(9),HexNAc(6)Hex(3)	1	KSLGPNSCSANGPGLYLIHGPNLYCYSDVEKLNAAKALPQPQN@VTSLLGCTH	1
		HexNAc(2)Hex(9),HexNAc(6)Hex(4)NeuAc(1)	2	HexNAc(3)Hex(4)NeuAc(1)	1
		HexNAc(3)Hex(6)Fuc(1)NeuAc(1),HexNAc(2)Hex(5)Fuc(1)	1	RCSDGWSFDATTLDDN@GTMLFFKG	4
		HexNAc(3)Hex(6)Fuc(1)NeuAc(1),HexNAc(4)Hex(3)Fuc(1)	1	HexNAc(4)Hex(5)NeuAc(2)	2
		HexNAc(3)Hex(6)Fuc(1)NeuAc(1),HexNAc(4)Hex(5)Fuc(1)	1	HexNAc(6)Hex(4)NeuAc(1)	2
		HexNAc(3)Hex(6)Fuc(1)NeuAc(1),HexNAc(4)Hex(5)Fuc(1)NeuAc(2)	1	RNGTGHGN@STHHGPEYMRC	5
		HexNAc(3)Hex(6)Fuc(1)NeuAc(1),HexNAc(5)Hex(3)	1	HexNAc(4)Hex(5)NeuAc(2)	5
		HexNAc(3)Hex(6)Fuc(1)NeuAc(1),HexNAc(6)Hex(3)Fuc(1)	1	P03952|KLKB1_HUMAN Plasma kallikrein	42
		HexNAc(3)Hex(6)Fuc(1)NeuAc(1),HexNAc(6)Hex(4)NeuAc(2)	1	KIYPGVDFGGEELN@VTFVKG	21
		HexNAc(3)Hex(6)NeuAc(1),HexNAc(2)Hex(5)	1	HexNAc(4)Hex(5)NeuAc(1)	5
		HexNAc(3)Hex(6)NeuAc(1),HexNAc(3)Hex(5)NeuAc(1)	1	HexNAc(4)Hex(5)NeuAc(2)	4
		HexNAc(3)Hex(6)NeuAc(1),HexNAc(5)Hex(3)	1	HexNAc(6)Hex(3)Fuc(1)NeuAc(2)	6
		HexNAc(3)Hex(6)NeuAc(1),HexNAc(5)Hex(4)	2	HexNAc(6)Hex(4)NeuAc(2)	6
		HexNAc(3)Hex(6)NeuAc(1),HexNAc(5)Hex(5)	1	RGVNFN@VSKV	7
		HexNAc(3)Hex(6)NeuAc(1),HexNAc(5)Hex(6)NeuAc(2)	1	HexNAc(1)Fuc(1)	1
		HexNAc(4)Hex(5)Fuc(1)NeuAc(1),HexNAc(2)Hex(3)Fuc(1)	1	HexNAc(2)Hex(3)	1
		HexNAc(4)Hex(5)Fuc(1)NeuAc(1),HexNAc(3)Hex(4)	1	HexNAc(2)Hex(4)	1
		HexNAc(4)Hex(5)Fuc(1)NeuAc(1),HexNAc(3)Hex(4)NeuAc(1)	1	HexNAc(4)Hex(4)NeuAc(1)	1
		HexNAc(4)Hex(5)Fuc(1)NeuAc(1),HexNAc(4)Hex(3)	1	HexNAc(4)Hex(5)NeuAc(1)	1
		HexNAc(4)Hex(5)Fuc(1)NeuAc(1),HexNAc(4)Hex(4)Fuc(1)	1	HexNAc(4)Hex(5)NeuAc(2)	2
		HexNAc(4)Hex(5)Fuc(1)NeuAc(1),HexNAc(4)Hex(5)Fuc(1)NeuAc(2)	1	RIVGGTN@SSWGEWPWQVSLQVKL	12
		HexNAc(4)Hex(5)Fuc(1)NeuAc(1),HexNAc(6)Hex(3)	1	HexNAc(4)Hex(5)NeuAc(1)	4
		HexNAc(4)Hex(5)Fuc(1)NeuAc(1),HexNAc(6)Hex(3)Fuc(1)	1	HexNAc(4)Hex(5)NeuAc(2)	5
		HexNAc(4)Hex(5)Fuc(1)NeuAc(2),HexNAc(2)Hex(4)	1	HexNAc(4)Hex(6)Fuc(1)NeuAc(1)	2
		HexNAc(4)Hex(5)Fuc(1)NeuAc(2),HexNAc(3)Hex(5)	1	HexNAc(5)Hex(6)NeuAc(2)	1
		HexNAc(4)Hex(5)Fuc(1)NeuAc(2),HexNAc(3)Hex(5)NeuAc(1)	2	RIYSGILN@LSDITKD	2
		HexNAc(4)Hex(5)Fuc(1)NeuAc(2),HexNAc(5)Hex(4)	1	HexNAc(4)Hex(5)NeuAc(2)	2
		HexNAc(4)Hex(5)Fuc(1)NeuAc(2),HexNAc(5)Hex(5)NeuAc(1)	1	P04004|VTNC_HUMAN Vitronectin	41
		HexNAc(4)Hex(5)Fuc(1)NeuAc(2),HexNAc(5)Hex(6)NeuAc(1)	1	KN@GSLFAFRG	24
		HexNAc(4)Hex(5)Fuc(1)NeuAc(2),HexNAc(6)Hex(3)Fuc(1)NeuAc(2)	2	HexNAc(3)Hex(4)NeuAc(1)	1
		HexNAc(4)Hex(5)NeuAc(1),HexNAc(3)Hex(4)NeuAc(1)	3	HexNAc(3)Hex(5)NeuAc(1)	6
		HexNAc(4)Hex(5)NeuAc(1),HexNAc(3)Hex(5)	3	HexNAc(4)Hex(4)	1
		HexNAc(4)Hex(5)NeuAc(1),HexNAc(4)Hex(4)	5	HexNAc(4)Hex(5)NeuAc(1)	5
		HexNAc(4)Hex(5)NeuAc(1),HexNAc(4)Hex(4)NeuAc(1)	1	HexNAc(4)Hex(5)NeuAc(2)	8
		HexNAc(4)Hex(5)NeuAc(1),HexNAc(4)Hex(5)Fuc(1)NeuAc(1)	1	HexNAc(5)Hex(5)NeuAc(1)	1
		HexNAc(4)Hex(5)NeuAc(1),HexNAc(4)Hex(5)Fuc(1)NeuAc(2)	1	HexNAc(5)Hex(6)NeuAc(1)	1
		HexNAc(4)Hex(5)NeuAc(1),HexNAc(4)Hex(6)NeuAc(1)	1	HexNAc(6)Hex(4)NeuAc(1)	1
		HexNAc(4)Hex(5)NeuAc(1),HexNAc(5)Hex(3)	2	KNN@ATVHEQVGGPSLTSDLQAQSKG	4
		HexNAc(4)Hex(5)NeuAc(1),HexNAc(5)Hex(5)NeuAc(1)	2	HexNAc(4)Hex(5)NeuAc(2)	4
		HexNAc(4)Hex(5)NeuAc(1),HexNAc(6)Hex(3)	2	RN@ISDGFDGIPDNVDAALALPAHSYSGRE	13
		HexNAc(4)Hex(5)NeuAc(1),HexNAc(6)Hex(3)Fuc(1)	3	HexNAc(4)Hex(5)Fuc(1)NeuAc(2)	2
		HexNAc(4)Hex(5)NeuAc(1),HexNAc(6)Hex(4)NeuAc(1)	1	HexNAc(4)Hex(5)NeuAc(2)	8
		HexNAc(4)Hex(5)NeuAc(2),HexNAc(2)Hex(3)	4	HexNAc(4)Hex(6)Fuc(1)NeuAc(1)	3
		HexNAc(4)Hex(5)NeuAc(2),HexNAc(2)Hex(4)	1	P04114|APOB_HUMAN Apolipoprotein B-100	113
		HexNAc(4)Hex(5)NeuAc(2),HexNAc(2)Hex(5)	2	KFVEGSHN@STVSLTTKN	24
		HexNAc(4)Hex(5)NeuAc(2),HexNAc(4)Hex(3)	1	HexNAc(2)Hex(5)	4
		HexNAc(4)Hex(5)NeuAc(2),HexNAc(4)Hex(4)	1	HexNAc(3)Hex(4)NeuAc(1)	5
		HexNAc(4)Hex(5)NeuAc(2),HexNAc(4)Hex(5)NeuAc(2)	2	HexNAc(3)Hex(5)	4
		HexNAc(4)Hex(5)NeuAc(2),HexNAc(5)Hex(4)	1	HexNAc(3)Hex(5)NeuAc(1)	3
		HexNAc(4)Hex(5)NeuAc(2),HexNAc(6)Hex(3)	3	HexNAc(3)Hex(6)NeuAc(1)	1
		HexNAc(4)Hex(5)NeuAc(2),HexNAc(6)Hex(3)Fuc(1)NeuAc(2)	1	HexNAc(4)Hex(5)NeuAc(1)	7
		HexNAc(4)Hex(5)NeuAc(2),HexNAc(6)Hex(4)NeuAc(2)	1	KIQSPLFTLDANADIGN@GTTSANEAGIAASITAKG	27
		HexNAc(4)Hex(6)Fuc(1)NeuAc(1),HexNAc(4)Hex(3)Fuc(1)	2	HexNAc(4)Hex(5)NeuAc(2)	22
		HexNAc(4)Hex(6)Fuc(1)NeuAc(1),HexNAc(4)Hex(4)NeuAc(1)	1	HexNAc(4)Hex(6)Fuc(1)NeuAc(1)	5
		HexNAc(4)Hex(6)Fuc(1)NeuAc(1),HexNAc(6)Hex(3)Fuc(1)	1	KLSLPDFKELCTISHIFIPAMGN@ITYDFSFKSSVITLNTNAELFNQSDIVAHLLSSSSSVIDALQYKL	1
		HexNAc(4)Hex(6)Fuc(1)NeuAc(1),HexNAc(6)Hex(4)NeuAc(2)	1	HexNAc(4)Hex(5)NeuAc(1)	1
		HexNAc(4)Hex(6)NeuAc(1),HexNAc(2)Hex(6)	1	KSSVITLNTNAELFN@QSDIVAHLLSSSSSVIDALQYKL	1
		HexNAc(4)Hex(6)NeuAc(1),HexNAc(4)Hex(4)	1	HexNAc(2)Hex(9)	1
		HexNAc(4)Hex(6)NeuAc(1),HexNAc(5)Hex(5)	1	KTIHDLHLFIENIDFN@KS	4
		HexNAc(5)Hex(5),HexNAc(4)Hex(5)NeuAc(1)	1	HexNAc(4)Hex(5)NeuAc(1)	1
		HexNAc(5)Hex(5),HexNAc(4)Hex(6)Fuc(1)NeuAc(1)	1	HexNAc(4)Hex(5)NeuAc(2)	3
		HexNAc(5)Hex(5),HexNAc(6)Hex(3)Fuc(1)NeuAc(1)	1	KYDFN@SSMLYSTAKG	2
		HexNAc(5)Hex(5),HexNAc(6)Hex(4)NeuAc(1)	2	HexNAc(4)Hex(5)NeuAc(1)	2
		HexNAc(5)Hex(5)Fuc(1),HexNAc(4)Hex(5)Fuc(1)NeuAc(1)	1	KYNQN@FSAGNNENIMEAHVGINGEANLDFLNIPLTIPEMRL	1
		HexNAc(5)Hex(5)Fuc(1),HexNAc(4)Hex(5)Fuc(1)NeuAc(2)	1	HexNAc(4)Hex(6)Fuc(1)NeuAc(1)	1
		HexNAc(5)Hex(5)NeuAc(1),HexNAc(2)Hex(8)	1	RFEVDSPVYN@ATWSASLKN	13
		HexNAc(5)Hex(5)NeuAc(1),HexNAc(5)Hex(5)	1	HexNAc(4)Hex(5)NeuAc(1)	4
		HexNAc(5)Hex(5)NeuAc(1),HexNAc(5)Hex(6)NeuAc(2)	1	HexNAc(4)Hex(5)NeuAc(2)	7
		HexNAc(5)Hex(5)NeuAc(1),HexNAc(6)Hex(4)NeuAc(2)	1	HexNAc(4)Hex(6)Fuc(1)NeuAc(1)	2
		HexNAc(5)Hex(6)NeuAc(1),HexNAc(5)Hex(4)	3	RFN@SSYLQGTNQITGRY	31
		HexNAc(5)Hex(6)NeuAc(1),HexNAc(5)Hex(5)	3	HexNAc(3)Hex(4)NeuAc(1)	5
		HexNAc(5)Hex(6)NeuAc(1),HexNAc(5)Hex(6)NeuAc(2)	1	HexNAc(3)Hex(5)NeuAc(1)	3
		HexNAc(5)Hex(6)NeuAc(1),HexNAc(6)Hex(3)	2	HexNAc(4)Hex(4)NeuAc(1)	10
		HexNAc(5)Hex(6)NeuAc(1),HexNAc(6)Hex(4)NeuAc(2)	1	HexNAc(4)Hex(5)NeuAc(1)	9
		HexNAc(5)Hex(6)NeuAc(2),HexNAc(2)Hex(2)	2	HexNAc(4)Hex(5)NeuAc(2)	4
		HexNAc(5)Hex(6)NeuAc(2),HexNAc(2)Hex(6)	1	RQSWSVCKQVFPGLNYCTSGAYSN@ASSTDSASYYPLTGDTRL	1
		HexNAc(5)Hex(6)NeuAc(2),HexNAc(2)Hex(9)	1	HexNAc(3)Hex(6)NeuAc(1)	1
		HexNAc(5)Hex(6)NeuAc(2),HexNAc(3)Hex(6)	1	RVNQNLVYESGSLN@FSKL	8
		HexNAc(5)Hex(6)NeuAc(2),HexNAc(4)Hex(3)Fuc(1)	1	HexNAc(4)Hex(5)NeuAc(1)	3
		HexNAc(5)Hex(6)NeuAc(2),HexNAc(4)Hex(4)NeuAc(1)	1	HexNAc(4)Hex(5)NeuAc(2)	5
		HexNAc(5)Hex(6)NeuAc(2),HexNAc(4)Hex(5)NeuAc(1)	1	P04196|HRG_HUMAN Histidine-rich glycoprotein	7
		HexNAc(5)Hex(6)NeuAc(2),HexNAc(5)Hex(3)	1	RHSHNN@N@SSDLHPHKH	1
		HexNAc(5)Hex(6)NeuAc(2),HexNAc(5)Hex(5)	1	HexNAc(6)Hex(4)NeuAc(2),HexNAc(4)Hex(5)NeuAc(2)	1
		HexNAc(5)Hex(6)NeuAc(2),HexNAc(5)Hex(5)Fuc(1)	1	RHSHNNN@SSDLHPHKH	6
		HexNAc(5)Hex(6)NeuAc(2),HexNAc(6)Hex(3)Fuc(1)	1	HexNAc(4)Hex(5)NeuAc(2)	6
		HexNAc(5)Hex(6)NeuAc(2),HexNAc(6)Hex(3)Fuc(1)NeuAc(1)	1	P04217|A1BG_HUMAN Alpha-1B-glycoprotein	1
		HexNAc(5)Hex(6)NeuAc(2),HexNAc(6)Hex(4)NeuAc(2)	3	RGVTFLLRREGDHEFLEVPEAQEDVEATFPVHQPGN@YSCSYRT	1
		HexNAc(6)Hex(3)Fuc(1),HexNAc(4)Hex(4)NeuAc(1)	2	HexNAc(4)Hex(4)NeuAc(1)	1
		HexNAc(6)Hex(3)Fuc(1),HexNAc(4)Hex(5)Fuc(1)NeuAc(1)	1	P04844|RPN2_HUMAN Dolichyl-diphosphooligosaccharide--protein glycosyltransferase subunit 2	21
		HexNAc(6)Hex(3)Fuc(1),HexNAc(4)Hex(6)NeuAc(1)	1	RIGAN@VSN@FTFAPSTIIFHLGHAAMLGLMYVYWTQLNMFQTLKY	20
		HexNAc(6)Hex(3)Fuc(1),HexNAc(5)Hex(6)NeuAc(2)	1	HexNAc(2)Hex(3),HexNAc(5)Hex(5)Fuc(1)	1
		HexNAc(6)Hex(3)Fuc(1),HexNAc(6)Hex(3)Fuc(1)NeuAc(1)	1	HexNAc(3)Hex(4)NeuAc(1),HexNAc(4)Hex(3)	1
		HexNAc(6)Hex(3)Fuc(1),HexNAc(6)Hex(4)NeuAc(1)	1	HexNAc(3)Hex(4)NeuAc(1),HexNAc(6)Hex(4)NeuAc(2)	1
		HexNAc(6)Hex(3)Fuc(1)NeuAc(1),HexNAc(3)Hex(6)Fuc(1)NeuAc(1)	1	HexNAc(4)Hex(5),HexNAc(5)Hex(3)	1
		HexNAc(6)Hex(3)Fuc(1)NeuAc(1),HexNAc(3)Hex(6)NeuAc(1)	1	HexNAc(4)Hex(5)Fuc(1)NeuAc(1),HexNAc(4)Hex(6)Fuc(1)NeuAc(1)	1
		HexNAc(6)Hex(3)Fuc(1)NeuAc(1),HexNAc(4)Hex(4)Fuc(1)	1	HexNAc(4)Hex(5)NeuAc(2),HexNAc(2)Hex(2)	3
		HexNAc(6)Hex(3)Fuc(1)NeuAc(1),HexNAc(4)Hex(5)Fuc(1)	1	HexNAc(4)Hex(5)NeuAc(2),HexNAc(2)Hex(4)	1
		HexNAc(6)Hex(3)Fuc(1)NeuAc(1),HexNAc(5)Hex(3)	1	HexNAc(4)Hex(5)NeuAc(2),HexNAc(6)Hex(4)NeuAc(2)	1
		HexNAc(6)Hex(3)Fuc(1)NeuAc(1),HexNAc(5)Hex(5)	1	HexNAc(5)Hex(4),HexNAc(2)Hex(5)	1
		HexNAc(6)Hex(3)Fuc(1)NeuAc(1),HexNAc(5)Hex(5)Fuc(1)	1	HexNAc(5)Hex(5)Fuc(1),HexNAc(2)Hex(3)	1
		HexNAc(6)Hex(3)Fuc(1)NeuAc(1),HexNAc(5)Hex(6)NeuAc(2)	1	HexNAc(5)Hex(6)NeuAc(1),HexNAc(2)Hex(1)	2
		HexNAc(6)Hex(3)Fuc(1)NeuAc(1),HexNAc(6)Hex(4)NeuAc(2)	1	HexNAc(5)Hex(6)NeuAc(1),HexNAc(4)Hex(5)Fuc(1)	1
		HexNAc(6)Hex(3)Fuc(1)NeuAc(2),HexNAc(3)Hex(4)NeuAc(1)	1	HexNAc(6)Hex(3),HexNAc(6)Hex(3)Fuc(1)NeuAc(1)	1
		HexNAc(6)Hex(3)Fuc(1)NeuAc(2),HexNAc(4)Hex(4)Fuc(1)	2	HexNAc(6)Hex(3)Fuc(1),HexNAc(2)Hex(3)Fuc(1)	1
		HexNAc(6)Hex(3)Fuc(1)NeuAc(2),HexNAc(5)Hex(4)	1	HexNAc(6)Hex(3)Fuc(1),HexNAc(2)Hex(4)	1
		HexNAc(6)Hex(3)Fuc(1)NeuAc(2),HexNAc(5)Hex(5)Fuc(1)	2	HexNAc(6)Hex(4)NeuAc(1),HexNAc(2)Hex(2)	1
		HexNAc(6)Hex(3)Fuc(1)NeuAc(2),HexNAc(5)Hex(6)NeuAc(1)	1	HexNAc(6)Hex(4)NeuAc(2),HexNAc(5)Hex(5)NeuAc(1)	1
		HexNAc(6)Hex(3)Fuc(1)NeuAc(2),HexNAc(6)Hex(3)	2	RIGANVSN@FTFAPSTIIFHLGHAAMLGLMYVYWTQLNMFQTLKY	1
		HexNAc(6)Hex(3)Fuc(1)NeuAc(2),HexNAc(6)Hex(3)Fuc(1)	2	HexNAc(5)Hex(5)NeuAc(1)	1
		HexNAc(6)Hex(4)NeuAc(1),HexNAc(2)Hex(9)	1	P05090|APOD_HUMAN Apolipoprotein D	17
		HexNAc(6)Hex(4)NeuAc(1),HexNAc(4)Hex(3)	1	RADGTVNQIEGEATPVN@LTEPAKL	17
		HexNAc(6)Hex(4)NeuAc(1),HexNAc(4)Hex(5)Fuc(1)	1	HexNAc(4)Hex(5)Fuc(1)	3
		HexNAc(6)Hex(4)NeuAc(1),HexNAc(4)Hex(5)NeuAc(1)	1	HexNAc(4)Hex(5)Fuc(1)NeuAc(1)	6
		HexNAc(6)Hex(4)NeuAc(1),HexNAc(5)Hex(5)	2	HexNAc(4)Hex(5)Fuc(1)NeuAc(2)	2
		HexNAc(6)Hex(4)NeuAc(1),HexNAc(6)Hex(3)Fuc(1)	1	HexNAc(4)Hex(5)NeuAc(1)	2
		HexNAc(6)Hex(4)NeuAc(2),HexNAc(2)Hex(7)	1	HexNAc(4)Hex(6)NeuAc(1)	4
		HexNAc(6)Hex(4)NeuAc(2),HexNAc(4)Hex(4)	2	P05155|IC1_HUMAN Plasma protease C1 inhibitor	58
		HexNAc(6)Hex(4)NeuAc(2),HexNAc(4)Hex(5)NeuAc(1)	1	KVGQLQLSHN@LSLVILVPQNLKH	11
		HexNAc(6)Hex(4)NeuAc(2),HexNAc(4)Hex(6)NeuAc(1)	1	HexNAc(1)	2
		HexNAc(6)Hex(4)NeuAc(2),HexNAc(5)Hex(5)Fuc(1)	1	HexNAc(2)Fuc(1)	1
		HexNAc(6)Hex(4)NeuAc(2),HexNAc(5)Hex(5)NeuAc(1)	4	HexNAc(2)Hex(2)	1
		HexNAc(6)Hex(4)NeuAc(2),HexNAc(6)Hex(3)Fuc(1)NeuAc(1)	2	HexNAc(4)Hex(4)NeuAc(1)	1
		RN@NTTVKG	2	HexNAc(4)Hex(5)NeuAc(1)	1
		HexNAc(5)Hex(6)NeuAc(2)	1	HexNAc(4)Hex(5)NeuAc(2)	4
		HexNAc(6)Hex(4)NeuAc(2)	1	HexNAc(5)Hex(6)NeuAc(2)	1
		RVAELIN@ASYFN@NTKC	1	RASSNPN@ATSSSSQDPESLQDRG	1
		HexNAc(6)Hex(4)NeuAc(2),HexNAc(4)Hex(6)NeuAc(1)	1	HexNAc(5)Hex(6)NeuAc(2)	1
		P10643|CO7_HUMAN Complement component C7	8	RDTFVN@ASRT	8
		KINNDFNYEFYN@STWSYVKH	6	HexNAc(1)	1
		HexNAc(2)Hex(5)	4	HexNAc(4)Hex(5)NeuAc(2)	7
		HexNAc(5)Hex(5)Fuc(1)	2	RVLSN@NSDANLELINTWVAKN	38
		RN@YTLTGRD	2	HexNAc(4)Hex(5)Fuc(1)NeuAc(2)	19
		HexNAc(4)Hex(5)Fuc(1)NeuAc(1)	1	HexNAc(4)Hex(5)NeuAc(2)	16
		HexNAc(4)Hex(5)NeuAc(2)	1	HexNAc(4)Hex(6)Fuc(1)NeuAc(1)	3
		P10909|CLUS_HUMAN Clusterin	13	P05543|THBG_HUMAN Thyroxine-binding globulin	2
		KMLN@TSSLLEQLNEQFNWVSRL	11	KTLYETEVFSTDFSN@ISAAKQ	2
		HexNAc(4)Hex(5)NeuAc(2)	6	HexNAc(4)Hex(5)NeuAc(2)	2
		HexNAc(5)Hex(6)NeuAc(2)	5	P05546|HEP2_HUMAN Heparin cofactor 2	40
		RLAN@LTQGEDQYYLRV	2	KDFVN@ASSKY	5
		HexNAc(4)Hex(5)NeuAc(2)	2	HexNAc(4)Hex(5)Fuc(1)NeuAc(1)	1
		P12259|FA5_HUMAN Coagulation factor V	8	HexNAc(4)Hex(5)NeuAc(2)	4
		KGN@STRN	1	KN@LSMPLLPADFHKE	33
		HexNAc(1)	1	HexNAc(4)Hex(5)Fuc(1)NeuAc(2)	5
		RPEPTN@SSLN@LSVTSFKK	7	HexNAc(4)Hex(5)NeuAc(1)	1
		HexNAc(3)Hex(4)NeuAc(1),HexNAc(4)Hex(5)NeuAc(2)	1	HexNAc(4)Hex(5)NeuAc(2)	26
		HexNAc(4)Hex(4)NeuAc(1),HexNAc(6)Hex(3)	1	HexNAc(6)Hex(4)NeuAc(1)	1
		HexNAc(4)Hex(5)Fuc(1)NeuAc(1),HexNAc(3)Hex(4)NeuAc(1)	1	KSMTN@RT	2
		HexNAc(4)Hex(5)NeuAc(1),HexNAc(2)Hex(3)Fuc(1)	1	HexNAc(4)Hex(5)NeuAc(2)	2
		HexNAc(5)Hex(5)NeuAc(1),HexNAc(2)Hex(5)Fuc(1)	1	P05556|ITB1_HUMAN Integrin beta-1	410
		HexNAc(6)Hex(3),HexNAc(6)Hex(4)NeuAc(2)	1	KN@VTN@RS	375
		HexNAc(6)Hex(3)Fuc(1),HexNAc(6)Hex(3)Fuc(1)NeuAc(1)	1	HexNAc(2)Hex(6),HexNAc(4)Hex(5)NeuAc(2)	1
		P19235|EPOR_HUMAN Erythropoietin receptor	2	HexNAc(2)Hex(7),HexNAc(5)Hex(5)NeuAc(1)	1
		RLEDLVCFWEEAASAGVGPGN@YSFSYQLEDEPWKL	2	HexNAc(2)Hex(8),HexNAc(3)Hex(4)NeuAc(1)	2
		HexNAc(5)Hex(5)NeuAc(1)	2	HexNAc(2)Hex(9),HexNAc(3)Hex(4)NeuAc(1)	1
		P19652|A1AG2_HUMAN Alpha-1-acid glycoprotein 2	16	HexNAc(2)Hex(9),HexNAc(3)Hex(6)NeuAc(1)	2
		REN@GTVSRY	1	HexNAc(3)Hex(5)NeuAc(1),HexNAc(4)Hex(4)	1
		HexNAc(4)Hex(5)Fuc(1)NeuAc(2)	1	HexNAc(3)Hex(6)Fuc(1)NeuAc(1),HexNAc(2)Hex(5)Fuc(1)	1
		RNEEYN@KS	15	HexNAc(3)Hex(6)Fuc(1)NeuAc(1),HexNAc(2)Hex(8)	2
		HexNAc(4)Hex(5)Fuc(1)NeuAc(2)	1	HexNAc(3)Hex(6)Fuc(1)NeuAc(1),HexNAc(4)Hex(3)Fuc(1)	1
		HexNAc(4)Hex(5)NeuAc(2)	12	HexNAc(3)Hex(6)Fuc(1)NeuAc(1),HexNAc(4)Hex(5)Fuc(1)	1
		HexNAc(5)Hex(6)NeuAc(2)	2	HexNAc(3)Hex(6)Fuc(1)NeuAc(1),HexNAc(6)Hex(3)Fuc(1)NeuAc(1)	1
		P19823|ITIH2_HUMAN Inter-alpha-trypsin inhibitor heavy chain H2	5	HexNAc(3)Hex(6)NeuAc(1),HexNAc(2)Hex(8)	3
		KENIQDN@ISLFSLGMGFDVDYDFLKR	3	HexNAc(3)Hex(6)NeuAc(1),HexNAc(3)Hex(4)NeuAc(1)	2
		HexNAc(3)Hex(6)Fuc(1)NeuAc(1)	1	HexNAc(3)Hex(6)NeuAc(1),HexNAc(3)Hex(5)	1
		HexNAc(4)Hex(5)NeuAc(2)	2	HexNAc(3)Hex(6)NeuAc(1),HexNAc(3)Hex(6)	1
		KGAFISN@FSMTVDGKT	2	HexNAc(3)Hex(6)NeuAc(1),HexNAc(4)Hex(4)Fuc(1)	1
		HexNAc(2)Hex(6)	1	HexNAc(3)Hex(6)NeuAc(1),HexNAc(4)Hex(4)NeuAc(1)	1
		HexNAc(4)Hex(5)NeuAc(2)	1	HexNAc(3)Hex(6)NeuAc(1),HexNAc(5)Hex(4)	1
		P19827|ITIH1_HUMAN Inter-alpha-trypsin inhibitor heavy chain H1	2	HexNAc(3)Hex(6)NeuAc(1),HexNAc(6)Hex(4)NeuAc(1)	1
		KVTYDVSRDKICDLLVANNHFAHFFAPQN@LTNMNKN	1	HexNAc(4)Hex(3),HexNAc(3)Hex(4)NeuAc(1)	1
		HexNAc(6)Hex(3)Fuc(1)NeuAc(2)	1	HexNAc(4)Hex(3),HexNAc(4)Hex(4)NeuAc(1)	1
		RLGIANPATDFQLEVTPQN@ITLNPGFGGPVFSWRD	1	HexNAc(4)Hex(3),HexNAc(6)Hex(3)Fuc(1)NeuAc(1)	1
		HexNAc(4)Hex(5)Fuc(1)NeuAc(2)	1	HexNAc(4)Hex(3),HexNAc(6)Hex(4)NeuAc(2)	1
		P20039|2B1B_HUMAN HLA class II histocompatibility antigen, DRB1-11 beta chain	1	HexNAc(4)Hex(3)Fuc(1),HexNAc(4)Hex(4)NeuAc(1)	1
		RFLEYSTSECHFFN@GTERV	1	HexNAc(4)Hex(4)NeuAc(1),HexNAc(2)Hex(7)	1
		HexNAc(4)Hex(5)Fuc(1)NeuAc(2)	1	HexNAc(4)Hex(4)NeuAc(1),HexNAc(3)Hex(4)NeuAc(1)	1
		P21817|RYR1_HUMAN Ryanodine receptor 1	3	HexNAc(4)Hex(4)NeuAc(1),HexNAc(3)Hex(5)	1
		KFYN@KS	2	HexNAc(4)Hex(4)NeuAc(1),HexNAc(4)Hex(3)Fuc(1)	2
		HexNAc(4)Hex(5)Fuc(1)NeuAc(2)	1	HexNAc(4)Hex(4)NeuAc(1),HexNAc(4)Hex(4)	1
		HexNAc(6)Hex(4)NeuAc(1)	1	HexNAc(4)Hex(4)NeuAc(1),HexNAc(4)Hex(5)Fuc(1)NeuAc(1)	1
		KWAFDKIQNN@WSYGENIDEELKT	1	HexNAc(4)Hex(4)NeuAc(1),HexNAc(5)Hex(3)	2
		HexNAc(5)Hex(6)NeuAc(1)	1	HexNAc(4)Hex(4)NeuAc(1),HexNAc(6)Hex(3)	11
		P24043|LAMA2_HUMAN Laminin subunit alpha-2	16	HexNAc(4)Hex(5)Fuc(1)NeuAc(1),HexNAc(2)Hex(4)	1
		KN@ISFN@ATAAFKA	5	HexNAc(4)Hex(5)Fuc(1)NeuAc(1),HexNAc(2)Hex(8)	1
		HexNAc(4)Hex(4)NeuAc(1),HexNAc(5)Hex(3)	1	HexNAc(4)Hex(5)Fuc(1)NeuAc(1),HexNAc(3)Hex(4)	1
		HexNAc(4)Hex(5)NeuAc(2),HexNAc(5)Hex(6)NeuAc(2)	1	HexNAc(4)Hex(5)Fuc(1)NeuAc(1),HexNAc(3)Hex(5)	2
		HexNAc(6)Hex(4)NeuAc(1),HexNAc(3)Hex(5)	1	HexNAc(4)Hex(5)Fuc(1)NeuAc(1),HexNAc(3)Hex(6)	1
		HexNAc(6)Hex(4)NeuAc(1),HexNAc(6)Hex(4)NeuAc(2)	1	HexNAc(4)Hex(5)Fuc(1)NeuAc(1),HexNAc(4)Hex(3)Fuc(1)	2
		HexNAc(6)Hex(4)NeuAc(2),HexNAc(4)Hex(5)NeuAc(1)	1	HexNAc(4)Hex(5)Fuc(1)NeuAc(1),HexNAc(4)Hex(4)Fuc(1)	3
		KPGFVELSPVPIDVGTEIN@LSFSTKN	1	HexNAc(4)Hex(5)Fuc(1)NeuAc(1),HexNAc(4)Hex(4)NeuAc(1)	1
		HexNAc(2)Hex(3)	1	HexNAc(4)Hex(5)Fuc(1)NeuAc(1),HexNAc(5)Hex(5)Fuc(1)	1
		RGLFPAVLNLASNALITTN@ATCGEKGPEMYCKL	1	HexNAc(4)Hex(5)Fuc(1)NeuAc(1),HexNAc(6)Hex(3)Fuc(1)	1
		HexNAc(4)Hex(5)NeuAc(2)	1	HexNAc(4)Hex(5)Fuc(1)NeuAc(1),HexNAc(6)Hex(3)Fuc(1)NeuAc(1)	1
		RN@LSLNIRG	4	HexNAc(4)Hex(5)Fuc(1)NeuAc(2),HexNAc(2)Fuc(1)	1
		HexNAc(5)Hex(6)NeuAc(2)	3	HexNAc(4)Hex(5)Fuc(1)NeuAc(2),HexNAc(2)Hex(2)	1
		HexNAc(6)Hex(4)NeuAc(2)	1	HexNAc(4)Hex(5)Fuc(1)NeuAc(2),HexNAc(2)Hex(3)	2
		RN@LSMKA	1	HexNAc(4)Hex(5)Fuc(1)NeuAc(2),HexNAc(2)Hex(3)Fuc(1)	3
		HexNAc(6)Hex(3)Fuc(1)NeuAc(2)	1	HexNAc(4)Hex(5)Fuc(1)NeuAc(2),HexNAc(2)Hex(5)Fuc(1)	1
		RTLN@DTLGKLSAIPNDTAAKL	2	HexNAc(4)Hex(5)Fuc(1)NeuAc(2),HexNAc(4)Hex(5)Fuc(1)	1
		HexNAc(4)Hex(5)Fuc(1)NeuAc(1)	1	HexNAc(4)Hex(5)Fuc(1)NeuAc(2),HexNAc(5)Hex(6)NeuAc(2)	1
		HexNAc(6)Hex(3)Fuc(1)NeuAc(2)	1	HexNAc(4)Hex(5)Fuc(1)NeuAc(2),HexNAc(6)Hex(3)Fuc(1)NeuAc(1)	1
		RWYPN@ISTVMFKF	2	HexNAc(4)Hex(5)NeuAc(1),HexNAc(2)Hex(5)	1
		HexNAc(4)Hex(5)NeuAc(2)	2	HexNAc(4)Hex(5)NeuAc(1),HexNAc(2)Hex(7)	4
		P25311|ZA2G_HUMAN Zinc-alpha-2-glycoprotein	1	HexNAc(4)Hex(5)NeuAc(1),HexNAc(2)Hex(8)	1
		KDIVEYYNDSN@GSHVLQGRF	1	HexNAc(4)Hex(5)NeuAc(1),HexNAc(3)Hex(4)NeuAc(1)	11
		HexNAc(4)Hex(5)NeuAc(2)	1	HexNAc(4)Hex(5)NeuAc(1),HexNAc(3)Hex(5)NeuAc(1)	2
		P27169|PON1_HUMAN Serum paraoxonase/arylesterase 1	6	HexNAc(4)Hex(5)NeuAc(1),HexNAc(3)Hex(6)	10
		KHAN@WTLTPLKS	6	HexNAc(4)Hex(5)NeuAc(1),HexNAc(4)Hex(4)	17
		HexNAc(3)Hex(5)NeuAc(1)	1	HexNAc(4)Hex(5)NeuAc(1),HexNAc(4)Hex(4)Fuc(1)	2
		HexNAc(3)Hex(6)Fuc(1)NeuAc(1)	1	HexNAc(4)Hex(5)NeuAc(1),HexNAc(4)Hex(4)NeuAc(1)	7
		HexNAc(4)Hex(5)NeuAc(1)	1	HexNAc(4)Hex(5)NeuAc(1),HexNAc(4)Hex(5)	7
		HexNAc(4)Hex(5)NeuAc(2)	3	HexNAc(4)Hex(5)NeuAc(1),HexNAc(4)Hex(5)NeuAc(2)	3
		P30411|BKRB2_HUMAN B2 bradykinin receptor	3	HexNAc(4)Hex(5)NeuAc(1),HexNAc(4)Hex(6)NeuAc(1)	1
		REDSVPTTASFSADMLN@VTLQGPTLN@GTFAQSKC	2	HexNAc(4)Hex(5)NeuAc(1),HexNAc(5)Hex(3)	6
		HexNAc(1)Fuc(1),HexNAc(4)Hex(5)NeuAc(2)	1	HexNAc(4)Hex(5)NeuAc(1),HexNAc(5)Hex(6)NeuAc(1)	3
		HexNAc(2)Hex(3)Fuc(1),HexNAc(5)Hex(5)NeuAc(1)	1	HexNAc(4)Hex(5)NeuAc(1),HexNAc(6)Hex(3)	3
		REDSVPTTASFSADMLN@VTLQGPTLNGTFAQSKC	1	HexNAc(4)Hex(5)NeuAc(1),HexNAc(6)Hex(4)NeuAc(2)	1
		HexNAc(4)Hex(5)NeuAc(2)	1	HexNAc(4)Hex(5)NeuAc(2),HexNAc(2)Hex(3)	1
		P34931|HS71L_HUMAN Heat shock 70 kDa protein 1-like	4	HexNAc(4)Hex(5)NeuAc(2),HexNAc(2)Hex(3)Fuc(1)	1
		KETAEAFLGHPVTNAVITVPAYFN@DSQRQATKD	3	HexNAc(4)Hex(5)NeuAc(2),HexNAc(2)Hex(4)	2
		HexNAc(2)Hex(3)Fuc(1)	2	HexNAc(4)Hex(5)NeuAc(2),HexNAc(2)Hex(5)	1
		HexNAc(4)Hex(5)Fuc(1)NeuAc(1)	1	HexNAc(4)Hex(5)NeuAc(2),HexNAc(2)Hex(7)	5
		RGVPQIEVTFDIDANGILN@VTATDKS	1	HexNAc(4)Hex(5)NeuAc(2),HexNAc(2)Hex(8)	1
		HexNAc(4)Hex(5)Fuc(1)NeuAc(2)	1	HexNAc(4)Hex(5)NeuAc(2),HexNAc(3)Hex(4)NeuAc(1)	2
		P35498|SCN1A_HUMAN Sodium channel protein type 1 subunit alpha	5	HexNAc(4)Hex(5)NeuAc(2),HexNAc(3)Hex(5)NeuAc(1)	1
		KNITVNYN@GTLIN@ETVFEFDWKS	3	HexNAc(4)Hex(5)NeuAc(2),HexNAc(4)Hex(5)	1
		HexNAc(2)Hex(4),HexNAc(4)Hex(5)NeuAc(2)	1	HexNAc(4)Hex(5)NeuAc(2),HexNAc(4)Hex(5)NeuAc(1)	1
		HexNAc(4)Hex(5)NeuAc(2),HexNAc(2)Hex(1)	1	HexNAc(4)Hex(5)NeuAc(2),HexNAc(5)Hex(3)	2
		HexNAc(6)Hex(4)NeuAc(2),HexNAc(2)	1	HexNAc(4)Hex(5)NeuAc(2),HexNAc(5)Hex(6)NeuAc(2)	1
		RYHYFLEGFLDALLCGN@SSDAGQCPEGYMCVKA	2	HexNAc(4)Hex(5)NeuAc(2),HexNAc(6)Hex(3)	1
		HexNAc(3)Hex(6)Fuc(1)NeuAc(1)	1	HexNAc(4)Hex(5)NeuAc(2),HexNAc(6)Hex(4)NeuAc(2)	3
		HexNAc(4)Hex(5)NeuAc(2)	1	HexNAc(4)Hex(6)NeuAc(1),HexNAc(4)Hex(4)NeuAc(1)	2
		P35527|K1C9_HUMAN Keratin, type I cytoskeletal 9	1	HexNAc(4)Hex(6)NeuAc(1),HexNAc(4)Hex(5)Fuc(1)	1
		KGPAAIQKN@YSPYYNTIDDLKD	1	HexNAc(4)Hex(6)NeuAc(1),HexNAc(5)Hex(5)NeuAc(1)	1
		HexNAc(6)Hex(4)NeuAc(1)	1	HexNAc(4)Hex(6)NeuAc(1),HexNAc(6)Hex(3)	2
		P35542|SAA4_HUMAN Serum amyloid A-4 protein	5	HexNAc(5)Hex(3),HexNAc(4)Hex(5)NeuAc(2)	1
		RVYLQGLIDCYLFGN@SSTVLEDSKS	5	HexNAc(5)Hex(4),HexNAc(6)Hex(3)Fuc(1)NeuAc(1)	1
		HexNAc(4)Hex(4)NeuAc(1)	1	HexNAc(5)Hex(5),HexNAc(3)Hex(5)NeuAc(1)	1
		HexNAc(4)Hex(5)NeuAc(1)	3	HexNAc(5)Hex(5)Fuc(1),HexNAc(4)Hex(5)Fuc(1)NeuAc(1)	1
		HexNAc(4)Hex(5)NeuAc(2)	1	HexNAc(5)Hex(5)Fuc(1),HexNAc(6)Hex(3)Fuc(1)NeuAc(1)	1
		P35555|FBN1_HUMAN Fibrillin-1	13	HexNAc(5)Hex(5)NeuAc(1),HexNAc(2)Hex(8)	2
		RDACGN@GTCRN	2	HexNAc(5)Hex(5)NeuAc(1),HexNAc(3)Hex(4)NeuAc(1)	1
		HexNAc(1)	1	HexNAc(5)Hex(5)NeuAc(1),HexNAc(3)Hex(6)	1
		HexNAc(4)Hex(5)NeuAc(2)	1	HexNAc(5)Hex(5)NeuAc(1),HexNAc(4)Hex(5)NeuAc(2)	2
		RN@CTDIDECRI	1	HexNAc(5)Hex(5)NeuAc(1),HexNAc(6)Hex(3)	2
		HexNAc(4)Hex(5)NeuAc(2)	1	HexNAc(5)Hex(5)NeuAc(1),HexNAc(6)Hex(4)NeuAc(2)	1
		RN@HSKQ	4	HexNAc(5)Hex(6)NeuAc(1),HexNAc(2)Hex(7)	1
		HexNAc(4)Hex(5)Fuc(1)NeuAc(2)	1	HexNAc(5)Hex(6)NeuAc(1),HexNAc(2)Hex(8)	1
		HexNAc(5)Hex(6)NeuAc(1)	1	HexNAc(5)Hex(6)NeuAc(1),HexNAc(4)Hex(4)NeuAc(1)	2
		HexNAc(5)Hex(6)NeuAc(2)	2	HexNAc(5)Hex(6)NeuAc(1),HexNAc(6)Hex(4)NeuAc(2)	1
		RNYYADN@QTCDGELLFN@MTKK	1	HexNAc(5)Hex(6)NeuAc(2),HexNAc(2)Hex(9)	1
		HexNAc(6)Hex(4)NeuAc(2),HexNAc(4)Hex(5)NeuAc(2)	1	HexNAc(5)Hex(6)NeuAc(2),HexNAc(4)Hex(4)NeuAc(1)	1
		RVCDDVNECETPGICGPGTCYNTVGN@YTCICPPDYMQVNGGNNCMDMRR	1	HexNAc(5)Hex(6)NeuAc(2),HexNAc(4)Hex(5)Fuc(1)NeuAc(2)	1
		HexNAc(4)Hex(5)Fuc(1)NeuAc(2)	1	HexNAc(5)Hex(6)NeuAc(2),HexNAc(4)Hex(5)NeuAc(2)	1
		RVLPVN@VTDYCQLVRY	4	HexNAc(5)Hex(6)NeuAc(2),HexNAc(6)Hex(3)Fuc(1)NeuAc(2)	3
		HexNAc(4)Hex(5)Fuc(1)NeuAc(2)	1	HexNAc(5)Hex(6)NeuAc(2),HexNAc(6)Hex(4)NeuAc(2)	5
		HexNAc(5)Hex(6)NeuAc(2)	3	HexNAc(6)Hex(3),HexNAc(3)Hex(4)NeuAc(1)	3
		P35858|ALS_HUMAN Insulin-like growth factor-binding protein complex acid labile subunit	4	HexNAc(6)Hex(3),HexNAc(4)Hex(4)NeuAc(1)	8
		RN@LTRL	4	HexNAc(6)Hex(3),HexNAc(6)Hex(3)Fuc(1)NeuAc(1)	1
		HexNAc(3)Hex(4)NeuAc(1)	1	HexNAc(6)Hex(3),HexNAc(6)Hex(3)Fuc(1)NeuAc(2)	1
		HexNAc(5)Hex(6)NeuAc(2)	1	HexNAc(6)Hex(3),HexNAc(6)Hex(4)NeuAc(2)	1
		HexNAc(6)Hex(4)NeuAc(1)	2	HexNAc(6)Hex(3)Fuc(1),HexNAc(3)Hex(5)NeuAc(1)	2
		P36955|PEDF_HUMAN Pigment epithelium-derived factor	8	HexNAc(6)Hex(3)Fuc(1),HexNAc(4)Hex(4)NeuAc(1)	6
		KVTQN@LTLIEESLTSEFIHDIDRE	8	HexNAc(6)Hex(3)Fuc(1),HexNAc(4)Hex(6)Fuc(1)NeuAc(1)	2
		HexNAc(4)Hex(5)Fuc(1)NeuAc(2)	1	HexNAc(6)Hex(3)Fuc(1),HexNAc(6)Hex(3)Fuc(1)NeuAc(2)	2
		HexNAc(4)Hex(5)NeuAc(2)	7	HexNAc(6)Hex(3)Fuc(1),HexNAc(6)Hex(4)NeuAc(1)	2
		P43251|BTD_HUMAN Biotinidase	7	HexNAc(6)Hex(3)Fuc(1),HexNAc(6)Hex(4)NeuAc(2)	1
		KDVQIIVFPEDGIHGFN@FTRT	4	HexNAc(6)Hex(3)Fuc(1)NeuAc(1),HexNAc(2)Hex(3)Fuc(1)	1
		HexNAc(4)Hex(5)NeuAc(2)	4	HexNAc(6)Hex(3)Fuc(1)NeuAc(1),HexNAc(4)Hex(3)	3
		KWNVNAPPTFHSEMMYDN@FTLVPVWGKE	3	HexNAc(6)Hex(3)Fuc(1)NeuAc(1),HexNAc(4)Hex(4)Fuc(1)	3
		HexNAc(4)Hex(5)NeuAc(2)	3	HexNAc(6)Hex(3)Fuc(1)NeuAc(1),HexNAc(4)Hex(5)Fuc(1)	2
		P43652|AFAM_HUMAN Afamin	1	HexNAc(6)Hex(3)Fuc(1)NeuAc(1),HexNAc(5)Hex(3)	4
		RDIENFN@STQKF	1	HexNAc(6)Hex(3)Fuc(1)NeuAc(1),HexNAc(5)Hex(5)Fuc(1)	1
		HexNAc(4)Hex(5)NeuAc(2)	1	HexNAc(6)Hex(3)Fuc(1)NeuAc(1),HexNAc(6)Hex(3)	4
		P48067|SC6A9_HUMAN Sodium- and chloride-dependent glycine transporter 1	1	HexNAc(6)Hex(3)Fuc(1)NeuAc(1),HexNAc(6)Hex(3)Fuc(1)	1
		RPAALPSN@LSHLLN@HSLQRT	1	HexNAc(6)Hex(3)Fuc(1)NeuAc(2),HexNAc(2)Hex(2)	1
		HexNAc(6)Hex(3),HexNAc(6)Hex(4)NeuAc(2)	1	HexNAc(6)Hex(3)Fuc(1)NeuAc(2),HexNAc(2)Hex(3)Fuc(1)	2
		P49792|RBP2_HUMAN E3 SUMO-protein ligase RanBP2	6	HexNAc(6)Hex(3)Fuc(1)NeuAc(2),HexNAc(4)Hex(3)	1
		KFVFGSESVKSIFSSEKSKPFAFGN@SSATGSLFGFSFNAPLKS	1	HexNAc(6)Hex(3)Fuc(1)NeuAc(2),HexNAc(4)Hex(3)Fuc(1)	5
		HexNAc(1)	1	HexNAc(6)Hex(3)Fuc(1)NeuAc(2),HexNAc(4)Hex(4)Fuc(1)	2
		KN@GSLRN	1	HexNAc(6)Hex(3)Fuc(1)NeuAc(2),HexNAc(4)Hex(4)NeuAc(1)	2
		HexNAc(4)Hex(5)Fuc(1)NeuAc(2)	1	HexNAc(6)Hex(3)Fuc(1)NeuAc(2),HexNAc(4)Hex(5)Fuc(1)NeuAc(1)	1
		KSAN@KS	4	HexNAc(6)Hex(3)Fuc(1)NeuAc(2),HexNAc(5)Hex(4)	1
		HexNAc(2)Hex(4)	1	HexNAc(6)Hex(3)Fuc(1)NeuAc(2),HexNAc(5)Hex(5)Fuc(1)	1
		HexNAc(3)Hex(4)	2	HexNAc(6)Hex(3)Fuc(1)NeuAc(2),HexNAc(5)Hex(6)NeuAc(2)	1
		HexNAc(6)Hex(4)NeuAc(2)	1	HexNAc(6)Hex(3)Fuc(1)NeuAc(2),HexNAc(6)Hex(3)	7
		P53708|ITA8_HUMAN Integrin alpha-8	17	HexNAc(6)Hex(3)Fuc(1)NeuAc(2),HexNAc(6)Hex(3)Fuc(1)	1
		KLSPIN@ISLN@YSLDESTFKE	11	HexNAc(6)Hex(3)Fuc(1)NeuAc(2),HexNAc(6)Hex(3)Fuc(1)NeuAc(1)	1
		HexNAc(4)Hex(4),HexNAc(4)Hex(5)Fuc(1)NeuAc(1)	1	HexNAc(6)Hex(4)NeuAc(1),HexNAc(3)Hex(4)NeuAc(1)	22
		HexNAc(4)Hex(4)NeuAc(1),HexNAc(6)Hex(3)Fuc(1)	1	HexNAc(6)Hex(4)NeuAc(1),HexNAc(3)Hex(5)NeuAc(1)	1
		HexNAc(4)Hex(5)Fuc(1),HexNAc(6)Hex(4)NeuAc(2)	1	HexNAc(6)Hex(4)NeuAc(1),HexNAc(4)Hex(3)	1
		HexNAc(4)Hex(5)NeuAc(1),HexNAc(4)Hex(4)	2	HexNAc(6)Hex(4)NeuAc(1),HexNAc(4)Hex(5)NeuAc(1)	1
		HexNAc(4)Hex(5)NeuAc(2),HexNAc(5)Hex(6)NeuAc(1)	1	HexNAc(6)Hex(4)NeuAc(1),HexNAc(5)Hex(3)	1
		HexNAc(5)Hex(5)Fuc(1),HexNAc(4)Hex(6)Fuc(1)NeuAc(1)	1	HexNAc(6)Hex(4)NeuAc(1),HexNAc(5)Hex(5)Fuc(1)	1
		HexNAc(6)Hex(3)Fuc(1)NeuAc(1),HexNAc(2)Hex(2)	1	HexNAc(6)Hex(4)NeuAc(1),HexNAc(6)Hex(3)	4
		HexNAc(6)Hex(4)NeuAc(1),HexNAc(4)Hex(5)NeuAc(1)	1	HexNAc(6)Hex(4)NeuAc(2),HexNAc(2)Hex(2)	1
		HexNAc(6)Hex(4)NeuAc(1),HexNAc(6)Hex(3)	1	HexNAc(6)Hex(4)NeuAc(2),HexNAc(3)Hex(4)NeuAc(1)	4
		HexNAc(6)Hex(4)NeuAc(2),HexNAc(6)Hex(3)	1	HexNAc(6)Hex(4)NeuAc(2),HexNAc(3)Hex(5)NeuAc(1)	1
		KLSPINISLN@YSLDESTFKE	5	HexNAc(6)Hex(4)NeuAc(2),HexNAc(3)Hex(6)NeuAc(1)	2
		HexNAc(2)Hex(2)	2	HexNAc(6)Hex(4)NeuAc(2),HexNAc(4)Hex(4)Fuc(1)	1
		HexNAc(5)Hex(6)NeuAc(2)	3	HexNAc(6)Hex(4)NeuAc(2),HexNAc(4)Hex(4)NeuAc(1)	7
		RGAQNFGYVSIINSTDMTFIQN@FTGEQMASYFGYTVVVSDVNSDGLDDVLVGAPLFMERE	1	HexNAc(6)Hex(4)NeuAc(2),HexNAc(4)Hex(5)Fuc(1)NeuAc(2)	1
		HexNAc(4)Hex(5)Fuc(1)NeuAc(2)	1	HexNAc(6)Hex(4)NeuAc(2),HexNAc(4)Hex(6)Fuc(1)NeuAc(1)	1
		P54652|HSP72_HUMAN Heat shock-related 70 kDa protein 2	2	HexNAc(6)Hex(4)NeuAc(2),HexNAc(5)Hex(3)	1
		KELN@KS	2	HexNAc(6)Hex(4)NeuAc(2),HexNAc(5)Hex(4)	16
		HexNAc(2)Hex(2)	1	HexNAc(6)Hex(4)NeuAc(2),HexNAc(5)Hex(6)NeuAc(1)	1
		HexNAc(3)Hex(6)NeuAc(1)	1	HexNAc(6)Hex(4)NeuAc(2),HexNAc(5)Hex(6)NeuAc(2)	6
		P59046|NAL12_HUMAN NACHT, LRR and PYD domains-containing protein 12	5	HexNAc(6)Hex(4)NeuAc(2),HexNAc(6)Hex(3)	12
		KACENLYFTLGIN@QTLTDLYLTNNALGDTGVRL	5	HexNAc(6)Hex(4)NeuAc(2),HexNAc(6)Hex(3)Fuc(1)NeuAc(2)	1
		HexNAc(4)Hex(5)Fuc(1)NeuAc(2)	1	KN@VTNRS	14
		HexNAc(4)Hex(5)NeuAc(2)	1	HexNAc(4)Hex(5)NeuAc(2)	6
		HexNAc(6)Hex(3)Fuc(1)NeuAc(1)	1	HexNAc(5)Hex(5)NeuAc(1)	1
		HexNAc(6)Hex(3)Fuc(1)NeuAc(2)	1	HexNAc(5)Hex(6)NeuAc(2)	2
		HexNAc(6)Hex(4)NeuAc(2)	1	HexNAc(6)Hex(4)NeuAc(1)	2
		P61160|ARP2_HUMAN Actin-related protein 2	1	HexNAc(6)Hex(4)NeuAc(2)	3
		RYLIKLLLLRGYAFN@HSADFETVRM	1	RHCECSTDEVNSEDMDAYCRKEN@SSEICSNNGECVCGQCVCRK	1
		HexNAc(1)Fuc(1)	1	HexNAc(4)Hex(3)	1
		P78363|ABCA4_HUMAN Retinal-specific ATP-binding cassette transporter	8	RN@VTRL	20
		KEQLSEITVLTTSVDAVVAICVIFSMSFVPASFVLYLIQERVN@KS	1	HexNAc(2)Hex(6)	1
		HexNAc(2)	1	HexNAc(3)Hex(5)NeuAc(1)	1
		KLVKAWEEVGPQIWYFFDN@STQMNMIRD	3	HexNAc(4)Hex(5)Fuc(1)NeuAc(2)	7
		HexNAc(4)Hex(5)Fuc(1)NeuAc(1)	1	HexNAc(4)Hex(6)Fuc(1)NeuAc(1)	3
		HexNAc(4)Hex(5)NeuAc(2)	1	HexNAc(5)Hex(6)NeuAc(1)	1
		HexNAc(4)Hex(6)NeuAc(1)	1	HexNAc(5)Hex(6)NeuAc(2)	6
		KN@WTLRK	2	HexNAc(6)Hex(3)Fuc(1)NeuAc(1)	1
		HexNAc(4)Hex(6)NeuAc(1)	1	P07911|UROM_HUMAN Uromodulin	5
		HexNAc(6)Hex(4)NeuAc(1)	1	KACAGGYYVYN@LTAPPECHLAYCTDPSSVEGTCEECSIDEDCKS	5
		RN@ISDFLVKT	2	HexNAc(4)Hex(4)NeuAc(1)	1
		HexNAc(5)Hex(6)NeuAc(2)	2	HexNAc(4)Hex(5)Fuc(1)NeuAc(2)	1
		Q03001|DYST_HUMAN Dystonin	21	HexNAc(4)Hex(5)NeuAc(1)	1
		KIAALYIPESSQVIGLDAAKQLGIIDN@NTASILKN	1	HexNAc(4)Hex(5)NeuAc(2)	1
		HexNAc(6)Hex(4)NeuAc(1)	1	HexNAc(6)Hex(4)NeuAc(2)	1
		KLASTISIDPKVN@SSPSVCVPSLISYLTQTELADISMLRSDSENILTNYENQSRV	1	P08185|CBG_HUMAN Corticosteroid-binding globulin	7
		HexNAc(2)Hex(2)	1	KAVLQLNEEGVDTAGSTGVTLN@LTSKP	1
		KN@ITLPDKM	4	HexNAc(4)Hex(5)NeuAc(2)	1
		HexNAc(5)Hex(6)NeuAc(2)	1	KVTISGVYDLGDVLEEMGIADLFTNQAN@FSRI	1
		HexNAc(6)Hex(3)Fuc(1)NeuAc(2)	2	HexNAc(4)Hex(6)Fuc(1)NeuAc(1)	1
		HexNAc(6)Hex(4)NeuAc(2)	1	RAQLLQGLGFN@LTERS	5
		KN@MTPKV	2	HexNAc(4)Hex(5)NeuAc(2)	4
		HexNAc(2)Hex(9)	1	HexNAc(4)Hex(6)Fuc(1)NeuAc(1)	1
		HexNAc(6)Hex(3)Fuc(1)NeuAc(2)	1	P08603|CFAH_HUMAN Complement factor H	1
		KN@VSVDMEKL	3	RWDPEVN@CSMAQIQLCPPPPQIPNSHN@MTTTLNYRD	1
		HexNAc(4)Hex(5)NeuAc(2)	1	HexNAc(6)Hex(4)NeuAc(1),HexNAc(6)Hex(3)Fuc(1)NeuAc(2)	1
		HexNAc(5)Hex(6)NeuAc(2)	2	P08697|A2AP_HUMAN Alpha-2-antiplasmin	1
		KSLGAKHSVYDTTN@RT	1	KNNMSFVVLVPTHFEWN@VSQVLAN@LSWDTLHPPLVWERP	1
		HexNAc(2)Hex(3)Fuc(1)	1	HexNAc(6)Hex(3)Fuc(1)NeuAc(1),HexNAc(3)Hex(5)	1
		KSLQKEMDQHFGMVELLN@NTANSLLSVCEIDKE	2	P0C0L4|CO4A_HUMAN Complement C4-A	35
		HexNAc(3)Hex(6)	1	RFSDGLESN@SSTQFEVKK	20
		HexNAc(4)Hex(5)Fuc(1)NeuAc(1)	1	HexNAc(2)Hex(8)	2
		KSLQKEMDQHFGMVELLN@NTANSLLSVCEIDKEVVTDEN@KS	1	HexNAc(2)Hex(9)	14
		HexNAc(4)Hex(5)Fuc(1)NeuAc(2),HexNAc(5)Hex(5)NeuAc(1)	1	HexNAc(3)Hex(5)NeuAc(1)	1
		KVELFEN@LSEKL	3	HexNAc(4)Hex(5)NeuAc(1)	2
		HexNAc(2)Hex(2)	2	HexNAc(5)Hex(5)Fuc(1)	1
		HexNAc(4)Hex(4)	1	RGLN@VTLSSTGRN	15
		RCEN@FTTCWRD	2	HexNAc(4)Hex(5)NeuAc(1)	1
		HexNAc(4)Hex(5)NeuAc(2)	1	HexNAc(4)Hex(5)NeuAc(2)	14
		HexNAc(5)Hex(6)NeuAc(2)	1	P0C7V8|DC8L2_HUMAN DDB1- and CUL4-associated factor 8-like protein 2	407
		RLSALLSHDKLMHSQGSFN@DTHTPESNGNKCEAPALSFSDKT	1	KFTPHHLVNCDFPTN@ITCVVYSHDGTELLASYNDDDIYLFN@SSHSDGAQYSKR	1
		HexNAc(3)Hex(6)NeuAc(1)	1	HexNAc(1),HexNAc(4)Hex(5)NeuAc(1)	1
		Q09428|ABCC8_HUMAN ATP-binding cassette sub-family C member 8	3	KFTPHHLVNCDFPTN@ITCVVYSHDGTELLASYNDDDIYLFNSSHSDGAQYSKR	1
		KIQIQN@LSVRY	2	HexNAc(5)Hex(3)	1
		HexNAc(2)Fuc(1)	1	RN@N@TTVKG	402
		HexNAc(3)Hex(4)NeuAc(1)	1	HexNAc(2)Hex(2),HexNAc(4)Hex(5)Fuc(1)NeuAc(2)	1
		KPWLLN@ATVEENIIFESPFNKQ	1	HexNAc(2)Hex(9),HexNAc(4)Hex(4)NeuAc(1)	5
		HexNAc(5)Hex(6)NeuAc(1)	1	HexNAc(2)Hex(9),HexNAc(5)Hex(5)NeuAc(1)	5
		Q13889|TF2H3_HUMAN General transcription factor IIH subunit 3	9	HexNAc(2)Hex(9),HexNAc(5)Hex(6)NeuAc(1)	1
		RNLIEIGYVCSVCLSIFCN@FSPICTTCETAFKI	9	HexNAc(3)Hex(6)Fuc(1)NeuAc(1),HexNAc(3)Hex(5)	1
		HexNAc(4)Hex(4)NeuAc(1)	1	HexNAc(3)Hex(6)Fuc(1)NeuAc(1),HexNAc(4)Hex(3)	1
		HexNAc(4)Hex(5)NeuAc(1)	1	HexNAc(3)Hex(6)Fuc(1)NeuAc(1),HexNAc(4)Hex(4)NeuAc(1)	1
		HexNAc(5)Hex(6)NeuAc(1)	2	HexNAc(3)Hex(6)Fuc(1)NeuAc(1),HexNAc(4)Hex(5)Fuc(1)NeuAc(1)	1
		HexNAc(5)Hex(6)NeuAc(2)	3	HexNAc(3)Hex(6)Fuc(1)NeuAc(1),HexNAc(5)Hex(3)	1
		HexNAc(6)Hex(3)Fuc(1)NeuAc(2)	2	HexNAc(3)Hex(6)Fuc(1)NeuAc(1),HexNAc(5)Hex(4)	1
		Q14624|ITIH4_HUMAN Inter-alpha-trypsin inhibitor heavy chain H4	36	HexNAc(3)Hex(6)NeuAc(1),HexNAc(2)Hex(5)	2
		KAFITN@FSMIIDGMTYPGIIKE	14	HexNAc(3)Hex(6)NeuAc(1),HexNAc(2)Hex(6)	1
		HexNAc(4)Hex(5)Fuc(1)NeuAc(1)	1	HexNAc(3)Hex(6)NeuAc(1),HexNAc(2)Hex(7)	2
		HexNAc(4)Hex(5)Fuc(1)NeuAc(2)	1	HexNAc(3)Hex(6)NeuAc(1),HexNAc(3)Hex(5)	6
		HexNAc(4)Hex(5)NeuAc(2)	8	HexNAc(3)Hex(6)NeuAc(1),HexNAc(4)Hex(3)	1
		HexNAc(4)Hex(6)Fuc(1)NeuAc(1)	3	HexNAc(3)Hex(6)NeuAc(1),HexNAc(4)Hex(4)	2
		HexNAc(4)Hex(6)NeuAc(1)	1	HexNAc(3)Hex(6)NeuAc(1),HexNAc(4)Hex(4)NeuAc(1)	2
		KHLQMDIHIFEPQGISFLETESTFMTNQLVDALTTWQN@KT	1	HexNAc(3)Hex(6)NeuAc(1),HexNAc(4)Hex(5)	3
		HexNAc(4)Hex(5)	1	HexNAc(3)Hex(6)NeuAc(1),HexNAc(4)Hex(5)NeuAc(1)	2
		KLPTQN@ITFQTESSVAEQEAEFQSPKY	21	HexNAc(3)Hex(6)NeuAc(1),HexNAc(4)Hex(5)NeuAc(2)	2
		HexNAc(4)Hex(5)Fuc(1)NeuAc(2)	1	HexNAc(3)Hex(6)NeuAc(1),HexNAc(5)Hex(3)	1
		HexNAc(4)Hex(5)NeuAc(1)	1	HexNAc(3)Hex(6)NeuAc(1),HexNAc(5)Hex(4)	1
		HexNAc(4)Hex(5)NeuAc(2)	17	HexNAc(3)Hex(6)NeuAc(1),HexNAc(6)Hex(3)	1
		HexNAc(4)Hex(6)Fuc(1)NeuAc(1)	2	HexNAc(3)Hex(6)NeuAc(1),HexNAc(6)Hex(3)Fuc(1)NeuAc(2)	1
		Q14DG7|T132B_HUMAN Transmembrane protein 132B	1	HexNAc(3)Hex(6)NeuAc(1),HexNAc(6)Hex(4)NeuAc(1)	1
		RNFLLN@GSSQKTFHSQLLRPSDYVYEKEIKN	1	HexNAc(3)Hex(6)NeuAc(1),HexNAc(6)Hex(4)NeuAc(2)	1
		HexNAc(5)Hex(5)Fuc(1)	1	HexNAc(4)Hex(4)NeuAc(1),HexNAc(3)Hex(4)NeuAc(1)	5
		Q15413|RYR3_HUMAN Ryanodine receptor 3	12	HexNAc(4)Hex(4)NeuAc(1),HexNAc(4)Hex(3)	1
		KFYN@KS	6	HexNAc(4)Hex(4)NeuAc(1),HexNAc(5)Hex(3)	5
		HexNAc(2)	1	HexNAc(4)Hex(4)NeuAc(1),HexNAc(6)Hex(3)	1
		HexNAc(2)Fuc(1)	1	HexNAc(4)Hex(5)Fuc(1)NeuAc(1),HexNAc(2)Hex(3)Fuc(1)	1
		HexNAc(2)Hex(1)	1	HexNAc(4)Hex(5)Fuc(1)NeuAc(1),HexNAc(2)Hex(5)Fuc(1)	4
		HexNAc(2)Hex(6)	1	HexNAc(4)Hex(5)Fuc(1)NeuAc(1),HexNAc(3)Hex(4)	2
		HexNAc(4)Hex(3)Fuc(1)	1	HexNAc(4)Hex(5)Fuc(1)NeuAc(1),HexNAc(3)Hex(4)NeuAc(1)	1
		HexNAc(6)Hex(4)NeuAc(2)	1	HexNAc(4)Hex(5)Fuc(1)NeuAc(1),HexNAc(3)Hex(5)	1
		KGVSQNIN@YTTVALLPILTSIFEHVTQHQFGMDLLLGDVQISCYHILCSLYSLGTGKN	1	HexNAc(4)Hex(5)Fuc(1)NeuAc(1),HexNAc(5)Hex(3)	2
		HexNAc(3)Hex(4)NeuAc(1)	1	HexNAc(4)Hex(5)Fuc(1)NeuAc(1),HexNAc(5)Hex(5)Fuc(1)	1
		KPINTMN@FSLPEKLEYIVTKY	2	HexNAc(4)Hex(5)Fuc(1)NeuAc(1),HexNAc(6)Hex(3)Fuc(1)	1
		HexNAc(4)Hex(5)NeuAc(1)	1	HexNAc(4)Hex(5)Fuc(1)NeuAc(1),HexNAc(6)Hex(3)Fuc(1)NeuAc(1)	1
		HexNAc(4)Hex(5)NeuAc(2)	1	HexNAc(4)Hex(5)Fuc(1)NeuAc(2),HexNAc(2)Hex(3)Fuc(1)	1
		RN@VTDFLKR	1	HexNAc(4)Hex(5)Fuc(1)NeuAc(2),HexNAc(2)Hex(7)	1
		HexNAc(6)Hex(3)Fuc(1)NeuAc(1)	1	HexNAc(4)Hex(5)Fuc(1)NeuAc(2),HexNAc(3)Hex(5)NeuAc(1)	5
		RSN@RS	2	HexNAc(4)Hex(5)Fuc(1)NeuAc(2),HexNAc(3)Hex(6)Fuc(1)NeuAc(1)	1
		HexNAc(3)Hex(4)	1	HexNAc(4)Hex(5)Fuc(1)NeuAc(2),HexNAc(4)Hex(4)	1
		HexNAc(4)Hex(5)Fuc(1)NeuAc(2)	1	HexNAc(4)Hex(5)Fuc(1)NeuAc(2),HexNAc(4)Hex(4)Fuc(1)	1
		Q15542|TAF5_HUMAN Transcription initiation factor TFIID subunit 5	5	HexNAc(4)Hex(5)Fuc(1)NeuAc(2),HexNAc(4)Hex(4)NeuAc(1)	1
		REAN@KS	1	HexNAc(4)Hex(5)Fuc(1)NeuAc(2),HexNAc(4)Hex(5)Fuc(1)	3
		HexNAc(5)Hex(5)NeuAc(1)	1	HexNAc(4)Hex(5)Fuc(1)NeuAc(2),HexNAc(5)Hex(3)	1
		RIFAGHLADVN@CTRF	4	HexNAc(4)Hex(5)Fuc(1)NeuAc(2),HexNAc(5)Hex(6)NeuAc(2)	1
		HexNAc(2)Hex(5)	1	HexNAc(4)Hex(5)Fuc(1)NeuAc(2),HexNAc(6)Hex(3)Fuc(1)NeuAc(2)	2
		HexNAc(2)Hex(6)	1	HexNAc(4)Hex(5)NeuAc(1),HexNAc(2)Hex(5)	2
		HexNAc(2)Hex(7)	2	HexNAc(4)Hex(5)NeuAc(1),HexNAc(2)Hex(8)	2
		Q4G0P3|HYDIN_HUMAN Hydrocephalus-inducing protein homolog	17	HexNAc(4)Hex(5)NeuAc(1),HexNAc(3)Hex(4)	2
		KELDFGCILNDTELIRYVTITN@CSPLVVKF	1	HexNAc(4)Hex(5)NeuAc(1),HexNAc(3)Hex(4)NeuAc(1)	1
		HexNAc(4)Hex(5)NeuAc(1)	1	HexNAc(4)Hex(5)NeuAc(1),HexNAc(3)Hex(5)	7
		KEVVN@FTCQVRS	1	HexNAc(4)Hex(5)NeuAc(1),HexNAc(3)Hex(6)	3
		HexNAc(4)Hex(5)NeuAc(2)	1	HexNAc(4)Hex(5)NeuAc(1),HexNAc(4)Hex(3)	1
		KFSGIDLDQALFQPFPSEIIFQN@YTPCEVYEVPLILRN	1	HexNAc(4)Hex(5)NeuAc(1),HexNAc(4)Hex(4)	9
		HexNAc(4)Hex(5)Fuc(1)NeuAc(1)	1	HexNAc(4)Hex(5)NeuAc(1),HexNAc(4)Hex(5)	1
		KINN@ITVSFEGNPSGSKT	2	HexNAc(4)Hex(5)NeuAc(1),HexNAc(4)Hex(5)NeuAc(2)	1
		HexNAc(4)Hex(5)Fuc(1)NeuAc(2)	2	HexNAc(4)Hex(5)NeuAc(1),HexNAc(5)Hex(3)	12
		KSHLN@FSSLLIGRE	1	HexNAc(4)Hex(5)NeuAc(1),HexNAc(5)Hex(4)	2
		HexNAc(2)Hex(2)	1	HexNAc(4)Hex(5)NeuAc(1),HexNAc(5)Hex(5)	8
		KSSLFPGNMETLTILN@TSLMVVEASFYFQNDVKA	2	HexNAc(4)Hex(5)NeuAc(1),HexNAc(5)Hex(5)NeuAc(1)	5
		HexNAc(4)Hex(5)	1	HexNAc(4)Hex(5)NeuAc(1),HexNAc(5)Hex(6)NeuAc(1)	1
		HexNAc(6)Hex(3)Fuc(1)NeuAc(1)	1	HexNAc(4)Hex(5)NeuAc(1),HexNAc(6)Hex(3)	1
		KTTEPLISLN@KSHLN@FSSLLIGRE	2	HexNAc(4)Hex(5)NeuAc(1),HexNAc(6)Hex(3)Fuc(1)	2
		HexNAc(4)Hex(5)Fuc(1)NeuAc(2),HexNAc(4)Hex(3)Fuc(1)	1	HexNAc(4)Hex(5)NeuAc(1),HexNAc(6)Hex(4)NeuAc(1)	4
		HexNAc(5)Hex(4),HexNAc(6)Hex(4)NeuAc(2)	1	HexNAc(4)Hex(5)NeuAc(1),HexNAc(6)Hex(4)NeuAc(2)	1
		KVLTLAPFHN@ITLKP	1	HexNAc(4)Hex(5)NeuAc(2),HexNAc(2)Hex(3)	6
		HexNAc(6)Hex(3)Fuc(1)NeuAc(1)	1	HexNAc(4)Hex(5)NeuAc(2),HexNAc(2)Hex(4)	2
		RN@VTLLPVAWRI	5	HexNAc(4)Hex(5)NeuAc(2),HexNAc(2)Hex(5)	2
		HexNAc(2)	1	HexNAc(4)Hex(5)NeuAc(2),HexNAc(2)Hex(7)	1
		HexNAc(2)Hex(5)	1	HexNAc(4)Hex(5)NeuAc(2),HexNAc(2)Hex(8)	1
		HexNAc(4)Hex(6)Fuc(1)NeuAc(1)	1	HexNAc(4)Hex(5)NeuAc(2),HexNAc(3)Hex(4)NeuAc(1)	2
		HexNAc(6)Hex(3)Fuc(1)NeuAc(2)	1	HexNAc(4)Hex(5)NeuAc(2),HexNAc(3)Hex(5)	3
		HexNAc(6)Hex(4)NeuAc(2)	1	HexNAc(4)Hex(5)NeuAc(2),HexNAc(3)Hex(5)NeuAc(1)	1
		RNEVTNEFLYYN@VSFRVIPSGIIKTIEMVTPVRQ	1	HexNAc(4)Hex(5)NeuAc(2),HexNAc(3)Hex(6)	2
		HexNAc(1)Fuc(1)	1	HexNAc(4)Hex(5)NeuAc(2),HexNAc(3)Hex(6)NeuAc(1)	5
		Q5T601|GP110_HUMAN Probable G-protein coupled receptor 110	10	HexNAc(4)Hex(5)NeuAc(2),HexNAc(4)Hex(3)	3
		KDVCWLN@WSN@GSKPLLAFVVPALAIVAVNFVVVLLVLTKL	2	HexNAc(4)Hex(5)NeuAc(2),HexNAc(4)Hex(5)	1
		HexNAc(4)Hex(5)NeuAc(2),HexNAc(2)Hex(3)Fuc(1)	1	HexNAc(4)Hex(5)NeuAc(2),HexNAc(5)Hex(5)Fuc(1)	1
		HexNAc(5)Hex(3),HexNAc(4)Hex(4)	1	HexNAc(4)Hex(5)NeuAc(2),HexNAc(5)Hex(6)NeuAc(2)	2
		KGIPVN@KS	2	HexNAc(4)Hex(5)NeuAc(2),HexNAc(6)Hex(3)	3
		HexNAc(2)Hex(3)Fuc(1)	1	HexNAc(4)Hex(5)NeuAc(2),HexNAc(6)Hex(3)Fuc(1)	1
		HexNAc(5)Hex(6)NeuAc(2)	1	HexNAc(4)Hex(5)NeuAc(2),HexNAc(6)Hex(4)NeuAc(2)	1
		KN@FSMIVGN@ATEAAVSSFVQNLSVIIRQ	6	HexNAc(4)Hex(6)Fuc(1)NeuAc(1),HexNAc(2)Hex(3)Fuc(1)	3
		HexNAc(4)Hex(5)Fuc(1)NeuAc(1),HexNAc(4)Hex(4)NeuAc(1)	1	HexNAc(4)Hex(6)Fuc(1)NeuAc(1),HexNAc(2)Hex(5)Fuc(1)	1
		HexNAc(4)Hex(5)NeuAc(2),HexNAc(4)Hex(4)Fuc(1)	1	HexNAc(4)Hex(6)Fuc(1)NeuAc(1),HexNAc(3)Hex(4)NeuAc(1)	1
		HexNAc(4)Hex(5)NeuAc(2),HexNAc(4)Hex(4)NeuAc(1)	1	HexNAc(4)Hex(6)Fuc(1)NeuAc(1),HexNAc(3)Hex(6)	1
		HexNAc(5)Hex(5)Fuc(1),HexNAc(5)Hex(5)NeuAc(1)	1	HexNAc(4)Hex(6)Fuc(1)NeuAc(1),HexNAc(4)Hex(3)Fuc(1)	1
		HexNAc(6)Hex(3)Fuc(1)NeuAc(1),HexNAc(5)Hex(4)	1	HexNAc(4)Hex(6)Fuc(1)NeuAc(1),HexNAc(4)Hex(4)Fuc(1)	1
		HexNAc(6)Hex(3)Fuc(1)NeuAc(2),HexNAc(2)Hex(6)	1	HexNAc(4)Hex(6)Fuc(1)NeuAc(1),HexNAc(5)Hex(6)NeuAc(2)	1
		Q5VV63|ATRN1_HUMAN Attractin-like protein 1	12	HexNAc(4)Hex(6)Fuc(1)NeuAc(1),HexNAc(6)Hex(3)	1
		KINISYWGWEDMSPFTNTTLQWLPGEPN@DSGFCAYLERA	1	HexNAc(4)Hex(6)NeuAc(1),HexNAc(2)Hex(7)	4
		HexNAc(4)Hex(5)NeuAc(2)	1	HexNAc(4)Hex(6)NeuAc(1),HexNAc(2)Hex(8)	1
		KN@YTKC	4	HexNAc(4)Hex(6)NeuAc(1),HexNAc(2)Hex(9)	1
		HexNAc(4)Hex(5)Fuc(1)NeuAc(2)	2	HexNAc(4)Hex(6)NeuAc(1),HexNAc(3)Hex(4)	1
		HexNAc(4)Hex(6)Fuc(1)NeuAc(1)	1	HexNAc(4)Hex(6)NeuAc(1),HexNAc(4)Hex(4)	2
		HexNAc(4)Hex(6)NeuAc(1)	1	HexNAc(4)Hex(6)NeuAc(1),HexNAc(5)Hex(3)	1
		RKINISYWGWEDMSPFTN@TTLQWLPGEPN@DSGFCAYLERA	1	HexNAc(4)Hex(6)NeuAc(1),HexNAc(6)Hex(3)	1
		HexNAc(3)Hex(6)Fuc(1)NeuAc(1),HexNAc(5)Hex(6)NeuAc(2)	1	HexNAc(4)Hex(6)NeuAc(1),HexNAc(6)Hex(3)Fuc(1)	2
		RSNPNITFYVYVSN@FSWPIKI	6	HexNAc(4)Hex(6)NeuAc(1),HexNAc(6)Hex(4)NeuAc(2)	1
		HexNAc(4)Hex(5)Fuc(1)NeuAc(2)	1	HexNAc(5)Hex(3),HexNAc(6)Hex(3)Fuc(1)NeuAc(2)	1
		HexNAc(4)Hex(5)NeuAc(1)	1	HexNAc(5)Hex(5),HexNAc(3)Hex(4)NeuAc(1)	1
		HexNAc(4)Hex(5)NeuAc(2)	3	HexNAc(5)Hex(5),HexNAc(4)Hex(5)NeuAc(1)	10
		HexNAc(4)Hex(6)Fuc(1)NeuAc(1)	1	HexNAc(5)Hex(5),HexNAc(4)Hex(5)NeuAc(2)	1
		Q5XX13|FBW10_HUMAN F-box/WD repeat-containing protein 10	10	HexNAc(5)Hex(5),HexNAc(4)Hex(6)NeuAc(1)	1
		KDFIYN@RS	1	HexNAc(5)Hex(5),HexNAc(5)Hex(6)NeuAc(1)	4
		HexNAc(3)Hex(4)NeuAc(1)	1	HexNAc(5)Hex(5),HexNAc(6)Hex(4)NeuAc(1)	2
		KDFIYN@RSRIN@LSKK	1	HexNAc(5)Hex(5),HexNAc(6)Hex(4)NeuAc(2)	1
		HexNAc(4)Hex(6)Fuc(1)NeuAc(1),HexNAc(4)Hex(5)Fuc(1)NeuAc(2)	1	HexNAc(5)Hex(5)Fuc(1),HexNAc(4)Hex(5)Fuc(1)NeuAc(1)	1
		KEILYWFAN@STQWTKA	1	HexNAc(5)Hex(5)Fuc(1),HexNAc(4)Hex(6)NeuAc(1)	1
		HexNAc(4)Hex(5)NeuAc(2)	1	HexNAc(5)Hex(5)Fuc(1),HexNAc(5)Hex(4)	1
		KEILYWFAN@STQWTKAN@YTLLLLQMCNPKL	3	HexNAc(5)Hex(5)Fuc(1),HexNAc(5)Hex(5)NeuAc(1)	1
		HexNAc(3)Hex(4),HexNAc(5)Hex(6)NeuAc(2)	1	HexNAc(5)Hex(5)Fuc(1),HexNAc(6)Hex(3)Fuc(1)	1
		HexNAc(4)Hex(5)Fuc(1)NeuAc(2),HexNAc(2)Hex(2)	1	HexNAc(5)Hex(5)NeuAc(1),HexNAc(3)Hex(5)	1
		HexNAc(4)Hex(5)NeuAc(2),HexNAc(6)Hex(4)NeuAc(1)	1	HexNAc(5)Hex(5)NeuAc(1),HexNAc(4)Hex(3)	1
		KGLPIDN@FTKQ	3	HexNAc(5)Hex(5)NeuAc(1),HexNAc(4)Hex(5)	1
		HexNAc(2)Hex(5)Fuc(1)	1	HexNAc(5)Hex(5)NeuAc(1),HexNAc(4)Hex(5)NeuAc(1)	2
		HexNAc(3)Hex(6)NeuAc(1)	1	HexNAc(5)Hex(5)NeuAc(1),HexNAc(5)Hex(4)	2
		HexNAc(5)Hex(3)	1	HexNAc(5)Hex(5)NeuAc(1),HexNAc(5)Hex(5)	2
		KMKEILYWFANSTQWTKAN@YTLLLLQMCNPKL	1	HexNAc(5)Hex(5)NeuAc(1),HexNAc(5)Hex(5)Fuc(1)	2
		HexNAc(4)Hex(5)NeuAc(1)	1	HexNAc(5)Hex(5)NeuAc(1),HexNAc(5)Hex(6)NeuAc(2)	1
		Q6ZR08|DYH12_HUMAN Dynein heavy chain 12, axonemal	5	HexNAc(5)Hex(5)NeuAc(1),HexNAc(6)Hex(3)	1
		KICEDFTSETCN@SSFRL	4	HexNAc(5)Hex(5)NeuAc(1),HexNAc(6)Hex(4)NeuAc(1)	1
		HexNAc(4)Hex(5)Fuc(1)NeuAc(2)	1	HexNAc(5)Hex(5)NeuAc(1),HexNAc(6)Hex(4)NeuAc(2)	3
		HexNAc(4)Hex(5)NeuAc(2)	3	HexNAc(5)Hex(6)NeuAc(1),HexNAc(2)Hex(8)	6
		KKFGPLGWNIPYGFN@ESDLRI	1	HexNAc(5)Hex(6)NeuAc(1),HexNAc(4)Hex(4)NeuAc(1)	1
		HexNAc(4)Hex(5)Fuc(1)NeuAc(2)	1	HexNAc(5)Hex(6)NeuAc(1),HexNAc(4)Hex(5)	1
		Q86UQ4|ABCAD_HUMAN ATP-binding cassette sub-family A member 13	126	HexNAc(5)Hex(6)NeuAc(1),HexNAc(5)Hex(4)	3
		KCPN@RS	6	HexNAc(5)Hex(6)NeuAc(1),HexNAc(5)Hex(5)	1
		HexNAc(2)	1	HexNAc(5)Hex(6)NeuAc(1),HexNAc(5)Hex(6)NeuAc(2)	1
		HexNAc(3)Hex(4)NeuAc(1)	1	HexNAc(5)Hex(6)NeuAc(1),HexNAc(6)Hex(3)	1
		HexNAc(3)Hex(6)NeuAc(1)	1	HexNAc(5)Hex(6)NeuAc(1),HexNAc(6)Hex(3)Fuc(1)	1
		HexNAc(4)Hex(4)NeuAc(1)	2	HexNAc(5)Hex(6)NeuAc(1),HexNAc(6)Hex(3)Fuc(1)NeuAc(2)	1
		HexNAc(4)Hex(5)NeuAc(2)	1	HexNAc(5)Hex(6)NeuAc(1),HexNAc(6)Hex(4)NeuAc(1)	2
		KDFYALYPTLQEVILAN@LTDLLFFINNSFPLRN	3	HexNAc(5)Hex(6)NeuAc(1),HexNAc(6)Hex(4)NeuAc(2)	1
		HexNAc(2)	1	HexNAc(5)Hex(6)NeuAc(2),HexNAc(2)Hex(2)	1
		HexNAc(3)Hex(5)NeuAc(1)	2	HexNAc(5)Hex(6)NeuAc(2),HexNAc(5)Hex(5)Fuc(1)	1
		KDN@HTFPKI	2	HexNAc(5)Hex(6)NeuAc(2),HexNAc(5)Hex(5)NeuAc(1)	2
		HexNAc(2)Hex(2)	1	HexNAc(5)Hex(6)NeuAc(2),HexNAc(6)Hex(3)Fuc(1)	1
		HexNAc(6)Hex(4)NeuAc(2)	1	HexNAc(5)Hex(6)NeuAc(2),HexNAc(6)Hex(3)Fuc(1)NeuAc(1)	4
		KDVYSFTLLHGITISN@ITKEDFAIVIKILLDTIELVSDKP	1	HexNAc(5)Hex(6)NeuAc(2),HexNAc(6)Hex(4)NeuAc(2)	3
		HexNAc(4)Hex(5)Fuc(1)NeuAc(2)	1	HexNAc(6)Hex(3),HexNAc(4)Hex(4)NeuAc(1)	1
		KEVFLPPGN@SSIWGGLQGLLCYCN@SSETSVLNKL	2	HexNAc(6)Hex(3)Fuc(1),HexNAc(3)Hex(4)NeuAc(1)	1
		HexNAc(4)Hex(5)NeuAc(1),HexNAc(6)Hex(4)NeuAc(2)	1	HexNAc(6)Hex(3)Fuc(1),HexNAc(4)Hex(4)NeuAc(1)	5
		HexNAc(4)Hex(6)NeuAc(1),HexNAc(5)Hex(6)NeuAc(2)	1	HexNAc(6)Hex(3)Fuc(1),HexNAc(4)Hex(5)Fuc(1)NeuAc(1)	1
		KGCIVWLDVINHLYLLSN@SSFSQGHLQNILGNFRD	1	HexNAc(6)Hex(3)Fuc(1),HexNAc(4)Hex(5)NeuAc(1)	3
		HexNAc(5)Hex(5)NeuAc(1)	1	HexNAc(6)Hex(3)Fuc(1),HexNAc(4)Hex(6)Fuc(1)NeuAc(1)	1
		KGIYFNILEN@N@SSSKT	9	HexNAc(6)Hex(3)Fuc(1),HexNAc(6)Hex(3)Fuc(1)NeuAc(1)	2
		HexNAc(4)Hex(3),HexNAc(6)Hex(4)NeuAc(2)	1	HexNAc(6)Hex(3)Fuc(1),HexNAc(6)Hex(4)NeuAc(1)	1
		HexNAc(4)Hex(4)NeuAc(1),HexNAc(6)Hex(3)Fuc(1)NeuAc(2)	1	HexNAc(6)Hex(3)Fuc(1),HexNAc(6)Hex(4)NeuAc(2)	1
		HexNAc(4)Hex(5)Fuc(1)NeuAc(2),HexNAc(5)Hex(5)NeuAc(1)	1	HexNAc(6)Hex(3)Fuc(1)NeuAc(1),HexNAc(2)Hex(4)	1
		HexNAc(4)Hex(5)NeuAc(1),HexNAc(2)Hex(9)	1	HexNAc(6)Hex(3)Fuc(1)NeuAc(1),HexNAc(2)Hex(5)Fuc(1)	1
		HexNAc(4)Hex(5)NeuAc(2),HexNAc(6)Hex(4)NeuAc(2)	1	HexNAc(6)Hex(3)Fuc(1)NeuAc(1),HexNAc(3)Hex(4)	3
		HexNAc(5)Hex(4),HexNAc(3)Hex(6)NeuAc(1)	2	HexNAc(6)Hex(3)Fuc(1)NeuAc(1),HexNAc(4)Hex(3)	1
		HexNAc(5)Hex(6)NeuAc(2),HexNAc(6)Hex(4)NeuAc(2)	1	HexNAc(6)Hex(3)Fuc(1)NeuAc(1),HexNAc(4)Hex(3)Fuc(1)	1
		HexNAc(6)Hex(4)NeuAc(1),HexNAc(5)Hex(5)Fuc(1)	1	HexNAc(6)Hex(3)Fuc(1)NeuAc(1),HexNAc(4)Hex(4)NeuAc(1)	1
		KGIYFNILEN@NSSSKT	2	HexNAc(6)Hex(3)Fuc(1)NeuAc(1),HexNAc(4)Hex(5)	1
		HexNAc(2)Hex(6)	1	HexNAc(6)Hex(3)Fuc(1)NeuAc(1),HexNAc(4)Hex(5)Fuc(1)	4
		HexNAc(6)Hex(4)NeuAc(1)	1	HexNAc(6)Hex(3)Fuc(1)NeuAc(1),HexNAc(4)Hex(6)Fuc(1)NeuAc(1)	1
		KGIYFNILENN@SSSKT	1	HexNAc(6)Hex(3)Fuc(1)NeuAc(1),HexNAc(5)Hex(3)	2
		HexNAc(2)Hex(2)	1	HexNAc(6)Hex(3)Fuc(1)NeuAc(1),HexNAc(5)Hex(6)NeuAc(2)	1
		KGLLFN@NSEWITSTRT	4	HexNAc(6)Hex(3)Fuc(1)NeuAc(1),HexNAc(6)Hex(3)	4
		HexNAc(2)Fuc(1)	1	HexNAc(6)Hex(3)Fuc(1)NeuAc(1),HexNAc(6)Hex(3)Fuc(1)	3
		HexNAc(4)Hex(6)NeuAc(1)	1	HexNAc(6)Hex(3)Fuc(1)NeuAc(2),HexNAc(2)Hex(3)Fuc(1)	2
		HexNAc(5)Hex(5)NeuAc(1)	1	HexNAc(6)Hex(3)Fuc(1)NeuAc(2),HexNAc(3)Hex(4)NeuAc(1)	1
		HexNAc(6)Hex(3)Fuc(1)NeuAc(2)	1	HexNAc(6)Hex(3)Fuc(1)NeuAc(2),HexNAc(4)Hex(3)	4
		KIDPCNVHGLMSSSFYGKVASILDHFHLSPQGEDSPCSN@ESSRMEITRK	1	HexNAc(6)Hex(3)Fuc(1)NeuAc(2),HexNAc(4)Hex(3)Fuc(1)	1
		HexNAc(4)Hex(5)Fuc(1)NeuAc(1)	1	HexNAc(6)Hex(3)Fuc(1)NeuAc(2),HexNAc(4)Hex(4)Fuc(1)	1
		KKPLCSSN@GSHINCVNIYLKD	5	HexNAc(6)Hex(3)Fuc(1)NeuAc(2),HexNAc(4)Hex(4)NeuAc(1)	1
		HexNAc(3)Hex(6)NeuAc(1)	1	HexNAc(6)Hex(3)Fuc(1)NeuAc(2),HexNAc(4)Hex(5)Fuc(1)NeuAc(2)	1
		HexNAc(4)Hex(5)NeuAc(2)	2	HexNAc(6)Hex(3)Fuc(1)NeuAc(2),HexNAc(4)Hex(5)NeuAc(2)	1
		HexNAc(4)Hex(6)Fuc(1)NeuAc(1)	1	HexNAc(6)Hex(3)Fuc(1)NeuAc(2),HexNAc(5)Hex(6)NeuAc(1)	4
		HexNAc(6)Hex(3)Fuc(1)NeuAc(1)	1	HexNAc(6)Hex(3)Fuc(1)NeuAc(2),HexNAc(6)Hex(3)	2
		KN@ISRA	1	HexNAc(6)Hex(3)Fuc(1)NeuAc(2),HexNAc(6)Hex(4)NeuAc(2)	1
		HexNAc(4)Hex(4)NeuAc(1)	1	HexNAc(6)Hex(4)NeuAc(1),HexNAc(2)Hex(9)	1
		KN@ITKL	16	HexNAc(6)Hex(4)NeuAc(1),HexNAc(3)Hex(4)	2
		HexNAc(2)Hex(5)	1	HexNAc(6)Hex(4)NeuAc(1),HexNAc(4)Hex(3)	2
		HexNAc(3)Hex(5)NeuAc(1)	1	HexNAc(6)Hex(4)NeuAc(1),HexNAc(4)Hex(4)	1
		HexNAc(4)Hex(5)Fuc(1)NeuAc(2)	6	HexNAc(6)Hex(4)NeuAc(1),HexNAc(4)Hex(5)Fuc(1)	2
		HexNAc(4)Hex(5)NeuAc(1)	1	HexNAc(6)Hex(4)NeuAc(1),HexNAc(4)Hex(5)NeuAc(1)	1
		HexNAc(5)Hex(6)NeuAc(1)	1	HexNAc(6)Hex(4)NeuAc(1),HexNAc(5)Hex(3)	3
		HexNAc(5)Hex(6)NeuAc(2)	1	HexNAc(6)Hex(4)NeuAc(1),HexNAc(5)Hex(5)	5
		HexNAc(6)Hex(3)Fuc(1)NeuAc(1)	2	HexNAc(6)Hex(4)NeuAc(1),HexNAc(5)Hex(5)Fuc(1)	1
		HexNAc(6)Hex(3)Fuc(1)NeuAc(2)	1	HexNAc(6)Hex(4)NeuAc(1),HexNAc(6)Hex(3)	3
		HexNAc(6)Hex(4)NeuAc(2)	2	HexNAc(6)Hex(4)NeuAc(2),HexNAc(2)Hex(2)	1
		KN@KT	40	HexNAc(6)Hex(4)NeuAc(2),HexNAc(2)Hex(3)	3
		HexNAc(2)Hex(3)Fuc(1)	1	HexNAc(6)Hex(4)NeuAc(2),HexNAc(2)Hex(3)Fuc(1)	1
		HexNAc(2)Hex(4)	1	HexNAc(6)Hex(4)NeuAc(2),HexNAc(3)Hex(4)NeuAc(1)	2
		HexNAc(2)Hex(5)	1	HexNAc(6)Hex(4)NeuAc(2),HexNAc(4)Hex(3)	5
		HexNAc(2)Hex(6)	2	HexNAc(6)Hex(4)NeuAc(2),HexNAc(4)Hex(4)	1
		HexNAc(3)Hex(5)	2	HexNAc(6)Hex(4)NeuAc(2),HexNAc(4)Hex(4)Fuc(1)	1
		HexNAc(3)Hex(6)NeuAc(1)	1	HexNAc(6)Hex(4)NeuAc(2),HexNAc(4)Hex(4)NeuAc(1)	1
		HexNAc(4)Hex(3)	2	HexNAc(6)Hex(4)NeuAc(2),HexNAc(4)Hex(5)NeuAc(2)	2
		HexNAc(4)Hex(4)NeuAc(1)	2	HexNAc(6)Hex(4)NeuAc(2),HexNAc(4)Hex(6)NeuAc(1)	1
		HexNAc(4)Hex(5)Fuc(1)NeuAc(2)	8	HexNAc(6)Hex(4)NeuAc(2),HexNAc(5)Hex(5)	1
		HexNAc(4)Hex(5)NeuAc(1)	2	HexNAc(6)Hex(4)NeuAc(2),HexNAc(5)Hex(5)NeuAc(1)	9
		HexNAc(4)Hex(5)NeuAc(2)	4	HexNAc(6)Hex(4)NeuAc(2),HexNAc(5)Hex(6)NeuAc(1)	1
		HexNAc(4)Hex(6)Fuc(1)NeuAc(1)	2	HexNAc(6)Hex(4)NeuAc(2),HexNAc(5)Hex(6)NeuAc(2)	1
		HexNAc(4)Hex(6)NeuAc(1)	1	HexNAc(6)Hex(4)NeuAc(2),HexNAc(6)Hex(3)Fuc(1)NeuAc(2)	1
		HexNAc(5)Hex(5)NeuAc(1)	1	RN@NTTVKG	1
		HexNAc(5)Hex(6)NeuAc(1)	2	HexNAc(4)Hex(6)Fuc(1)NeuAc(1)	1
		HexNAc(5)Hex(6)NeuAc(2)	7	RVAELIN@ASYFN@NTKC	2
		HexNAc(6)Hex(4)NeuAc(2)	1	HexNAc(4)Hex(6)NeuAc(1),HexNAc(5)Hex(5)	1
		KN@KTENNIDFFTVVSQLFFHVN@KS	2	HexNAc(6)Hex(4)NeuAc(2),HexNAc(5)Hex(3)	1
		HexNAc(4)Hex(5)Fuc(1)NeuAc(2),HexNAc(4)Hex(5)Fuc(1)	1	P10643|CO7_HUMAN Complement component C7	2
		HexNAc(4)Hex(5)NeuAc(2),HexNAc(5)Hex(5)NeuAc(1)	1	KINNDFNYEFYN@STWSYVKH	2
		KN@SSCWRT	2	HexNAc(2)Hex(5)	1
		HexNAc(4)Hex(5)NeuAc(2)	1	HexNAc(4)Hex(5)NeuAc(1)	1
		HexNAc(6)Hex(4)NeuAc(2)	1	P10909|CLUS_HUMAN Clusterin	32
		KN@VTQANDFHNWEDFLDLRD	1	KMLN@TSSLLEQLNEQFNWVSRL	20
		HexNAc(4)Hex(5)NeuAc(1)	1	HexNAc(4)Hex(5)NeuAc(2)	13
		KN@VTSEKE	1	HexNAc(4)Hex(6)Fuc(1)NeuAc(1)	4
		HexNAc(5)Hex(6)NeuAc(2)	1	HexNAc(5)Hex(6)NeuAc(2)	3
		KSLEETWSSGNPIMTFLSN@FTVTEDVKI	1	RLAN@LTQGEDQYYLRV	10
		HexNAc(5)Hex(6)NeuAc(1)	1	HexNAc(4)Hex(4)NeuAc(1)	2
		KSQFGFDDLHTEQILN@SSAELKEIPTDTSLEKM	1	HexNAc(4)Hex(5)	1
		HexNAc(6)Hex(3)Fuc(1)NeuAc(2)	1	HexNAc(4)Hex(5)NeuAc(2)	7
		KTAEVLGGISN@VSYCQQLLSIFNFLELQAQSFMSTEGQELEVIHTTLTGLKQLLIIDEDFRI	1	RQLEEFLN@QSSPFYFWMNGDRI	2
		HexNAc(6)Hex(4)NeuAc(2)	1	HexNAc(4)Hex(5)NeuAc(2)	2
		KTFPFN@ESTSRE	2	P11388|TOP2A_HUMAN DNA topoisomerase 2-alpha	6
		HexNAc(4)Hex(6)NeuAc(1)	1	KAHQVKNHMWIFVNALIENPTFDSQTKEN@MTLQPKS	1
		HexNAc(5)Hex(6)NeuAc(2)	1	HexNAc(4)Hex(5)NeuAc(2)	1
		KTFPFN@ESTSREFLNSLLEVFIEFSSTSEYIVRNLDSINDFLSNN@LTNYGEKF	3	KN@VTVKK	5
		HexNAc(2)Hex(4),HexNAc(2)Hex(3)	1	HexNAc(4)Hex(5)Fuc(1)NeuAc(2)	1
		HexNAc(4)Hex(4),HexNAc(4)Hex(5)NeuAc(2)	1	HexNAc(4)Hex(5)NeuAc(2)	2
		HexNAc(4)Hex(5)Fuc(1),HexNAc(2)Fuc(1)	1	HexNAc(4)Hex(6)Fuc(1)NeuAc(1)	1
		RALN@FTKH	2	HexNAc(5)Hex(6)NeuAc(2)	1
		HexNAc(2)Hex(3)	1	P13671|CO6_HUMAN Complement component C6	3
		HexNAc(4)Hex(5)NeuAc(1)	1	KVLN@FTTKA	3
		RFLGSILVN@LSSCVALNRF	7	HexNAc(4)Hex(5)NeuAc(2)	2
		HexNAc(3)Hex(6)NeuAc(1)	7	HexNAc(6)Hex(3)Fuc(1)	1
		RNLDSINDFLSNN@LTNYGEKF	5	P16455|MGMT_HUMAN Methylated-DNA--protein-cysteine methyltransferase	1
		HexNAc(1)	4	RVVCSSGAVGN@YSGGLAVKEWLLAHEGHRL	1
		HexNAc(4)Hex(6)NeuAc(1)	1	HexNAc(4)Hex(6)NeuAc(1)	1
		RSLAVAFNN@ETQTFSMDSVNLRE	1	P19652|A1AG2_HUMAN Alpha-1-acid glycoprotein 2	15
		HexNAc(5)Hex(6)NeuAc(2)	1	KSVQEIQATFFYFTPN@KT	3
		RTVQLISEDWSLEKSTHNLLSLFMMLQNAN@VTGSSLEALSSFIEKS	3	HexNAc(4)Hex(5)NeuAc(2)	2
		HexNAc(3)Hex(6)Fuc(1)NeuAc(1)	1	HexNAc(5)Hex(6)NeuAc(2)	1
		HexNAc(4)Hex(4)NeuAc(1)	1	RNEEYN@KS	12
		HexNAc(4)Hex(5)NeuAc(1)	1	HexNAc(2)Hex(3)	1
		Q8IVF4|DYH10_HUMAN Dynein heavy chain 10, axonemal	20	HexNAc(4)Hex(5)Fuc(1)NeuAc(2)	2
		KIESIWSNLFN@DSVNVEHALGDIKRTFTELTRG	1	HexNAc(4)Hex(5)NeuAc(1)	1
		HexNAc(2)Hex(3)	1	HexNAc(4)Hex(5)NeuAc(2)	7
		KIGWNVYYDFN@ESDFQVCMEILNTYLTKA	9	HexNAc(5)Hex(6)NeuAc(2)	1
		HexNAc(3)Hex(6)Fuc(1)NeuAc(1)	2	P19823|ITIH2_HUMAN Inter-alpha-trypsin inhibitor heavy chain H2	4
		HexNAc(4)Hex(5)Fuc(1)NeuAc(1)	1	KENIQDN@ISLFSLGMGFDVDYDFLKR	1
		HexNAc(4)Hex(5)NeuAc(2)	1	HexNAc(2)Hex(9)	1
		HexNAc(4)Hex(6)NeuAc(1)	5	KGAFISN@FSMTVDGKT	3
		KPCAWLSDQGWEDIILLSEMFSDNFGQLPDDVENN@QTVWQEWYDLDSLEQFPVPLGYDNNITPFQKL	8	HexNAc(4)Hex(5)NeuAc(2)	3
		HexNAc(1)	1	P25311|ZA2G_HUMAN Zinc-alpha-2-glycoprotein	31
		HexNAc(2)Fuc(1)	1	KDIVEYYN@DSN@GSHVLQGRF	1
		HexNAc(2)Hex(2)	1	HexNAc(6)Hex(3),HexNAc(4)Hex(3)	1
		HexNAc(3)Hex(4)NeuAc(1)	1	KDIVEYYN@DSNGSHVLQGRF	4
		HexNAc(3)Hex(5)NeuAc(1)	2	HexNAc(4)Hex(5)NeuAc(2)	4
		HexNAc(4)Hex(5)Fuc(1)NeuAc(1)	2	KDIVEYYNDSN@GSHVLQGRF	26
		RVDGLVTPMEN@LTFDPFSIKS	1	HexNAc(4)Hex(5)Fuc(1)NeuAc(2)	4
		HexNAc(4)Hex(5)NeuAc(2)	1	HexNAc(4)Hex(5)NeuAc(2)	22
		RVPQEELDFFLKGN@ISLEKS	1	P27169|PON1_HUMAN Serum paraoxonase/arylesterase 1	56
		HexNAc(4)Hex(5)Fuc(1)NeuAc(2)	1	KHAN@WTLTPLKS	52
		Q8N3K9|CMYA5_HUMAN Cardiomyopathy-associated protein 5	5	HexNAc(3)Hex(4)NeuAc(1)	15
		KPKLVLN@VTSELEQRK	1	HexNAc(3)Hex(5)NeuAc(1)	6
		HexNAc(5)Hex(6)NeuAc(1)	1	HexNAc(3)Hex(6)Fuc(1)NeuAc(1)	2
		KSASSNFASKN@ITKE	2	HexNAc(3)Hex(6)NeuAc(1)	3
		HexNAc(2)	2	HexNAc(4)Hex(4)NeuAc(1)	1
		KTFLPVALSCRDEIEN@HSLSQEGNLVLEKS	2	HexNAc(4)Hex(5)Fuc(1)NeuAc(1)	1
		HexNAc(4)Hex(6)Fuc(1)NeuAc(1)	2	HexNAc(4)Hex(5)NeuAc(1)	2
		Q8NDZ2|SIMC1_HUMAN SUMO-interacting motif-containing protein 1	13	HexNAc(4)Hex(5)NeuAc(2)	22
		RLPLSLAQALYFLN@N@STSLLKC	11	KVTQVYAEN@GTVLQGSTVASVYKG	4
		HexNAc(2)Hex(9),HexNAc(6)Hex(4)NeuAc(1)	1	HexNAc(4)Hex(5)NeuAc(2)	4
		HexNAc(4)Hex(4)NeuAc(1),HexNAc(4)Hex(5)NeuAc(2)	1	P28335|5HT2C_HUMAN 5-hydroxytryptamine receptor 2C	19
		HexNAc(4)Hex(5),HexNAc(6)Hex(4)NeuAc(1)	1	KVFVN@N@TTCVLNDPNFVLIGSFVAFFIPLTIMVITYCLTIYVLRR	15
		HexNAc(4)Hex(5)Fuc(1),HexNAc(5)Hex(5)NeuAc(1)	1	HexNAc(2)Hex(7),HexNAc(6)Hex(3)Fuc(1)NeuAc(1)	1
		HexNAc(4)Hex(5)Fuc(1)NeuAc(1),HexNAc(6)Hex(3)Fuc(1)NeuAc(2)	1	HexNAc(4)Hex(4),HexNAc(4)Hex(5)NeuAc(2)	1
		HexNAc(4)Hex(5)Fuc(1)NeuAc(2),HexNAc(6)Hex(3)Fuc(1)NeuAc(1)	1	HexNAc(4)Hex(5)NeuAc(1),HexNAc(6)Hex(4)NeuAc(2)	1
		HexNAc(4)Hex(6)Fuc(1)NeuAc(1),HexNAc(6)Hex(4)NeuAc(1)	1	HexNAc(4)Hex(5)NeuAc(2),HexNAc(4)Hex(5)	1
		HexNAc(4)Hex(6)NeuAc(1),HexNAc(5)Hex(6)NeuAc(2)	1	HexNAc(4)Hex(5)NeuAc(2),HexNAc(4)Hex(5)Fuc(1)NeuAc(2)	1
		HexNAc(4)Hex(6)NeuAc(1),HexNAc(6)Hex(4)NeuAc(2)	1	HexNAc(4)Hex(5)NeuAc(2),HexNAc(5)Hex(5)NeuAc(1)	1
		HexNAc(5)Hex(6)NeuAc(1),HexNAc(2)Hex(8)	1	HexNAc(5)Hex(3),HexNAc(4)Hex(5)NeuAc(2)	1
		HexNAc(6)Hex(4)NeuAc(2),HexNAc(5)Hex(6)NeuAc(2)	1	HexNAc(5)Hex(5),HexNAc(4)Hex(5)NeuAc(1)	1
		RLPLSLAQALYFLN@NSTSLLKC	2	HexNAc(5)Hex(5),HexNAc(4)Hex(5)NeuAc(2)	1
		HexNAc(3)Hex(4)NeuAc(1)	2	HexNAc(5)Hex(6)NeuAc(1),HexNAc(3)Hex(5)NeuAc(1)	1
		Q8NFC6|BD1L1_HUMAN Biorientation of chromosomes in cell division protein 1-like 1	4	HexNAc(5)Hex(6)NeuAc(1),HexNAc(4)Hex(6)NeuAc(1)	1
		KN@KSTDKG	1	HexNAc(5)Hex(6)NeuAc(2),HexNAc(2)Hex(2)	1
		HexNAc(6)Hex(4)NeuAc(2)	1	HexNAc(5)Hex(6)NeuAc(2),HexNAc(4)Hex(5)NeuAc(2)	1
		KQN@KT	2	HexNAc(6)Hex(4)NeuAc(1),HexNAc(5)Hex(6)NeuAc(1)	1
		HexNAc(2)Hex(4)	1	HexNAc(6)Hex(4)NeuAc(2),HexNAc(4)Hex(5)Fuc(1)NeuAc(2)	1
		HexNAc(4)Hex(4)NeuAc(1)	1	KVFVNN@TTCVLNDPNFVLIGSFVAFFIPLTIMVITYCLTIYVLRR	4
		RIISQVVDPKIN@HTFRP	1	HexNAc(2)Hex(6)	2
		HexNAc(4)Hex(4)NeuAc(1)	1	HexNAc(3)Hex(5)	1
		Q8NI35|INADL_HUMAN InaD-like protein	3	HexNAc(4)Hex(5)NeuAc(1)	1
		KTEFSGTIHDIN@SSLILEAPKG	1	P29622|KAIN_HUMAN Kallistatin	3
		HexNAc(6)Hex(4)NeuAc(2)	1	KFLN@DTMAVYEAKL	3
		RKGLLVFTDGSITNGNVHRPSN@NSTVSGLFPWTPKL	1	HexNAc(4)Hex(5)NeuAc(2)	1
		HexNAc(5)Hex(3)	1	HexNAc(5)Hex(6)NeuAc(2)	2
		RN@ASQETVATILKC	1	P36955|PEDF_HUMAN Pigment epithelium-derived factor	11
		HexNAc(5)Hex(6)NeuAc(2)	1	KVTQN@LTLIEESLTSEFIHDIDRE	11
		Q8TF46|DI3L1_HUMAN DIS3-like exonuclease 1	3	HexNAc(4)Hex(5)Fuc(1)NeuAc(2)	5
		KLFYEAAQELLDGN@LSVVDDIPEFKD	3	HexNAc(4)Hex(5)NeuAc(2)	6
		HexNAc(4)Hex(5)NeuAc(2)	2	P43251|BTD_HUMAN Biotinidase	7
		HexNAc(6)Hex(4)NeuAc(1)	1	KDVQIIVFPEDGIHGFN@FTRT	5
		Q8WWZ4|ABCAA_HUMAN ATP-binding cassette sub-family A member 10	9	HexNAc(4)Hex(5)NeuAc(2)	5
		KLNCFPVLMGIVSNALMGIFN@FTELIQMESTSFSRD	4	KWNVNAPPTFHSEMMYDN@FTLVPVWGKEGYLHVCSNGLCCYLLYERP	1
		HexNAc(4)Hex(5)Fuc(1)NeuAc(1)	2	HexNAc(3)Hex(6)Fuc(1)NeuAc(1)	1
		HexNAc(4)Hex(6)Fuc(1)NeuAc(1)	1	RFN@DTEVLQRL	1
		HexNAc(6)Hex(3)Fuc(1)NeuAc(2)	1	HexNAc(4)Hex(5)NeuAc(2)	1
		RINEVN@KTILLTTLIPYLQSVIFLFVIRC	3	P43652|AFAM_HUMAN Afamin	4
		HexNAc(1)	1	KFN@ETTEKS	2
		HexNAc(2)Hex(3)Fuc(1)	1	HexNAc(4)Hex(5)NeuAc(2)	2
		HexNAc(3)Hex(5)NeuAc(1)	1	KHN@FSHCCSKV	1
		RN@VSFCVKK	2	HexNAc(5)Hex(6)NeuAc(2)	1
		HexNAc(4)Hex(5)NeuAc(2)	1	RDIENFN@STQKF	1
		HexNAc(5)Hex(6)NeuAc(2)	1	HexNAc(4)Hex(5)NeuAc(2)	1
		Q8WZ42|TITIN_HUMAN Titin	37	P46100|ATRX_HUMAN Transcriptional regulator ATRX	13
		KKDGFN@ITTSEKC	2	KEDGCN@SSDKR	3
		HexNAc(1)Fuc(1)	1	HexNAc(1)Fuc(1)	3
		HexNAc(5)Hex(6)NeuAc(1)	1	RN@LSSKR	2
		KN@NTLVLQVRK	3	HexNAc(4)Hex(5)NeuAc(2)	1
		HexNAc(4)Hex(5)NeuAc(1)	1	HexNAc(6)Hex(4)NeuAc(1)	1
		HexNAc(4)Hex(5)NeuAc(2)	1	RTN@KS	8
		HexNAc(6)Hex(4)NeuAc(2)	1	HexNAc(2)Hex(1)	1
		KPVPLN@ITRH	4	HexNAc(2)Hex(2)	2
		HexNAc(1)Fuc(1)	1	HexNAc(2)Hex(3)	2
		HexNAc(2)Fuc(1)	1	HexNAc(2)Hex(3)Fuc(1)	1
		HexNAc(2)Hex(4)	1	HexNAc(2)Hex(5)	1
		HexNAc(4)Hex(5)Fuc(1)NeuAc(2)	1	HexNAc(4)Hex(4)	1
		KVNRLN@VTLKW	2	P49792|RBP2_HUMAN E3 SUMO-protein ligase RanBP2	7
		HexNAc(1)Fuc(1)	1	KEIVETFAN@KSGQSALYDALFSSQSPKD	1
		HexNAc(2)Hex(1)	1	HexNAc(4)Hex(5)NeuAc(2)	1
		RHN@KT	12	KN@GSLRN	1
		HexNAc(2)Hex(1)	1	HexNAc(6)Hex(4)NeuAc(2)	1
		HexNAc(2)Hex(2)	1	KSAN@KS	3
		HexNAc(2)Hex(4)	1	HexNAc(2)Hex(5)	2
		HexNAc(2)Hex(6)	1	HexNAc(4)Hex(3)	1
		HexNAc(3)Hex(4)NeuAc(1)	1	KSN@FSEKA	1
		HexNAc(3)Hex(5)	1	HexNAc(2)Hex(3)	1
		HexNAc(4)Hex(4)NeuAc(1)	1	RPAAN@VTPTKG	1
		HexNAc(4)Hex(5)Fuc(1)NeuAc(1)	1	HexNAc(1)Fuc(1)	1
		HexNAc(4)Hex(5)Fuc(1)NeuAc(2)	1	P49908|SEPP1_HUMAN Selenoprotein P	9
		HexNAc(4)Hex(5)NeuAc(1)	1	KEGYSN@ISYIVVNHQGISSRL	3
		HexNAc(6)Hex(3)Fuc(1)NeuAc(1)	1	HexNAc(4)Hex(5)NeuAc(2)	3
		HexNAc(6)Hex(4)NeuAc(2)	1	KVSEHIPVYQQEEN@QTDVWTLLN@GSKD	3
		RLN@GSAPIQVCWYRD	2	HexNAc(4)Hex(5)Fuc(1)NeuAc(1),HexNAc(2)Hex(9)	1
		HexNAc(4)Hex(5)NeuAc(2)	1	HexNAc(4)Hex(5)Fuc(1)NeuAc(2),HexNAc(4)Hex(5)Fuc(1)NeuAc(2)	1
		HexNAc(5)Hex(6)NeuAc(2)	1	HexNAc(5)Hex(6)NeuAc(2),HexNAc(4)Hex(6)NeuAc(1)	1
		RLVIN@RT	5	KVSEHIPVYQQEENQTDVWTLLN@GSKDDFLIYDRC	1
		HexNAc(2)Hex(3)	1	HexNAc(3)Hex(5)	1
		HexNAc(3)Hex(5)NeuAc(1)	1	RAEEN@ITESCQURL	2
		HexNAc(4)Hex(4)NeuAc(1)	1	HexNAc(4)Hex(5)Fuc(1)NeuAc(2)	2
		HexNAc(4)Hex(6)NeuAc(1)	1	P50747|BPL1_HUMAN Biotin--protein ligase	187
		HexNAc(6)Hex(3)Fuc(1)NeuAc(1)	1	KIGGVLVN@STLMGETFYILIGCGFN@VTNSNPTICINDLITEYNKQ	123
		RPGPCQNLKVTNVTKEN@CTISWENPLDNGGSEITNFIVEYRK	1	HexNAc(2)Hex(3)Fuc(1),HexNAc(4)Hex(5)NeuAc(2)	1
		HexNAc(5)Hex(6)NeuAc(1)	1	HexNAc(2)Hex(5),HexNAc(3)Hex(5)NeuAc(1)	2
		RPN@ISWVKD	1	HexNAc(2)Hex(5),HexNAc(4)Hex(4)Fuc(1)	1
		HexNAc(2)Fuc(1)	1	HexNAc(2)Hex(6),HexNAc(3)Hex(4)NeuAc(1)	1
		RPSPPVN@LTSSDQTQSSVQLKW	3	HexNAc(2)Hex(6),HexNAc(3)Hex(5)	1
		HexNAc(1)Fuc(1)	2	HexNAc(2)Hex(9),HexNAc(4)Hex(5)NeuAc(1)	1
		HexNAc(5)Hex(6)NeuAc(2)	1	HexNAc(3)Hex(4),HexNAc(4)Hex(3)Fuc(1)	4
		RVN@KS	2	HexNAc(3)Hex(4),HexNAc(4)Hex(4)	1
		HexNAc(2)Hex(2)	1	HexNAc(3)Hex(4)NeuAc(1),HexNAc(2)Hex(6)	2
		HexNAc(2)Hex(4)	1	HexNAc(3)Hex(4)NeuAc(1),HexNAc(4)Hex(3)	4
		Q96BY6|DOC10_HUMAN Dedicator of cytokinesis protein 10	6	HexNAc(3)Hex(5),HexNAc(4)Hex(3)	2
		KGNFN@STVN@NTVTVRS	1	HexNAc(3)Hex(5)NeuAc(1),HexNAc(3)Hex(4)	1
		HexNAc(5)Hex(6)NeuAc(2),HexNAc(6)Hex(4)NeuAc(2)	1	HexNAc(3)Hex(6),HexNAc(2)Hex(5)	1
		KN@VTGLLKS	2	HexNAc(3)Hex(6),HexNAc(5)Hex(5)NeuAc(1)	1
		HexNAc(4)Hex(5)Fuc(1)NeuAc(1)	1	HexNAc(3)Hex(6)Fuc(1)NeuAc(1),HexNAc(5)Hex(6)NeuAc(2)	1
		HexNAc(4)Hex(6)Fuc(1)NeuAc(1)	1	HexNAc(3)Hex(6)NeuAc(1),HexNAc(2)Hex(4)	4
		RN@ITVCIEFKN	3	HexNAc(3)Hex(6)NeuAc(1),HexNAc(5)Hex(6)NeuAc(2)	1
		HexNAc(5)Hex(6)NeuAc(2)	3	HexNAc(4)Hex(3),HexNAc(3)Hex(4)NeuAc(1)	3
		Q96DT5|DYH11_HUMAN Dynein heavy chain 11, axonemal	13	HexNAc(4)Hex(3),HexNAc(3)Hex(5)	3
		KILRTLN@RT	3	HexNAc(4)Hex(3),HexNAc(5)Hex(3)	3
		HexNAc(2)	1	HexNAc(4)Hex(3),HexNAc(6)Hex(3)	1
		HexNAc(2)Hex(2)	1	HexNAc(4)Hex(4)Fuc(1),HexNAc(4)Hex(3)	1
		HexNAc(3)Hex(5)NeuAc(1)	1	HexNAc(4)Hex(4)NeuAc(1),HexNAc(4)Hex(3)	1
		KNSN@RS	2	HexNAc(4)Hex(4)NeuAc(1),HexNAc(4)Hex(3)Fuc(1)	1
		HexNAc(2)Hex(4)	1	HexNAc(4)Hex(4)NeuAc(1),HexNAc(6)Hex(4)NeuAc(2)	1
		HexNAc(3)Hex(6)NeuAc(1)	1	HexNAc(4)Hex(5)Fuc(1)NeuAc(1),HexNAc(5)Hex(6)NeuAc(1)	1
		RALGMMVYVFN@CSEQMDYKS	1	HexNAc(4)Hex(5)Fuc(1)NeuAc(2),HexNAc(1)Fuc(1)	17
		HexNAc(6)Hex(3)Fuc(1)NeuAc(2)	1	HexNAc(4)Hex(5)Fuc(1)NeuAc(2),HexNAc(3)Hex(6)Fuc(1)NeuAc(1)	1
		RCQEEVN@QTN@KT	3	HexNAc(4)Hex(5)Fuc(1)NeuAc(2),HexNAc(6)Hex(3)Fuc(1)NeuAc(2)	2
		HexNAc(5)Hex(6)NeuAc(2),HexNAc(4)Hex(5)NeuAc(2)	1	HexNAc(4)Hex(5)NeuAc(1),HexNAc(4)Hex(3)	1
		HexNAc(5)Hex(6)NeuAc(2),HexNAc(4)Hex(6)Fuc(1)NeuAc(1)	1	HexNAc(4)Hex(5)NeuAc(2),HexNAc(3)Hex(6)	1
		HexNAc(5)Hex(6)NeuAc(2),HexNAc(6)Hex(4)NeuAc(2)	1	HexNAc(4)Hex(5)NeuAc(2),HexNAc(4)Hex(6)NeuAc(1)	1
		RHN@YTTPKSFLEQISLFKN	4	HexNAc(5)Hex(3),HexNAc(2)Hex(5)	2
		HexNAc(5)Hex(5)NeuAc(1)	4	HexNAc(5)Hex(3),HexNAc(4)Hex(3)	2
		Q96G01|BICD1_HUMAN Protein bicaudal D homolog 1	7	HexNAc(5)Hex(4),HexNAc(2)Hex(3)Fuc(1)	1
		KELQKMTSIANEN@HSTLNTAQDELVTFSEELAQLYHHVCLCNNETPNRV	1	HexNAc(5)Hex(4),HexNAc(6)Hex(3)Fuc(1)NeuAc(2)	1
		HexNAc(2)Hex(5)Fuc(1)	1	HexNAc(5)Hex(5),HexNAc(2)Hex(3)	3
		KMTSIANENHSTLNTAQDELVTFSEELAQLYHHVCLCNN@ETPNRVMLDYYRQ	1	HexNAc(5)Hex(5),HexNAc(2)Hex(9)	1
		HexNAc(4)Hex(5)NeuAc(1)	1	HexNAc(5)Hex(5)Fuc(1),HexNAc(2)Hex(2)	3
		KYN@KSVEN@YTDEKA	5	HexNAc(5)Hex(5)Fuc(1),HexNAc(2)Hex(3)	1
		HexNAc(4)Hex(5)Fuc(1)NeuAc(2),HexNAc(5)Hex(6)NeuAc(2)	2	HexNAc(5)Hex(5)NeuAc(1),HexNAc(2)Hex(2)	5
		HexNAc(5)Hex(6)NeuAc(2),HexNAc(4)Hex(5)Fuc(1)NeuAc(2)	1	HexNAc(5)Hex(6)NeuAc(1),HexNAc(2)Hex(1)	9
		HexNAc(5)Hex(6)NeuAc(2),HexNAc(4)Hex(5)NeuAc(2)	1	HexNAc(5)Hex(6)NeuAc(2),HexNAc(2)Hex(1)	1
		HexNAc(5)Hex(6)NeuAc(2),HexNAc(4)Hex(6)Fuc(1)NeuAc(1)	1	HexNAc(5)Hex(6)NeuAc(2),HexNAc(3)Hex(4)	1
		Q96JB1|DYH8_HUMAN Dynein heavy chain 8, axonemal	17	HexNAc(5)Hex(6)NeuAc(2),HexNAc(3)Hex(6)Fuc(1)NeuAc(1)	1
		KLTQVIEN@WTNQN@LSFAAFKG	8	HexNAc(5)Hex(6)NeuAc(2),HexNAc(4)Hex(6)Fuc(1)NeuAc(1)	1
		HexNAc(3)Hex(4)NeuAc(1),HexNAc(2)Hex(5)Fuc(1)	1	HexNAc(6)Hex(3)Fuc(1)NeuAc(1),HexNAc(2)Fuc(1)	1
		HexNAc(3)Hex(6)NeuAc(1),HexNAc(2)Hex(7)	1	HexNAc(6)Hex(3)Fuc(1)NeuAc(1),HexNAc(2)Hex(2)	4
		HexNAc(4)Hex(5)Fuc(1),HexNAc(6)Hex(4)NeuAc(2)	1	HexNAc(6)Hex(3)Fuc(1)NeuAc(2),HexNAc(2)	1
		HexNAc(4)Hex(6)NeuAc(1),HexNAc(6)Hex(3)Fuc(1)NeuAc(1)	1	HexNAc(6)Hex(4)NeuAc(2),HexNAc(2)	14
		HexNAc(5)Hex(5)Fuc(1),HexNAc(4)Hex(6)Fuc(1)NeuAc(1)	1	HexNAc(6)Hex(4)NeuAc(2),HexNAc(3)Hex(4)NeuAc(1)	1
		HexNAc(6)Hex(4)NeuAc(1),HexNAc(4)Hex(5)Fuc(1)NeuAc(1)	1	HexNAc(6)Hex(4)NeuAc(2),HexNAc(4)Hex(6)Fuc(1)NeuAc(1)	1
		HexNAc(6)Hex(4)NeuAc(2),HexNAc(4)Hex(5)Fuc(1)	2	HexNAc(6)Hex(4)NeuAc(2),HexNAc(5)Hex(3)	1
		KSWFDKDAPEEEIIPDGYN@DSLDTCHKLLLIRS	3	HexNAc(6)Hex(4)NeuAc(2),HexNAc(5)Hex(6)NeuAc(1)	1
		HexNAc(4)Hex(5)NeuAc(2)	2	KIGGVLVN@STLMGETFYILIGCGFNVTNSNPTICINDLITEYNKQ	27
		HexNAc(5)Hex(6)NeuAc(2)	1	HexNAc(4)Hex(4)NeuAc(1)	2
		KTIDNVN@FSKL	1	HexNAc(5)Hex(5)Fuc(1)	4
		HexNAc(1)Fuc(1)	1	HexNAc(5)Hex(6)NeuAc(2)	1
		KVLFTQLPVLHIFAIN@STAPKD	4	HexNAc(6)Hex(3)	1
		HexNAc(1)	1	HexNAc(6)Hex(4)NeuAc(2)	19
		HexNAc(2)	1	KIGGVLVNSTLMGETFYILIGCGFN@VTNSNPTICINDLITEYNKQ	36
		HexNAc(3)Hex(4)NeuAc(1)	1	HexNAc(4)Hex(4)NeuAc(1)	1
		HexNAc(4)Hex(5)Fuc(1)NeuAc(2)	1	HexNAc(5)Hex(6)NeuAc(1)	4
		KYVVVFN@CSDQMDFRG	1	HexNAc(6)Hex(3)Fuc(1)NeuAc(1)	1
		HexNAc(6)Hex(4)NeuAc(2)	1	HexNAc(6)Hex(3)Fuc(1)NeuAc(2)	4
		Q96M86|DNHD1_HUMAN Dynein heavy chain domain-containing protein 1	1	HexNAc(6)Hex(4)NeuAc(1)	1
		KDILAHVQNECWN@LSQQLMTELTDFMHIFRTINSDIHAIAQCTQKLNEANEQYVELEERM	1	HexNAc(6)Hex(4)NeuAc(2)	25
		HexNAc(6)Hex(3)Fuc(1)NeuAc(2)	1	RGGGPVEHYHLHLSSCHECLELEN@STIESVKF	1
		Q96PD5|PGRP2_HUMAN N-acetylmuramoyl-L-alanine amidase	8	HexNAc(4)Hex(6)Fuc(1)NeuAc(1)	1
		RGFGVAIVGN@YTAALPTEAALRT	8	P51816|AFF2_HUMAN AF4/FMR2 family member 2	32
		HexNAc(4)Hex(5)Fuc(1)NeuAc(1)	1	KN@TSTDEFTWPKP	2
		HexNAc(4)Hex(5)NeuAc(2)	5	HexNAc(4)Hex(5)Fuc(1)NeuAc(2)	1
		HexNAc(4)Hex(6)Fuc(1)NeuAc(1)	2	HexNAc(5)Hex(6)NeuAc(2)	1
		Q96RW7|HMCN1_HUMAN Hemicentin-1	3	KPSIEFENSFGN@LSFGTLLDGKP	2
		KN@QSFTGGSEVSIMCSATGYPKP	1	HexNAc(4)Hex(5)Fuc(1)NeuAc(2)	1
		HexNAc(4)Hex(5)Fuc(1)NeuAc(2)	1	HexNAc(5)Hex(6)NeuAc(1)	1
		KPYGIWN@ISDFVPPNEAFFLKV	1	REN@N@SSRR	27
		HexNAc(4)Hex(5)NeuAc(1)	1	HexNAc(2)Hex(2),HexNAc(4)Hex(5)NeuAc(2)	3
		RVYVPPNIMGEEQN@VSVLISQAVELLCQSDAIPPPTLTWLKD	1	HexNAc(2)Hex(3),HexNAc(4)Hex(5)NeuAc(2)	2
		HexNAc(6)Hex(4)NeuAc(1)	1	HexNAc(2)Hex(9),HexNAc(4)Hex(5)NeuAc(2)	3
		Q9BU64|CENPO_HUMAN Centromere protein O	12	HexNAc(3)Hex(5)NeuAc(1),HexNAc(3)Hex(4)	1
		KACIANVEPN@QTVEINEQEALEEKL	12	HexNAc(3)Hex(6)NeuAc(1),HexNAc(2)Hex(7)	1
		HexNAc(4)Hex(4)NeuAc(1)	1	HexNAc(4)Hex(3),HexNAc(4)Hex(4)NeuAc(1)	1
		HexNAc(4)Hex(5)Fuc(1)NeuAc(1)	2	HexNAc(4)Hex(3),HexNAc(6)Hex(3)Fuc(1)NeuAc(1)	1
		HexNAc(4)Hex(5)Fuc(1)NeuAc(2)	1	HexNAc(4)Hex(3),HexNAc(6)Hex(4)NeuAc(2)	1
		HexNAc(4)Hex(5)NeuAc(2)	3	HexNAc(4)Hex(4)NeuAc(1),HexNAc(3)Hex(4)NeuAc(1)	1
		HexNAc(5)Hex(5)NeuAc(1)	2	HexNAc(4)Hex(4)NeuAc(1),HexNAc(5)Hex(5)	1
		HexNAc(6)Hex(3)Fuc(1)NeuAc(2)	2	HexNAc(4)Hex(4)NeuAc(1),HexNAc(6)Hex(3)	1
		HexNAc(6)Hex(4)NeuAc(2)	1	HexNAc(4)Hex(5)Fuc(1)NeuAc(1),HexNAc(3)Hex(4)NeuAc(1)	1
		Q9HC84|MUC5B_HUMAN Mucin-5B	8	HexNAc(4)Hex(5)NeuAc(1),HexNAc(2)Hex(4)	1
		KPVAN@VTCVNKH	1	HexNAc(4)Hex(5)NeuAc(2),HexNAc(6)Hex(3)	1
		HexNAc(6)Hex(4)NeuAc(2)	1	HexNAc(4)Hex(5)NeuAc(2),HexNAc(6)Hex(4)NeuAc(2)	1
		RIN@TTILWHQGCETEVN@ITFCEGSCPGASKY	1	HexNAc(5)Hex(6)NeuAc(2),HexNAc(2)	1
		HexNAc(4)Hex(6)Fuc(1)NeuAc(1),HexNAc(3)Hex(6)NeuAc(1)	1	HexNAc(6)Hex(3),HexNAc(4)Hex(5)NeuAc(2)	1
		RPQLCSYN@GTFYGVGATFPGALPCHMCTCLSGDTQDPTVQCQEDACNNTTCPQGFEYKR	1	HexNAc(6)Hex(3)Fuc(1)NeuAc(1),HexNAc(4)Hex(3)	1
		HexNAc(4)Hex(4)NeuAc(1)	1	HexNAc(6)Hex(3)Fuc(1)NeuAc(1),HexNAc(4)Hex(4)Fuc(1)	1
		RPQLCSYNGTFYGVGATFPGALPCHMCTCLSGDTQDPTVQCQEDACN@N@TTCPQGFEYKR	3	HexNAc(6)Hex(4)NeuAc(1),HexNAc(4)Hex(3)Fuc(1)	1
		HexNAc(2)Hex(1),HexNAc(6)Hex(3)Fuc(1)NeuAc(2)	1	HexNAc(6)Hex(4)NeuAc(1),HexNAc(5)Hex(3)	1
		HexNAc(2)Hex(7),HexNAc(4)Hex(5)NeuAc(1)	1	HexNAc(6)Hex(4)NeuAc(2),HexNAc(5)Hex(6)NeuAc(2)	1
		HexNAc(4)Hex(3),HexNAc(6)Hex(4)NeuAc(1)	1	RRN@VSGNNGPFGQDKN	1
		RPVVTRVVIKAQGLVLEASN@GSVLINGQRE	1	HexNAc(2)Hex(5)	1
		HexNAc(1)	1	P51884|LUM_HUMAN Lumican	10
		RVQADGGVFLNSIYTQLPLSAAN@ITLFTPSSFFIVVQTGLGLQLLVQLVPLMQVFVRL	1	KLHINHNN@LTESVGPLPKS	10
		HexNAc(6)Hex(4)NeuAc(2)	1	HexNAc(4)Hex(5)Fuc(1)NeuAc(1)	6
		Q9NRD9|DUOX1_HUMAN Dual oxidase 1	1	HexNAc(4)Hex(5)Fuc(1)NeuAc(2)	3
		RHFQKVLN@RS	1	HexNAc(4)Hex(5)NeuAc(2)	1
		HexNAc(1)Fuc(1)	1	P53708|ITA8_HUMAN Integrin alpha-8	29
		Q9NWZ3|IRAK4_HUMAN Interleukin-1 receptor-associated kinase 4	17	KLSPIN@ISLN@YSLDESTFKE	18
		KGYVN@N@TTVAVKK	13	HexNAc(2)Hex(5),HexNAc(4)Hex(5)NeuAc(2)	1
		HexNAc(4)Hex(5)Fuc(1)NeuAc(2),HexNAc(5)Hex(6)NeuAc(2)	2	HexNAc(3)Hex(4)NeuAc(1),HexNAc(6)Hex(3)Fuc(1)	1
		HexNAc(4)Hex(5)NeuAc(1),HexNAc(5)Hex(6)NeuAc(2)	1	HexNAc(3)Hex(6)Fuc(1)NeuAc(1),HexNAc(6)Hex(4)NeuAc(2)	1
		HexNAc(4)Hex(5)NeuAc(2),HexNAc(5)Hex(6)NeuAc(2)	2	HexNAc(3)Hex(6)NeuAc(1),HexNAc(6)Hex(3)	1
		HexNAc(5)Hex(5)Fuc(1),HexNAc(6)Hex(3)Fuc(1)NeuAc(2)	1	HexNAc(4)Hex(3),HexNAc(4)Hex(5)NeuAc(2)	1
		HexNAc(5)Hex(6)NeuAc(1),HexNAc(5)Hex(6)NeuAc(2)	2	HexNAc(4)Hex(4),HexNAc(4)Hex(5)	1
		HexNAc(5)Hex(6)NeuAc(2),HexNAc(4)Hex(5)NeuAc(2)	1	HexNAc(4)Hex(4),HexNAc(4)Hex(5)NeuAc(1)	1
		HexNAc(6)Hex(3),HexNAc(6)Hex(4)NeuAc(2)	2	HexNAc(4)Hex(4)NeuAc(1),HexNAc(2)Hex(7)	1
		HexNAc(6)Hex(4)NeuAc(2),HexNAc(6)Hex(3)	2	HexNAc(4)Hex(4)NeuAc(1),HexNAc(4)Hex(3)	1
		KN@VTNNFDERP	3	HexNAc(4)Hex(4)NeuAc(1),HexNAc(4)Hex(5)	1
		HexNAc(5)Hex(6)NeuAc(2)	3	HexNAc(4)Hex(5)Fuc(1)NeuAc(2),HexNAc(2)Hex(3)	1
		RTLMTPVQNLEQSYMPPDSSSPEN@KS	1	HexNAc(4)Hex(5)Fuc(1)NeuAc(2),HexNAc(2)Hex(4)	2
		HexNAc(5)Hex(6)NeuAc(2)	1	HexNAc(4)Hex(5)NeuAc(1),HexNAc(5)Hex(4)	1
		Q9P2K6|KLH42_HUMAN Kelch-like protein 42	1	HexNAc(4)Hex(5)NeuAc(2),HexNAc(2)Hex(2)	1
		RQWLYLKEN@TSKS	1	HexNAc(4)Hex(5)NeuAc(2),HexNAc(6)Hex(4)NeuAc(1)	1
		HexNAc(3)Hex(6)	1	HexNAc(5)Hex(5),HexNAc(4)Hex(4)NeuAc(1)	1
		Q9UBM4|OPT_HUMAN Opticin	2	HexNAc(5)Hex(5)NeuAc(1),HexNAc(6)Hex(3)Fuc(1)	1
		RLDGNPIN@LSLFPSAYFCLPRL	2	KLSPINISLN@YSLDESTFKE	8
		HexNAc(4)Hex(5)NeuAc(1)	1	HexNAc(4)Hex(4)Fuc(1)	1
		HexNAc(4)Hex(5)NeuAc(2)	1	HexNAc(4)Hex(4)NeuAc(1)	1
		Q9UHL4|DPP2_HUMAN Dipeptidyl peptidase 2	6	HexNAc(4)Hex(5)Fuc(1)NeuAc(2)	1
		RAWDYQACTEIN@LTFASNN@VTDMFPDLPFTDELRQ	2	HexNAc(5)Hex(6)NeuAc(2)	5
		HexNAc(6)Hex(3)Fuc(1),HexNAc(4)Hex(5)NeuAc(1)	1	RDVHVVEFHRQSPAKILN@CTNIECLQISCAVGRL	1
		HexNAc(6)Hex(4)NeuAc(2),HexNAc(4)Hex(5)NeuAc(2)	1	HexNAc(4)Hex(4)NeuAc(1)	1
		RAWDYQACTEINLTFASNN@VTDMFPDLPFTDELRQ	2	RPVVTVDAQLLLHPMIINLEN@KT	2
		HexNAc(4)Hex(4)NeuAc(1)	1	HexNAc(2)Hex(2)	1
		HexNAc(5)Hex(6)NeuAc(2)	1	HexNAc(3)Hex(4)NeuAc(1)	1
		RFGN@KT	2	P61160|ARP2_HUMAN Actin-related protein 2	1
		HexNAc(2)Hex(2)	1	RGYAFN@HSADFETVRM	1
		HexNAc(4)Hex(5)NeuAc(1)	1	HexNAc(5)Hex(6)NeuAc(1)	1
		Q9UKA4|AKA11_HUMAN A-kinase anchor protein 11	59	P62079|TSN5_HUMAN Tetraspanin-5	5
		KHGEN@KT	1	RDDIDLQNLIDFTQEYWQCCGAFGADDWNLNIYFN@CTDSN@ASRE	4
		HexNAc(6)Hex(4)NeuAc(2)	1	HexNAc(3)Hex(6)NeuAc(1),HexNAc(5)Hex(6)NeuAc(2)	1
		KN@KS	27	HexNAc(4)Hex(5)Fuc(1)NeuAc(2),HexNAc(4)Hex(5)Fuc(1)NeuAc(2)	1
		HexNAc(2)Hex(4)	3	HexNAc(5)Hex(6)NeuAc(1),HexNAc(4)Hex(5)NeuAc(2)	1
		HexNAc(2)Hex(5)	3	HexNAc(5)Hex(6)NeuAc(2),HexNAc(3)Hex(6)NeuAc(1)	1
		HexNAc(2)Hex(6)	2	RDDIDLQNLIDFTQEYWQCCGAFGADDWNLNIYFN@CTDSNASRE	1
		HexNAc(3)Hex(6)	1	HexNAc(3)Hex(5)NeuAc(1)	1
		HexNAc(4)Hex(3)	1	Q01484|ANK2_HUMAN Ankyrin-2	4
		HexNAc(4)Hex(4)Fuc(1)	1	KAQLHLDQVLTSPFN@TTFPLDYMKD	2
		HexNAc(4)Hex(5)Fuc(1)NeuAc(2)	2	HexNAc(4)Hex(5)NeuAc(2)	1
		HexNAc(4)Hex(5)NeuAc(2)	3	HexNAc(4)Hex(6)Fuc(1)NeuAc(1)	1
		HexNAc(4)Hex(6)Fuc(1)NeuAc(1)	1	KFN@GSSQRR	1
		HexNAc(4)Hex(6)NeuAc(1)	1	HexNAc(2)	1
		HexNAc(5)Hex(6)NeuAc(1)	1	RGLVHQAICNLN@ITLPIYTKE	1
		HexNAc(5)Hex(6)NeuAc(2)	5	HexNAc(6)Hex(3)Fuc(1)NeuAc(1)	1
		HexNAc(6)Hex(3)Fuc(1)NeuAc(2)	2	Q03001|DYST_HUMAN Dystonin	14
		HexNAc(6)Hex(4)NeuAc(1)	1	KEEQN@KS	1
		KN@KSKN@KS	28	HexNAc(2)	1
		HexNAc(3)Hex(6)Fuc(1)NeuAc(1),HexNAc(3)Hex(5)NeuAc(1)	1	KEMDQHFGMVELLN@NTANSLLSVCEIDKE	7
		HexNAc(4)Hex(4)NeuAc(1),HexNAc(2)Hex(7)	1	HexNAc(2)Hex(8)	1
		HexNAc(4)Hex(4)NeuAc(1),HexNAc(6)Hex(3)	1	HexNAc(4)Hex(4)NeuAc(1)	2
		HexNAc(4)Hex(5)Fuc(1)NeuAc(1),HexNAc(4)Hex(3)Fuc(1)	1	HexNAc(4)Hex(5)Fuc(1)	1
		HexNAc(4)Hex(5)Fuc(1)NeuAc(1),HexNAc(5)Hex(5)Fuc(1)	1	HexNAc(4)Hex(6)NeuAc(1)	2
		HexNAc(4)Hex(5)NeuAc(1),HexNAc(6)Hex(3)Fuc(1)NeuAc(2)	1	HexNAc(5)Hex(6)NeuAc(1)	1
		HexNAc(4)Hex(5)NeuAc(2),HexNAc(3)Hex(5)NeuAc(1)	1	KLLN@TSRN	1
		HexNAc(4)Hex(5)NeuAc(2),HexNAc(6)Hex(3)Fuc(1)	1	HexNAc(4)Hex(4)Fuc(1)	1
		HexNAc(5)Hex(5),HexNAc(6)Hex(4)NeuAc(1)	1	KSLQKEMDQHFGMVELLN@NTANSLLSVCEIDKEVVTDEN@KS	1
		HexNAc(5)Hex(5),HexNAc(6)Hex(4)NeuAc(2)	1	HexNAc(3)Hex(6)Fuc(1)NeuAc(1),HexNAc(6)Hex(4)NeuAc(2)	1
		HexNAc(5)Hex(5)NeuAc(1),HexNAc(5)Hex(6)NeuAc(2)	1	KTAFSSLSN@VSSERTKQIMLAIDSEMSKL	2
		HexNAc(5)Hex(5)NeuAc(1),HexNAc(6)Hex(4)NeuAc(2)	4	HexNAc(3)Hex(5)NeuAc(1)	1
		HexNAc(5)Hex(6)NeuAc(2),HexNAc(5)Hex(5)Fuc(1)	1	HexNAc(6)Hex(3)	1
		HexNAc(5)Hex(6)NeuAc(2),HexNAc(6)Hex(4)NeuAc(2)	1	KTKVELFEN@LSEKL	2
		HexNAc(6)Hex(3)Fuc(1)NeuAc(1),HexNAc(3)Hex(6)Fuc(1)NeuAc(1)	1	HexNAc(4)Hex(3)Fuc(1)	1
		HexNAc(6)Hex(3)Fuc(1)NeuAc(1),HexNAc(5)Hex(3)	1	HexNAc(4)Hex(5)NeuAc(2)	1
		HexNAc(6)Hex(3)Fuc(1)NeuAc(1),HexNAc(6)Hex(3)Fuc(1)NeuAc(2)	4	Q04756|HGFA_HUMAN Hepatocyte growth factor activator	2
		HexNAc(6)Hex(3)Fuc(1)NeuAc(1),HexNAc(6)Hex(4)NeuAc(2)	1	RDSVSVVLGQHFFN@RT	2
		HexNAc(6)Hex(3)Fuc(1)NeuAc(2),HexNAc(5)Hex(5)Fuc(1)	1	HexNAc(4)Hex(5)NeuAc(2)	2
		HexNAc(6)Hex(3)Fuc(1)NeuAc(2),HexNAc(6)Hex(3)Fuc(1)NeuAc(1)	1	Q09428|ABCC8_HUMAN ATP-binding cassette sub-family C member 8	2
		HexNAc(6)Hex(4)NeuAc(1),HexNAc(6)Hex(3)	1	KPWLLN@ATVEENIIFESPFNKQ	1
		HexNAc(6)Hex(4)NeuAc(2),HexNAc(6)Hex(3)	1	HexNAc(4)Hex(6)NeuAc(1)	1
		KN@KSLMIKD	1	RN@CSLSQECTLDQTVYAMVFTVLCSLGIVLCLVTSVTVEWTGLKV	1
		HexNAc(5)Hex(6)NeuAc(2)	1	HexNAc(6)Hex(4)NeuAc(2)	1
		KN@QTCERT	2	Q13085|ACACA_HUMAN Acetyl-CoA carboxylase 1	6
		HexNAc(4)Hex(5)Fuc(1)NeuAc(1)	2	REEN@KS	2
		Q9ULJ6|ZMIZ1_HUMAN Zinc finger MIZ domain-containing protein 1	1	HexNAc(1)Fuc(1)	1
		KPEQFNGQN@NTFSGSSYSN@YSQGNVNRP	1	HexNAc(3)Hex(4)NeuAc(1)	1
		HexNAc(4)Hex(6)Fuc(1)NeuAc(1),HexNAc(4)Hex(5)NeuAc(2)	1	RLFLTN@ESGYYLDISLYKE	3
		Q9Y4A5|TRRAP_HUMAN Transformation/transcription domain-associated protein	4	HexNAc(4)Hex(5)NeuAc(2)	1
		KGHINPYLVLECAWRVSN@WTAMKE	1	HexNAc(4)Hex(6)NeuAc(1)	1
		HexNAc(5)Hex(6)NeuAc(2)	1	HexNAc(6)Hex(3)Fuc(1)NeuAc(2)	1
		KPHLHKIVN@SSMELAQTAKE	1	RLLLEAMDELEVAFN@NTNVRT	1
		HexNAc(6)Hex(4)NeuAc(2)	1	HexNAc(5)Hex(6)NeuAc(2)	1
		RFLCN@MTFLKEYMEEEIPKN	2	Q13315|ATM_HUMAN Serine-protein kinase ATM	18
		HexNAc(6)Hex(4)NeuAc(2)	2	KN@KTNEEFRI	1
		Q9Y6D6|BIG1_HUMAN Brefeldin A-inhibited guanine nucleotide-exchange protein 1	3	HexNAc(4)Hex(5)Fuc(1)NeuAc(2)	1
		KPQDIVQNIVEEMVNIVVGDMGEGTTIN@ASADGNIGTIEDGSDSENIQANGIPGTPISVAYTPSLPDDRL	1	RLEDFMASHLDYLVLEWLNLQDTEYN@LSSFPFILLN@YTNIEDFYRS	12
		HexNAc(4)Hex(5)NeuAc(2)	1	HexNAc(2)Hex(3),HexNAc(3)Hex(4)NeuAc(1)	1
		RGIN@DSKDLPEEYLSAIYNEIAGKK	1	HexNAc(2)Hex(4),HexNAc(4)Hex(5)NeuAc(2)	1
		HexNAc(4)Hex(6)Fuc(1)NeuAc(1)	1	HexNAc(2)Hex(9),HexNAc(4)Hex(5)NeuAc(1)	1
		RTCYNIYLASKNLIN@QTTAKA	1	HexNAc(4)Hex(4),HexNAc(4)Hex(5)Fuc(1)NeuAc(1)	1
		HexNAc(4)Hex(5)NeuAc(2)	1	HexNAc(4)Hex(4)NeuAc(1),HexNAc(4)Hex(5)NeuAc(2)	1
		TRFE_HUMAN|(Common contaminant protein)	17	HexNAc(4)Hex(5),HexNAc(2)Hex(5)	1
		KCGLVPVLAENYN@KSDNCEDTPEAGYFAVAVVKK	10	HexNAc(4)Hex(5)Fuc(1)NeuAc(2),HexNAc(3)Hex(4)	1
		HexNAc(4)Hex(4)NeuAc(1)	3	HexNAc(4)Hex(5)NeuAc(1),HexNAc(2)Hex(9)	1
		HexNAc(4)Hex(5)Fuc(1)NeuAc(1)	4	HexNAc(4)Hex(5)NeuAc(1),HexNAc(5)Hex(5)	1
		HexNAc(4)Hex(6)NeuAc(1)	3	HexNAc(4)Hex(5)NeuAc(2),HexNAc(2)Hex(7)	1
		RQQQHLFGSN@VTDCSGNFCLFRS	7	HexNAc(4)Hex(5)NeuAc(2),HexNAc(6)Hex(3)	1
		HexNAc(4)Hex(5)NeuAc(2)	3	HexNAc(6)Hex(4)NeuAc(2),HexNAc(2)Hex(7)	1
		HexNAc(5)Hex(5)NeuAc(1)	2	RLEDFMASHLDYLVLEWLNLQDTEYN@LSSFPFILLNYTNIEDFYRS	5
		HexNAc(5)Hex(6)NeuAc(1)	2	HexNAc(4)Hex(5)Fuc(1)NeuAc(1)	2
		Grand Total	2894	HexNAc(4)Hex(5)Fuc(1)NeuAc(2)	1
				HexNAc(4)Hex(6)NeuAc(1)	1
				HexNAc(6)Hex(4)NeuAc(2)	1
				Q14624|ITIH4_HUMAN Inter-alpha-trypsin inhibitor heavy chain H4	33
				KAFITN@FSMIIDGMTYPGIIKE	11
				HexNAc(4)Hex(5)Fuc(1)NeuAc(2)	1
				HexNAc(4)Hex(5)NeuAc(2)	6
				HexNAc(4)Hex(6)Fuc(1)NeuAc(1)	1
				HexNAc(5)Hex(6)NeuAc(2)	3
				KHLQMDIHIFEPQGISFLETESTFMTNQLVDALTTWQN@KT	1
				HexNAc(4)Hex(5)	1
				KLPTQN@ITFQTESSVAEQEAEFQSPKY	21
				HexNAc(4)Hex(5)Fuc(1)NeuAc(2)	2
				HexNAc(4)Hex(5)NeuAc(1)	1
				HexNAc(4)Hex(5)NeuAc(2)	16
				HexNAc(4)Hex(6)Fuc(1)NeuAc(1)	1
				HexNAc(5)Hex(6)NeuAc(2)	1
				Q16515|ASIC2_HUMAN Acid-sensing ion channel 2	82
				KFN@KS	7
				HexNAc(2)Hex(2)	1
				HexNAc(2)Hex(3)	1
				HexNAc(2)Hex(4)	1
				HexNAc(3)Hex(5)NeuAc(1)	1
				HexNAc(3)Hex(6)Fuc(1)NeuAc(1)	1
				HexNAc(4)Hex(6)NeuAc(1)	1
				HexNAc(5)Hex(6)NeuAc(1)	1
				RGELCGPHN@FSSVFTKY	75
				HexNAc(2)Hex(4)	1
				HexNAc(2)Hex(5)Fuc(1)	2
				HexNAc(2)Hex(8)	1
				HexNAc(3)Hex(4)	3
				HexNAc(3)Hex(4)NeuAc(1)	22
				HexNAc(3)Hex(5)NeuAc(1)	1
				HexNAc(3)Hex(6)NeuAc(1)	2
				HexNAc(4)Hex(3)	1
				HexNAc(4)Hex(4)	1
				HexNAc(4)Hex(4)Fuc(1)	1
				HexNAc(4)Hex(4)NeuAc(1)	14
				HexNAc(4)Hex(5)	1
				HexNAc(4)Hex(5)Fuc(1)NeuAc(1)	2
				HexNAc(4)Hex(5)Fuc(1)NeuAc(2)	4
				HexNAc(4)Hex(5)NeuAc(1)	9
				HexNAc(5)Hex(5)	2
				HexNAc(6)Hex(3)Fuc(1)NeuAc(2)	5
				HexNAc(6)Hex(4)NeuAc(2)	3
				Q3MIT2|PUS10_HUMAN Putative tRNA pseudouridine synthase Pus10	110
				KIN@N@SSNKI	110
				HexNAc(2)Hex(3),HexNAc(4)Hex(5)Fuc(1)NeuAc(2)	2
				HexNAc(2)Hex(4),HexNAc(4)Hex(5)NeuAc(1)	2
				HexNAc(2)Hex(8),HexNAc(3)Hex(5)NeuAc(1)	1
				HexNAc(3)Hex(5)NeuAc(1),HexNAc(3)Hex(4)NeuAc(1)	1
				HexNAc(3)Hex(5)NeuAc(1),HexNAc(4)Hex(5)NeuAc(2)	2
				HexNAc(3)Hex(5)NeuAc(1),HexNAc(5)Hex(3)	1
				HexNAc(3)Hex(6),HexNAc(4)Hex(5)Fuc(1)NeuAc(1)	5
				HexNAc(3)Hex(6),HexNAc(4)Hex(5)NeuAc(1)	4
				HexNAc(3)Hex(6),HexNAc(4)Hex(5)NeuAc(2)	1
				HexNAc(3)Hex(6)Fuc(1)NeuAc(1),HexNAc(2)Hex(7)	1
				HexNAc(3)Hex(6)NeuAc(1),HexNAc(4)Hex(4)NeuAc(1)	1
				HexNAc(4)Hex(3),HexNAc(4)Hex(5)NeuAc(2)	1
				HexNAc(4)Hex(4)Fuc(1),HexNAc(4)Hex(5)NeuAc(1)	1
				HexNAc(4)Hex(4)NeuAc(1),HexNAc(2)Hex(6)	2
				HexNAc(4)Hex(4)NeuAc(1),HexNAc(3)Hex(4)	1
				HexNAc(4)Hex(4)NeuAc(1),HexNAc(4)Hex(5)Fuc(1)NeuAc(1)	1
				HexNAc(4)Hex(4)NeuAc(1),HexNAc(4)Hex(5)NeuAc(1)	1
				HexNAc(4)Hex(5),HexNAc(4)Hex(5)NeuAc(2)	1
				HexNAc(4)Hex(5)Fuc(1)NeuAc(1),HexNAc(2)Hex(6)	1
				HexNAc(4)Hex(5)Fuc(1)NeuAc(1),HexNAc(3)Hex(5)	3
				HexNAc(4)Hex(5)Fuc(1)NeuAc(2),HexNAc(2)Fuc(1)	1
				HexNAc(4)Hex(5)Fuc(1)NeuAc(2),HexNAc(4)Hex(3)	3
				HexNAc(4)Hex(5)Fuc(1)NeuAc(2),HexNAc(6)Hex(3)Fuc(1)	1
				HexNAc(4)Hex(5)NeuAc(1),HexNAc(3)Hex(6)	5
				HexNAc(4)Hex(5)NeuAc(1),HexNAc(3)Hex(6)NeuAc(1)	4
				HexNAc(4)Hex(5)NeuAc(1),HexNAc(4)Hex(4)NeuAc(1)	2
				HexNAc(4)Hex(5)NeuAc(1),HexNAc(4)Hex(5)NeuAc(2)	1
				HexNAc(4)Hex(5)NeuAc(2),HexNAc(2)Hex(5)Fuc(1)	4
				HexNAc(4)Hex(5)NeuAc(2),HexNAc(2)Hex(6)	1
				HexNAc(4)Hex(5)NeuAc(2),HexNAc(3)Hex(6)	1
				HexNAc(4)Hex(5)NeuAc(2),HexNAc(4)Hex(3)	23
				HexNAc(4)Hex(5)NeuAc(2),HexNAc(4)Hex(3)Fuc(1)	8
				HexNAc(4)Hex(5)NeuAc(2),HexNAc(6)Hex(3)	1
				HexNAc(4)Hex(6)Fuc(1)NeuAc(1),HexNAc(3)Hex(5)	1
				HexNAc(4)Hex(6)Fuc(1)NeuAc(1),HexNAc(3)Hex(6)	1
				HexNAc(4)Hex(6)Fuc(1)NeuAc(1),HexNAc(4)Hex(5)	1
				HexNAc(5)Hex(4),HexNAc(4)Hex(5)NeuAc(2)	1
				HexNAc(5)Hex(4),HexNAc(6)Hex(4)NeuAc(2)	1
				HexNAc(5)Hex(5),HexNAc(4)Hex(4)NeuAc(1)	1
				HexNAc(5)Hex(5)NeuAc(1),HexNAc(2)Hex(7)	1
				HexNAc(5)Hex(6)NeuAc(1),HexNAc(4)Hex(4)NeuAc(1)	1
				HexNAc(5)Hex(6)NeuAc(1),HexNAc(5)Hex(6)NeuAc(2)	1
				HexNAc(5)Hex(6)NeuAc(2),HexNAc(3)Hex(4)	1
				HexNAc(6)Hex(3),HexNAc(4)Hex(5)NeuAc(2)	2
				HexNAc(6)Hex(3)Fuc(1),HexNAc(4)Hex(5)Fuc(1)NeuAc(2)	1
				HexNAc(6)Hex(3)Fuc(1),HexNAc(6)Hex(3)Fuc(1)NeuAc(1)	1
				HexNAc(6)Hex(3)Fuc(1)NeuAc(1),HexNAc(5)Hex(3)	1
				HexNAc(6)Hex(3)Fuc(1)NeuAc(1),HexNAc(6)Hex(3)Fuc(1)NeuAc(2)	1
				HexNAc(6)Hex(4)NeuAc(1),HexNAc(4)Hex(3)	1
				HexNAc(6)Hex(4)NeuAc(1),HexNAc(4)Hex(5)NeuAc(2)	1
				HexNAc(6)Hex(4)NeuAc(2),HexNAc(4)Hex(5)NeuAc(1)	1
				HexNAc(6)Hex(4)NeuAc(2),HexNAc(5)Hex(3)	1
				HexNAc(6)Hex(4)NeuAc(2),HexNAc(6)Hex(3)	1
				HexNAc(6)Hex(4)NeuAc(2),HexNAc(6)Hex(3)Fuc(1)NeuAc(1)	1
				Q4G0P3|HYDIN_HUMAN Hydrocephalus-inducing protein homolog	33
				KAEIVFQFTPFHLGITESSWTFLIPEHN@ITVPFLLVGKT	1
				HexNAc(1)	1
				KELDFGCILN@DTELIRY	2
				HexNAc(4)Hex(5)NeuAc(2)	2
				KELDFGCILNDTELIRYVTITN@CSPLVVKF	2
				HexNAc(4)Hex(5)NeuAc(1)	2
				KFIN@YTRQ	3
				HexNAc(2)Fuc(1)	1
				HexNAc(3)Hex(4)NeuAc(1)	1
				HexNAc(6)Hex(3)	1
				KGEASLVN@YSFDTKD	2
				HexNAc(4)Hex(5)NeuAc(2)	1
				HexNAc(4)Hex(6)Fuc(1)NeuAc(1)	1
				KGSIDALFN@MTPPTSALGACFVFSPKE	1
				HexNAc(4)Hex(5)Fuc(1)NeuAc(1)	1
				KLGAVLPGQVVKRTVSIMN@NSLAQLTFN@QSILFTIPELQEPKV	1
				HexNAc(6)Hex(4)NeuAc(2),HexNAc(4)Hex(5)NeuAc(1)	1
				KTTEPLISLN@KSHLN@FSSLLIGRE	2
				HexNAc(4)Hex(4)NeuAc(1),HexNAc(2)Hex(8)	1
				HexNAc(6)Hex(4)NeuAc(1),HexNAc(5)Hex(4)	1
				KTTEPLISLNKSHLN@FSSLLIGRE	1
				HexNAc(6)Hex(4)NeuAc(1)	1
				KVIFRNEVTNEFLYYN@VSFRV	1
				HexNAc(6)Hex(3)Fuc(1)NeuAc(1)	1
				RN@LTANEKY	3
				HexNAc(4)Hex(6)Fuc(1)NeuAc(1)	1
				HexNAc(5)Hex(6)NeuAc(2)	1
				HexNAc(6)Hex(3)Fuc(1)NeuAc(1)	1
				RN@VTLLPVAWRI	7
				HexNAc(4)Hex(5)NeuAc(1)	1
				HexNAc(5)Hex(3)	1
				HexNAc(5)Hex(6)NeuAc(2)	3
				HexNAc(6)Hex(3)Fuc(1)NeuAc(2)	2
				RTFTILNPTN@STYSFCWISEEIESLQNPAAFTCLTEKG	4
				HexNAc(2)Fuc(1)	1
				HexNAc(3)Hex(4)	2
				HexNAc(4)Hex(3)Fuc(1)	1
				RTN@QTWNLHPIFEGEHWEGPEFITLEAHQQNKP	1
				HexNAc(4)Hex(4)NeuAc(1)	1
				RTVSIMNNSLAQLTFN@QSILFTIPELQEPKVLTLAPFHN@ITLKPKE	2
				HexNAc(3)Hex(5)NeuAc(1),HexNAc(6)Hex(4)NeuAc(2)	1
				HexNAc(5)Hex(6)NeuAc(2),HexNAc(5)Hex(5)Fuc(1)	1
				Q53TS8|AL2SA_HUMAN Amyotrophic lateral sclerosis 2 chromosomal region candidate gene 11 protein	6
				KN@ISESSLFN@ETASETIYPNISSLRT	2
				HexNAc(2)Hex(2),HexNAc(4)Hex(5)NeuAc(2)	1
				HexNAc(4)Hex(5)Fuc(1)NeuAc(2),HexNAc(2)Hex(2)	1
				KSLN@FTPHIEYLKQSMILKS	1
				HexNAc(4)Hex(4)	1
				KYFPLQNLKGN@SSLIKE	2
				HexNAc(2)	1
				HexNAc(3)Hex(4)NeuAc(1)	1
				KYN@HSERR	1
				HexNAc(1)	1
				Q562F6|SGOL2_HUMAN Shugoshin-like 2	56
				KILN@N@SSIFKI	55
				HexNAc(2)Hex(3)Fuc(1),HexNAc(4)Hex(5)NeuAc(2)	1
				HexNAc(2)Hex(8),HexNAc(5)Hex(6)NeuAc(1)	1
				HexNAc(3)Hex(5)NeuAc(1),HexNAc(5)Hex(6)NeuAc(2)	1
				HexNAc(3)Hex(6)NeuAc(1),HexNAc(4)Hex(6)Fuc(1)NeuAc(1)	1
				HexNAc(4)Hex(4),HexNAc(6)Hex(4)NeuAc(1)	1
				HexNAc(4)Hex(4)NeuAc(1),HexNAc(5)Hex(4)	1
				HexNAc(4)Hex(4)NeuAc(1),HexNAc(5)Hex(6)NeuAc(1)	1
				HexNAc(4)Hex(4)NeuAc(1),HexNAc(6)Hex(4)NeuAc(2)	4
				HexNAc(4)Hex(5)Fuc(1)NeuAc(1),HexNAc(6)Hex(4)NeuAc(2)	1
				HexNAc(4)Hex(5)Fuc(1)NeuAc(2),HexNAc(5)Hex(6)NeuAc(2)	1
				HexNAc(4)Hex(5)Fuc(1)NeuAc(2),HexNAc(6)Hex(3)Fuc(1)	1
				HexNAc(4)Hex(6)Fuc(1)NeuAc(1),HexNAc(6)Hex(4)NeuAc(1)	1
				HexNAc(5)Hex(4),HexNAc(5)Hex(6)NeuAc(2)	6
				HexNAc(5)Hex(5),HexNAc(4)Hex(4)NeuAc(1)	1
				HexNAc(5)Hex(5)NeuAc(1),HexNAc(2)Hex(8)	1
				HexNAc(5)Hex(5)NeuAc(1),HexNAc(5)Hex(5)	1
				HexNAc(5)Hex(5)NeuAc(1),HexNAc(5)Hex(6)NeuAc(2)	1
				HexNAc(5)Hex(5)NeuAc(1),HexNAc(6)Hex(4)NeuAc(1)	1
				HexNAc(5)Hex(6)NeuAc(1),HexNAc(5)Hex(6)NeuAc(2)	1
				HexNAc(5)Hex(6)NeuAc(1),HexNAc(6)Hex(4)NeuAc(2)	1
				HexNAc(5)Hex(6)NeuAc(2),HexNAc(3)Hex(4)NeuAc(1)	1
				HexNAc(5)Hex(6)NeuAc(2),HexNAc(3)Hex(6)Fuc(1)NeuAc(1)	2
				HexNAc(5)Hex(6)NeuAc(2),HexNAc(4)Hex(5)NeuAc(2)	1
				HexNAc(5)Hex(6)NeuAc(2),HexNAc(5)Hex(4)	3
				HexNAc(5)Hex(6)NeuAc(2),HexNAc(5)Hex(5)Fuc(1)	1
				HexNAc(5)Hex(6)NeuAc(2),HexNAc(5)Hex(5)NeuAc(1)	3
				HexNAc(6)Hex(3),HexNAc(4)Hex(6)Fuc(1)NeuAc(1)	1
				HexNAc(6)Hex(3),HexNAc(6)Hex(3)Fuc(1)NeuAc(1)	1
				HexNAc(6)Hex(3)Fuc(1),HexNAc(4)Hex(5)Fuc(1)NeuAc(2)	1
				HexNAc(6)Hex(3)Fuc(1),HexNAc(6)Hex(3)Fuc(1)NeuAc(1)	1
				HexNAc(6)Hex(3)Fuc(1)NeuAc(2),HexNAc(5)Hex(3)	1
				HexNAc(6)Hex(3)Fuc(1)NeuAc(2),HexNAc(5)Hex(5)Fuc(1)	1
				HexNAc(6)Hex(3)Fuc(1)NeuAc(2),HexNAc(6)Hex(3)Fuc(1)	1
				HexNAc(6)Hex(4)NeuAc(1),HexNAc(3)Hex(6)	1
				HexNAc(6)Hex(4)NeuAc(1),HexNAc(4)Hex(5)Fuc(1)	1
				HexNAc(6)Hex(4)NeuAc(1),HexNAc(6)Hex(4)NeuAc(2)	2
				HexNAc(6)Hex(4)NeuAc(2),HexNAc(4)Hex(5)Fuc(1)	1
				HexNAc(6)Hex(4)NeuAc(2),HexNAc(4)Hex(5)Fuc(1)NeuAc(1)	1
				HexNAc(6)Hex(4)NeuAc(2),HexNAc(4)Hex(6)NeuAc(1)	1
				HexNAc(6)Hex(4)NeuAc(2),HexNAc(5)Hex(3)	1
				HexNAc(6)Hex(4)NeuAc(2),HexNAc(5)Hex(4)	1
				RPLQDLSN@TSFVSN@NTAESENKS	1
				HexNAc(4)Hex(5)NeuAc(2),HexNAc(6)Hex(4)NeuAc(1)	1
				Q5CZ79|AN20B_HUMAN Ankyrin repeat domain-containing protein 20B	52
				KEN@RT	6
				HexNAc(2)Hex(2)	1
				HexNAc(2)Hex(4)	1
				HexNAc(2)Hex(5)	1
				HexNAc(4)Hex(5)NeuAc(2)	2
				HexNAc(6)Hex(3)Fuc(1)NeuAc(2)	1
				KGN@NTN@KS	44
				HexNAc(2)Hex(3),HexNAc(4)Hex(5)NeuAc(2)	1
				HexNAc(2)Hex(3),HexNAc(6)Hex(4)NeuAc(2)	1
				HexNAc(3)Hex(4)NeuAc(1),HexNAc(4)Hex(5)	1
				HexNAc(3)Hex(5)NeuAc(1),HexNAc(3)Hex(4)NeuAc(1)	2
				HexNAc(3)Hex(5)NeuAc(1),HexNAc(6)Hex(3)	1
				HexNAc(3)Hex(6),HexNAc(4)Hex(5)Fuc(1)NeuAc(1)	1
				HexNAc(3)Hex(6),HexNAc(4)Hex(5)NeuAc(1)	1
				HexNAc(4)Hex(3),HexNAc(4)Hex(5)NeuAc(2)	1
				HexNAc(4)Hex(3),HexNAc(6)Hex(4)NeuAc(2)	1
				HexNAc(4)Hex(4)NeuAc(1),HexNAc(3)Hex(4)NeuAc(1)	1
				HexNAc(4)Hex(4)NeuAc(1),HexNAc(4)Hex(5)	1
				HexNAc(4)Hex(4)NeuAc(1),HexNAc(6)Hex(3)Fuc(1)	1
				HexNAc(4)Hex(5)NeuAc(1),HexNAc(3)Hex(6)	4
				HexNAc(4)Hex(5)NeuAc(2),HexNAc(5)Hex(6)NeuAc(2)	1
				HexNAc(4)Hex(5)NeuAc(2),HexNAc(6)Hex(4)NeuAc(1)	2
				HexNAc(5)Hex(3),HexNAc(6)Hex(4)NeuAc(1)	2
				HexNAc(5)Hex(5)NeuAc(1),HexNAc(6)Hex(3)Fuc(1)NeuAc(2)	1
				HexNAc(5)Hex(6)NeuAc(2),HexNAc(4)Hex(5)	1
				HexNAc(5)Hex(6)NeuAc(2),HexNAc(4)Hex(5)Fuc(1)NeuAc(2)	1
				HexNAc(6)Hex(3),HexNAc(3)Hex(4)NeuAc(1)	1
				HexNAc(6)Hex(3),HexNAc(4)Hex(4)NeuAc(1)	1
				HexNAc(6)Hex(3),HexNAc(6)Hex(4)NeuAc(2)	1
				HexNAc(6)Hex(3)Fuc(1),HexNAc(4)Hex(6)Fuc(1)NeuAc(1)	1
				HexNAc(6)Hex(3)Fuc(1),HexNAc(6)Hex(3)Fuc(1)NeuAc(2)	1
				HexNAc(6)Hex(3)Fuc(1)NeuAc(1),HexNAc(5)Hex(3)	1
				HexNAc(6)Hex(3)Fuc(1)NeuAc(1),HexNAc(6)Hex(3)	1
				HexNAc(6)Hex(3)Fuc(1)NeuAc(2),HexNAc(2)Hex(3)	1
				HexNAc(6)Hex(3)Fuc(1)NeuAc(2),HexNAc(5)Hex(6)NeuAc(2)	1
				HexNAc(6)Hex(3)Fuc(1)NeuAc(2),HexNAc(6)Hex(3)	1
				HexNAc(6)Hex(4)NeuAc(1),HexNAc(3)Hex(4)NeuAc(1)	1
				HexNAc(6)Hex(4)NeuAc(1),HexNAc(5)Hex(3)	7
				HexNAc(6)Hex(4)NeuAc(2),HexNAc(4)Hex(5)Fuc(1)NeuAc(2)	1
				KVN@N@STGKW	2
				HexNAc(4)Hex(4)NeuAc(1),HexNAc(4)Hex(3)	1
				HexNAc(6)Hex(3)Fuc(1)NeuAc(1),HexNAc(4)Hex(3)Fuc(1)	1
				Q5CZC0|FSIP2_HUMAN Fibrous sheath-interacting protein 2	26
				KEPEDN@LSTELNFLQMKL	2
				HexNAc(4)Hex(5)NeuAc(2)	2
				KHKYN@KT	5
				HexNAc(4)Hex(3)	1
				HexNAc(4)Hex(5)Fuc(1)NeuAc(2)	2
				HexNAc(6)Hex(3)Fuc(1)NeuAc(2)	2
				KIGWEYESTN@ISRD	1
				HexNAc(5)Hex(6)NeuAc(2)	1
				KMYLVVVTSLYENN@KS	1
				HexNAc(2)Hex(1)	1
				KN@LSKT	1
				HexNAc(4)Hex(3)	1
				KN@MTQRI	1
				HexNAc(5)Hex(6)NeuAc(2)	1
				KN@SSIFDDRG	3
				HexNAc(4)Hex(5)Fuc(1)NeuAc(2)	1
				HexNAc(5)Hex(6)NeuAc(2)	1
				HexNAc(6)Hex(3)Fuc(1)NeuAc(2)	1
				KVAIHNKLHQEGIYAGVYSATFLEGIISELFFN@LSMSLWGKN	1
				HexNAc(4)Hex(6)Fuc(1)NeuAc(1)	1
				REVTGHLPPLN@ETANFISNSKI	2
				HexNAc(4)Hex(5)Fuc(1)NeuAc(1)	1
				HexNAc(5)Hex(6)NeuAc(2)	1
				RN@FSRV	7
				HexNAc(3)Hex(6)Fuc(1)NeuAc(1)	1
				HexNAc(4)Hex(5)Fuc(1)NeuAc(1)	1
				HexNAc(4)Hex(6)Fuc(1)NeuAc(1)	1
				HexNAc(4)Hex(6)NeuAc(1)	1
				HexNAc(5)Hex(6)NeuAc(2)	1
				HexNAc(6)Hex(4)NeuAc(2)	2
				RPSYGFN@LTDPYCRLLENQYKS	2
				HexNAc(4)Hex(5)NeuAc(1)	1
				HexNAc(6)Hex(4)NeuAc(1)	1
				Q5SYE7|NHSL1_HUMAN NHS-like protein 1	3
				RLGALGPAGDMN@GTFLYQRG	3
				HexNAc(4)Hex(5)NeuAc(1)	1
				HexNAc(4)Hex(5)NeuAc(2)	2
				Q5TH69|BIG3_HUMAN Brefeldin A-inhibited guanine nucleotide-exchange protein 3	16
				KVLLCITYTPTFDLN@GSAVLKI	14
				HexNAc(4)Hex(5)NeuAc(1)	5
				HexNAc(4)Hex(5)NeuAc(2)	7
				HexNAc(5)Hex(6)NeuAc(1)	1
				HexNAc(5)Hex(6)NeuAc(2)	1
				RKQQHN@LSAFPKE	2
				HexNAc(2)Hex(2)	1
				HexNAc(2)Hex(3)	1
				Q5VXD3|SAM13_HUMAN Sterile alpha motif domain-containing protein 13	407
				KN@N@SS	396
				HexNAc(2)Hex(3)Fuc(1),HexNAc(4)Hex(5)NeuAc(2)	1
				HexNAc(2)Hex(4),HexNAc(6)Hex(4)NeuAc(2)	1
				HexNAc(2)Hex(5)Fuc(1),HexNAc(4)Hex(5)Fuc(1)NeuAc(1)	1
				HexNAc(2)Hex(9),HexNAc(3)Hex(6)	1
				HexNAc(2)Hex(9),HexNAc(3)Hex(6)Fuc(1)NeuAc(1)	2
				HexNAc(2)Hex(9),HexNAc(4)Hex(5)	1
				HexNAc(2)Hex(9),HexNAc(4)Hex(5)Fuc(1)NeuAc(1)	1
				HexNAc(2)Hex(9),HexNAc(4)Hex(5)NeuAc(1)	2
				HexNAc(2)Hex(9),HexNAc(5)Hex(5)NeuAc(1)	1
				HexNAc(2)Hex(9),HexNAc(5)Hex(6)NeuAc(1)	2
				HexNAc(2)Hex(9),HexNAc(6)Hex(4)NeuAc(1)	2
				HexNAc(3)Hex(4)NeuAc(1),HexNAc(4)Hex(4)NeuAc(1)	1
				HexNAc(3)Hex(6)Fuc(1)NeuAc(1),HexNAc(2)Hex(5)Fuc(1)	1
				HexNAc(3)Hex(6)Fuc(1)NeuAc(1),HexNAc(2)Hex(7)	2
				HexNAc(3)Hex(6)Fuc(1)NeuAc(1),HexNAc(2)Hex(8)	1
				HexNAc(3)Hex(6)Fuc(1)NeuAc(1),HexNAc(3)Hex(5)NeuAc(1)	2
				HexNAc(3)Hex(6)Fuc(1)NeuAc(1),HexNAc(4)Hex(3)Fuc(1)	4
				HexNAc(3)Hex(6)Fuc(1)NeuAc(1),HexNAc(4)Hex(4)NeuAc(1)	1
				HexNAc(3)Hex(6)Fuc(1)NeuAc(1),HexNAc(6)Hex(3)Fuc(1)	1
				HexNAc(3)Hex(6)NeuAc(1),HexNAc(2)Hex(7)	1
				HexNAc(3)Hex(6)NeuAc(1),HexNAc(3)Hex(4)NeuAc(1)	1
				HexNAc(3)Hex(6)NeuAc(1),HexNAc(3)Hex(5)NeuAc(1)	4
				HexNAc(3)Hex(6)NeuAc(1),HexNAc(3)Hex(6)	1
				HexNAc(3)Hex(6)NeuAc(1),HexNAc(4)Hex(4)NeuAc(1)	1
				HexNAc(3)Hex(6)NeuAc(1),HexNAc(4)Hex(5)	5
				HexNAc(3)Hex(6)NeuAc(1),HexNAc(4)Hex(5)NeuAc(2)	1
				HexNAc(3)Hex(6)NeuAc(1),HexNAc(4)Hex(6)NeuAc(1)	1
				HexNAc(3)Hex(6)NeuAc(1),HexNAc(5)Hex(4)	1
				HexNAc(3)Hex(6)NeuAc(1),HexNAc(5)Hex(5)	1
				HexNAc(3)Hex(6)NeuAc(1),HexNAc(6)Hex(3)Fuc(1)NeuAc(1)	2
				HexNAc(3)Hex(6)NeuAc(1),HexNAc(6)Hex(4)NeuAc(1)	1
				HexNAc(4)Hex(4)NeuAc(1),HexNAc(2)Hex(6)	1
				HexNAc(4)Hex(4)NeuAc(1),HexNAc(3)Hex(4)NeuAc(1)	1
				HexNAc(4)Hex(4)NeuAc(1),HexNAc(6)Hex(3)	1
				HexNAc(4)Hex(5)Fuc(1)NeuAc(1),HexNAc(2)Hex(5)	1
				HexNAc(4)Hex(5)Fuc(1)NeuAc(1),HexNAc(2)Hex(5)Fuc(1)	1
				HexNAc(4)Hex(5)Fuc(1)NeuAc(1),HexNAc(3)Hex(4)	1
				HexNAc(4)Hex(5)Fuc(1)NeuAc(1),HexNAc(3)Hex(5)	1
				HexNAc(4)Hex(5)Fuc(1)NeuAc(1),HexNAc(3)Hex(5)NeuAc(1)	2
				HexNAc(4)Hex(5)Fuc(1)NeuAc(1),HexNAc(3)Hex(6)Fuc(1)NeuAc(1)	1
				HexNAc(4)Hex(5)Fuc(1)NeuAc(1),HexNAc(4)Hex(3)	4
				HexNAc(4)Hex(5)Fuc(1)NeuAc(1),HexNAc(4)Hex(3)Fuc(1)	2
				HexNAc(4)Hex(5)Fuc(1)NeuAc(1),HexNAc(4)Hex(4)Fuc(1)	1
				HexNAc(4)Hex(5)Fuc(1)NeuAc(1),HexNAc(4)Hex(5)	1
				HexNAc(4)Hex(5)Fuc(1)NeuAc(1),HexNAc(5)Hex(4)	1
				HexNAc(4)Hex(5)Fuc(1)NeuAc(1),HexNAc(5)Hex(5)Fuc(1)	1
				HexNAc(4)Hex(5)Fuc(1)NeuAc(1),HexNAc(6)Hex(3)Fuc(1)	1
				HexNAc(4)Hex(5)Fuc(1)NeuAc(2),HexNAc(2)Hex(3)	1
				HexNAc(4)Hex(5)Fuc(1)NeuAc(2),HexNAc(2)Hex(3)Fuc(1)	8
				HexNAc(4)Hex(5)Fuc(1)NeuAc(2),HexNAc(2)Hex(4)	9
				HexNAc(4)Hex(5)Fuc(1)NeuAc(2),HexNAc(2)Hex(5)	1
				HexNAc(4)Hex(5)Fuc(1)NeuAc(2),HexNAc(2)Hex(7)	1
				HexNAc(4)Hex(5)Fuc(1)NeuAc(2),HexNAc(2)Hex(8)	1
				HexNAc(4)Hex(5)Fuc(1)NeuAc(2),HexNAc(3)Hex(4)	1
				HexNAc(4)Hex(5)Fuc(1)NeuAc(2),HexNAc(3)Hex(4)NeuAc(1)	2
				HexNAc(4)Hex(5)Fuc(1)NeuAc(2),HexNAc(3)Hex(6)	1
				HexNAc(4)Hex(5)Fuc(1)NeuAc(2),HexNAc(4)Hex(3)Fuc(1)	4
				HexNAc(4)Hex(5)Fuc(1)NeuAc(2),HexNAc(4)Hex(4)NeuAc(1)	2
				HexNAc(4)Hex(5)Fuc(1)NeuAc(2),HexNAc(4)Hex(5)Fuc(1)	1
				HexNAc(4)Hex(5)Fuc(1)NeuAc(2),HexNAc(4)Hex(5)Fuc(1)NeuAc(2)	1
				HexNAc(4)Hex(5)Fuc(1)NeuAc(2),HexNAc(4)Hex(6)Fuc(1)NeuAc(1)	1
				HexNAc(4)Hex(5)Fuc(1)NeuAc(2),HexNAc(5)Hex(3)	2
				HexNAc(4)Hex(5)Fuc(1)NeuAc(2),HexNAc(5)Hex(4)	2
				HexNAc(4)Hex(5)NeuAc(1),HexNAc(2)Hex(5)Fuc(1)	3
				HexNAc(4)Hex(5)NeuAc(1),HexNAc(2)Hex(6)	1
				HexNAc(4)Hex(5)NeuAc(1),HexNAc(2)Hex(7)	4
				HexNAc(4)Hex(5)NeuAc(1),HexNAc(3)Hex(4)	1
				HexNAc(4)Hex(5)NeuAc(1),HexNAc(3)Hex(5)	6
				HexNAc(4)Hex(5)NeuAc(1),HexNAc(3)Hex(6)	5
				HexNAc(4)Hex(5)NeuAc(1),HexNAc(4)Hex(3)Fuc(1)	2
				HexNAc(4)Hex(5)NeuAc(1),HexNAc(4)Hex(4)	5
				HexNAc(4)Hex(5)NeuAc(1),HexNAc(4)Hex(4)Fuc(1)	1
				HexNAc(4)Hex(5)NeuAc(1),HexNAc(4)Hex(4)NeuAc(1)	1
				HexNAc(4)Hex(5)NeuAc(1),HexNAc(4)Hex(5)	1
				HexNAc(4)Hex(5)NeuAc(1),HexNAc(4)Hex(5)Fuc(1)NeuAc(1)	3
				HexNAc(4)Hex(5)NeuAc(1),HexNAc(4)Hex(5)NeuAc(2)	3
				HexNAc(4)Hex(5)NeuAc(1),HexNAc(4)Hex(6)NeuAc(1)	1
[truncated: 1,204 more rows]
